# Supplementary material for: Cardiac Myosin Filaments are Maintained by Stochastic Protein Replacement
Source: Mol Cell Proteomics. 2022 Jul 31;21(10):100274. doi: 10.1016/j.mcpro.2022.100274 (PMC9528119; doi:10.1016/j.mcpro.2022.100274)
Supplement: Table 1 [file mmc1.xlsx]

## Sheet: Proteins
Protein FDR Confidence: Combined	Master	Accession	Description	Coverage [%]	# Peptides	# PSMs	# Unique Peptides	# AAs	MW [kDa]	Score Sequest HT: Sequest HT	Abundance: F95: Sample, LV, 01, 0d, n/a, n/a, WT, NA	Abundance: F96: Sample, LV, 02, 0d, n/a, n/a, WT, NA	Abundance: F97: Sample, LV, 03, 0d, n/a, n/a, WT, NA	Abundance: F98: Sample, LV, 04, 5d, n/a, n/a, WT, NA	Abundance: F99: Sample, LV, 05, 5d, n/a, n/a, WT, NA	Abundance: F100: Sample, LV, 06, 5d, n/a, n/a, WT, NA	Abundance: F101: Sample, LV, 07, 10d, n/a, n/a, WT, NA	Abundance: F102: Sample, LV, 08, 10d, n/a, n/a, WT, NA	Abundance: F103: Sample, LV, 09, 10d, n/a, n/a, WT, NA	Abundance: F104: Sample, LV, 10, 18d, n/a, n/a, WT, NA	Abundance: F105: Sample, LV, 11, 18d, n/a, n/a, WT, NA	Abundance: F106: Sample, LV, 12, 18d, n/a, n/a, WT, NA	Abundance: F107: Sample, LV, 13, 28d, n/a, n/a, WT, NA	Abundance: F108: Sample, LV, 14, 28d, n/a, n/a, WT, NA	Abundance: F109: Sample, LV, 15, 28d, n/a, n/a, WT, NA	Abundance: F110: Sample, LV, 16, 42d, n/a, n/a, WT, NA	Abundance: F111: Sample, LV, 17, 42d, n/a, n/a, WT, NA	Abundance: F112: Sample, LV, 18, 42d, n/a, n/a, WT, NA	Abundance: F113: Sample, LV, 19, 56d, n/a, n/a, WT, NA	Abundance: F114: Sample, LV, 20, 56d, n/a, n/a, WT, NA	Abundance: F115: Sample, LV, 21, 56d, n/a, n/a, WT, NA	Abundance: F116: Sample, LV, 22, 56d, n/a, n/a, WT, NA	Modifications
High	Master Protein	Q3UCL7	Putative uncharacterized protein OS=Mus musculus GN=Rps3 PE=2 SV=1	9	2	4	2	243	26.7	0	9660919	2.1318e+07	1.32169e+07	3.73698e+06	9.54497e+06	5.37888e+06	4.55739e+06	6.11005e+06	2.84219e+06	3.15811e+06	3.63498e+06	2.68897e+06	1.5544e+06	1.427e+06	2.15101e+06	14966639	272019	9.70147e+06	613923	353150	561952
	Confidence	Annotated Sequence	Modifications	Qvality PEP	Qvality q-value	# PSMs	Master Protein Accessions	Positions in Master Proteins	# Missed Cleavages	Theo. MH+ [Da]	Abundance: F95: Sample, LV, 01, 0d, n/a, n/a, WT, NA	Abundance: F96: Sample, LV, 02, 0d, n/a, n/a, WT, NA	Abundance: F97: Sample, LV, 03, 0d, n/a, n/a, WT, NA	Abundance: F98: Sample, LV, 04, 5d, n/a, n/a, WT, NA	Abundance: F99: Sample, LV, 05, 5d, n/a, n/a, WT, NA	Abundance: F100: Sample, LV, 06, 5d, n/a, n/a, WT, NA	Abundance: F101: Sample, LV, 07, 10d, n/a, n/a, WT, NA	Abundance: F102: Sample, LV, 08, 10d, n/a, n/a, WT, NA	Abundance: F103: Sample, LV, 09, 10d, n/a, n/a, WT, NA	Abundance: F104: Sample, LV, 10, 18d, n/a, n/a, WT, NA	Abundance: F105: Sample, LV, 11, 18d, n/a, n/a, WT, NA	Abundance: F106: Sample, LV, 12, 18d, n/a, n/a, WT, NA	Abundance: F107: Sample, LV, 13, 28d, n/a, n/a, WT, NA	Abundance: F108: Sample, LV, 14, 28d, n/a, n/a, WT, NA	Abundance: F109: Sample, LV, 15, 28d, n/a, n/a, WT, NA	Abundance: F110: Sample, LV, 16, 42d, n/a, n/a, WT, NA	Abundance: F111: Sample, LV, 17, 42d, n/a, n/a, WT, NA	Abundance: F112: Sample, LV, 18, 42d, n/a, n/a, WT, NA	Abundance: F113: Sample, LV, 19, 56d, n/a, n/a, WT, NA	Abundance: F114: Sample, LV, 20, 56d, n/a, n/a, WT, NA	Abundance: F115: Sample, LV, 21, 56d, n/a, n/a, WT, NA	Abundance: F116: Sample, LV, 22, 56d, n/a, n/a, WT, NA	Confidence (by Search Engine): Sequest HT	Percolator q-Value (by Search Engine): Sequest HT	Percolator PEP (by Search Engine): Sequest HT	XCorr (by Search Engine): Sequest HT	Top Apex RT [min]	Sequence in Protein	Positions in Protein	Peptide Group Modifications in Protein	Quan Usage
	High	[R].ELAEDGYSGVEVR.[V]		0.00114104	0	2	Q3UCL7	Q3UCL7 [28-40]	0	1423.67	9660919	8.3559e+06	5.41002e+06	1.51049e+06	3.90779e+06	2.23342e+06	2178914	2.85395e+06	1.32589e+06	1.87799e+06	1.9e+06	1.50572e+06	1.5544e+06	1.427e+06	1.49814e+06		272019	479153	613923	353150	561952		High	0	2.532e-05	0.99	36.33	R.ELAEDGYSGVEVR.V	[28-40]		Used
		Confidence	Identifying Node	PSM Ambiguity	Annotated Sequence	Modifications	Master Protein Accessions	Protein Accessions	# Missed Cleavages	Charge	DeltaScore	DeltaCn	Rank	Search Engine Rank	m/z [Da]	MH+ [Da]	Theo. MH+ [Da]	DeltaM [ppm]	Deltam/z [Da]	Activation Type	MS Order	Isolation Interference [%]	Ion Inject Time [ms]	RT [min]	First Scan	Spectrum File	Quan Info	XCorr	Percolator q-Value	Percolator PEP	Precursor Abundance	Apex RT [min]
		High	Sequest HT (A2)	Unambiguous	[R].ELAEDGYSGVEVR.[V]		Q3UCL7	D3YV43; Q9CZP6; Q3UCL7; Q5YLW3	0	2	0.1111	0	1	1	712.339	1423.67	1423.67	0.42	0.0003	HCD (High Energy Collision Dissociation)	MS2	0	50	36.2953	15361	WT_LV_2.raw		0.99	0	2.532e-05	8.3559e+06	36.29
		High	Sequest HT (A2)	Unambiguous	[R].ELAEDGYSGVEVR.[V]		Q3UCL7	D3YV43; Q9CZP6; Q3UCL7; Q5YLW3	0	2	0.2727	0	1	1	712.339	1423.67	1423.67	-0.02	-1e-05	HCD (High Energy Collision Dissociation)	MS2	4.31016	50	32.2522	15427	WT_LV_1.raw		0.88	0	3.113e-05	9660919	32.27
	High	[K].AELNEFLTR.[E]		0.00435279	0	1	Q3UCL7	Q3UCL7 [19-27]	0	1092.57		12962104	7806892	2.22649e+06	5637183	3.14546e+06	2.37847e+06	3.2561e+06	1.5163e+06	1.28012e+06	1.73498e+06	1.18325e+06			652870								High	0	0.0001677	1.41	46.34	K.AELNEFLTR.E	[19-27]		Used
		Confidence	Identifying Node	PSM Ambiguity	Annotated Sequence	Modifications	Master Protein Accessions	Protein Accessions	# Missed Cleavages	Charge	DeltaScore	DeltaCn	Rank	Search Engine Rank	m/z [Da]	MH+ [Da]	Theo. MH+ [Da]	DeltaM [ppm]	Deltam/z [Da]	Activation Type	MS Order	Isolation Interference [%]	Ion Inject Time [ms]	RT [min]	First Scan	Spectrum File	Quan Info	XCorr	Percolator q-Value	Percolator PEP	Precursor Abundance	Apex RT [min]
		High	Sequest HT (A2)	Unambiguous	[K].AELNEFLTR.[E]		Q3UCL7	D3YV43; Q9CZP6; Q3UCL7; Q5YLW3	0	2	0.5319	0	1	1	546.788	1092.57	1092.57	0.79	0.00043	HCD (High Energy Collision Dissociation)	MS2	3.22031	50	46.6707	19738	WT_LV_2.raw		1.41	0	0.0001677	12962104	46.7
	High	[R].ELAEDGYSGVEVR.[V]	1xLabel:2H(3) [L2]	0.0044738	0	1	Q3UCL7	Q3UCL7 [28-40]	0	1426.69																14966639		9222318					High	0	0.0001729	1.16	36.39	R.ELAEDGYSGVEVR.V	[28-40]		Used
		Confidence	Identifying Node	PSM Ambiguity	Annotated Sequence	Modifications	Master Protein Accessions	Protein Accessions	# Missed Cleavages	Charge	DeltaScore	DeltaCn	Rank	Search Engine Rank	m/z [Da]	MH+ [Da]	Theo. MH+ [Da]	DeltaM [ppm]	Deltam/z [Da]	Activation Type	MS Order	Isolation Interference [%]	Ion Inject Time [ms]	RT [min]	First Scan	Spectrum File	Quan Info	XCorr	Percolator q-Value	Percolator PEP	Precursor Abundance	Apex RT [min]
		High	Sequest HT (A2)	Unambiguous	[R].ElAEDGYSGVEVR.[V]	L2(Label:2H(3))	Q3UCL7	D3YV43; Q9CZP6; Q3UCL7; Q5YLW3	0	2	0.4397	0	1	1	713.846	1426.69	1426.69	-2.51	-0.00179	HCD (High Energy Collision Dissociation)	MS2	0	50	36.3777	17461	WT_LV_16.raw		1.16	0	0.0001729	14966639	36.41
High	Master Protein	A2AQ53	Fibrillin-1 OS=Mus musculus GN=Fbn1 PE=4 SV=1	1	3	9	3	2873	312.1	1.68	1.30667e+07	2.33682e+07	1.78377e+07	8.64579e+06	1.21895e+07	5.97209e+06	1.17736e+07	1.31124e+07	7724742	9.47795e+06	15421383	9.70348e+06	1.83778e+07	18164385	1.26888e+07	16828205	5105493	7.55821e+06	1.24086e+07	4.47404e+06	1.11931e+07	6.21312e+06
	Confidence	Annotated Sequence	Modifications	Qvality PEP	Qvality q-value	# PSMs	Master Protein Accessions	Positions in Master Proteins	# Missed Cleavages	Theo. MH+ [Da]	Abundance: F95: Sample, LV, 01, 0d, n/a, n/a, WT, NA	Abundance: F96: Sample, LV, 02, 0d, n/a, n/a, WT, NA	Abundance: F97: Sample, LV, 03, 0d, n/a, n/a, WT, NA	Abundance: F98: Sample, LV, 04, 5d, n/a, n/a, WT, NA	Abundance: F99: Sample, LV, 05, 5d, n/a, n/a, WT, NA	Abundance: F100: Sample, LV, 06, 5d, n/a, n/a, WT, NA	Abundance: F101: Sample, LV, 07, 10d, n/a, n/a, WT, NA	Abundance: F102: Sample, LV, 08, 10d, n/a, n/a, WT, NA	Abundance: F103: Sample, LV, 09, 10d, n/a, n/a, WT, NA	Abundance: F104: Sample, LV, 10, 18d, n/a, n/a, WT, NA	Abundance: F105: Sample, LV, 11, 18d, n/a, n/a, WT, NA	Abundance: F106: Sample, LV, 12, 18d, n/a, n/a, WT, NA	Abundance: F107: Sample, LV, 13, 28d, n/a, n/a, WT, NA	Abundance: F108: Sample, LV, 14, 28d, n/a, n/a, WT, NA	Abundance: F109: Sample, LV, 15, 28d, n/a, n/a, WT, NA	Abundance: F110: Sample, LV, 16, 42d, n/a, n/a, WT, NA	Abundance: F111: Sample, LV, 17, 42d, n/a, n/a, WT, NA	Abundance: F112: Sample, LV, 18, 42d, n/a, n/a, WT, NA	Abundance: F113: Sample, LV, 19, 56d, n/a, n/a, WT, NA	Abundance: F114: Sample, LV, 20, 56d, n/a, n/a, WT, NA	Abundance: F115: Sample, LV, 21, 56d, n/a, n/a, WT, NA	Abundance: F116: Sample, LV, 22, 56d, n/a, n/a, WT, NA	Confidence (by Search Engine): Sequest HT	Percolator q-Value (by Search Engine): Sequest HT	Percolator PEP (by Search Engine): Sequest HT	XCorr (by Search Engine): Sequest HT	Top Apex RT [min]	Sequence in Protein	Positions in Protein	Peptide Group Modifications in Protein	Quan Usage
	High	[K].YDDEECTLPIAGR.[H]	1xCarbamidomethyl [C6]	0.000118012	0	5	A2AQ53	A2AQ53 [964-976]	0	1538.68	10335280	8082499	6191879	3.26889e+06	4492511	2.09081e+06	4398754	4.93015e+06	2.98095e+06	3.83754e+06	5.78434e+06	3.59335e+06	7339529	7072279	4.82553e+06	6452037	1.94576e+06	2.80917e+06	4759224	1.78042e+06	3.92527e+06	2297844	High	0	1.03e-06	1.68	39.79	K.YDDEECTLPIAGR.H	[964-976]		Used
		Confidence	Identifying Node	PSM Ambiguity	Annotated Sequence	Modifications	Master Protein Accessions	Protein Accessions	# Missed Cleavages	Charge	DeltaScore	DeltaCn	Rank	Search Engine Rank	m/z [Da]	MH+ [Da]	Theo. MH+ [Da]	DeltaM [ppm]	Deltam/z [Da]	Activation Type	MS Order	Isolation Interference [%]	Ion Inject Time [ms]	RT [min]	First Scan	Spectrum File	Quan Info	XCorr	Percolator q-Value	Percolator PEP	Precursor Abundance	Apex RT [min]
		High	Sequest HT (A2)	Unambiguous	[K].YDDEEcTLPIAGR.[H]	C6(Carbamidomethyl)	A2AQ53	O88840; A2AQ53; Q60784; Q61554	0	2	0.619	0	1	1	769.844	1538.68	1538.68	0.38	0.0003	HCD (High Energy Collision Dissociation)	MS2	0	50	35.3732	16974	WT_LV_1.raw		1.68	0	1.03e-06	10335280	35.4
		High	Sequest HT (A2)	Unambiguous	[K].YDDEEcTLPIAGR.[H]	C6(Carbamidomethyl)	A2AQ53	O88840; A2AQ53; Q60784; Q61554	0	2	0.625	0	1	1	769.843	1538.68	1538.68	-0.44	-0.00034	HCD (High Energy Collision Dissociation)	MS2	15.0313	50	39.8992	16941	WT_LV_2.raw		0.8	0.0002694	0.001524	8082499	39.91
		High	Sequest HT (A2)	Unambiguous	[K].YDDEEcTLPIAGR.[H]	C6(Carbamidomethyl)	A2AQ53	O88840; A2AQ53; Q60784; Q61554	0	2	0.375	0	1	1	769.843	1538.68	1538.68	-0.31	-0.00024	HCD (High Energy Collision Dissociation)	MS2	0	50	39.7273	18896	WT_LV_13.raw		0.8	0.0006752	0.004587	7339529	39.76
		High	Sequest HT (A2)	Unambiguous	[K].YDDEEcTLPIAGR.[H]	C6(Carbamidomethyl)	A2AQ53	O88840; A2AQ53; Q60784; Q61554	0	2	0.1	0	1	1	769.843	1538.68	1538.68	-0.41	-0.00031	HCD (High Energy Collision Dissociation)	MS2	0	50	39.7592	18434	WT_LV_11.raw		0.5	0.001409	0.009113	5.78434e+06	39.78
		High	Sequest HT (A2)	Unambiguous	[K].YDDEEcTLPIAGR.[H]	C6(Carbamidomethyl)	A2AQ53	O88840; A2AQ53; Q60784; Q61554	0	2	0.6875	0	1	1	769.842	1538.68	1538.68	-1.35	-0.00104	HCD (High Energy Collision Dissociation)	MS2	8.49435	50	39.726	19163	WT_LV_14.raw		0.8	0.001994	0.01648	7072279	39.75
	High	[K].GYILQEDGR.[S]		0.00717674	0.00020776	2	A2AQ53	A2AQ53 [2475-2483]	0	1050.52	2.73141e+06	9835849	6934097	3.0732e+06	4.50269e+06	2.29678e+06	4.1105e+06	4654634	2.69669e+06	3.23659e+06	5.25491e+06	3.78287e+06	6400881	6496776	4.85687e+06	6280002	1874158	2.91384e+06	4449667	1.68111e+06	4.44982e+06	2.32709e+06	High	0.0003179	0.001833	1.17	31.87	K.GYILQEDGR.S	[2475-2483]		Used
		Confidence	Identifying Node	PSM Ambiguity	Annotated Sequence	Modifications	Master Protein Accessions	Protein Accessions	# Missed Cleavages	Charge	DeltaScore	DeltaCn	Rank	Search Engine Rank	m/z [Da]	MH+ [Da]	Theo. MH+ [Da]	DeltaM [ppm]	Deltam/z [Da]	Activation Type	MS Order	Isolation Interference [%]	Ion Inject Time [ms]	RT [min]	First Scan	Spectrum File	Quan Info	XCorr	Percolator q-Value	Percolator PEP	Precursor Abundance	Apex RT [min]
		High	Sequest HT (A2)	Unambiguous	[K].GYILQEDGR.[S]		A2AQ53	O88840; A2AQ53	0	2	0.434	0	1	1	525.764	1050.52	1050.52	-0.09	-5e-05	HCD (High Energy Collision Dissociation)	MS2	38.525	50	31.9769	13289	WT_LV_3.raw		1.06	2.352e-05	0.0003375	6934097	32
		High	Sequest HT (A2)	Unambiguous	[K].GYILQEDGR.[S]		A2AQ53	O88840; A2AQ53	0	2	0.6068	0	1	1	525.764	1050.52	1050.52	-0.78	-0.00041	HCD (High Energy Collision Dissociation)	MS2	54.4614	50	32.0182	13569	WT_LV_2.raw		1.17	0.0003179	0.001833	9835849	32.03
	High	[R].EYEELCPR.[G]	1xCarbamidomethyl [C6]	0.0289964	0.00185677	2	A2AQ53	A2AQ53 [1005-1012]	0	1095.48		5.44989e+06	4.71176e+06	2.30371e+06	3194316	1.5845e+06	3.26437e+06	3527637	2.0471e+06	2.40382e+06	4382134	2327261	4.63738e+06	4595330	3.00639e+06	4096166	1.28557e+06	1.8352e+06	3.19969e+06	1.01251e+06	2.81803e+06	1.58818e+06	High	0.000396	0.002332	1.03	28.1	R.EYEELCPR.G	[1005-1012]		Used
		Confidence	Identifying Node	PSM Ambiguity	Annotated Sequence	Modifications	Master Protein Accessions	Protein Accessions	# Missed Cleavages	Charge	DeltaScore	DeltaCn	Rank	Search Engine Rank	m/z [Da]	MH+ [Da]	Theo. MH+ [Da]	DeltaM [ppm]	Deltam/z [Da]	Activation Type	MS Order	Isolation Interference [%]	Ion Inject Time [ms]	RT [min]	First Scan	Spectrum File	Quan Info	XCorr	Percolator q-Value	Percolator PEP	Precursor Abundance	Apex RT [min]
		High	Sequest HT (A2)	Unambiguous	[R].EYEELcPR.[G]	C6(Carbamidomethyl)	A2AQ53	O88840; A2AQ53; Q60784; Q61554	0	2	0.3689	0	1	1	548.242	1095.48	1095.48	-0.61	-0.00033	HCD (High Energy Collision Dissociation)	MS2	40.0749	50	28.1482	13422	WT_LV_16.raw		1.03	0.000396	0.002332	4096166	28.14
		High	Sequest HT (A2)	Unambiguous	[R].EYEELcPR.[G]	C6(Carbamidomethyl)	A2AQ53	O88840; A2AQ53; Q60784; Q61554	0	2	0.3163	0	1	1	548.243	1095.48	1095.48	1.07	0.00059	HCD (High Energy Collision Dissociation)	MS2	21.4495	50	28.1529	13261	WT_LV_13.raw		0.98	0.0009944	0.006894	4.63738e+06	28.13
High	Master Protein	Q9D1G3	Protein-cysteine N-palmitoyltransferase HHAT-like protein OS=Mus musculus GN=Hhatl PE=1 SV=2	6	3	17	3	503	56.4	7.02	78583428	52853360	42062294	1.45794e+07	29627412	1.88436e+07	2.49198e+07	32131157	1.52615e+07	2.57936e+07	2.46032e+07	1.67111e+07	2.93393e+07	2.95727e+07	3.02685e+07	26201182	4.77541e+06	5.86076e+06	4.50756e+06	2.83613e+06	11611922	4.68128e+06
	Confidence	Annotated Sequence	Modifications	Qvality PEP	Qvality q-value	# PSMs	Master Protein Accessions	Positions in Master Proteins	# Missed Cleavages	Theo. MH+ [Da]	Abundance: F95: Sample, LV, 01, 0d, n/a, n/a, WT, NA	Abundance: F96: Sample, LV, 02, 0d, n/a, n/a, WT, NA	Abundance: F97: Sample, LV, 03, 0d, n/a, n/a, WT, NA	Abundance: F98: Sample, LV, 04, 5d, n/a, n/a, WT, NA	Abundance: F99: Sample, LV, 05, 5d, n/a, n/a, WT, NA	Abundance: F100: Sample, LV, 06, 5d, n/a, n/a, WT, NA	Abundance: F101: Sample, LV, 07, 10d, n/a, n/a, WT, NA	Abundance: F102: Sample, LV, 08, 10d, n/a, n/a, WT, NA	Abundance: F103: Sample, LV, 09, 10d, n/a, n/a, WT, NA	Abundance: F104: Sample, LV, 10, 18d, n/a, n/a, WT, NA	Abundance: F105: Sample, LV, 11, 18d, n/a, n/a, WT, NA	Abundance: F106: Sample, LV, 12, 18d, n/a, n/a, WT, NA	Abundance: F107: Sample, LV, 13, 28d, n/a, n/a, WT, NA	Abundance: F108: Sample, LV, 14, 28d, n/a, n/a, WT, NA	Abundance: F109: Sample, LV, 15, 28d, n/a, n/a, WT, NA	Abundance: F110: Sample, LV, 16, 42d, n/a, n/a, WT, NA	Abundance: F111: Sample, LV, 17, 42d, n/a, n/a, WT, NA	Abundance: F112: Sample, LV, 18, 42d, n/a, n/a, WT, NA	Abundance: F113: Sample, LV, 19, 56d, n/a, n/a, WT, NA	Abundance: F114: Sample, LV, 20, 56d, n/a, n/a, WT, NA	Abundance: F115: Sample, LV, 21, 56d, n/a, n/a, WT, NA	Abundance: F116: Sample, LV, 22, 56d, n/a, n/a, WT, NA	Confidence (by Search Engine): Sequest HT	Percolator q-Value (by Search Engine): Sequest HT	Percolator PEP (by Search Engine): Sequest HT	XCorr (by Search Engine): Sequest HT	Top Apex RT [min]	Sequence in Protein	Positions in Protein	Peptide Group Modifications in Protein	Quan Usage
	High	[R].GPLAQIEAR.[L]		0.00123914	0	5	Q9D1G3	Q9D1G3 [409-417]	0	954.537	30214324	19542742	15457327	5841733	11995463	7.73926e+06	10637391	14323062	6.19594e+06	12698956	8.60373e+06	5.6683e+06	1.44158e+07	15491238	14937250	14196279		70932.1			6.82447e+06		High	0	2.834e-05	2.03	34.74	R.GPLAQIEAR.L	[409-417]		Used
		Confidence	Identifying Node	PSM Ambiguity	Annotated Sequence	Modifications	Master Protein Accessions	Protein Accessions	# Missed Cleavages	Charge	DeltaScore	DeltaCn	Rank	Search Engine Rank	m/z [Da]	MH+ [Da]	Theo. MH+ [Da]	DeltaM [ppm]	Deltam/z [Da]	Activation Type	MS Order	Isolation Interference [%]	Ion Inject Time [ms]	RT [min]	First Scan	Spectrum File	Quan Info	XCorr	Percolator q-Value	Percolator PEP	Precursor Abundance	Apex RT [min]
		High	Sequest HT (A2)	Unambiguous	[R].GPLAQIEAR.[L]		Q9D1G3	Q9D1G3	0	2	0.6048	0	1	1	477.772	954.536	954.537	-0.54	-0.00026	HCD (High Energy Collision Dissociation)	MS2	32.9699	50	34.9772	14787	WT_LV_2.raw		1.67	0	9.082e-05	19542742	34.9
		High	Sequest HT (A2)	Unambiguous	[R].GPLAQIEAR.[L]		Q9D1G3	Q9D1G3	0	2	0.6256	0	1	1	477.772	954.537	954.537	0.47	0.00022	HCD (High Energy Collision Dissociation)	MS2	26.9948	50	30.917	14766	WT_LV_1.raw		2.03	0	2.834e-05	30214324	30.89
		High	Sequest HT (A2)	Unambiguous	[R].GPLAQIEAR.[L]		Q9D1G3	Q9D1G3	0	2	0.5124	0	1	1	477.772	954.537	954.537	0.48	0.00023	HCD (High Energy Collision Dissociation)	MS2	46.9319	50	34.763	15517	WT_LV_7.raw		1.21	0.0008993	0.006382	10637391	34.77
		High	Sequest HT (A2)	Unambiguous	[R].GPLAQIEAR.[L]		Q9D1G3	Q9D1G3	0	2	0.5	0	1	1	477.772	954.537	954.537	-0.13	-6e-05	HCD (High Energy Collision Dissociation)	MS2	50.3062	50	34.593	15907	WT_LV_11.raw		0.92	0.003116	0.02434
		High	Sequest HT (A2)	Unambiguous	[R].GPLAQIEAR.[L]		Q9D1G3	Q9D1G3	0	2	0.3548	0	1	1	477.772	954.536	954.537	-0.69	-0.00033	HCD (High Energy Collision Dissociation)	MS2	37.911	50	34.6613	14411	WT_LV_3.raw		0.93	0.005573	0.04642	15457327	34.83
	High	[R].SLALEEEQR.[Q]		0.000750206	0	9	Q9D1G3	Q9D1G3 [488-496]	0	1074.54	26904894	17447498	14065731	4.56192e+06	8950665	5673593	7482864	9470046	4365839	7039809	8.09481e+06	5.42092e+06	7543132	7.01941e+06	7036185	5683176	2.00006e+06	2475480	1.85094e+06	963660	1757910	1721227	High	0	5.209e-05	1.69	28.01	R.SLALEEEQR.Q	[488-496]		Used
		Confidence	Identifying Node	PSM Ambiguity	Annotated Sequence	Modifications	Master Protein Accessions	Protein Accessions	# Missed Cleavages	Charge	DeltaScore	DeltaCn	Rank	Search Engine Rank	m/z [Da]	MH+ [Da]	Theo. MH+ [Da]	DeltaM [ppm]	Deltam/z [Da]	Activation Type	MS Order	Isolation Interference [%]	Ion Inject Time [ms]	RT [min]	First Scan	Spectrum File	Quan Info	XCorr	Percolator q-Value	Percolator PEP	Precursor Abundance	Apex RT [min]
		High	Sequest HT (A2)	Unambiguous	[R].SLALEEEQR.[Q]		Q9D1G3	Q9D1G3	0	2	0.4601	0	1	1	537.775	1074.54	1074.54	0.77	0.00041	HCD (High Energy Collision Dissociation)	MS2	29.8519	50	27.993	13182	WT_LV_13.raw		1.63	0	3.517e-05	7543132	28.02
		High	Sequest HT (A2)	Unambiguous	[R].SLALEEEQR.[Q]		Q9D1G3	Q9D1G3	0	2	0.4438	0	1	1	537.774	1074.54	1074.54	-1.19	-0.00064	HCD (High Energy Collision Dissociation)	MS2	22.6037	50	27.9931	11917	WT_LV_2.raw		1.69	0	5.209e-05	17447498	28.07
		High	Sequest HT (A2)	Unambiguous	[R].SLALEEEQR.[Q]		Q9D1G3	Q9D1G3	0	2	0.5312	0	1	1	537.775	1074.54	1074.54	-0.16	-9e-05	HCD (High Energy Collision Dissociation)	MS2	37.3839	50	25.3004	11983	WT_LV_1.raw		1.28	0	1.401e-05	26904894	25.4
		High	Sequest HT (A2)	Unambiguous	[R].SLALEEEQR.[Q]		Q9D1G3	Q9D1G3	0	2	0.4706	0	1	1	537.775	1074.54	1074.54	1.05	0.00056	HCD (High Energy Collision Dissociation)	MS2	24.2182	50	27.9536	13360	WT_LV_15.raw		1.36	0	0.0001313	7036185	27.96
		High	Sequest HT (A2)	Unambiguous	[R].SLALEEEQR.[Q]		Q9D1G3	Q9D1G3	0	2	0.4444	0	1	1	537.775	1074.54	1074.54	0.76	0.00041	HCD (High Energy Collision Dissociation)	MS2	39.4579	50	27.8875	13322	WT_LV_14.raw		0.99	0.0001679	0.0009138	7.01941e+06	27.94
		High	Sequest HT (A2)	Unambiguous	[R].SLALEEEQR.[Q]		Q9D1G3	Q9D1G3	0	2	0.2034	0	1	1	537.775	1074.54	1074.54	-0.76	-0.00041	HCD (High Energy Collision Dissociation)	MS2	36.8028	50	28.1164	11687	WT_LV_3.raw		1.18	0.0003021	0.001698	14065731	28.2
		High	Sequest HT (A2)	Unambiguous	[R].SLALEEEQR.[Q]		Q9D1G3	Q9D1G3	0	2	0.413	0	1	1	537.775	1074.54	1074.54	0.49	0.00027	HCD (High Energy Collision Dissociation)	MS2	15.9416	50	27.9197	12825	WT_LV_8.raw		0.92	0.0008259	0.00567	9470046	27.99
		High	Sequest HT (A2)	Unambiguous	[R].SLALEEEQR.[Q]		Q9D1G3	Q9D1G3	0	2	0.3182	0	1	1	537.775	1074.54	1074.54	-0.72	-0.00039	HCD (High Energy Collision Dissociation)	MS2	16.4985	50	28.1109	13403	WT_LV_16.raw		1.1	0.00203	0.01664	5683176	28.06
		High	Sequest HT (A2)	Unambiguous	[R].SLALEEEQR.[Q]		Q9D1G3	Q9D1G3	0	2	0.4902	0	1	1	537.775	1074.54	1074.54	-0.47	-0.00025	HCD (High Energy Collision Dissociation)	MS2	29.4664	50	27.897	12494	WT_LV_5.raw		1.02	0.003419	0.0272	8950665	27.97
	High	[R].ESVRPGWEYLGR.[K]		0.0278438	0.00185677	3	Q9D1G3	Q9D1G3 [45-56]	0	1448.73	21464210	15863120	12539236	4.17579e+06	8681284	5430741	6.79952e+06	8338049	4.69973e+06	6.05487e+06	7904623	5.6219e+06	7.38038e+06	7062024	8.29504e+06	6321727	2.77535e+06	3314344	2.65662e+06	1872470	3.02954e+06	2.96005e+06	High	0.0003791	0.002206	1.62	42.53	R.ESVRPGWEYLGR.K	[45-56]		Used
		Confidence	Identifying Node	PSM Ambiguity	Annotated Sequence	Modifications	Master Protein Accessions	Protein Accessions	# Missed Cleavages	Charge	DeltaScore	DeltaCn	Rank	Search Engine Rank	m/z [Da]	MH+ [Da]	Theo. MH+ [Da]	DeltaM [ppm]	Deltam/z [Da]	Activation Type	MS Order	Isolation Interference [%]	Ion Inject Time [ms]	RT [min]	First Scan	Spectrum File	Quan Info	XCorr	Percolator q-Value	Percolator PEP	Precursor Abundance	Apex RT [min]
		High	Sequest HT (A2)	Unambiguous	[R].ESVRPGWEYLGR.[K]		Q9D1G3	Q9D1G3	0	3	0.4568	0	1	1	483.581	1448.73	1448.73	0.88	0.00042	HCD (High Energy Collision Dissociation)	MS2	22.2042	50	42.3303	17947	WT_LV_2.raw		1.62	0.0003791	0.002206	15863120	42.35
		High	Sequest HT (A2)	Unambiguous	[R].ESVRPGWEYLGR.[K]		Q9D1G3	Q9D1G3	0	3	0.2708	0	1	1	483.581	1448.73	1448.73	0.9	0.00044	HCD (High Energy Collision Dissociation)	MS2	43.3338	50	37.3229	17939	WT_LV_1.raw		1.44	0.001564	0.01135	21464210	37.38
		High	Sequest HT (A2)	Unambiguous	[R].ESVRPGWEYLGR.[K]		Q9D1G3	Q9D1G3	0	3	0.4	0	1	1	483.582	1448.73	1448.73	1.39	0.00067	HCD (High Energy Collision Dissociation)	MS2	16.3233	50	42.5008	17749	WT_LV_3.raw		1.35	0.008331	0.07147	12539236	42.5
High	Master Protein	Q9QXS1	Plectin OS=Mus musculus GN=Plec PE=1 SV=3	1	5	6	5	4691	533.9	0	4.5173e+07	18683671	14669491	3.33443e+06	6.41823e+06	3.08431e+06	2.68581e+06	1.62503e+06	1.59003e+06	1.94935e+06	2.99894e+06	2.15818e+06	1711130	1.72145e+06	2.4253e+06			830445			318026
	Confidence	Annotated Sequence	Modifications	Qvality PEP	Qvality q-value	# PSMs	Master Protein Accessions	Positions in Master Proteins	# Missed Cleavages	Theo. MH+ [Da]	Abundance: F95: Sample, LV, 01, 0d, n/a, n/a, WT, NA	Abundance: F96: Sample, LV, 02, 0d, n/a, n/a, WT, NA	Abundance: F97: Sample, LV, 03, 0d, n/a, n/a, WT, NA	Abundance: F98: Sample, LV, 04, 5d, n/a, n/a, WT, NA	Abundance: F99: Sample, LV, 05, 5d, n/a, n/a, WT, NA	Abundance: F100: Sample, LV, 06, 5d, n/a, n/a, WT, NA	Abundance: F101: Sample, LV, 07, 10d, n/a, n/a, WT, NA	Abundance: F102: Sample, LV, 08, 10d, n/a, n/a, WT, NA	Abundance: F103: Sample, LV, 09, 10d, n/a, n/a, WT, NA	Abundance: F104: Sample, LV, 10, 18d, n/a, n/a, WT, NA	Abundance: F105: Sample, LV, 11, 18d, n/a, n/a, WT, NA	Abundance: F106: Sample, LV, 12, 18d, n/a, n/a, WT, NA	Abundance: F107: Sample, LV, 13, 28d, n/a, n/a, WT, NA	Abundance: F108: Sample, LV, 14, 28d, n/a, n/a, WT, NA	Abundance: F109: Sample, LV, 15, 28d, n/a, n/a, WT, NA	Abundance: F110: Sample, LV, 16, 42d, n/a, n/a, WT, NA	Abundance: F111: Sample, LV, 17, 42d, n/a, n/a, WT, NA	Abundance: F112: Sample, LV, 18, 42d, n/a, n/a, WT, NA	Abundance: F113: Sample, LV, 19, 56d, n/a, n/a, WT, NA	Abundance: F114: Sample, LV, 20, 56d, n/a, n/a, WT, NA	Abundance: F115: Sample, LV, 21, 56d, n/a, n/a, WT, NA	Abundance: F116: Sample, LV, 22, 56d, n/a, n/a, WT, NA	Confidence (by Search Engine): Sequest HT	Percolator q-Value (by Search Engine): Sequest HT	Percolator PEP (by Search Engine): Sequest HT	XCorr (by Search Engine): Sequest HT	Top Apex RT [min]	Sequence in Protein	Positions in Protein	Peptide Group Modifications in Protein	Quan Usage
	High	[K].VLALPEPSPAAPTLR.[S]		0.0173164	0.00126755	1	Q9QXS1	Q9QXS1 [1195-1209]	0	1531.88	11083639																						High	0.0002208	0.00115	0.66	46.89	K.VLALPEPSPAAPTLR.S	[1195-1209]		Used
		Confidence	Identifying Node	PSM Ambiguity	Annotated Sequence	Modifications	Master Protein Accessions	Protein Accessions	# Missed Cleavages	Charge	DeltaScore	DeltaCn	Rank	Search Engine Rank	m/z [Da]	MH+ [Da]	Theo. MH+ [Da]	DeltaM [ppm]	Deltam/z [Da]	Activation Type	MS Order	Isolation Interference [%]	Ion Inject Time [ms]	RT [min]	First Scan	Spectrum File	Quan Info	XCorr	Percolator q-Value	Percolator PEP	Precursor Abundance	Apex RT [min]
		High	Sequest HT (A2)	Unambiguous	[K].VLALPEPSPAAPTLR.[S]		Q9QXS1	Q6S390; E9Q3W4; Q6S388; F6R059; Q6S385; Q6S392; Q6S387; Q9QXS1; Q6S393	0	2	0.197	0	1	1	766.446	1531.88	1531.88	-0.01	-1e-05	HCD (High Energy Collision Dissociation)	MS2	44.1923	50	46.8615	22654	WT_LV_1.raw		0.66	0.0002208	0.00115	11083639	46.89
	High	[R].LGFHLPLEVAYQR.[G]		0.0244834	0.00173364	1	Q9QXS1	Q9QXS1 [3958-3970]	0	1542.84	7.04778e+06																						High	0.0003179	0.001847	1.23	53.84	R.LGFHLPLEVAYQR.G	[3958-3970]		Used
		Confidence	Identifying Node	PSM Ambiguity	Annotated Sequence	Modifications	Master Protein Accessions	Protein Accessions	# Missed Cleavages	Charge	DeltaScore	DeltaCn	Rank	Search Engine Rank	m/z [Da]	MH+ [Da]	Theo. MH+ [Da]	DeltaM [ppm]	Deltam/z [Da]	Activation Type	MS Order	Isolation Interference [%]	Ion Inject Time [ms]	RT [min]	First Scan	Spectrum File	Quan Info	XCorr	Percolator q-Value	Percolator PEP	Precursor Abundance	Apex RT [min]
		High	Sequest HT (A2)	Unambiguous	[R].LGFHLPLEVAYQR.[G]		Q9QXS1	Q6S390; E9Q3W4; Q6S388; Q6S385; Q6S392; Q6S387; Q9QXS1; Q6S393	0	3	0.3984	0	1	1	514.953	1542.84	1542.84	0.68	0.00035	HCD (High Energy Collision Dissociation)	MS2	14.732	50	53.8318	26075	WT_LV_1.raw		1.23	0.0003179	0.001847	7.04778e+06	53.84
	High	[K].LTVEEAVR.[M]		0.0725705	0.00512555	1	Q9QXS1	Q9QXS1 [4129-4136]	0	916.51	7350203											84621.4											High	0.001282	0.008476	0.7	28.53	K.LTVEEAVR.M	[4129-4136]		Used
		Confidence	Identifying Node	PSM Ambiguity	Annotated Sequence	Modifications	Master Protein Accessions	Protein Accessions	# Missed Cleavages	Charge	DeltaScore	DeltaCn	Rank	Search Engine Rank	m/z [Da]	MH+ [Da]	Theo. MH+ [Da]	DeltaM [ppm]	Deltam/z [Da]	Activation Type	MS Order	Isolation Interference [%]	Ion Inject Time [ms]	RT [min]	First Scan	Spectrum File	Quan Info	XCorr	Percolator q-Value	Percolator PEP	Precursor Abundance	Apex RT [min]
		High	Sequest HT (A2)	Unambiguous	[K].LTVEEAVR.[M]		Q9QXS1	Q6S390; E9Q3W4; Q6S388; Q6S385; Q6S392; Q6S387; Q9QXS1; Q6S393	0	2	0.3	0	1	1	458.758	916.509	916.51	-1.11	-0.00051	HCD (High Energy Collision Dissociation)	MS2	34.4932	50	28.3168	13476	WT_LV_1.raw		0.7	0.001282	0.008476	7350203	28.29
	High	[K].LSVYTALQR.[Q]		0.0755067	0.00535086	1	Q9QXS1	Q9QXS1 [2854-2862]	0	1050.59		5761790	5097081	1014819	2340776	1.37991e+06	1.012e+06	1.62503e+06		448841	824054	562694			328946								High	0.001402	0.009001	1.24	43.3	K.LSVYTALQR.Q	[2854-2862]		Used
		Confidence	Identifying Node	PSM Ambiguity	Annotated Sequence	Modifications	Master Protein Accessions	Protein Accessions	# Missed Cleavages	Charge	DeltaScore	DeltaCn	Rank	Search Engine Rank	m/z [Da]	MH+ [Da]	Theo. MH+ [Da]	DeltaM [ppm]	Deltam/z [Da]	Activation Type	MS Order	Isolation Interference [%]	Ion Inject Time [ms]	RT [min]	First Scan	Spectrum File	Quan Info	XCorr	Percolator q-Value	Percolator PEP	Precursor Abundance	Apex RT [min]
		High	Sequest HT (A2)	Unambiguous	[K].LSVYTALQR.[Q]		Q9QXS1	Q6S390; E9Q3W4; Q6S388; F6R059; Q6S385; Q6S392; Q6S387; Q9QXS1; Q6S393	0	2	0.3468	0	1	1	525.801	1050.6	1050.59	1.04	0.00054	HCD (High Energy Collision Dissociation)	MS2	62.9477	50	43.3485	18361	WT_LV_2.raw		1.24	0.001402	0.009001	5761790	43.34
	High	[R].NLVDNITGQR.[L]		0.0806538	0.00573848	2	Q9QXS1	Q9QXS1 [4445-4454]	0	1129.6	19691364	12921881	9572410	2.31961e+06	4.07746e+06	1.7044e+06	1.67382e+06		1.59003e+06	1.50051e+06	2174883	1.51087e+06	1711130	1.72145e+06	2.09635e+06			830445			318026		High	0.00319	0.02499	1.04	39.55	R.NLVDNITGQR.L	[4445-4454]		Used
		Confidence	Identifying Node	PSM Ambiguity	Annotated Sequence	Modifications	Master Protein Accessions	Protein Accessions	# Missed Cleavages	Charge	DeltaScore	DeltaCn	Rank	Search Engine Rank	m/z [Da]	MH+ [Da]	Theo. MH+ [Da]	DeltaM [ppm]	Deltam/z [Da]	Activation Type	MS Order	Isolation Interference [%]	Ion Inject Time [ms]	RT [min]	First Scan	Spectrum File	Quan Info	XCorr	Percolator q-Value	Percolator PEP	Precursor Abundance	Apex RT [min]
		High	Sequest HT (A2)	Unambiguous	[R].NLVDNITGQR.[L]		Q9QXS1	Q6S390; E9Q3W4; Q6S388; Q6S385; Q6S392; Q6S387; Q9QXS1; Q6S393	0	2	0.1343	0	1	1	565.303	1129.6	1129.6	1.72	0.00097	HCD (High Energy Collision Dissociation)	MS2	26.1122	50	35.1915	16884	WT_LV_1.raw		0.67	0.001499	0.00994	19691364	35.18
		High	Sequest HT (A2)	Unambiguous	[R].NLVDNITGQR.[L]		Q9QXS1	Q6S390; E9Q3W4; Q6S388; Q6S385; Q6S392; Q6S387; Q9QXS1; Q6S393	0	2	0.5288	0	1	1	565.303	1129.6	1129.6	1.51	0.00085	HCD (High Energy Collision Dissociation)	MS2	38.8579	50	39.5795	16528	WT_LV_3.raw		1.04	0.00319	0.02499	9572410	39.6
High	Master Protein	Q9JLZ3	Methylglutaconyl-CoA hydratase, mitochondrial OS=Mus musculus GN=Auh PE=1 SV=1	12	3	19	3	314	33.4	0	9.86623e+07	68881776	54362396	2.11922e+07	49634062	3.44798e+07	2.78721e+07	39949460	1.41243e+07	3.19559e+07	6.1018e+07	45247757	3.96785e+07	4.78958e+07	49161834	79722331	41089693	2.65692e+07	24367152	1.78258e+07	2.74104e+07	3.17509e+07
	Confidence	Annotated Sequence	Modifications	Qvality PEP	Qvality q-value	# PSMs	Master Protein Accessions	Positions in Master Proteins	# Missed Cleavages	Theo. MH+ [Da]	Abundance: F95: Sample, LV, 01, 0d, n/a, n/a, WT, NA	Abundance: F96: Sample, LV, 02, 0d, n/a, n/a, WT, NA	Abundance: F97: Sample, LV, 03, 0d, n/a, n/a, WT, NA	Abundance: F98: Sample, LV, 04, 5d, n/a, n/a, WT, NA	Abundance: F99: Sample, LV, 05, 5d, n/a, n/a, WT, NA	Abundance: F100: Sample, LV, 06, 5d, n/a, n/a, WT, NA	Abundance: F101: Sample, LV, 07, 10d, n/a, n/a, WT, NA	Abundance: F102: Sample, LV, 08, 10d, n/a, n/a, WT, NA	Abundance: F103: Sample, LV, 09, 10d, n/a, n/a, WT, NA	Abundance: F104: Sample, LV, 10, 18d, n/a, n/a, WT, NA	Abundance: F105: Sample, LV, 11, 18d, n/a, n/a, WT, NA	Abundance: F106: Sample, LV, 12, 18d, n/a, n/a, WT, NA	Abundance: F107: Sample, LV, 13, 28d, n/a, n/a, WT, NA	Abundance: F108: Sample, LV, 14, 28d, n/a, n/a, WT, NA	Abundance: F109: Sample, LV, 15, 28d, n/a, n/a, WT, NA	Abundance: F110: Sample, LV, 16, 42d, n/a, n/a, WT, NA	Abundance: F111: Sample, LV, 17, 42d, n/a, n/a, WT, NA	Abundance: F112: Sample, LV, 18, 42d, n/a, n/a, WT, NA	Abundance: F113: Sample, LV, 19, 56d, n/a, n/a, WT, NA	Abundance: F114: Sample, LV, 20, 56d, n/a, n/a, WT, NA	Abundance: F115: Sample, LV, 21, 56d, n/a, n/a, WT, NA	Abundance: F116: Sample, LV, 22, 56d, n/a, n/a, WT, NA	Confidence (by Search Engine): Sequest HT	Percolator q-Value (by Search Engine): Sequest HT	Percolator PEP (by Search Engine): Sequest HT	XCorr (by Search Engine): Sequest HT	Top Apex RT [min]	Sequence in Protein	Positions in Protein	Peptide Group Modifications in Protein	Quan Usage
	High	[K].AVGLISHVLEQNQEGDAAYR.[K]		0.0179156	0.00126755	2	Q9JLZ3	Q9JLZ3 [225-244]	0	2170.09	37631584	27772256	22355190	10497963	24049206	17582446	5.47063e+06	7188763	3.02667e+06		31739762	24440966	4790167		5856971	20563356	20273416						High	0.0002208	0.001197	0.97	51.02	K.AVGLISHVLEQNQEGDAAYR.K	[225-244]		Used
		Confidence	Identifying Node	PSM Ambiguity	Annotated Sequence	Modifications	Master Protein Accessions	Protein Accessions	# Missed Cleavages	Charge	DeltaScore	DeltaCn	Rank	Search Engine Rank	m/z [Da]	MH+ [Da]	Theo. MH+ [Da]	DeltaM [ppm]	Deltam/z [Da]	Activation Type	MS Order	Isolation Interference [%]	Ion Inject Time [ms]	RT [min]	First Scan	Spectrum File	Quan Info	XCorr	Percolator q-Value	Percolator PEP	Precursor Abundance	Apex RT [min]
		High	Sequest HT (A2)	Unambiguous	[K].AVGLISHVLEQNQEGDAAYR.[K]		Q9JLZ3	Q9JLZ3; F6R307; F6RT60	0	3	0.0619	0	1	1	724.034	2170.09	2170.09	-0.2	-0.00014	HCD (High Energy Collision Dissociation)	MS2	6.74979	50	44.4211	21451	WT_LV_1.raw		0.97	0.0002208	0.001197	37631584	44.5
		High	Sequest HT (A2)	Selected	[K].AVGLISHVLEQNQEGDAAYR.[K]		Q9JLZ3	Q9JLZ3; F6R307; F6RT60	0	3		0	2	2	724.034	2170.09	2170.09	-0.89	-0.00065	HCD (High Energy Collision Dissociation)	MS2	10.3263	50	50.4234	21339	WT_LV_2.raw		0.72	0.0008993	0.006257	27772256	50.53
	High	[K].ELIFSAR.[V]	1xLabel:2H(3) [L2]	0.0679188	0.00489272	3	Q9JLZ3	Q9JLZ3 [210-216]	0	838.486				406058		105160				4415781	4.13505e+06		6920512	10331272	7.8025e+06	16613931	5265222	8.0147e+06	7.45419e+06	6.03418e+06	8785486	10503167	High	0.001182	0.007731	1.01	40.3	K.ELIFSAR.V	[210-216]		Used
		Confidence	Identifying Node	PSM Ambiguity	Annotated Sequence	Modifications	Master Protein Accessions	Protein Accessions	# Missed Cleavages	Charge	DeltaScore	DeltaCn	Rank	Search Engine Rank	m/z [Da]	MH+ [Da]	Theo. MH+ [Da]	DeltaM [ppm]	Deltam/z [Da]	Activation Type	MS Order	Isolation Interference [%]	Ion Inject Time [ms]	RT [min]	First Scan	Spectrum File	Quan Info	XCorr	Percolator q-Value	Percolator PEP	Precursor Abundance	Apex RT [min]
		High	Sequest HT (A2)	Selected	[K].ElIFSAR.[V]	L2(Label:2H(3))	Q9JLZ3	Q9JLZ3; F6R307; F6RT60	0	2		0	2	2	419.747	838.486	838.486	-0.01	0	HCD (High Energy Collision Dissociation)	MS2	4.28173	50	40.2679	19122	WT_LV_22.raw		0.84	0.001182	0.00776	10503167	40.31
		High	Sequest HT (A2)	Selected	[K].ElIFSAR.[V]	L2(Label:2H(3))	Q9JLZ3	Q9JLZ3; F6R307; F6RT60	0	2		0	2	2	419.747	838.486	838.486	-0.25	-0.0001	HCD (High Energy Collision Dissociation)	MS2	15.8781	50	40.3289	19035	WT_LV_18.raw		1.01	0.001182	0.007731	8.0147e+06	40.35
		High	Sequest HT (A2)	Selected	[K].ElIFSAR.[V]	L2(Label:2H(3))	Q9JLZ3	Q9JLZ3; F6R307; F6RT60	0	2		0.0267	3	3	419.747	838.486	838.486	-0.4	-0.00017	HCD (High Energy Collision Dissociation)	MS2	22.7823	50	40.3166	18854	WT_LV_19.raw		0.73	0.004228	0.03256	7.45419e+06	40.37
	High	[K].ELIFSAR.[V]		0.123818	0.00903458	3	Q9JLZ3	Q9JLZ3 [210-216]	0	835.467	3.10059e+07	19685778	16165515	5.09441e+06	10531471	7.95747e+06	1.11474e+07	1.49246e+07	4.75961e+06	1.19554e+07	10699931	8761165	7.25801e+06	9.87141e+06	1.05207e+07	7861247	2969348	3.3214e+06	2.56783e+06	1.56638e+06	2.76092e+06	2.87982e+06	High	0.002406	0.01879	1.32	40.32	K.ELIFSAR.V	[210-216]		Used
		Confidence	Identifying Node	PSM Ambiguity	Annotated Sequence	Modifications	Master Protein Accessions	Protein Accessions	# Missed Cleavages	Charge	DeltaScore	DeltaCn	Rank	Search Engine Rank	m/z [Da]	MH+ [Da]	Theo. MH+ [Da]	DeltaM [ppm]	Deltam/z [Da]	Activation Type	MS Order	Isolation Interference [%]	Ion Inject Time [ms]	RT [min]	First Scan	Spectrum File	Quan Info	XCorr	Percolator q-Value	Percolator PEP	Precursor Abundance	Apex RT [min]
		High	Sequest HT (A2)	Unambiguous	[K].ELIFSAR.[V]		Q9JLZ3	Q9JLZ3; F6R307; F6RT60	0	2	0.1894	0	1	1	418.238	835.468	835.467	1.02	0.00043	HCD (High Energy Collision Dissociation)	MS2	8.21902	50	40.5504	16939	WT_LV_3.raw		1.32	0.002406	0.01879	16165515	40.6
		High	Sequest HT (A2)	Unambiguous	[K].ELIFSAR.[V]		Q9JLZ3	Q9JLZ3; F6R307; F6RT60	0	2	0.124	0	1	1	418.238	835.468	835.467	1.28	0.00053	HCD (High Energy Collision Dissociation)	MS2	6.24396	50	40.6961	17277	WT_LV_2.raw		1.29	0.004185	0.03174	19685778	40.67
		High	Sequest HT (A2)	Unambiguous	[K].ELIFSAR.[V]		Q9JLZ3	Q9JLZ3; F6R307; F6RT60	0	2	0.1371	0	1	1	418.237	835.467	835.467	0.33	0.00014	HCD (High Energy Collision Dissociation)	MS2	10.317	50	35.955	17263	WT_LV_1.raw		1.24	0.004205	0.03189	27591622	35.98
	High	[K].LAIIPGGGGTQR.[L]	1xLabel:2H(3) [L1]	0.065267	0.00475998	7	Q9JLZ3	Q9JLZ3 [187-198]	0	1142.67							2207190	3.8687e+06	1.28142e+06	5643917	4453374	4145624	9902777	14193059	10928357	22815950	7.33725e+06	10427234	9916149	7.61714e+06	11341236	13273289	High	0.005318	0.04419	1.21	38.39	K.LAIIPGGGGTQR.L	[187-198]		Used
		Confidence	Identifying Node	PSM Ambiguity	Annotated Sequence	Modifications	Master Protein Accessions	Protein Accessions	# Missed Cleavages	Charge	DeltaScore	DeltaCn	Rank	Search Engine Rank	m/z [Da]	MH+ [Da]	Theo. MH+ [Da]	DeltaM [ppm]	Deltam/z [Da]	Activation Type	MS Order	Isolation Interference [%]	Ion Inject Time [ms]	RT [min]	First Scan	Spectrum File	Quan Info	XCorr	Percolator q-Value	Percolator PEP	Precursor Abundance	Apex RT [min]
		High	Sequest HT (A2)	Unambiguous	[K].lAIIPGGGGTQR.[L]	L1(Label:2H(3))	Q9JLZ3	Q9JLZ3; F6R307; F6RT60	0	2	0.4957	0	1	1	571.84	1142.67	1142.67	0.82	0.00047	HCD (High Energy Collision Dissociation)	MS2	23.2506	50	38.3348	18178	WT_LV_22.raw		1.17	0.001077	0.007308	13273289	38.38
		High	Sequest HT (A2)	Unambiguous	[K].lAIIPGGGGTQR.[L]	L1(Label:2H(3))	Q9JLZ3	Q9JLZ3; F6R307; F6RT60	0	2	0.4138	0	1	1	571.839	1142.67	1142.67	-0.48	-0.00027	HCD (High Energy Collision Dissociation)	MS2	24.6332	50	38.3298	18433	WT_LV_15.raw		0.87	0.001499	0.009988	10928357	38.41
		High	Sequest HT (A2)	Unambiguous	[K].lAIIPGGGGTQR.[L]	L1(Label:2H(3))	Q9JLZ3	Q9JLZ3; F6R307; F6RT60	0	2	0.4091	0	1	1	571.84	1142.67	1142.67	1.26	0.00072	HCD (High Energy Collision Dissociation)	MS2	23.0722	50	38.3813	17234	WT_LV_17.raw		0.88	0.003249	0.02588	7.33725e+06	38.41
		High	Sequest HT (A2)	Unambiguous	[K].lAIIPGGGGTQR.[L]	L1(Label:2H(3))	Q9JLZ3	Q9JLZ3; F6R307; F6RT60	0	2	0.5537	0	1	1	571.84	1142.67	1142.67	0.81	0.00047	HCD (High Energy Collision Dissociation)	MS2	13.6926	50	38.3479	18461	WT_LV_16.raw		1.21	0.005318	0.04419	22815950	38.37
		High	Sequest HT (A2)	Unambiguous	[K].lAIIPGGGGTQR.[L]	L1(Label:2H(3))	Q9JLZ3	Q9JLZ3; F6R307; F6RT60	0	2	0.4851	0	1	1	571.84	1142.67	1142.67	1.47	0.00084	HCD (High Energy Collision Dissociation)	MS2	42.1321	50	38.3445	17887	WT_LV_19.raw		1.01	0.00591	0.04948	9916149	38.37
		High	Sequest HT (A2)	Unambiguous	[K].lAIIPGGGGTQR.[L]	L1(Label:2H(3))	Q9JLZ3	Q9JLZ3; F6R307; F6RT60	0	2	0.3933	0	1	1	571.84	1142.67	1142.67	1.01	0.00058	HCD (High Energy Collision Dissociation)	MS2	35.48	50	38.3864	18495	WT_LV_14.raw		0.89	0.008296	0.07046	14193059	38.41
		High	Sequest HT (A2)	Unambiguous	[K].lAIIPGGGGTQR.[L]	L1(Label:2H(3))	Q9JLZ3	Q9JLZ3; F6R307; F6RT60	0	2	0.4157	0	1	1	571.84	1142.67	1142.67	1.38	0.00079	HCD (High Energy Collision Dissociation)	MS2	27.8726	50	38.4043	17081	WT_LV_20.raw		0.89	0.008841	0.07393	7.61714e+06	38.44
	High	[K].LAIIPGGGGTQR.[L]		0.0197046	0.00126755	4	Q9JLZ3	Q9JLZ3 [187-198]	0	1139.65	30024820	21423742	15841691	5.19377e+06	15053385	8834695	9046913	13967396	5056621	9940811	9989866	7900002	10807018	13500012	14053268	11867847	5.24446e+06	4.80587e+06	4428982	2.60805e+06	4522740	5094616	High	0.009402	0.07877	1.07	38.46	K.LAIIPGGGGTQR.L	[187-198]		Used
		Confidence	Identifying Node	PSM Ambiguity	Annotated Sequence	Modifications	Master Protein Accessions	Protein Accessions	# Missed Cleavages	Charge	DeltaScore	DeltaCn	Rank	Search Engine Rank	m/z [Da]	MH+ [Da]	Theo. MH+ [Da]	DeltaM [ppm]	Deltam/z [Da]	Activation Type	MS Order	Isolation Interference [%]	Ion Inject Time [ms]	RT [min]	First Scan	Spectrum File	Quan Info	XCorr	Percolator q-Value	Percolator PEP	Precursor Abundance	Apex RT [min]
		High	Sequest HT (A2)	Unambiguous	[K].LAIIPGGGGTQR.[L]		Q9JLZ3	Q9JLZ3; F6R307; F6RT60	0	2	0.3511	0	1	1	570.331	1139.65	1139.65	1	0.00057	HCD (High Energy Collision Dissociation)	MS2	26.3212	50	34.1995	16392	WT_LV_1.raw		0.94	0.0002351	0.001364	30024820	34.28
		High	Sequest HT (A2)	Unambiguous	[K].LAIIPGGGGTQR.[L]		Q9JLZ3	Q9JLZ3; F6R307; F6RT60	0	2	0.3804	0	1	1	570.331	1139.65	1139.65	0.59	0.00033	HCD (High Energy Collision Dissociation)	MS2	28.4673	50	38.5407	16087	WT_LV_3.raw		0.92	0.002575	0.02021	15841691	38.6
		High	Sequest HT (A2)	Unambiguous	[K].LAIIPGGGGTQR.[L]		Q9JLZ3	Q9JLZ3; F6R307; F6RT60	0	2	0.3763	0	1	1	570.33	1139.65	1139.65	-0.81	-0.00046	HCD (High Energy Collision Dissociation)	MS2	43.1246	50	38.478	18275	WT_LV_13.raw		0.93	0.007794	0.0659	10807018	38.41
		High	Sequest HT (A2)	Unambiguous	[K].LAIIPGGGGTQR.[L]		Q9JLZ3	Q9JLZ3; F6R307; F6RT60	0	2	0.4673	0	1	1	570.331	1139.65	1139.65	0.66	0.00038	HCD (High Energy Collision Dissociation)	MS2	26.7168	50	38.4097	16300	WT_LV_2.raw		1.07	0.009402	0.07877	21423742	38.52
High	Master Protein	P99027	60S acidic ribosomal protein P2 OS=Mus musculus GN=Rplp2 PE=1 SV=3	24	2	9	2	115	11.6	5.32	50394108	40783601	25038006	7.90175e+06	19292264	1.1309e+07	1.55749e+07	2.36642e+07	9.22028e+06	2.13459e+07	2.01217e+07	1.93293e+07	2.06257e+07	3.58245e+07	2.17077e+07	42962312	11678506	20007035	16126953	1.28223e+07	17646160	1.97458e+07
	Confidence	Annotated Sequence	Modifications	Qvality PEP	Qvality q-value	# PSMs	Master Protein Accessions	Positions in Master Proteins	# Missed Cleavages	Theo. MH+ [Da]	Abundance: F95: Sample, LV, 01, 0d, n/a, n/a, WT, NA	Abundance: F96: Sample, LV, 02, 0d, n/a, n/a, WT, NA	Abundance: F97: Sample, LV, 03, 0d, n/a, n/a, WT, NA	Abundance: F98: Sample, LV, 04, 5d, n/a, n/a, WT, NA	Abundance: F99: Sample, LV, 05, 5d, n/a, n/a, WT, NA	Abundance: F100: Sample, LV, 06, 5d, n/a, n/a, WT, NA	Abundance: F101: Sample, LV, 07, 10d, n/a, n/a, WT, NA	Abundance: F102: Sample, LV, 08, 10d, n/a, n/a, WT, NA	Abundance: F103: Sample, LV, 09, 10d, n/a, n/a, WT, NA	Abundance: F104: Sample, LV, 10, 18d, n/a, n/a, WT, NA	Abundance: F105: Sample, LV, 11, 18d, n/a, n/a, WT, NA	Abundance: F106: Sample, LV, 12, 18d, n/a, n/a, WT, NA	Abundance: F107: Sample, LV, 13, 28d, n/a, n/a, WT, NA	Abundance: F108: Sample, LV, 14, 28d, n/a, n/a, WT, NA	Abundance: F109: Sample, LV, 15, 28d, n/a, n/a, WT, NA	Abundance: F110: Sample, LV, 16, 42d, n/a, n/a, WT, NA	Abundance: F111: Sample, LV, 17, 42d, n/a, n/a, WT, NA	Abundance: F112: Sample, LV, 18, 42d, n/a, n/a, WT, NA	Abundance: F113: Sample, LV, 19, 56d, n/a, n/a, WT, NA	Abundance: F114: Sample, LV, 20, 56d, n/a, n/a, WT, NA	Abundance: F115: Sample, LV, 21, 56d, n/a, n/a, WT, NA	Abundance: F116: Sample, LV, 22, 56d, n/a, n/a, WT, NA	Confidence (by Search Engine): Sequest HT	Percolator q-Value (by Search Engine): Sequest HT	Percolator PEP (by Search Engine): Sequest HT	XCorr (by Search Engine): Sequest HT	Top Apex RT [min]	Sequence in Protein	Positions in Protein	Peptide Group Modifications in Protein	Quan Usage
	High	[K].NIEDVIAQGVGK.[L]		0.00116481	0	3	P99027	P99027 [50-61]	0	1242.67	31629986	25575712	15241216	5916481	13862452	8303390	11061196	16770662	6490490	15340124	14166934	13846098	15253016	25993178	16338586	29850452	8216240	13546260	10928634	8773878	11918164	12956605	High	0	3.368e-05	2	49.67	K.NIEDVIAQGVGK.L	[50-61]		Used
		Confidence	Identifying Node	PSM Ambiguity	Annotated Sequence	Modifications	Master Protein Accessions	Protein Accessions	# Missed Cleavages	Charge	DeltaScore	DeltaCn	Rank	Search Engine Rank	m/z [Da]	MH+ [Da]	Theo. MH+ [Da]	DeltaM [ppm]	Deltam/z [Da]	Activation Type	MS Order	Isolation Interference [%]	Ion Inject Time [ms]	RT [min]	First Scan	Spectrum File	Quan Info	XCorr	Percolator q-Value	Percolator PEP	Precursor Abundance	Apex RT [min]
		High	Sequest HT (A2)	Unambiguous	[K].NIEDVIAQGVGK.[L]		P99027	P99027	0	2	0.59	0	1	1	621.839	1242.67	1242.67	0.98	0.00061	HCD (High Energy Collision Dissociation)	MS2	51.2303	50	49.6653	23690	WT_LV_22.raw		2	0	3.368e-05	12956605	49.65
		High	Sequest HT (A2)	Unambiguous	[K].NIEDVIAQGVGK.[L]		P99027	P99027	0	2	0.5904	0	1	1	621.839	1242.67	1242.67	0.82	0.00051	HCD (High Energy Collision Dissociation)	MS2	26.7612	50	43.8862	21186	WT_LV_1.raw		1.66	0	2.596e-05	31629986	43.83
		High	Sequest HT (A2)	Unambiguous	[K].NIEDVIAQGVGK.[L]		P99027	P99027	0	2	0.6303	0	1	1	621.839	1242.67	1242.67	1.13	0.0007	HCD (High Energy Collision Dissociation)	MS2	31.8786	50	49.7466	21050	WT_LV_2.raw		1.65	0.0002524	0.001448	25575712	49.71
	High	[K].ILDSVGIEADDDRLNK.[V]	2xLabel:2H(3) [L2; L14]	0.00684101	0.00020776	4	P99027	P99027 [26-41]	1	1778.94					556214		1.98033e+06	3.25922e+06	1.22301e+06	4.32767e+06	3665189	4.0061e+06	4827509	9026863	4478038	13111860	3462266	6460775	5198319	4.04846e+06	5727996	6.78917e+06	High	2.352e-05	0.000316	1.81	41.73	K.ILDSVGIEADDDRLNK.V	[26-41]		Used
		Confidence	Identifying Node	PSM Ambiguity	Annotated Sequence	Modifications	Master Protein Accessions	Protein Accessions	# Missed Cleavages	Charge	DeltaScore	DeltaCn	Rank	Search Engine Rank	m/z [Da]	MH+ [Da]	Theo. MH+ [Da]	DeltaM [ppm]	Deltam/z [Da]	Activation Type	MS Order	Isolation Interference [%]	Ion Inject Time [ms]	RT [min]	First Scan	Spectrum File	Quan Info	XCorr	Percolator q-Value	Percolator PEP	Precursor Abundance	Apex RT [min]
		High	Sequest HT (A2)	Unambiguous	[K].IlDSVGIEADDDRlNK.[V]	L2(Label:2H(3)); L14(Label:2H(3))	P99027	P99027	1	3	0.6133	0	1	1	593.652	1778.94	1778.94	0.42	0.00025	HCD (High Energy Collision Dissociation)	MS2	0	50	41.8049	20220	WT_LV_16.raw		1.81	2.352e-05	0.000316	13111860	41.8
		High	Sequest HT (A2)	Unambiguous	[K].IlDSVGIEADDDRlNK.[V]	L2(Label:2H(3)); L14(Label:2H(3))	P99027	P99027	1	3	0.4646	0	1	1	593.651	1778.94	1778.94	-0.93	-0.00055	HCD (High Energy Collision Dissociation)	MS2	8.40415	50	41.7326	19837	WT_LV_22.raw		0.99	0.0006361	0.004106	6.78917e+06	41.74
		High	Sequest HT (A2)	Unambiguous	[K].IlDSVGIEADDDRlNK.[V]	L2(Label:2H(3)); L14(Label:2H(3))	P99027	P99027	1	3	0.411	0	1	1	593.652	1778.94	1778.94	0.36	0.00021	HCD (High Energy Collision Dissociation)	MS2	12.6512	50	41.7209	20151	WT_LV_14.raw		1.46	0.003056	0.02351	9026863	41.74
		High	Sequest HT (A2)	Unambiguous	[K].IlDSVGIEADDDRlNK.[V]	L2(Label:2H(3)); L14(Label:2H(3))	P99027	P99027	1	3	0.3797	0	1	1	593.651	1778.94	1778.94	-0.18	-0.00011	HCD (High Energy Collision Dissociation)	MS2	10.1624	50	41.6665	19660	WT_LV_21.raw		0.79	0.0095	0.08032	5727996	41.68
	High	[K].ILDSVGIEADDDRLNK.[V]		0.00707917	0.00020776	2	P99027	P99027 [26-41]	1	1772.9	18764122	15207889	9796790	1.98527e+06	4.8736e+06	3.00562e+06	2.53341e+06	3.6343e+06	1.50678e+06	1.67816e+06	2.28961e+06	1.47715e+06	545173	804455	891058								High	2.352e-05	0.00033	1.54	41.82	K.ILDSVGIEADDDRLNK.V	[26-41]		Used
		Confidence	Identifying Node	PSM Ambiguity	Annotated Sequence	Modifications	Master Protein Accessions	Protein Accessions	# Missed Cleavages	Charge	DeltaScore	DeltaCn	Rank	Search Engine Rank	m/z [Da]	MH+ [Da]	Theo. MH+ [Da]	DeltaM [ppm]	Deltam/z [Da]	Activation Type	MS Order	Isolation Interference [%]	Ion Inject Time [ms]	RT [min]	First Scan	Spectrum File	Quan Info	XCorr	Percolator q-Value	Percolator PEP	Precursor Abundance	Apex RT [min]
		High	Sequest HT (A2)	Unambiguous	[K].ILDSVGIEADDDRLNK.[V]		P99027	P99027	1	3	0.5455	0	1	1	591.639	1772.9	1772.9	-0.08	-5e-05	HCD (High Energy Collision Dissociation)	MS2	20.0571	50	36.7554	17659	WT_LV_1.raw		1.54	2.352e-05	0.00033	18764122	36.73
		High	Sequest HT (A2)	Unambiguous	[K].ILDSVGIEADDDRLNK.[V]		P99027	P99027	1	3	0.5828	0	1	1	591.639	1772.9	1772.9	-0.18	-0.00011	HCD (High Energy Collision Dissociation)	MS2	18.2532	50	41.6289	17662	WT_LV_2.raw		1.51	0.0003791	0.002067	15207889	41.61
High	Master Protein	Q8BMS4	Hexaprenyldihydroxybenzoate methyltransferase, mitochondrial OS=Mus musculus GN=Coq3 PE=1 SV=1	11	3	7	3	370	40.9	0	39133496	8.702e+06	7.39056e+06	1.69501e+06	3.49924e+06	2138212	3.47208e+06	4.79274e+06	2011792	4.08066e+06	4.34742e+06	3.51951e+06	7090394	1.01607e+07	7.5995e+06	1.20879e+07	3.7809e+06	5.18344e+06	5387931	3.37331e+06	5621239	6.34533e+06
	Confidence	Annotated Sequence	Modifications	Qvality PEP	Qvality q-value	# PSMs	Master Protein Accessions	Positions in Master Proteins	# Missed Cleavages	Theo. MH+ [Da]	Abundance: F95: Sample, LV, 01, 0d, n/a, n/a, WT, NA	Abundance: F96: Sample, LV, 02, 0d, n/a, n/a, WT, NA	Abundance: F97: Sample, LV, 03, 0d, n/a, n/a, WT, NA	Abundance: F98: Sample, LV, 04, 5d, n/a, n/a, WT, NA	Abundance: F99: Sample, LV, 05, 5d, n/a, n/a, WT, NA	Abundance: F100: Sample, LV, 06, 5d, n/a, n/a, WT, NA	Abundance: F101: Sample, LV, 07, 10d, n/a, n/a, WT, NA	Abundance: F102: Sample, LV, 08, 10d, n/a, n/a, WT, NA	Abundance: F103: Sample, LV, 09, 10d, n/a, n/a, WT, NA	Abundance: F104: Sample, LV, 10, 18d, n/a, n/a, WT, NA	Abundance: F105: Sample, LV, 11, 18d, n/a, n/a, WT, NA	Abundance: F106: Sample, LV, 12, 18d, n/a, n/a, WT, NA	Abundance: F107: Sample, LV, 13, 28d, n/a, n/a, WT, NA	Abundance: F108: Sample, LV, 14, 28d, n/a, n/a, WT, NA	Abundance: F109: Sample, LV, 15, 28d, n/a, n/a, WT, NA	Abundance: F110: Sample, LV, 16, 42d, n/a, n/a, WT, NA	Abundance: F111: Sample, LV, 17, 42d, n/a, n/a, WT, NA	Abundance: F112: Sample, LV, 18, 42d, n/a, n/a, WT, NA	Abundance: F113: Sample, LV, 19, 56d, n/a, n/a, WT, NA	Abundance: F114: Sample, LV, 20, 56d, n/a, n/a, WT, NA	Abundance: F115: Sample, LV, 21, 56d, n/a, n/a, WT, NA	Abundance: F116: Sample, LV, 22, 56d, n/a, n/a, WT, NA	Confidence (by Search Engine): Sequest HT	Percolator q-Value (by Search Engine): Sequest HT	Percolator PEP (by Search Engine): Sequest HT	XCorr (by Search Engine): Sequest HT	Top Apex RT [min]	Sequence in Protein	Positions in Protein	Peptide Group Modifications in Protein	Quan Usage
	High	[R].LGASVVGIDPVAENIK.[I]	1xLabel:2H(3) [L1]	0.00171152	0	2	Q8BMS4	Q8BMS4 [168-183]	0	1584.9							1.38385e+06	2.15077e+06	762622	2509887	2.46302e+06	2.24284e+06	5272889	8.10517e+06	5.32244e+06	10971835	3363174	4857563	5.10348e+06	3.37331e+06	5621239	5980542	High	0	4.471e-05	1.47	53.72	R.LGASVVGIDPVAENIK.I	[168-183]		Used
		Confidence	Identifying Node	PSM Ambiguity	Annotated Sequence	Modifications	Master Protein Accessions	Protein Accessions	# Missed Cleavages	Charge	DeltaScore	DeltaCn	Rank	Search Engine Rank	m/z [Da]	MH+ [Da]	Theo. MH+ [Da]	DeltaM [ppm]	Deltam/z [Da]	Activation Type	MS Order	Isolation Interference [%]	Ion Inject Time [ms]	RT [min]	First Scan	Spectrum File	Quan Info	XCorr	Percolator q-Value	Percolator PEP	Precursor Abundance	Apex RT [min]
		High	Sequest HT (A2)	Unambiguous	[R].lGASVVGIDPVAENIK.[I]	L1(Label:2H(3))	Q8BMS4	Q3UQM8; Q8BMS4; Q3TLJ6	0	2	0.6599	0	1	1	792.955	1584.9	1584.9	-0.64	-0.00051	HCD (High Energy Collision Dissociation)	MS2	5.70444	50	53.7596	26126	WT_LV_16.raw		1.47	0	4.471e-05	10971835	53.77
		High	Sequest HT (A2)	Selected	[R].lGASVVGIDPVAENIK.[I]	L1(Label:2H(3))	Q8BMS4	Q3UQM8; Q8BMS4; Q3TLJ6	0	2		0	9	9	792.955	1584.9	1584.9	0.06	5e-05	HCD (High Energy Collision Dissociation)	MS2	22.8096	50	53.7042	25456	WT_LV_18.raw		0.25	0.003116	0.02441	4857563	53.7
	High	[K].ILDVGCGGGLLTEPLGR.[L]	1xCarbamidomethyl [C6]	0.00949982	0.000396432	3	Q8BMS4	Q8BMS4 [151-167]	0	1726.92	12902463	8.22597e+06	7007265	1.69501e+06	3.49924e+06	2138212	2.08824e+06	2641971	1.24917e+06	1.57077e+06	1.88439e+06	1.27667e+06	1817505	2.05556e+06	2277066	1.11605e+06	417722	325878	284452			364790	High	4.412e-05	0.0004996	1.03	61.19	K.ILDVGCGGGLLTEPLGR.L	[151-167]		Used
		Confidence	Identifying Node	PSM Ambiguity	Annotated Sequence	Modifications	Master Protein Accessions	Protein Accessions	# Missed Cleavages	Charge	DeltaScore	DeltaCn	Rank	Search Engine Rank	m/z [Da]	MH+ [Da]	Theo. MH+ [Da]	DeltaM [ppm]	Deltam/z [Da]	Activation Type	MS Order	Isolation Interference [%]	Ion Inject Time [ms]	RT [min]	First Scan	Spectrum File	Quan Info	XCorr	Percolator q-Value	Percolator PEP	Precursor Abundance	Apex RT [min]
		High	Sequest HT (A2)	Unambiguous	[K].ILDVGcGGGLLTEPLGR.[L]	C6(Carbamidomethyl)	Q8BMS4	Q3UQM8; Q8BMS4; Q3TLJ6	0	2	0.4369	0	1	1	863.962	1726.92	1726.92	0.7	0.0006	HCD (High Energy Collision Dissociation)	MS2	11.4645	50	61.2533	25845	WT_LV_2.raw		1.03	4.412e-05	0.0004996	8.22597e+06	61.23
		High	Sequest HT (A2)	Unambiguous	[K].ILDVGcGGGLLTEPLGR.[L]	C6(Carbamidomethyl)	Q8BMS4	Q3UQM8; Q8BMS4; Q3TLJ6	0	2	0.3273	0	1	1	863.961	1726.91	1726.92	-0.44	-0.00038	HCD (High Energy Collision Dissociation)	MS2	17.402	50	53.4246	25876	WT_LV_1.raw		0.55	0.0006653	0.00438	12902463	53.49
		High	Sequest HT (A2)	Unambiguous	[K].ILDVGcGGGLLTEPLGR.[L]	C6(Carbamidomethyl)	Q8BMS4	Q3UQM8; Q8BMS4; Q3TLJ6	0	2	0.3273	0	1	1	863.962	1726.92	1726.92	0.58	0.0005	HCD (High Energy Collision Dissociation)	MS2	7.6273	50	61.1248	25450	WT_LV_3.raw		0.55	0.001482	0.009902	7007265	61.13
	High	[K].SFDPVLDKR.[I]		0.0688255	0.00489272	1	Q8BMS4	Q8BMS4 [190-198]	1	1076.57	9808378	476028	383290																				High	0.001195	0.007889	1.37	29.75	K.SFDPVLDKR.I	[190-198]		Used
		Confidence	Identifying Node	PSM Ambiguity	Annotated Sequence	Modifications	Master Protein Accessions	Protein Accessions	# Missed Cleavages	Charge	DeltaScore	DeltaCn	Rank	Search Engine Rank	m/z [Da]	MH+ [Da]	Theo. MH+ [Da]	DeltaM [ppm]	Deltam/z [Da]	Activation Type	MS Order	Isolation Interference [%]	Ion Inject Time [ms]	RT [min]	First Scan	Spectrum File	Quan Info	XCorr	Percolator q-Value	Percolator PEP	Precursor Abundance	Apex RT [min]
		High	Sequest HT (A2)	Unambiguous	[K].SFDPVLDKR.[I]		Q8BMS4	Q3UQM8; Q8BMS4; Q3TLJ6	1	3	0.4526	0	1	1	359.529	1076.57	1076.57	0.13	5e-05	HCD (High Energy Collision Dissociation)	MS2	24.8088	50	29.2595	13942	WT_LV_1.raw		1.37	0.001195	0.007889	9808378	29.23
	High	[R].LGASVVGIDPVAENIK.[I]		0.12069	0.0087089	1	Q8BMS4	Q8BMS4 [168-183]	0	1581.88	16422655																						High	0.002267	0.01803	0.84	47.05	R.LGASVVGIDPVAENIK.I	[168-183]		Used
		Confidence	Identifying Node	PSM Ambiguity	Annotated Sequence	Modifications	Master Protein Accessions	Protein Accessions	# Missed Cleavages	Charge	DeltaScore	DeltaCn	Rank	Search Engine Rank	m/z [Da]	MH+ [Da]	Theo. MH+ [Da]	DeltaM [ppm]	Deltam/z [Da]	Activation Type	MS Order	Isolation Interference [%]	Ion Inject Time [ms]	RT [min]	First Scan	Spectrum File	Quan Info	XCorr	Percolator q-Value	Percolator PEP	Precursor Abundance	Apex RT [min]
		High	Sequest HT (A2)	Unambiguous	[R].LGASVVGIDPVAENIK.[I]		Q8BMS4	Q3UQM8; Q8BMS4; Q3TLJ6	0	2	0.2143	0	1	1	791.447	1581.89	1581.88	0.84	0.00067	HCD (High Energy Collision Dissociation)	MS2	17.1975	50	47.1233	22783	WT_LV_1.raw		0.84	0.002267	0.01803	16422655	47.05
High	Master Protein	Q9DCT8	Cysteine-rich protein 2 OS=Mus musculus GN=Crip2 PE=1 SV=1	19	2	16	2	208	22.7	2.2	107231948	101615678	69523517	1.49975e+07	43092055	2.45224e+07	2.92242e+07	4.21102e+07	1.5137e+07	2.9616e+07	30087812	2.73164e+07	4.70536e+07	6.946e+07	59484279	80839194	2.05946e+07	3.4497e+07	2.80505e+07	1.86355e+07	2.80182e+07	3.4052e+07
	Confidence	Annotated Sequence	Modifications	Qvality PEP	Qvality q-value	# PSMs	Master Protein Accessions	Positions in Master Proteins	# Missed Cleavages	Theo. MH+ [Da]	Abundance: F95: Sample, LV, 01, 0d, n/a, n/a, WT, NA	Abundance: F96: Sample, LV, 02, 0d, n/a, n/a, WT, NA	Abundance: F97: Sample, LV, 03, 0d, n/a, n/a, WT, NA	Abundance: F98: Sample, LV, 04, 5d, n/a, n/a, WT, NA	Abundance: F99: Sample, LV, 05, 5d, n/a, n/a, WT, NA	Abundance: F100: Sample, LV, 06, 5d, n/a, n/a, WT, NA	Abundance: F101: Sample, LV, 07, 10d, n/a, n/a, WT, NA	Abundance: F102: Sample, LV, 08, 10d, n/a, n/a, WT, NA	Abundance: F103: Sample, LV, 09, 10d, n/a, n/a, WT, NA	Abundance: F104: Sample, LV, 10, 18d, n/a, n/a, WT, NA	Abundance: F105: Sample, LV, 11, 18d, n/a, n/a, WT, NA	Abundance: F106: Sample, LV, 12, 18d, n/a, n/a, WT, NA	Abundance: F107: Sample, LV, 13, 28d, n/a, n/a, WT, NA	Abundance: F108: Sample, LV, 14, 28d, n/a, n/a, WT, NA	Abundance: F109: Sample, LV, 15, 28d, n/a, n/a, WT, NA	Abundance: F110: Sample, LV, 16, 42d, n/a, n/a, WT, NA	Abundance: F111: Sample, LV, 17, 42d, n/a, n/a, WT, NA	Abundance: F112: Sample, LV, 18, 42d, n/a, n/a, WT, NA	Abundance: F113: Sample, LV, 19, 56d, n/a, n/a, WT, NA	Abundance: F114: Sample, LV, 20, 56d, n/a, n/a, WT, NA	Abundance: F115: Sample, LV, 21, 56d, n/a, n/a, WT, NA	Abundance: F116: Sample, LV, 22, 56d, n/a, n/a, WT, NA	Confidence (by Search Engine): Sequest HT	Percolator q-Value (by Search Engine): Sequest HT	Percolator PEP (by Search Engine): Sequest HT	XCorr (by Search Engine): Sequest HT	Top Apex RT [min]	Sequence in Protein	Positions in Protein	Peptide Group Modifications in Protein	Quan Usage
	High	[K].GVNIGGAGSYIYEKPQTEAPQVTGPIEVPVVR.[T]		6.4437e-05	0	14	Q9DCT8	Q9DCT8 [66-97]	0	3325.74	80540744	59702514	39142973	1.07509e+07	30913968	17446245	22646461	31924711	11099338	24937752	25103396	22845823	42919550	64867758	53704762	76945786	1.9113e+07	32448033	26494328	17602234	2.6349e+07	32097434	High	0	8.974e-06	2.2	61.18	K.GVNIGGAGSYIYEKPQTEAPQVTGPIEVPVVR.T	[66-97]		Used
		Confidence	Identifying Node	PSM Ambiguity	Annotated Sequence	Modifications	Master Protein Accessions	Protein Accessions	# Missed Cleavages	Charge	DeltaScore	DeltaCn	Rank	Search Engine Rank	m/z [Da]	MH+ [Da]	Theo. MH+ [Da]	DeltaM [ppm]	Deltam/z [Da]	Activation Type	MS Order	Isolation Interference [%]	Ion Inject Time [ms]	RT [min]	First Scan	Spectrum File	Quan Info	XCorr	Percolator q-Value	Percolator PEP	Precursor Abundance	Apex RT [min]
		High	Sequest HT (A2)	Unambiguous	[K].GVNIGGAGSYIYEKPQTEAPQVTGPIEVPVVR.[T]		Q9DCT8	Q9DCT8	0	3	0.5238	0	1	1	1109.25	3325.74	3325.74	-0.16	-0.00018	HCD (High Energy Collision Dissociation)	MS2	8.70597	50	61.0767	27589	WT_LV_12.raw		1.05	0	0.0001325	14259565	61.15
		High	Sequest HT (A2)	Unambiguous	[K].GVNIGGAGSYIYEKPQTEAPQVTGPIEVPVVR.[T]		Q9DCT8	Q9DCT8	0	3	0.6115	0	1	1	1109.25	3325.74	3325.74	-2.1	-0.00233	HCD (High Energy Collision Dissociation)	MS2	12.447	50	61.1976	29805	WT_LV_16.raw		1.57	0	5.956e-05	55869808	61.3
		High	Sequest HT (A2)	Unambiguous	[K].GVNIGGAGSYIYEKPQTEAPQVTGPIEVPVVR.[T]		Q9DCT8	Q9DCT8	0	3	0.6545	0	1	1	1109.25	3325.74	3325.74	-0.77	-0.00085	HCD (High Energy Collision Dissociation)	MS2	10.6283	50	53.1049	25719	WT_LV_1.raw		2.2	0	8.974e-06	54297764	53.15
		High	Sequest HT (A2)	Unambiguous	[K].GVNIGGAGSYIYEKPQTEAPQVTGPIEVPVVR.[T]		Q9DCT8	Q9DCT8	0	3	0.6842	0	1	1	1109.25	3325.74	3325.74	-0.15	-0.00016	HCD (High Energy Collision Dissociation)	MS2	8.60933	50	60.7539	25296	WT_LV_3.raw		1.9	0	4.405e-07	27317070	60.74
		High	Sequest HT (A2)	Unambiguous	[K].GVNIGGAGSYIYEKPQTEAPQVTGPIEVPVVR.[T]		Q9DCT8	Q9DCT8	0	4	0.6049	0	1	1	832.191	3325.74	3325.74	-0.64	-0.00054	HCD (High Energy Collision Dissociation)	MS2	3.02386	50	53.1063	25720	WT_LV_1.raw		1.62	2.352e-05	0.0004179	26242980	53.15
		High	Sequest HT (A2)	Unambiguous	[K].GVNIGGAGSYIYEKPQTEAPQVTGPIEVPVVR.[T]		Q9DCT8	Q9DCT8	0	4	0.5854	0	1	1	832.19	3325.74	3325.74	-1.76	-0.00147	HCD (High Energy Collision Dissociation)	MS2	21.0115	50	61.1776	29681	WT_LV_14.raw		1.64	0.0003021	0.001693	17375062	61.24
		High	Sequest HT (A2)	Unambiguous	[K].GVNIGGAGSYIYEKPQTEAPQVTGPIEVPVVR.[T]		Q9DCT8	Q9DCT8	0	4	0.6343	0	1	1	832.189	3325.73	3325.74	-2.33	-0.00194	HCD (High Energy Collision Dissociation)	MS2	3.02487	50	60.6868	25267	WT_LV_3.raw		1.34	0.0004221	0.00315	11825903	60.74
		High	Sequest HT (A2)	Unambiguous	[K].GVNIGGAGSYIYEKPQTEAPQVTGPIEVPVVR.[T]		Q9DCT8	Q9DCT8	0	4	0.5308	0	1	1	832.19	3325.74	3325.74	-1.72	-0.00143	HCD (High Energy Collision Dissociation)	MS2	7.12582	50	61.0581	26965	WT_LV_20.raw		1.3	0.0007552	0.005319	5369451	61.1
		High	Sequest HT (A2)	Unambiguous	[K].GVNIGGAGSYIYEKPQTEAPQVTGPIEVPVVR.[T]		Q9DCT8	Q9DCT8	0	3	0.4932	0	1	1	1109.25	3325.74	3325.74	0.45	0.00049	HCD (High Energy Collision Dissociation)	MS2	2.86296	50	61.1469	27431	WT_LV_7.raw		0.73	0.001229	0.008306	13753237	61.22
		High	Sequest HT (A2)	Unambiguous	[K].GVNIGGAGSYIYEKPQTEAPQVTGPIEVPVVR.[T]		Q9DCT8	Q9DCT8	0	4	0.6474	0	1	1	832.188	3325.73	3325.74	-3.36	-0.00279	HCD (High Energy Collision Dissociation)	MS2	30.2495	50	61.2133	29127	WT_LV_13.raw		1.56	0.001349	0.008684	12347780	61.24
		High	Sequest HT (A2)	Unambiguous	[K].GVNIGGAGSYIYEKPQTEAPQVTGPIEVPVVR.[T]		Q9DCT8	Q9DCT8	0	3	0.5455	0	1	1	1109.25	3325.74	3325.74	-1.49	-0.00166	HCD (High Energy Collision Dissociation)	MS2	22.3589	50	60.6352	25593	WT_LV_2.raw		1.1	0.001553	0.01115	40528384	60.79
		High	Sequest HT (A2)	Unambiguous	[K].GVNIGGAGSYIYEKPQTEAPQVTGPIEVPVVR.[T]		Q9DCT8	Q9DCT8	0	3	0.5887	0	1	1	1109.25	3325.74	3325.74	-1.39	-0.00154	HCD (High Energy Collision Dissociation)	MS2	0	50	61.3488	29760	WT_LV_14.raw		1.41	0.002138	0.01723	47492696	61.24
		High	Sequest HT (A2)	Unambiguous	[K].GVNIGGAGSYIYEKPQTEAPQVTGPIEVPVVR.[T]		Q9DCT8	Q9DCT8	0	3	0.5139	0	1	1	1109.25	3325.75	3325.74	1.89	0.00209	HCD (High Energy Collision Dissociation)	MS2	4.36989	50	61.3617	21740	WT_LV_4.raw		0.72	0.0036	0.02863	7.54613e+06	61.42
		High	Sequest HT (A2)	Unambiguous	[K].GVNIGGAGSYIYEKPQTEAPQVTGPIEVPVVR.[T]		Q9DCT8	Q9DCT8	0	4	0.4556	0	1	1	832.19	3325.74	3325.74	-1.42	-0.00118	HCD (High Energy Collision Dissociation)	MS2	18.1007	50	61.2335	28362	WT_LV_10.raw		0.9	0.009606	0.08082	9026625	61.26
	High	[K].DWHRPCLR.[C]	1xCarbamidomethyl [C6]	0.117635	0.00861282	2	Q9DCT8	Q9DCT8 [145-152]	0	1139.55	26691204	41913164	30380544	4.24659e+06	12178087	7.07618e+06	6.57769e+06	1.01855e+07	4.03767e+06	4.67821e+06	4984416	4.47061e+06	4.13404e+06	4.59227e+06	5779517	3893408	1.48166e+06	2.049e+06	1.55621e+06	1.03331e+06	1669229	1.95457e+06	High	0.00215	0.0173	1.41	27.42	K.DWHRPCLR.C	[145-152]		Used
		Confidence	Identifying Node	PSM Ambiguity	Annotated Sequence	Modifications	Master Protein Accessions	Protein Accessions	# Missed Cleavages	Charge	DeltaScore	DeltaCn	Rank	Search Engine Rank	m/z [Da]	MH+ [Da]	Theo. MH+ [Da]	DeltaM [ppm]	Deltam/z [Da]	Activation Type	MS Order	Isolation Interference [%]	Ion Inject Time [ms]	RT [min]	First Scan	Spectrum File	Quan Info	XCorr	Percolator q-Value	Percolator PEP	Precursor Abundance	Apex RT [min]
		High	Sequest HT (A2)	Unambiguous	[K].DWHRPcLR.[C]	C6(Carbamidomethyl)	Q9DCT8	Q9DCT8	0	3	0.3688	0	1	1	380.522	1139.55	1139.55	-0.83	-0.00032	HCD (High Energy Collision Dissociation)	MS2	32.2715	50	24.3403	11508	WT_LV_1.raw		1.41	0.00215	0.0173	26691204	24.3
		High	Sequest HT (A2)	Unambiguous	[K].DWHRPcLR.[C]	C6(Carbamidomethyl)	Q9DCT8	Q9DCT8	0	3	0.1646	0	1	1	380.522	1139.55	1139.55	-0.39	-0.00015	HCD (High Energy Collision Dissociation)	MS2	22.6556	50	27.2863	10876	WT_LV_6.raw		0.79	0.004219	0.03252	7.07618e+06	27.32
High	Master Protein	P68040	Guanine nucleotide-binding protein subunit beta-2-like 1 OS=Mus musculus GN=Gnb2l1 PE=1 SV=3	13	3	10	3	317	35.1	0	5.43734e+06	6.33604e+06	4.47062e+06	2.26456e+06	3.76141e+06	2.69861e+06	4.51868e+06	8960157	3.10836e+06	8.86786e+06	8.44457e+06	9.00875e+06	15314288	24735447	15576136	3.00084e+07	1.7713e+07	26742183	2.63832e+07	2.35823e+07	2.64662e+07	3.09621e+07
	Confidence	Annotated Sequence	Modifications	Qvality PEP	Qvality q-value	# PSMs	Master Protein Accessions	Positions in Master Proteins	# Missed Cleavages	Theo. MH+ [Da]	Abundance: F95: Sample, LV, 01, 0d, n/a, n/a, WT, NA	Abundance: F96: Sample, LV, 02, 0d, n/a, n/a, WT, NA	Abundance: F97: Sample, LV, 03, 0d, n/a, n/a, WT, NA	Abundance: F98: Sample, LV, 04, 5d, n/a, n/a, WT, NA	Abundance: F99: Sample, LV, 05, 5d, n/a, n/a, WT, NA	Abundance: F100: Sample, LV, 06, 5d, n/a, n/a, WT, NA	Abundance: F101: Sample, LV, 07, 10d, n/a, n/a, WT, NA	Abundance: F102: Sample, LV, 08, 10d, n/a, n/a, WT, NA	Abundance: F103: Sample, LV, 09, 10d, n/a, n/a, WT, NA	Abundance: F104: Sample, LV, 10, 18d, n/a, n/a, WT, NA	Abundance: F105: Sample, LV, 11, 18d, n/a, n/a, WT, NA	Abundance: F106: Sample, LV, 12, 18d, n/a, n/a, WT, NA	Abundance: F107: Sample, LV, 13, 28d, n/a, n/a, WT, NA	Abundance: F108: Sample, LV, 14, 28d, n/a, n/a, WT, NA	Abundance: F109: Sample, LV, 15, 28d, n/a, n/a, WT, NA	Abundance: F110: Sample, LV, 16, 42d, n/a, n/a, WT, NA	Abundance: F111: Sample, LV, 17, 42d, n/a, n/a, WT, NA	Abundance: F112: Sample, LV, 18, 42d, n/a, n/a, WT, NA	Abundance: F113: Sample, LV, 19, 56d, n/a, n/a, WT, NA	Abundance: F114: Sample, LV, 20, 56d, n/a, n/a, WT, NA	Abundance: F115: Sample, LV, 21, 56d, n/a, n/a, WT, NA	Abundance: F116: Sample, LV, 22, 56d, n/a, n/a, WT, NA	Confidence (by Search Engine): Sequest HT	Percolator q-Value (by Search Engine): Sequest HT	Percolator PEP (by Search Engine): Sequest HT	XCorr (by Search Engine): Sequest HT	Top Apex RT [min]	Sequence in Protein	Positions in Protein	Peptide Group Modifications in Protein	Quan Usage
	High	[R].DETNYGIPQR.[A]		0.0032411	0	7	P68040	P68040 [48-57]	0	1192.56	462564	5.89685e+06	3.61576e+06	1687821	3.62455e+06	2.24999e+06	2.97192e+06	4891673	2.09086e+06	4254384	4.03147e+06	3.75759e+06	4.26235e+06	7002966	4.24859e+06	8.36768e+06	2.51543e+06	3.87556e+06	3.19205e+06	2.48628e+06	3319228	3.78775e+06	High	0	0.0001103	1.19	29.45	R.DETNYGIPQR.A	[48-57]		Used
		Confidence	Identifying Node	PSM Ambiguity	Annotated Sequence	Modifications	Master Protein Accessions	Protein Accessions	# Missed Cleavages	Charge	DeltaScore	DeltaCn	Rank	Search Engine Rank	m/z [Da]	MH+ [Da]	Theo. MH+ [Da]	DeltaM [ppm]	Deltam/z [Da]	Activation Type	MS Order	Isolation Interference [%]	Ion Inject Time [ms]	RT [min]	First Scan	Spectrum File	Quan Info	XCorr	Percolator q-Value	Percolator PEP	Precursor Abundance	Apex RT [min]
		High	Sequest HT (A2)	Unambiguous	[R].DETNYGIPQR.[A]		P68040	P68040	0	2	0.5294	0	1	1	596.783	1192.56	1192.56	0.31	0.00019	HCD (High Energy Collision Dissociation)	MS2	32.2383	50	29.4414	14084	WT_LV_14.raw		1.19	0	0.0001103	7002966	29.48
		High	Sequest HT (A2)	Unambiguous	[R].DETNYGIPQR.[A]		P68040	P68040	0	2	0.4854	0	1	1	596.784	1192.56	1192.56	0.36	0.00022	HCD (High Energy Collision Dissociation)	MS2	32.1793	50	29.5646	13523	WT_LV_10.raw		1.03	2.352e-05	0.000357	4254384	29.55
		High	Sequest HT (A2)	Unambiguous	[R].DETNYGIPQR.[A]		P68040	P68040	0	2	0.4949	0	1	1	596.783	1192.56	1192.56	-0.41	-0.00024	HCD (High Energy Collision Dissociation)	MS2	35.8552	50	29.6293	13489	WT_LV_11.raw		0.99	0.0006125	0.003838	4.03147e+06	29.64
		High	Sequest HT (A2)	Unambiguous	[R].DETNYGIPQR.[A]		P68040	P68040	0	2	0.275	0	1	1	596.784	1192.56	1192.56	0.47	0.00028	HCD (High Energy Collision Dissociation)	MS2	32.8618	50	29.4458	13103	WT_LV_12.raw		0.8	0.001402	0.009015	3.75759e+06	29.43
		High	Sequest HT (A2)	Unambiguous	[R].DETNYGIPQR.[A]		P68040	P68040	0	2	0.3452	0	1	1	596.783	1192.56	1192.56	0.17	0.0001	HCD (High Energy Collision Dissociation)	MS2	40.3052	50	29.4883	13912	WT_LV_13.raw		0.84	0.001639	0.01306	4.26235e+06	29.48
		High	Sequest HT (A2)	Unambiguous	[R].DETNYGIPQR.[A]		P68040	P68040	0	2	0.3301	0	1	1	596.783	1192.56	1192.56	-0.14	-9e-05	HCD (High Energy Collision Dissociation)	MS2	26.6224	50	29.6086	14147	WT_LV_16.raw		1.03	0.001945	0.01609	8.36768e+06	29.61
		High	Sequest HT (A2)	Unambiguous	[R].DETNYGIPQR.[A]		P68040	P68040	0	2	0.4135	0	1	1	596.783	1192.56	1192.56	0.23	0.00014	HCD (High Energy Collision Dissociation)	MS2	28.5163	50	29.6472	13659	WT_LV_8.raw		1.04	0.003828	0.02963	4891673	29.64
	High	[K].HLYTLDGGDIINALCFSPNR.[Y]	1xCarbamidomethyl [C15]	0.0256722	0.00185677	1	P68040	P68040 [226-245]	0	2276.11	4.97477e+06	439195	854862	107599							362512		3943149	5.29493e+06	4.44524e+06	4947537	12313464	15066885	16718455	15663347	15612721	19246488	High	0.0003791	0.001978	0.49	60.05	K.HLYTLDGGDIINALCFSPNR.Y	[226-245]		Used
		Confidence	Identifying Node	PSM Ambiguity	Annotated Sequence	Modifications	Master Protein Accessions	Protein Accessions	# Missed Cleavages	Charge	DeltaScore	DeltaCn	Rank	Search Engine Rank	m/z [Da]	MH+ [Da]	Theo. MH+ [Da]	DeltaM [ppm]	Deltam/z [Da]	Activation Type	MS Order	Isolation Interference [%]	Ion Inject Time [ms]	RT [min]	First Scan	Spectrum File	Quan Info	XCorr	Percolator q-Value	Percolator PEP	Precursor Abundance	Apex RT [min]
		High	Sequest HT (A2)	Unambiguous	[K].HLYTLDGGDIINALcFSPNR.[Y]	C15(Carbamidomethyl)	P68040	P68040	0	3	0.2449	0	1	1	759.377	2276.12	2276.11	1.1	0.00083	HCD (High Energy Collision Dissociation)	MS2	7.22657	50	59.7991	28823	WT_LV_1.raw		0.49	0.0003791	0.001978	4.97477e+06	59.83
	High	[K].HLYTLDGGDIINALCFSPNR.[Y]	1xCarbamidomethyl [C15]; 3xLabel:2H(3) [L2; L5; L14]	0.0506644	0.00347396	1	P68040	P68040 [226-245]	0	2285.17								1.26291e+06		1.48146e+06	1.35475e+06	1676848	2882793	4436274	2960937	6105460		2.78907e+06	2230607	1.73661e+06	2.47437e+06	2.8817e+06	High	0.0007281	0.005077	1.04	68.88	K.HLYTLDGGDIINALCFSPNR.Y	[226-245]		Used
		Confidence	Identifying Node	PSM Ambiguity	Annotated Sequence	Modifications	Master Protein Accessions	Protein Accessions	# Missed Cleavages	Charge	DeltaScore	DeltaCn	Rank	Search Engine Rank	m/z [Da]	MH+ [Da]	Theo. MH+ [Da]	DeltaM [ppm]	Deltam/z [Da]	Activation Type	MS Order	Isolation Interference [%]	Ion Inject Time [ms]	RT [min]	First Scan	Spectrum File	Quan Info	XCorr	Percolator q-Value	Percolator PEP	Precursor Abundance	Apex RT [min]
		High	Sequest HT (A2)	Unambiguous	[K].HlYTlDGGDIINAlcFSPNR.[Y]	L2(Label:2H(3)); L5(Label:2H(3)); L14(Label:2H(3)); C15(Carbamidomethyl)	P68040	P68040	0	3	0.4808	0	1	1	762.394	2285.17	2285.17	-0.38	-0.00029	HCD (High Energy Collision Dissociation)	MS2	9.36742	50	68.8375	33236	WT_LV_16.raw		1.04	0.0007281	0.005077	6105460	68.84
	High	[R].LWDLTTGTTTR.[R]	2xLabel:2H(3) [L1; L4]	0.0716163	0.00499311	1	P68040	P68040 [89-99]	0	1270.69				469141	136861	448617	1.54676e+06	2.80558e+06	1.0175e+06	3.13202e+06	2.69584e+06	3574311	4.22599e+06	8.00127e+06	3921367	10587749	2.8841e+06	5010668	4242117	3.69604e+06	5059903	5.04616e+06	High	0.001243	0.008369	1.34	46.26	R.LWDLTTGTTTR.R	[89-99]		Used
		Confidence	Identifying Node	PSM Ambiguity	Annotated Sequence	Modifications	Master Protein Accessions	Protein Accessions	# Missed Cleavages	Charge	DeltaScore	DeltaCn	Rank	Search Engine Rank	m/z [Da]	MH+ [Da]	Theo. MH+ [Da]	DeltaM [ppm]	Deltam/z [Da]	Activation Type	MS Order	Isolation Interference [%]	Ion Inject Time [ms]	RT [min]	First Scan	Spectrum File	Quan Info	XCorr	Percolator q-Value	Percolator PEP	Precursor Abundance	Apex RT [min]
		High	Sequest HT (A2)	Unambiguous	[R].lWDlTTGTTTR.[R]	L1(Label:2H(3)); L4(Label:2H(3))	P68040	P68040	0	2	0.3582	0	1	1	635.848	1270.69	1270.69	-0.95	-0.00061	HCD (High Energy Collision Dissociation)	MS2	50.6761	50	46.2928	22398	WT_LV_14.raw		1.34	0.001243	0.008369	8.00127e+06	46.27
High	Master Protein	P56375	Acylphosphatase-2 OS=Mus musculus GN=Acyp2 PE=2 SV=2	21	2	12	2	106	11.9	5.24	2.65393e+07	34030869	2.25298e+07	5.96331e+06	2.79564e+07	1.42372e+07	1.93874e+07	2.8892e+07	8.20071e+06	1.87246e+07	19471839	1.8513e+07	3.26014e+07	4.77089e+07	3.53732e+07	50605911	16247046	2.15131e+07	19891954	1.36655e+07	2.3605e+07	2.54163e+07
	Confidence	Annotated Sequence	Modifications	Qvality PEP	Qvality q-value	# PSMs	Master Protein Accessions	Positions in Master Proteins	# Missed Cleavages	Theo. MH+ [Da]	Abundance: F95: Sample, LV, 01, 0d, n/a, n/a, WT, NA	Abundance: F96: Sample, LV, 02, 0d, n/a, n/a, WT, NA	Abundance: F97: Sample, LV, 03, 0d, n/a, n/a, WT, NA	Abundance: F98: Sample, LV, 04, 5d, n/a, n/a, WT, NA	Abundance: F99: Sample, LV, 05, 5d, n/a, n/a, WT, NA	Abundance: F100: Sample, LV, 06, 5d, n/a, n/a, WT, NA	Abundance: F101: Sample, LV, 07, 10d, n/a, n/a, WT, NA	Abundance: F102: Sample, LV, 08, 10d, n/a, n/a, WT, NA	Abundance: F103: Sample, LV, 09, 10d, n/a, n/a, WT, NA	Abundance: F104: Sample, LV, 10, 18d, n/a, n/a, WT, NA	Abundance: F105: Sample, LV, 11, 18d, n/a, n/a, WT, NA	Abundance: F106: Sample, LV, 12, 18d, n/a, n/a, WT, NA	Abundance: F107: Sample, LV, 13, 28d, n/a, n/a, WT, NA	Abundance: F108: Sample, LV, 14, 28d, n/a, n/a, WT, NA	Abundance: F109: Sample, LV, 15, 28d, n/a, n/a, WT, NA	Abundance: F110: Sample, LV, 16, 42d, n/a, n/a, WT, NA	Abundance: F111: Sample, LV, 17, 42d, n/a, n/a, WT, NA	Abundance: F112: Sample, LV, 18, 42d, n/a, n/a, WT, NA	Abundance: F113: Sample, LV, 19, 56d, n/a, n/a, WT, NA	Abundance: F114: Sample, LV, 20, 56d, n/a, n/a, WT, NA	Abundance: F115: Sample, LV, 21, 56d, n/a, n/a, WT, NA	Abundance: F116: Sample, LV, 22, 56d, n/a, n/a, WT, NA	Confidence (by Search Engine): Sequest HT	Percolator q-Value (by Search Engine): Sequest HT	Percolator PEP (by Search Engine): Sequest HT	XCorr (by Search Engine): Sequest HT	Top Apex RT [min]	Sequence in Protein	Positions in Protein	Peptide Group Modifications in Protein	Quan Usage
	High	[K].GTVTGQVQGPEEK.[V]		0.000814724	0	4	P56375	P56375 [53-65]	0	1329.66		11854221	6.88966e+06	2.5754e+06	9114682	4.61488e+06	6080361	9764232	2.60099e+06	6.02357e+06	6170800	5794514	11198470	16663641	12276867	17669192	5157427	7.4021e+06	6607026	4466996	8063073	9007429	High	0	1.567e-05	1.62	22.03	K.GTVTGQVQGPEEK.V	[53-65]		Used
		Confidence	Identifying Node	PSM Ambiguity	Annotated Sequence	Modifications	Master Protein Accessions	Protein Accessions	# Missed Cleavages	Charge	DeltaScore	DeltaCn	Rank	Search Engine Rank	m/z [Da]	MH+ [Da]	Theo. MH+ [Da]	DeltaM [ppm]	Deltam/z [Da]	Activation Type	MS Order	Isolation Interference [%]	Ion Inject Time [ms]	RT [min]	First Scan	Spectrum File	Quan Info	XCorr	Percolator q-Value	Percolator PEP	Precursor Abundance	Apex RT [min]
		High	Sequest HT (A2)	Unambiguous	[K].GTVTGQVQGPEEK.[V]		P56375	P56375	0	2	0.5259	0	1	1	665.336	1329.66	1329.66	-0.48	-0.00032	HCD (High Energy Collision Dissociation)	MS2	5.31951	50	22.0039	10225	WT_LV_13.raw		1.16	0	6.783e-05	11198470	22.04
		High	Sequest HT (A2)	Unambiguous	[K].GTVTGQVQGPEEK.[V]		P56375	P56375	0	2	0.4753	0	1	1	665.336	1329.66	1329.66	-0.52	-0.00035	HCD (High Energy Collision Dissociation)	MS2	9.34841	50	22.0794	10403	WT_LV_16.raw		1.62	0	1.567e-05	17669192	22.11
		High	Sequest HT (A2)	Unambiguous	[K].GTVTGQVQGPEEK.[V]		P56375	P56375	0	2	0.5315	0	1	1	665.335	1329.66	1329.66	-1.19	-0.00079	HCD (High Energy Collision Dissociation)	MS2	5.98215	50	21.9269	10305	WT_LV_15.raw		1.11	0	9.523e-05	12276867	21.96
		High	Sequest HT (A2)	Unambiguous	[K].GTVTGQVQGPEEK.[V]		P56375	P56375	0	2	0.375	0	1	1	665.335	1329.66	1329.66	-0.98	-0.00065	HCD (High Energy Collision Dissociation)	MS2	5.74073	50	21.9606	10368	WT_LV_14.raw		1.28	2.352e-05	0.0004627	16663641	21.99
	High	[K].LEYSDFSIR.[Y]		0.00432306	0	3	P56375	P56375 [97-105]	0	1129.55	2.49036e+07	22176648	13321564	3387917	14005423	7209069	8.03874e+06	11355360	3227367	5.66152e+06	6.14992e+06	5.32806e+06	6.72391e+06	8.0514e+06	7.53518e+06	4730269	2145255	2238815	1832773	1.08154e+06	1.89996e+06	1.69489e+06	High	0	0.000165	1.91	47.4	K.LEYSDFSIR.Y	[97-105]		Used
		Confidence	Identifying Node	PSM Ambiguity	Annotated Sequence	Modifications	Master Protein Accessions	Protein Accessions	# Missed Cleavages	Charge	DeltaScore	DeltaCn	Rank	Search Engine Rank	m/z [Da]	MH+ [Da]	Theo. MH+ [Da]	DeltaM [ppm]	Deltam/z [Da]	Activation Type	MS Order	Isolation Interference [%]	Ion Inject Time [ms]	RT [min]	First Scan	Spectrum File	Quan Info	XCorr	Percolator q-Value	Percolator PEP	Precursor Abundance	Apex RT [min]
		High	Sequest HT (A2)	Unambiguous	[K].LEYSDFSIR.[Y]		P56375	P56375	0	2	0.5131	0	1	1	565.281	1129.55	1129.55	1.3	0.00074	HCD (High Energy Collision Dissociation)	MS2	32.7233	50	47.626	20145	WT_LV_2.raw		1.91	0	0.000165	22176648	47.6
		High	Sequest HT (A2)	Unambiguous	[K].LEYSDFSIR.[Y]		P56375	P56375	0	2	0.4294	0	1	1	565.281	1129.55	1129.55	1.22	0.00069	HCD (High Energy Collision Dissociation)	MS2	36.1328	50	41.7812	20148	WT_LV_1.raw		1.7	2.352e-05	0.000406	24716262	41.75
		High	Sequest HT (A2)	Unambiguous	[K].LEYSDFSIR.[Y]		P56375	P56375	0	2	0.371	0	1	1	565.28	1129.55	1129.55	0.64	0.00036	HCD (High Energy Collision Dissociation)	MS2	42.0023	50	47.4474	19817	WT_LV_3.raw		1.24	0.001579	0.01183	13321564	47.5
	High	[K].LEYSDFSIR.[Y]	1xLabel:2H(3) [L1]	0.0431419	0.00296309	5	P56375	P56375 [97-105]	0	1132.57	1.63569e+06		2318616		4.83633e+06	2413305	5268299	7.77244e+06	2372358	7.03946e+06	7.15112e+06	7390417	14678996	22993864	15561122	28206450	8944364	11872220	11452155	8.11698e+06	13641935	14714020	High	0.00203	0.01664	1.18	47.31	K.LEYSDFSIR.Y	[97-105]		Used
		Confidence	Identifying Node	PSM Ambiguity	Annotated Sequence	Modifications	Master Protein Accessions	Protein Accessions	# Missed Cleavages	Charge	DeltaScore	DeltaCn	Rank	Search Engine Rank	m/z [Da]	MH+ [Da]	Theo. MH+ [Da]	DeltaM [ppm]	Deltam/z [Da]	Activation Type	MS Order	Isolation Interference [%]	Ion Inject Time [ms]	RT [min]	First Scan	Spectrum File	Quan Info	XCorr	Percolator q-Value	Percolator PEP	Precursor Abundance	Apex RT [min]
		High	Sequest HT (A2)	Unambiguous	[K].lEYSDFSIR.[Y]	L1(Label:2H(3))	P56375	P56375	0	2	0.4211	0	1	1	566.79	1132.57	1132.57	0.79	0.00045	HCD (High Energy Collision Dissociation)	MS2	22.6654	50	47.1793	22196	WT_LV_19.raw		1.14	0.0006361	0.004071	11452155	47.25
		High	Sequest HT (A2)	Unambiguous	[K].lEYSDFSIR.[Y]	L1(Label:2H(3))	P56375	P56375	0	2	0.5648	0	1	1	566.79	1132.57	1132.57	0.61	0.00035	HCD (High Energy Collision Dissociation)	MS2	19.4397	50	47.2686	21506	WT_LV_17.raw		1.08	0.0007832	0.005486	8944364	47.32
		High	Sequest HT (A2)	Unambiguous	[K].lEYSDFSIR.[Y]	L1(Label:2H(3))	P56375	P56375	0	2	0.2688	0	1	1	566.789	1132.57	1132.57	0.33	0.00018	HCD (High Energy Collision Dissociation)	MS2	12.7862	50	47.1885	22338	WT_LV_18.raw		0.93	0.001685	0.01357	11872220	47.28
		High	Sequest HT (A2)	Unambiguous	[K].lEYSDFSIR.[Y]	L1(Label:2H(3))	P56375	P56375	0	2	0.4153	0	1	1	566.789	1132.57	1132.57	-0.7	-0.0004	HCD (High Energy Collision Dissociation)	MS2	24.2618	50	47.2369	22530	WT_LV_22.raw		1.18	0.00203	0.01664	14714020	47.29
		High	Sequest HT (A2)	Unambiguous	[K].lEYSDFSIR.[Y]	L1(Label:2H(3))	P56375	P56375	0	2	0.4516	0	1	1	566.789	1132.57	1132.57	0.09	5e-05	HCD (High Energy Collision Dissociation)	MS2	28.4418	50	47.1467	22311	WT_LV_21.raw		0.93	0.006654	0.05532	13641935	47.25
High	Master Protein	P02301	Histone H3.3C OS=Mus musculus GN=H3f3c PE=3 SV=3	12	2	47	2	136	15.3	69.51	332027	992790224	665279448	250990632	5.69902e+08	3.80087e+08	367473216	612391928	227577576	542096184	531410416	437311056	576561560	934252556	627412720	998694824	297493859	449403036	388865136	332833784	424824820	475066788
	Confidence	Annotated Sequence	Modifications	Qvality PEP	Qvality q-value	# PSMs	Master Protein Accessions	Positions in Master Proteins	# Missed Cleavages	Theo. MH+ [Da]	Abundance: F95: Sample, LV, 01, 0d, n/a, n/a, WT, NA	Abundance: F96: Sample, LV, 02, 0d, n/a, n/a, WT, NA	Abundance: F97: Sample, LV, 03, 0d, n/a, n/a, WT, NA	Abundance: F98: Sample, LV, 04, 5d, n/a, n/a, WT, NA	Abundance: F99: Sample, LV, 05, 5d, n/a, n/a, WT, NA	Abundance: F100: Sample, LV, 06, 5d, n/a, n/a, WT, NA	Abundance: F101: Sample, LV, 07, 10d, n/a, n/a, WT, NA	Abundance: F102: Sample, LV, 08, 10d, n/a, n/a, WT, NA	Abundance: F103: Sample, LV, 09, 10d, n/a, n/a, WT, NA	Abundance: F104: Sample, LV, 10, 18d, n/a, n/a, WT, NA	Abundance: F105: Sample, LV, 11, 18d, n/a, n/a, WT, NA	Abundance: F106: Sample, LV, 12, 18d, n/a, n/a, WT, NA	Abundance: F107: Sample, LV, 13, 28d, n/a, n/a, WT, NA	Abundance: F108: Sample, LV, 14, 28d, n/a, n/a, WT, NA	Abundance: F109: Sample, LV, 15, 28d, n/a, n/a, WT, NA	Abundance: F110: Sample, LV, 16, 42d, n/a, n/a, WT, NA	Abundance: F111: Sample, LV, 17, 42d, n/a, n/a, WT, NA	Abundance: F112: Sample, LV, 18, 42d, n/a, n/a, WT, NA	Abundance: F113: Sample, LV, 19, 56d, n/a, n/a, WT, NA	Abundance: F114: Sample, LV, 20, 56d, n/a, n/a, WT, NA	Abundance: F115: Sample, LV, 21, 56d, n/a, n/a, WT, NA	Abundance: F116: Sample, LV, 22, 56d, n/a, n/a, WT, NA	Confidence (by Search Engine): Sequest HT	Percolator q-Value (by Search Engine): Sequest HT	Percolator PEP (by Search Engine): Sequest HT	XCorr (by Search Engine): Sequest HT	Top Apex RT [min]	Sequence in Protein	Positions in Protein	Peptide Group Modifications in Protein	Quan Usage
	High	[R].YRPGTVALR.[E]		0.00271146	0	28	P02301	P02301 [42-50]	0	1032.59	332027	489449872	315712696	129904016	3.0188e+08	1.9663e+08	167177920	280383288	108486800	247836344	244904144	206442416	293395032	459337280	325897680	475339456	136623240	204925928	178500416	147296128	190962656	215477464	High	0.001597	0.01239	2.7	27.1	R.YRPGTVALR.E	[42-50]		Used
		Confidence	Identifying Node	PSM Ambiguity	Annotated Sequence	Modifications	Master Protein Accessions	Protein Accessions	# Missed Cleavages	Charge	DeltaScore	DeltaCn	Rank	Search Engine Rank	m/z [Da]	MH+ [Da]	Theo. MH+ [Da]	DeltaM [ppm]	Deltam/z [Da]	Activation Type	MS Order	Isolation Interference [%]	Ion Inject Time [ms]	RT [min]	First Scan	Spectrum File	Quan Info	XCorr	Percolator q-Value	Percolator PEP	Precursor Abundance	Apex RT [min]
		High	Sequest HT (A2)	Unambiguous	[R].YRPGTVALR.[E]		P02301	P84244; P02301; A1L0V4; E0CZ27; P68433; F8WI35; P84228; A1L0U3	0	2	0.4271	0	1	1	516.801	1032.6	1032.59	0.29	0.00015	HCD (High Energy Collision Dissociation)	MS2	2.62183	50	27.0131	12692	WT_LV_13.raw		1.99	0	8.605e-05	124517816	27.08
		High	Sequest HT (A2)	Unambiguous	[R].YRPGTVALR.[E]		P02301	P84244; P02301; A1L0V4; E0CZ27; P68433; F8WI35; P84228; A1L0U3	0	2	0.5022	0	1	1	516.801	1032.6	1032.59	0.59	0.00031	HCD (High Energy Collision Dissociation)	MS2	1.85852	19.926	26.9004	12796	WT_LV_16.raw		2.31	0	0.0002626	208853872	26.94
		High	Sequest HT (A2)	Unambiguous	[R].YRPGTVALR.[E]		P02301	P84244; P02301; A1L0V4; E0CZ27; P68433; F8WI35; P84228; A1L0U3	0	2	0.3333	0	1	1	516.801	1032.6	1032.59	0.4	0.00021	HCD (High Energy Collision Dissociation)	MS2	0.985654	16.357	26.9782	12871	WT_LV_14.raw		1.95	4.412e-05	0.0005529	193423632	27
		High	Sequest HT (A2)	Unambiguous	[R].YRPGTVALR.[E]		P02301	P84244; P02301; A1L0V4; E0CZ27; P68433; F8WI35; P84228; A1L0U3	0	2	0.4032	0	1	1	516.801	1032.6	1032.59	0.17	9e-05	HCD (High Energy Collision Dissociation)	MS2	1.29065	50	26.9467	12661	WT_LV_22.raw		1.86	0.0001679	0.0008815	76208328	26.99
		High	Sequest HT (A2)	Unambiguous	[R].YRPGTVALR.[E]		P02301	P84244; P02301; A1L0V4; E0CZ27; P68433; F8WI35; P84228; A1L0U3	0	2	0.4724	0	1	1	516.801	1032.6	1032.59	0.63	0.00032	HCD (High Energy Collision Dissociation)	MS2	2.57723	50	26.8246	12293	WT_LV_8.raw		1.63	0.0003179	0.001807	117676680	26.91
		High	Sequest HT (A2)	Unambiguous	[R].YRPGTVALR.[E]		P02301	P84244; P02301; A1L0V4; E0CZ27; P68433; F8WI35; P84228; A1L0U3	0	3	0.4711	0	1	1	344.87	1032.6	1032.59	0.31	0.00011	HCD (High Energy Collision Dissociation)	MS2	1.0126	17.115	26.8793	12786	WT_LV_16.raw		2.42	0.000396	0.002346	266485584	26.94
		High	Sequest HT (A2)	Unambiguous	[R].YRPGTVALR.[E]		P02301	P84244; P02301; A1L0V4; E0CZ27; P68433; F8WI35; P84228; A1L0U3	0	2	0.4321	0	1	1	516.801	1032.59	1032.59	0.06	3e-05	HCD (High Energy Collision Dissociation)	MS2	1.17777	43.631	26.5383	11275	WT_LV_2.raw		1.62	0.0004221	0.003409	174506448	26.62
		High	Sequest HT (A2)	Unambiguous	[R].YRPGTVALR.[E]		P02301	P84244; P02301; A1L0V4; E0CZ27; P68433; F8WI35; P84228; A1L0U3	0	3	0.3414	0	1	1	344.87	1032.6	1032.59	0.78	0.00027	HCD (High Energy Collision Dissociation)	MS2	2.66661	50	27.2349	11986	WT_LV_17.raw		2.49	0.0006361	0.004019	87714352	27.16
		High	Sequest HT (A2)	Unambiguous	[R].YRPGTVALR.[E]		P02301	P84244; P02301; A1L0V4; E0CZ27; P68433; F8WI35; P84228; A1L0U3	0	3	0.404	0	1	1	344.87	1032.59	1032.59	-0.14	-5e-05	HCD (High Energy Collision Dissociation)	MS2	9.09924	50	26.8975	9265	WT_LV_4.raw		2.5	0.0007399	0.005165	77196608	26.84
		High	Sequest HT (A2)	Unambiguous	[R].YRPGTVALR.[E]		P02301	P84244; P02301; A1L0V4; E0CZ27; P68433; F8WI35; P84228; A1L0U3	0	3	0.4254	0	1	1	344.87	1032.59	1032.59	-0.23	-8e-05	HCD (High Energy Collision Dissociation)	MS2	0.742165	36.313	26.9232	12649	WT_LV_22.raw		2.68	0.0008524	0.005728	139269136	26.99
		High	Sequest HT (A2)	Unambiguous	[R].YRPGTVALR.[E]		P02301	P84244; P02301; A1L0V4; E0CZ27; P68433; F8WI35; P84228; A1L0U3	0	2	0.4362	0	1	1	516.801	1032.59	1032.59	-0.09	-5e-05	HCD (High Energy Collision Dissociation)	MS2	5.82473	50	26.952	12405	WT_LV_19.raw		1.49	0.001499	0.01	64120672	27.06
		High	Sequest HT (A2)	Unambiguous	[R].YRPGTVALR.[E]		P02301	P84244; P02301; A1L0V4; E0CZ27; P68433; F8WI35; P84228; A1L0U3	0	3	0.5037	0	1	1	344.87	1032.59	1032.59	-0.07	-3e-05	HCD (High Energy Collision Dissociation)	MS2	2.65482	50	27.1675	12506	WT_LV_19.raw		2.7	0.001597	0.01239	114379744	27.06
		High	Sequest HT (A2)	Unambiguous	[R].YRPGTVALR.[E]		P02301	P84244; P02301; A1L0V4; E0CZ27; P68433; F8WI35; P84228; A1L0U3	0	3	0.4241	0	1	1	344.87	1032.59	1032.59	0.05	2e-05	HCD (High Energy Collision Dissociation)	MS2	1.08215	34.956	27.0615	12905	WT_LV_15.raw		2.24	0.001617	0.01252	183279520	27.13
		High	Sequest HT (A2)	Unambiguous	[R].YRPGTVALR.[E]		P02301	P84244; P02301; A1L0V4; E0CZ27; P68433; F8WI35; P84228; A1L0U3	0	3	0.4542	0	1	1	344.87	1032.6	1032.59	0.24	8e-05	HCD (High Energy Collision Dissociation)	MS2	4.18985	50	26.9056	12835	WT_LV_14.raw		2.4	0.002498	0.01937	265913648	27
		High	Sequest HT (A2)	Unambiguous	[R].YRPGTVALR.[E]		P02301	P84244; P02301; A1L0V4; E0CZ27; P68433; F8WI35; P84228; A1L0U3	0	3	0.4792	0	1	1	344.87	1032.59	1032.59	-0.24	-8e-05	HCD (High Energy Collision Dissociation)	MS2	4.75182	50	27.2255	12799	WT_LV_13.raw		2.4	0.002542	0.01974	168877216	27.09
		High	Sequest HT (A2)	Unambiguous	[R].YRPGTVALR.[E]		P02301	P84244; P02301; A1L0V4; E0CZ27; P68433; F8WI35; P84228; A1L0U3	0	3	0.3115	0	1	1	344.87	1032.59	1032.59	-0.51	-0.00018	HCD (High Energy Collision Dissociation)	MS2	27.9048	43.555	26.5252	11269	WT_LV_2.raw		1.83	0.00297	0.02273	314943424	26.61
		High	Sequest HT (A2)	Unambiguous	[R].YRPGTVALR.[E]		P02301	P84244; P02301; A1L0V4; E0CZ27; P68433; F8WI35; P84228; A1L0U3	0	3	0.3988	0	1	1	344.87	1032.6	1032.59	0.39	0.00013	HCD (High Energy Collision Dissociation)	MS2	7.68542	50	26.9441	12223	WT_LV_10.raw		1.73	0.00358	0.02832	142344672	27.08
		High	Sequest HT (A2)	Unambiguous	[R].YRPGTVALR.[E]		P02301	P84244; P02301; A1L0V4; E0CZ27; P68433; F8WI35; P84228; A1L0U3	0	3	0.4	0	1	1	344.87	1032.59	1032.59	-0.24	-8e-05	HCD (High Energy Collision Dissociation)	MS2	14.9164	35.158	26.5715	11004	WT_LV_3.raw		2.1	0.004211	0.03234	205481808	26.67
		High	Sequest HT (A2)	Unambiguous	[R].YRPGTVALR.[E]		P02301	P84244; P02301; A1L0V4; E0CZ27; P68433; F8WI35; P84228; A1L0U3	0	3	0.4346	0	1	1	344.869	1032.59	1032.59	-1.01	-0.00035	HCD (High Energy Collision Dissociation)	MS2	9.2272	50	26.7621	10634	WT_LV_6.raw		2.14	0.004302	0.03309	118700840	26.85
		High	Sequest HT (A2)	Unambiguous	[R].YRPGTVALR.[E]		P02301	P84244; P02301; A1L0V4; E0CZ27; P68433; F8WI35; P84228; A1L0U3	0	3	0.5261	0	1	1	344.87	1032.6	1032.59	0.64	0.00022	HCD (High Energy Collision Dissociation)	MS2	4.07747	50	27.3405	11943	WT_LV_20.raw		2.49	0.004664	0.03658	94468736	27.23
		High	Sequest HT (A2)	Unambiguous	[R].YRPGTVALR.[E]		P02301	P84244; P02301; A1L0V4; E0CZ27; P68433; F8WI35; P84228; A1L0U3	0	2	0.3663	0	1	1	516.801	1032.59	1032.59	0	0	HCD (High Energy Collision Dissociation)	MS2	1.83071	50	27.195	12625	WT_LV_18.raw		1.72	0.004972	0.03881	75221704	27.25
		High	Sequest HT (A2)	Unambiguous	[R].YRPGTVALR.[E]		P02301	P84244; P02301; A1L0V4; E0CZ27; P68433; F8WI35; P84228; A1L0U3	0	3	0.3793	0	1	1	344.87	1032.6	1032.59	0.45	0.00015	HCD (High Energy Collision Dissociation)	MS2	10.4787	50	26.8557	11861	WT_LV_12.raw		1.74	0.004979	0.03934	112817872	26.99
		High	Sequest HT (A2)	Unambiguous	[R].YRPGTVALR.[E]		P02301	P84244; P02301; A1L0V4; E0CZ27; P68433; F8WI35; P84228; A1L0U3	0	3	0.4019	0	1	1	344.87	1032.59	1032.59	-0.3	-0.0001	HCD (High Energy Collision Dissociation)	MS2	5.48259	50	26.8203	12123	WT_LV_11.raw		2.14	0.005006	0.04021	139338352	26.92
		High	Sequest HT (A2)	Unambiguous	[R].YRPGTVALR.[E]		P02301	P84244; P02301; A1L0V4; E0CZ27; P68433; F8WI35; P84228; A1L0U3	0	3	0.383	0	1	1	344.87	1032.59	1032.59	-0.07	-3e-05	HCD (High Energy Collision Dissociation)	MS2	40.6533	50	26.903	12381	WT_LV_19.raw		1.41	0.005269	0.04314	114379744	27.06
		High	Sequest HT (A2)	Unambiguous	[R].YRPGTVALR.[E]		P02301	P84244; P02301; A1L0V4; E0CZ27; P68433; F8WI35; P84228; A1L0U3	0	3	0.3681	0	1	1	344.87	1032.59	1032.59	-0.14	-5e-05	HCD (High Energy Collision Dissociation)	MS2	12.8777	50	27.1809	12779	WT_LV_22.raw		1.44	0.005467	0.04601	139269136	26.99
		High	Sequest HT (A2)	Unambiguous	[R].YRPGTVALR.[E]		P02301	P84244; P02301; A1L0V4; E0CZ27; P68433; F8WI35; P84228; A1L0U3	0	3	0.3866	0	1	1	344.87	1032.59	1032.59	-0.72	-0.00025	HCD (High Energy Collision Dissociation)	MS2	8.3881	50	27.1119	11985	WT_LV_12.raw		1.94	0.00673	0.0561	112817872	26.99
		High	Sequest HT (A2)	Unambiguous	[R].YRPGTVALR.[E]		P02301	P84244; P02301; A1L0V4; E0CZ27; P68433; F8WI35; P84228; A1L0U3	0	2	0.4472	0	1	1	516.802	1032.6	1032.59	0.84	0.00043	HCD (High Energy Collision Dissociation)	MS2	1.92189	48.819	26.8573	12141	WT_LV_11.raw		1.61	0.007933	0.06686	105565792	26.92
		High	Sequest HT (A2)	Unambiguous	[R].YRPGTVALR.[E]		P02301	P84244; P02301; A1L0V4; E0CZ27; P68433; F8WI35; P84228; A1L0U3	0	3	0.3545	0	1	1	344.87	1032.59	1032.59	-0.22	-7e-05	HCD (High Energy Collision Dissociation)	MS2	21.4408	50	27.1395	12916	WT_LV_16.raw		1.89	0.008337	0.07158	266485584	26.94
	High	[R].YRPGTVALR.[E]	1xLabel:2H(3) [L8]	0.0760069	0.00535086	3	P02301	P02301 [42-50]	0	1035.61														48362156		74817192	16175947	46456372	34467248	42484600	46345380	46519948	High	0.003833	0.02973	2.75	27.04	R.YRPGTVALR.E	[42-50]		Used
		Confidence	Identifying Node	PSM Ambiguity	Annotated Sequence	Modifications	Master Protein Accessions	Protein Accessions	# Missed Cleavages	Charge	DeltaScore	DeltaCn	Rank	Search Engine Rank	m/z [Da]	MH+ [Da]	Theo. MH+ [Da]	DeltaM [ppm]	Deltam/z [Da]	Activation Type	MS Order	Isolation Interference [%]	Ion Inject Time [ms]	RT [min]	First Scan	Spectrum File	Quan Info	XCorr	Percolator q-Value	Percolator PEP	Precursor Abundance	Apex RT [min]
		High	Sequest HT (A2)	Unambiguous	[R].YRPGTVAlR.[E]	L8(Label:2H(3))	P02301	P84244; P02301; A1L0V4; E0CZ27; P68433; F8WI35; P84228; A1L0U3	0	3	0.4466	0	1	1	345.876	1035.61	1035.61	-0.31	-0.00011	HCD (High Energy Collision Dissociation)	MS2	10.7177	50	26.8641	12619	WT_LV_22.raw		2.62	0.001409	0.009067	46519948	26.92
		High	Sequest HT (A2)	Unambiguous	[R].YRPGTVAlR.[E]	L8(Label:2H(3))	P02301	P84244; P02301; A1L0V4; E0CZ27; P68433; F8WI35; P84228; A1L0U3	0	3	0.4873	0	1	1	345.876	1035.61	1035.61	-0.82	-0.00028	HCD (High Energy Collision Dissociation)	MS2	13.2053	35.132	26.8344	12764	WT_LV_16.raw		2.75	0.003833	0.02973	74817192	26.87
		High	Sequest HT (A2)	Unambiguous	[R].YRPGTVAlR.[E]	L8(Label:2H(3))	P02301	P84244; P02301; A1L0V4; E0CZ27; P68433; F8WI35; P84228; A1L0U3	0	3	0.392	0	1	1	345.876	1035.61	1035.61	-0.54	-0.00019	HCD (High Energy Collision Dissociation)	MS2	14.4207	50	27.0748	12560	WT_LV_21.raw		1.76	0.008107	0.06856	46345380	27.19
	High	[K].STELLIR.[K]		0.0579002	0.00371719	16	P02301	P02301 [58-64]	0	831.493		503340352	349566752	121086616	268022432	183456592	200295296	332008640	119090776	294259840	286506272	230868640	283166528	426553120	301515040	448538176	144694672	198020736	175897472	143053056	187516784	213069376	High	0.005868	0.04919	1.83	36.43	K.STELLIR.K	[58-64]		Used
		Confidence	Identifying Node	PSM Ambiguity	Annotated Sequence	Modifications	Master Protein Accessions	Protein Accessions	# Missed Cleavages	Charge	DeltaScore	DeltaCn	Rank	Search Engine Rank	m/z [Da]	MH+ [Da]	Theo. MH+ [Da]	DeltaM [ppm]	Deltam/z [Da]	Activation Type	MS Order	Isolation Interference [%]	Ion Inject Time [ms]	RT [min]	First Scan	Spectrum File	Quan Info	XCorr	Percolator q-Value	Percolator PEP	Precursor Abundance	Apex RT [min]
		High	Sequest HT (A2)	Unambiguous	[K].STELLIR.[K]		P02301	P84244; P02301; A1L0V4; E0CZ27; P68433; F8WI35; P84228; A1L0U3	0	2	0.1882	0	1	1	416.25	831.493	831.493	-0.32	-0.00013	HCD (High Energy Collision Dissociation)	MS2	0	50	36.3297	17193	WT_LV_13.raw		1.7	0.0008915	0.006146	283166528	36.49
		High	Sequest HT (A2)	Unambiguous	[K].STELLIR.[K]		P02301	P84244; P02301; A1L0V4; E0CZ27; P68433; F8WI35; P84228; A1L0U3	0	2	0.1704	0	1	1	416.25	831.494	831.493	0.07	3e-05	HCD (High Energy Collision Dissociation)	MS2	20.6318	50	36.3325	16229	WT_LV_17.raw		1.35	0.001597	0.01233	144694672	36.55
		High	Sequest HT (A2)	Unambiguous	[K].STELLIR.[K]		P02301	P84244; P02301; A1L0V4; E0CZ27; P68433; F8WI35; P84228; A1L0U3	0	2	0.2034	0	1	1	416.25	831.493	831.493	-0.32	-0.00013	HCD (High Energy Collision Dissociation)	MS2	2.25988	27.013	36.4826	17511	WT_LV_15.raw		1.77	0.001751	0.0143	301515040	36.37
		High	Sequest HT (A2)	Unambiguous	[K].STELLIR.[K]		P02301	P84244; P02301; A1L0V4; E0CZ27; P68433; F8WI35; P84228; A1L0U3	0	2	0.1823	0	1	1	416.25	831.493	831.493	-0.2	-8e-05	HCD (High Energy Collision Dissociation)	MS2	0.119567	32.179	36.5541	16214	WT_LV_20.raw		1.81	0.001924	0.01589	143053056	36.5
		High	Sequest HT (A2)	Unambiguous	[K].STELLIR.[K]		P02301	P84244; P02301; A1L0V4; E0CZ27; P68433; F8WI35; P84228; A1L0U3	0	2	0.2548	0	1	1	416.25	831.493	831.493	-1.11	-0.00046	HCD (High Energy Collision Dissociation)	MS2	6.17037	50	36.2114	16851	WT_LV_8.raw		1.57	0.002658	0.02084	332008640	36.41
		High	Sequest HT (A2)	Unambiguous	[K].STELLIR.[K]		P02301	P84244; P02301; A1L0V4; E0CZ27; P68433; F8WI35; P84228; A1L0U3	0	2	0.1667	0	1	1	416.251	831.494	831.493	0.68	0.00028	HCD (High Energy Collision Dissociation)	MS2	7.29105	50	36.2917	16089	WT_LV_20.raw		1.32	0.003087	0.02385	143053056	36.5
		High	Sequest HT (A2)	Unambiguous	[K].STELLIR.[K]		P02301	P84244; P02301; A1L0V4; E0CZ27; P68433; F8WI35; P84228; A1L0U3	0	2	0.2216	0	1	1	416.251	831.494	831.493	0.66	0.00027	HCD (High Energy Collision Dissociation)	MS2	0.640197	13.745	36.5068	17555	WT_LV_14.raw		1.76	0.003454	0.02745	426553120	36.42
		High	Sequest HT (A2)	Unambiguous	[K].STELLIR.[K]		P02301	P84244; P02301; A1L0V4; E0CZ27; P68433; F8WI35; P84228; A1L0U3	0	2	0.2358	0	1	1	416.25	831.493	831.493	-0.73	-0.0003	HCD (High Energy Collision Dissociation)	MS2	3.89852	50	36.089	12766	WT_LV_4.raw		1.06	0.00358	0.02837	121086616	36.28
		High	Sequest HT (A2)	Unambiguous	[K].STELLIR.[K]		P02301	P84244; P02301; A1L0V4; E0CZ27; P68433; F8WI35; P84228; A1L0U3	0	2	0.2108	0	1	1	416.25	831.493	831.493	-0.19	-8e-05	HCD (High Energy Collision Dissociation)	MS2	1.54858	50	36.3128	17040	WT_LV_18.raw		1.66	0.005361	0.04467	198020736	36.48
		High	Sequest HT (A2)	Unambiguous	[K].STELLIR.[K]		P02301	P84244; P02301; A1L0V4; E0CZ27; P68433; F8WI35; P84228; A1L0U3	0	2	0.1475	0	1	1	416.25	831.494	831.493	0.1	4e-05	HCD (High Energy Collision Dissociation)	MS2	3.90039	33.554	36.4585	13305	WT_LV_9.raw		1.83	0.005868	0.04919	119090776	36.41
		High	Sequest HT (A2)	Unambiguous	[K].STELLIR.[K]		P02301	P84244; P02301; A1L0V4; E0CZ27; P68433; F8WI35; P84228; A1L0U3	0	2	0.1893	0	1	1	416.251	831.494	831.493	0.46	0.00019	HCD (High Energy Collision Dissociation)	MS2	1.19935	50	36.2972	17026	WT_LV_21.raw		1.69	0.00592	0.04954	187516784	36.47
		High	Sequest HT (A2)	Unambiguous	[K].STELLIR.[K]		P02301	P84244; P02301; A1L0V4; E0CZ27; P68433; F8WI35; P84228; A1L0U3	0	2	0.1744	0	1	1	416.25	831.493	831.493	-0.93	-0.00039	HCD (High Energy Collision Dissociation)	MS2	33.5313	50	36.8594	15612	WT_LV_2.raw		1.72	0.007206	0.06101	503340352	36.67
		High	Sequest HT (A2)	Unambiguous	[K].STELLIR.[K]		P02301	P84244; P02301; A1L0V4; E0CZ27; P68433; F8WI35; P84228; A1L0U3	0	2	0.2795	0	1	1	416.25	831.493	831.493	-0.99	-0.00041	HCD (High Energy Collision Dissociation)	MS2	9.35855	50	36.6099	15252	WT_LV_3.raw		1.61	0.007297	0.06222	349566752	36.8
		High	Sequest HT (A2)	Unambiguous	[K].STELLIR.[K]		P02301	P84244; P02301; A1L0V4; E0CZ27; P68433; F8WI35; P84228; A1L0U3	0	2	0.1364	0	1	1	416.25	831.494	831.493	0.34	0.00014	HCD (High Energy Collision Dissociation)	MS2	1.5926	15.372	36.4768	16982	WT_LV_8.raw		1.76	0.00865	0.07337	332008640	36.41
		High	Sequest HT (A2)	Unambiguous	[K].STELLIR.[K]		P02301	P84244; P02301; A1L0V4; E0CZ27; P68433; F8WI35; P84228; A1L0U3	0	2	0.1988	0	1	1	416.25	831.493	831.493	0	0	HCD (High Energy Collision Dissociation)	MS2	0.55136	44.567	36.3572	12878	WT_LV_4.raw		1.71	0.008691	0.07347	121086616	36.28
		High	Sequest HT (A2)	Unambiguous	[K].STELLIR.[K]		P02301	P84244; P02301; A1L0V4; E0CZ27; P68433; F8WI35; P84228; A1L0U3	0	2	0.1897	0	1	1	416.25	831.494	831.493	0.08	3e-05	HCD (High Energy Collision Dissociation)	MS2	0.697225	50	36.346	17219	WT_LV_22.raw		1.74	0.009892	0.08365	213069376	36.5
High	Master Protein	Q9CPQ1	Cytochrome c oxidase subunit 6C OS=Mus musculus GN=Cox6c PE=1 SV=3	30	4	91	4	76	8.5	34.76	1.06007e+09	772382266	587937534	243501277	509003014	3.25082e+08	4.4193e+08	5.77202e+08	2.44127e+08	4.37304e+08	505721937	446317376	6.45916e+08	8.88321e+08	721975616	1013160392	3.30689e+08	4.83805e+08	4.22942e+08	344931904	448503272	5.21696e+08
	Confidence	Annotated Sequence	Modifications	Qvality PEP	Qvality q-value	# PSMs	Master Protein Accessions	Positions in Master Proteins	# Missed Cleavages	Theo. MH+ [Da]	Abundance: F95: Sample, LV, 01, 0d, n/a, n/a, WT, NA	Abundance: F96: Sample, LV, 02, 0d, n/a, n/a, WT, NA	Abundance: F97: Sample, LV, 03, 0d, n/a, n/a, WT, NA	Abundance: F98: Sample, LV, 04, 5d, n/a, n/a, WT, NA	Abundance: F99: Sample, LV, 05, 5d, n/a, n/a, WT, NA	Abundance: F100: Sample, LV, 06, 5d, n/a, n/a, WT, NA	Abundance: F101: Sample, LV, 07, 10d, n/a, n/a, WT, NA	Abundance: F102: Sample, LV, 08, 10d, n/a, n/a, WT, NA	Abundance: F103: Sample, LV, 09, 10d, n/a, n/a, WT, NA	Abundance: F104: Sample, LV, 10, 18d, n/a, n/a, WT, NA	Abundance: F105: Sample, LV, 11, 18d, n/a, n/a, WT, NA	Abundance: F106: Sample, LV, 12, 18d, n/a, n/a, WT, NA	Abundance: F107: Sample, LV, 13, 28d, n/a, n/a, WT, NA	Abundance: F108: Sample, LV, 14, 28d, n/a, n/a, WT, NA	Abundance: F109: Sample, LV, 15, 28d, n/a, n/a, WT, NA	Abundance: F110: Sample, LV, 16, 42d, n/a, n/a, WT, NA	Abundance: F111: Sample, LV, 17, 42d, n/a, n/a, WT, NA	Abundance: F112: Sample, LV, 18, 42d, n/a, n/a, WT, NA	Abundance: F113: Sample, LV, 19, 56d, n/a, n/a, WT, NA	Abundance: F114: Sample, LV, 20, 56d, n/a, n/a, WT, NA	Abundance: F115: Sample, LV, 21, 56d, n/a, n/a, WT, NA	Abundance: F116: Sample, LV, 22, 56d, n/a, n/a, WT, NA	Confidence (by Search Engine): Sequest HT	Percolator q-Value (by Search Engine): Sequest HT	Percolator PEP (by Search Engine): Sequest HT	XCorr (by Search Engine): Sequest HT	Top Apex RT [min]	Sequence in Protein	Positions in Protein	Peptide Group Modifications in Protein	Quan Usage
	High	[R].KAGIFQSAK.[-]		0.00857383	0.00020776	4	Q9CPQ1	Q9CPQ1 [68-76]	1	949.547	28342058	20525066	16853734	7915461	15055006	9407362	10136713	15580675	7.89156e+06	7.9235e+06	12226489	11804024	25557474	34561708	27438160	25127144							High	2.352e-05	0.0004338	2.08	21.03	R.KAGIFQSAK.-	[68-76]		Used
		Confidence	Identifying Node	PSM Ambiguity	Annotated Sequence	Modifications	Master Protein Accessions	Protein Accessions	# Missed Cleavages	Charge	DeltaScore	DeltaCn	Rank	Search Engine Rank	m/z [Da]	MH+ [Da]	Theo. MH+ [Da]	DeltaM [ppm]	Deltam/z [Da]	Activation Type	MS Order	Isolation Interference [%]	Ion Inject Time [ms]	RT [min]	First Scan	Spectrum File	Quan Info	XCorr	Percolator q-Value	Percolator PEP	Precursor Abundance	Apex RT [min]
		High	Sequest HT (A2)	Unambiguous	[R].KAGIFQSAK.[-]		Q9CPQ1	Q9CPQ1	1	2	0.4375	0	1	1	475.277	949.546	949.547	-0.14	-7e-05	HCD (High Energy Collision Dissociation)	MS2	6.67957	50	21.2	9977	WT_LV_16.raw		2.08	2.352e-05	0.0004338	25127144	21.25
		High	Sequest HT (A2)	Unambiguous	[R].KAGIFQSAK.[-]		Q9CPQ1	Q9CPQ1	1	2	0.4712	0	1	1	475.277	949.546	949.547	-0.05	-2e-05	HCD (High Energy Collision Dissociation)	MS2	4.34612	50	21.1428	9968	WT_LV_14.raw		1.04	0.001203	0.007982	34561708	21.2
		High	Sequest HT (A2)	Unambiguous	[R].KAGIFQSAK.[-]		Q9CPQ1	Q9CPQ1	1	2	0.4158	0	1	1	475.277	949.547	949.547	0.42	0.0002	HCD (High Energy Collision Dissociation)	MS2	32.0306	50	21.303	10018	WT_LV_15.raw		1.01	0.002604	0.02067	27438160	21.34
		High	Sequest HT (A2)	Unambiguous	[R].KAGIFQSAK.[-]		Q9CPQ1	Q9CPQ1	1	2	0.2762	0	1	1	475.277	949.547	949.547	0.77	0.00036	HCD (High Energy Collision Dissociation)	MS2	47.1988	50	18.9283	8821	WT_LV_1.raw		1.05	0.00411	0.03126	28342058	18.94
	High	[K].AGIFQSAK.[-]		0.015529	0.00126755	33	Q9CPQ1	Q9CPQ1 [69-76]	0	821.452	4.14164e+08	300385312	222317648	84616032	173432512	115657848	145408880	2.00968e+08	76815928	115753040	166256336	153231984	224237088	299046816	239762912	317705792	101991344	171211872	144553232	120063944	149472704	171747296	High	0.0002351	0.001385	1.76	27.86	K.AGIFQSAK.-	[69-76]		Used
		Confidence	Identifying Node	PSM Ambiguity	Annotated Sequence	Modifications	Master Protein Accessions	Protein Accessions	# Missed Cleavages	Charge	DeltaScore	DeltaCn	Rank	Search Engine Rank	m/z [Da]	MH+ [Da]	Theo. MH+ [Da]	DeltaM [ppm]	Deltam/z [Da]	Activation Type	MS Order	Isolation Interference [%]	Ion Inject Time [ms]	RT [min]	First Scan	Spectrum File	Quan Info	XCorr	Percolator q-Value	Percolator PEP	Precursor Abundance	Apex RT [min]
		High	Sequest HT (A2)	Unambiguous	[K].AGIFQSAK.[-]		Q9CPQ1	Q9CPQ1	0	2	0.336	0	1	1	411.23	821.452	821.452	1.04	0.00043	HCD (High Energy Collision Dissociation)	MS2	6.61077	41.216	28.0284	12276	WT_LV_20.raw		1.25	0.0001848	0.0009828	120063944	27.96
		High	Sequest HT (A2)	Unambiguous	[K].AGIFQSAK.[-]		Q9CPQ1	Q9CPQ1	0	2	0.4444	0	1	1	411.23	821.452	821.452	0.39	0.00016	HCD (High Energy Collision Dissociation)	MS2	2.8448	45.823	27.9998	12309	WT_LV_7.raw		1.26	0.0002351	0.001298	145408880	27.9
		High	Sequest HT (A2)	Unambiguous	[K].AGIFQSAK.[-]		Q9CPQ1	Q9CPQ1	0	2	0.4602	0	1	1	411.23	821.452	821.452	0.88	0.00036	HCD (High Energy Collision Dissociation)	MS2	6.99352	50	28.0035	12357	WT_LV_17.raw		1.76	0.0002351	0.001385	101991344	27.92
		High	Sequest HT (A2)	Unambiguous	[K].AGIFQSAK.[-]		Q9CPQ1	Q9CPQ1	0	2	0.4261	0	1	1	411.229	821.451	821.452	-0.71	-0.00029	HCD (High Energy Collision Dissociation)	MS2	0.467277	12.005	25.2614	11963	WT_LV_1.raw		1.15	0.0002351	0.001312	412969984	25.31
		High	Sequest HT (A2)	Unambiguous	[K].AGIFQSAK.[-]		Q9CPQ1	Q9CPQ1	0	2	0.2857	0	1	1	411.23	821.452	821.452	0.5	0.0002	HCD (High Energy Collision Dissociation)	MS2	1.01048	21.539	27.92	13337	WT_LV_14.raw		1.05	0.0002524	0.001443	299046816	27.83
		High	Sequest HT (A2)	Unambiguous	[K].AGIFQSAK.[-]		Q9CPQ1	Q9CPQ1	0	2	0.2647	0	1	1	411.23	821.452	821.452	0.91	0.00037	HCD (High Energy Collision Dissociation)	MS2	0.991186	37.501	28.1042	13068	WT_LV_21.raw		1.02	0.0002694	0.001519	149472704	28.02
		High	Sequest HT (A2)	Unambiguous	[K].AGIFQSAK.[-]		Q9CPQ1	Q9CPQ1	0	2	0.2626	0	1	1	411.229	821.452	821.452	0.06	3e-05	HCD (High Energy Collision Dissociation)	MS2	1.13893	16.439	27.9177	13306	WT_LV_16.raw		0.99	0.0002694	0.001559	317705792	27.84
		High	Sequest HT (A2)	Unambiguous	[K].AGIFQSAK.[-]		Q9CPQ1	Q9CPQ1	0	2	0.3906	0	1	1	411.229	821.451	821.452	-0.37	-0.00015	HCD (High Energy Collision Dissociation)	MS2	6.6127	50	27.8263	12823	WT_LV_19.raw		1.28	0.0003021	0.001755	144553232	27.91
		High	Sequest HT (A2)	Unambiguous	[K].AGIFQSAK.[-]		Q9CPQ1	Q9CPQ1	0	2	0.2449	0	1	1	411.23	821.452	821.452	1.12	0.00046	HCD (High Energy Collision Dissociation)	MS2	0.88677	28.438	27.9522	13359	WT_LV_15.raw		0.98	0.0003791	0.00231	239762912	27.86
		High	Sequest HT (A2)	Unambiguous	[K].AGIFQSAK.[-]		Q9CPQ1	Q9CPQ1	0	2	0.377	0	1	1	411.23	821.452	821.452	0.45	0.00018	HCD (High Energy Collision Dissociation)	MS2	6.78765	40.917	27.9399	12239	WT_LV_20.raw		1.22	0.0004221	0.003239	120063944	27.96
		High	Sequest HT (A2)	Unambiguous	[K].AGIFQSAK.[-]		Q9CPQ1	Q9CPQ1	0	2	0.3789	0	1	1	411.229	821.451	821.452	-0.38	-0.00016	HCD (High Energy Collision Dissociation)	MS2	0.955087	28.719	28.0903	11676	WT_LV_3.raw		0.95	0.0006752	0.00457	222317648	28.18
		High	Sequest HT (A2)	Unambiguous	[K].AGIFQSAK.[-]		Q9CPQ1	Q9CPQ1	0	2	0.4057	0	1	1	411.229	821.452	821.452	-0.08	-3e-05	HCD (High Energy Collision Dissociation)	MS2	1.8798	23.874	27.7725	12305	WT_LV_12.raw		1.06	0.0007141	0.004993	153231984	27.78
		High	Sequest HT (A2)	Unambiguous	[K].AGIFQSAK.[-]		Q9CPQ1	Q9CPQ1	0	2	0.42	0	1	1	411.229	821.452	821.452	-0.07	-3e-05	HCD (High Energy Collision Dissociation)	MS2	1.88712	20.666	27.7091	12723	WT_LV_8.raw		1	0.0008524	0.005718	200526288	27.74
		High	Sequest HT (A2)	Unambiguous	[K].AGIFQSAK.[-]		Q9CPQ1	Q9CPQ1	0	2	0.1594	0	1	1	411.23	821.452	821.452	0.2	8e-05	HCD (High Energy Collision Dissociation)	MS2	1.32719	38.378	27.7363	11085	WT_LV_6.raw		0.69	0.0008993	0.006248	115657848	27.68
		High	Sequest HT (A2)	Unambiguous	[K].AGIFQSAK.[-]		Q9CPQ1	Q9CPQ1	0	2	0.2055	0	1	1	411.23	821.452	821.452	0.22	9e-05	HCD (High Energy Collision Dissociation)	MS2	2.13917	29.552	27.9196	13150	WT_LV_22.raw		0.73	0.001203	0.007971	171747296	27.85
		High	Sequest HT (A2)	Unambiguous	[K].AGIFQSAK.[-]		Q9CPQ1	Q9CPQ1	0	2	0.1231	0	1	1	411.229	821.451	821.452	-0.56	-0.00023	HCD (High Energy Collision Dissociation)	MS2	1.3008	50	27.8327	9599	WT_LV_4.raw		0.65	0.001282	0.008487	84616032	27.78
		High	Sequest HT (A2)	Unambiguous	[K].AGIFQSAK.[-]		Q9CPQ1	Q9CPQ1	0	2	0.1857	0	1	1	411.23	821.452	821.452	0.28	0.00012	HCD (High Energy Collision Dissociation)	MS2	7.38671	50	27.6554	13207	WT_LV_14.raw		0.7	0.001402	0.009006	299046816	27.83
		High	Sequest HT (A2)	Unambiguous	[K].AGIFQSAK.[-]		Q9CPQ1	Q9CPQ1	0	2	0.1463	0	1	1	411.229	821.451	821.452	-0.73	-0.0003	HCD (High Energy Collision Dissociation)	MS2	0.376188	13.533	27.981	11912	WT_LV_2.raw		0.82	0.001597	0.01238	300385312	28.04
		High	Sequest HT (A2)	Unambiguous	[K].AGIFQSAK.[-]		Q9CPQ1	Q9CPQ1	0	2	0.129	0	1	1	411.23	821.452	821.452	0.97	0.0004	HCD (High Energy Collision Dissociation)	MS2	3.78508	43.832	28	12901	WT_LV_19.raw		0.93	0.001673	0.01349	144553232	27.91
		High	Sequest HT (A2)	Unambiguous	[K].AGIFQSAK.[-]		Q9CPQ1	Q9CPQ1	0	2	0.0833	0	1	1	411.23	821.452	821.452	0.37	0.00015	HCD (High Energy Collision Dissociation)	MS2	42.6779	50	27.7408	12781	WT_LV_19.raw		0.72	0.001685	0.01355	144553232	27.91
		High	Sequest HT (A2)	Unambiguous	[K].AGIFQSAK.[-]		Q9CPQ1	Q9CPQ1	0	2	0.1	0	1	1	411.23	821.452	821.452	0.79	0.00033	HCD (High Energy Collision Dissociation)	MS2	1.11958	35.963	28.0686	13067	WT_LV_18.raw		0.7	0.001808	0.01472	171211872	27.98
		High	Sequest HT (A2)	Unambiguous	[K].AGIFQSAK.[-]		Q9CPQ1	Q9CPQ1	0	2	0.0972	0	1	1	411.23	821.452	821.452	0.78	0.00032	HCD (High Energy Collision Dissociation)	MS2	0.841267	22.512	27.9807	13176	WT_LV_13.raw		0.72	0.002159	0.01752	224237088	27.91
		High	Sequest HT (A2)	Unambiguous	[K].AGIFQSAK.[-]		Q9CPQ1	Q9CPQ1	0	2	0.2439	0	1	1	411.23	821.452	821.452	0.7	0.00029	HCD (High Energy Collision Dissociation)	MS2	9.54738	50	25.5263	12094	WT_LV_1.raw		0.82	0.003357	0.02663	412969984	25.31
		High	Sequest HT (A2)	Unambiguous	[K].AGIFQSAK.[-]		Q9CPQ1	Q9CPQ1	0	2	0.08	0	1	1	411.229	821.452	821.452	0.06	2e-05	HCD (High Energy Collision Dissociation)	MS2	13.0564	50	28.3948	11807	WT_LV_3.raw		0.75	0.004302	0.03329	222317648	28.18
		High	Sequest HT (A2)	Unambiguous	[K].AGIFQSAK.[-]		Q9CPQ1	Q9CPQ1	0	2	0.3488	0	1	1	411.229	821.452	821.452	-0.06	-3e-05	HCD (High Energy Collision Dissociation)	MS2	17.8107	50	27.6938	13229	WT_LV_15.raw		1.29	0.004985	0.03954	239762912	27.86
		High	Sequest HT (A2)	Unambiguous	[K].AGIFQSAK.[-]		Q9CPQ1	Q9CPQ1	0	2	0.1744	0	1	1	411.23	821.452	821.452	0.21	9e-05	HCD (High Energy Collision Dissociation)	MS2	49.2247	50	27.6608	13021	WT_LV_22.raw		0.86	0.004993	0.03975	171747296	27.85
		High	Sequest HT (A2)	Unambiguous	[K].AGIFQSAK.[-]		Q9CPQ1	Q9CPQ1	0	2	0.3738	0	1	1	411.23	821.452	821.452	0.63	0.00026	HCD (High Energy Collision Dissociation)	MS2	4.09683	50	27.5973	12502	WT_LV_11.raw		1.07	0.00515	0.04199	166256336	27.77
		High	Sequest HT (A2)	Unambiguous	[K].AGIFQSAK.[-]		Q9CPQ1	Q9CPQ1	0	2	0.2333	0	1	1	411.229	821.451	821.452	-0.16	-7e-05	HCD (High Energy Collision Dissociation)	MS2	2.77892	31.678	27.8529	12677	WT_LV_10.raw		0.9	0.007082	0.05945	115753040	27.88
		High	Sequest HT (A2)	Unambiguous	[K].AGIFQSAK.[-]		Q9CPQ1	Q9CPQ1	0	2	0.2151	0	1	1	411.23	821.452	821.452	0.44	0.00018	HCD (High Energy Collision Dissociation)	MS2	0.830741	50	27.5203	12312	WT_LV_5.raw		0.93	0.007757	0.06562	173432512	27.64
		High	Sequest HT (A2)	Unambiguous	[K].AGIFQSAK.[-]		Q9CPQ1	Q9CPQ1	0	2	0.1209	0	1	1	411.23	821.452	821.452	1	0.00041	HCD (High Energy Collision Dissociation)	MS2	4.51252	40.097	27.8643	12631	WT_LV_11.raw		0.91	0.008174	0.0691	166256336	27.77
		High	Sequest HT (A2)	Unambiguous	[K].AGIFQSAK.[-]		Q9CPQ1	Q9CPQ1	0	2	0.1954	0	1	1	411.23	821.452	821.452	0.43	0.00018	HCD (High Energy Collision Dissociation)	MS2	10.8943	50	27.6579	13177	WT_LV_16.raw		0.87	0.008536	0.07253	317705792	27.84
		High	Sequest HT (A2)	Unambiguous	[K].AGIFQSAK.[-]		Q9CPQ1	Q9CPQ1	0	2	0.2262	0	1	1	411.23	821.452	821.452	0.82	0.00034	HCD (High Energy Collision Dissociation)	MS2	1.42254	50	27.9496	10022	WT_LV_9.raw		0.84	0.008784	0.07367	76815928	27.87
		High	Sequest HT (A2)	Unambiguous	[K].AGIFQSAK.[-]		Q9CPQ1	Q9CPQ1	0	2	0.2333	0	1	1	411.23	821.452	821.452	0.42	0.00017	HCD (High Energy Collision Dissociation)	MS2	2.91919	50	27.7911	12442	WT_LV_5.raw		0.9	0.009349	0.07836	173432512	27.64
	High	[K].FGVAEPR.[K]		0.0336382	0.00192312	30	Q9CPQ1	Q9CPQ1 [40-46]	0	775.41	1.90985e+08	148397392	110861512	57859896	116146504	7.286e+07	1.00069e+08	125621952	63848516	107022320	117997416	116073976	1.54088e+08	2.10593e+08	183797040	258446560	8.80269e+07	1.14367e+08	1.0258e+08	84833416	111809288	1.33327e+08	High	0.00134	0.008583	1.93	27.19	K.FGVAEPR.K	[40-46]		Used
		Confidence	Identifying Node	PSM Ambiguity	Annotated Sequence	Modifications	Master Protein Accessions	Protein Accessions	# Missed Cleavages	Charge	DeltaScore	DeltaCn	Rank	Search Engine Rank	m/z [Da]	MH+ [Da]	Theo. MH+ [Da]	DeltaM [ppm]	Deltam/z [Da]	Activation Type	MS Order	Isolation Interference [%]	Ion Inject Time [ms]	RT [min]	First Scan	Spectrum File	Quan Info	XCorr	Percolator q-Value	Percolator PEP	Precursor Abundance	Apex RT [min]
		High	Sequest HT (A2)	Unambiguous	[K].FGVAEPR.[K]		Q9CPQ1	Q9CPQ1	0	2	0.3077	0	1	1	388.208	775.41	775.41	-0.25	-0.0001	HCD (High Energy Collision Dissociation)	MS2	3.27016	50	27.3619	12431	WT_LV_10.raw		1.82	0.0004221	0.002861	107022320	27.27
		High	Sequest HT (A2)	Unambiguous	[K].FGVAEPR.[K]		Q9CPQ1	Q9CPQ1	0	2	0.2941	0	1	1	388.209	775.41	775.41	0.61	0.00024	HCD (High Energy Collision Dissociation)	MS2	4.86057	50	27.3199	12846	WT_LV_13.raw		1.87	0.0006361	0.004072	153903360	27.19
		High	Sequest HT (A2)	Unambiguous	[K].FGVAEPR.[K]		Q9CPQ1	Q9CPQ1	0	2	0.3174	0	1	1	388.209	775.41	775.41	0.85	0.00033	HCD (High Energy Collision Dissociation)	MS2	6.82319	50	27.3163	11931	WT_LV_20.raw		1.67	0.0006361	0.004021	84833416	27.21
		High	Sequest HT (A2)	Unambiguous	[K].FGVAEPR.[K]		Q9CPQ1	Q9CPQ1	0	2	0.3077	0	1	1	388.208	775.41	775.41	-0.17	-6e-05	HCD (High Energy Collision Dissociation)	MS2	7.02268	50	27.194	11284	WT_LV_3.raw		1.82	0.0007399	0.005154	110861512	27.28
		High	Sequest HT (A2)	Unambiguous	[K].FGVAEPR.[K]		Q9CPQ1	Q9CPQ1	0	2	0.2951	0	1	1	388.208	775.409	775.41	-0.71	-0.00028	HCD (High Energy Collision Dissociation)	MS2	28.9646	50	27.0607	12716	WT_LV_13.raw		1.83	0.0008635	0.006037	153903360	27.19
		High	Sequest HT (A2)	Unambiguous	[K].FGVAEPR.[K]		Q9CPQ1	Q9CPQ1	0	2	0.2256	0	1	1	388.209	775.41	775.41	0.65	0.00025	HCD (High Energy Collision Dissociation)	MS2	19.4133	50	27.0115	12384	WT_LV_8.raw		1.33	0.0008635	0.00601	125621952	27.13
		High	Sequest HT (A2)	Unambiguous	[K].FGVAEPR.[K]		Q9CPQ1	Q9CPQ1	0	2	0.2932	0	1	1	388.209	775.41	775.41	0.55	0.00021	HCD (High Energy Collision Dissociation)	MS2	4.94182	50	27.1557	12766	WT_LV_22.raw		1.91	0.0008765	0.006047	133037080	27.05
		High	Sequest HT (A2)	Unambiguous	[K].FGVAEPR.[K]		Q9CPQ1	Q9CPQ1	0	2	0.291	0	1	1	388.209	775.41	775.41	0.28	0.00011	HCD (High Energy Collision Dissociation)	MS2	2.62047	20.751	27.1976	11570	WT_LV_2.raw		1.89	0.0009665	0.006863	148397392	27.2
		High	Sequest HT (A2)	Unambiguous	[K].FGVAEPR.[K]		Q9CPQ1	Q9CPQ1	0	2	0.3011	0	1	1	388.209	775.41	775.41	0.29	0.00011	HCD (High Energy Collision Dissociation)	MS2	2.78731	43.381	27.3625	12702	WT_LV_21.raw		1.86	0.001008	0.006981	111809288	27.29
		High	Sequest HT (A2)	Unambiguous	[K].FGVAEPR.[K]		Q9CPQ1	Q9CPQ1	0	2	0.3022	0	1	1	388.209	775.41	775.41	0.26	0.0001	HCD (High Energy Collision Dissociation)	MS2	1.17041	50	27.3563	11995	WT_LV_7.raw		1.82	0.001131	0.007519	99690704	27.28
		High	Sequest HT (A2)	Unambiguous	[K].FGVAEPR.[K]		Q9CPQ1	Q9CPQ1	0	2	0.2963	0	1	1	388.209	775.41	775.41	0.77	0.0003	HCD (High Energy Collision Dissociation)	MS2	3.08074	50	27.381	12719	WT_LV_18.raw		1.89	0.001131	0.007511	114189456	27.28
		High	Sequest HT (A2)	Unambiguous	[K].FGVAEPR.[K]		Q9CPQ1	Q9CPQ1	0	2	0.2979	0	1	1	388.208	775.41	775.41	-0.07	-3e-05	HCD (High Energy Collision Dissociation)	MS2	3.39236	16.599	24.5084	11591	WT_LV_1.raw		1.88	0.001203	0.008078	190344464	24.5
		High	Sequest HT (A2)	Unambiguous	[K].FGVAEPR.[K]		Q9CPQ1	Q9CPQ1	0	2	0.2902	0	1	1	388.209	775.41	775.41	0.1	4e-05	HCD (High Energy Collision Dissociation)	MS2	8.36829	50	27.289	13025	WT_LV_14.raw		1.93	0.00134	0.008583	210406160	27.17
		High	Sequest HT (A2)	Unambiguous	[K].FGVAEPR.[K]		Q9CPQ1	Q9CPQ1	0	2	0.194	0	1	1	388.208	775.409	775.41	-0.29	-0.00011	HCD (High Energy Collision Dissociation)	MS2	20.1343	50	27.2848	12349	WT_LV_11.raw		1.34	0.001482	0.009733	117997416	27.13
		High	Sequest HT (A2)	Unambiguous	[K].FGVAEPR.[K]		Q9CPQ1	Q9CPQ1	0	2	0.3613	0	1	1	388.208	775.409	775.41	-0.45	-0.00018	HCD (High Energy Collision Dissociation)	MS2	50.3631	50	27.0615	11902	WT_LV_17.raw		1.55	0.001639	0.013	87644984	27.17
		High	Sequest HT (A2)	Unambiguous	[K].FGVAEPR.[K]		Q9CPQ1	Q9CPQ1	0	2	0.2865	0	1	1	388.208	775.409	775.41	-0.32	-0.00013	HCD (High Energy Collision Dissociation)	MS2	4.13091	16.685	27.1527	12923	WT_LV_16.raw		1.92	0.002428	0.01893	258446560	27.17
		High	Sequest HT (A2)	Unambiguous	[K].FGVAEPR.[K]		Q9CPQ1	Q9CPQ1	0	2	0.291	0	1	1	388.208	775.409	775.41	-0.83	-0.00032	HCD (High Energy Collision Dissociation)	MS2	1.90898	22.545	27.1982	12975	WT_LV_15.raw		1.89	0.002585	0.02031	183797040	27.22
		High	Sequest HT (A2)	Unambiguous	[K].FGVAEPR.[K]		Q9CPQ1	Q9CPQ1	0	2	0.2014	0	1	1	388.209	775.41	775.41	0.56	0.00022	HCD (High Energy Collision Dissociation)	MS2	13.4208	50	27.3138	12023	WT_LV_17.raw		1.39	0.002855	0.02215	87644984	27.17
		High	Sequest HT (A2)	Unambiguous	[K].FGVAEPR.[K]		Q9CPQ1	Q9CPQ1	0	2	0.2171	0	1	1	388.209	775.41	775.41	0.49	0.00019	HCD (High Energy Collision Dissociation)	MS2	9.29148	50	27.29	12071	WT_LV_12.raw		1.29	0.003116	0.0244	116073976	27.15
		High	Sequest HT (A2)	Unambiguous	[K].FGVAEPR.[K]		Q9CPQ1	Q9CPQ1	0	2	0.1986	0	1	1	388.208	775.409	775.41	-0.81	-0.00031	HCD (High Energy Collision Dissociation)	MS2	13.5284	50	27.0645	9690	WT_LV_9.raw		1.46	0.003196	0.02542	63848516	27.18
		High	Sequest HT (A2)	Unambiguous	[K].FGVAEPR.[K]		Q9CPQ1	Q9CPQ1	0	2	0.2013	0	1	1	388.209	775.41	775.41	0.43	0.00017	HCD (High Energy Collision Dissociation)	MS2	33.2994	50	27.0302	11946	WT_LV_12.raw		1.49	0.003196	0.02515	116073976	27.15
		High	Sequest HT (A2)	Unambiguous	[K].FGVAEPR.[K]		Q9CPQ1	Q9CPQ1	0	2	0.1852	0	1	1	388.208	775.41	775.41	-0.06	-2e-05	HCD (High Energy Collision Dissociation)	MS2	6.07588	50	27.2101	12525	WT_LV_19.raw		1.62	0.003357	0.0267	102233592	27.1
		High	Sequest HT (A2)	Unambiguous	[K].FGVAEPR.[K]		Q9CPQ1	Q9CPQ1	0	2	0.2121	0	1	1	388.209	775.411	775.41	2	0.00078	HCD (High Energy Collision Dissociation)	MS2	25.8038	50	27.0164	10754	WT_LV_6.raw		1.32	0.003552	0.02814	72371136	27.16
		High	Sequest HT (A2)	Unambiguous	[K].FGVAEPR.[K]		Q9CPQ1	Q9CPQ1	0	2	0.2593	0	1	1	388.209	775.41	775.41	0.53	0.0002	HCD (High Energy Collision Dissociation)	MS2	9.07846	50	27.3217	9783	WT_LV_9.raw		1.08	0.004468	0.03509	63848516	27.18
		High	Sequest HT (A2)	Unambiguous	[K].FGVAEPR.[K]		Q9CPQ1	Q9CPQ1	0	2	0.1887	0	1	1	388.209	775.41	775.41	0.19	7e-05	HCD (High Energy Collision Dissociation)	MS2	21.216	50	27.0183	12219	WT_LV_11.raw		1.59	0.004477	0.03517	117997416	27.13
		High	Sequest HT (A2)	Unambiguous	[K].FGVAEPR.[K]		Q9CPQ1	Q9CPQ1	0	2	0.2051	0	1	1	388.208	775.409	775.41	-0.44	-0.00017	HCD (High Energy Collision Dissociation)	MS2	2.77565	50	27.2692	9395	WT_LV_4.raw		1.56	0.005094	0.0412	57859896	27.18
		High	Sequest HT (A2)	Unambiguous	[K].FGVAEPR.[K]		Q9CPQ1	Q9CPQ1	0	2	0.1986	0	1	1	388.208	775.409	775.41	-0.69	-0.00027	HCD (High Energy Collision Dissociation)	MS2	9.86079	50	27.2451	12178	WT_LV_5.raw		1.41	0.005861	0.04897	116146504	27.13
		High	Sequest HT (A2)	Unambiguous	[K].FGVAEPR.[K]		Q9CPQ1	Q9CPQ1	0	2	0.2074	0	1	1	388.208	775.409	775.41	-0.69	-0.00027	HCD (High Energy Collision Dissociation)	MS2	7.15481	50	27.2738	10870	WT_LV_6.raw		1.35	0.005934	0.05001	72371136	27.16
		High	Sequest HT (A2)	Unambiguous	[K].FGVAEPR.[K]		Q9CPQ1	Q9CPQ1	0	2	0.2239	0	1	1	388.208	775.41	775.41	-0.06	-2e-05	HCD (High Energy Collision Dissociation)	MS2	55.0738	50	26.9534	12406	WT_LV_19.raw		1.34	0.009149	0.07716	102233592	27.1
		High	Sequest HT (A2)	Unambiguous	[K].FGVAEPR.[K]		Q9CPQ1	Q9CPQ1	0	2	0.2545	0	1	1	388.208	775.41	775.41	-0.13	-5e-05	HCD (High Energy Collision Dissociation)	MS2	18.6388	50	27.2768	12513	WT_LV_8.raw		1.1	0.009682	0.08187	125621952	27.13
	High	[K].AYAEFYR.[N]		0.0850096	0.00579438	24	Q9CPQ1	Q9CPQ1 [49-55]	0	919.431	426576512	303074496	237904640	93109888	204368992	127156296	186314592	235030464	95570784	206605056	209241696	165207392	242033264	344119616	270977504	411880896	140670720	198226544	175808400	140034544	187221280	216622080	High	0.001617	0.01243	1.7	33.58	K.AYAEFYR.N	[49-55]		Used
		Confidence	Identifying Node	PSM Ambiguity	Annotated Sequence	Modifications	Master Protein Accessions	Protein Accessions	# Missed Cleavages	Charge	DeltaScore	DeltaCn	Rank	Search Engine Rank	m/z [Da]	MH+ [Da]	Theo. MH+ [Da]	DeltaM [ppm]	Deltam/z [Da]	Activation Type	MS Order	Isolation Interference [%]	Ion Inject Time [ms]	RT [min]	First Scan	Spectrum File	Quan Info	XCorr	Percolator q-Value	Percolator PEP	Precursor Abundance	Apex RT [min]
		High	Sequest HT (A2)	Unambiguous	[K].AYAEFYR.[N]		Q9CPQ1	Q9CPQ1	0	2	0.6081	0	1	1	460.219	919.432	919.431	0.71	0.00033	HCD (High Energy Collision Dissociation)	MS2	6.62135	50	33.6077	15426	WT_LV_11.raw		1.48	0.001505	0.01065	209241696	33.5
		High	Sequest HT (A2)	Unambiguous	[K].AYAEFYR.[N]		Q9CPQ1	Q9CPQ1	0	2	0.6159	0	1	1	460.219	919.431	919.431	0.34	0.00015	HCD (High Energy Collision Dissociation)	MS2	2.62607	30.448	33.6683	15883	WT_LV_13.raw		1.51	0.001528	0.01099	242033264	33.58
		High	Sequest HT (A2)	Unambiguous	[K].AYAEFYR.[N]		Q9CPQ1	Q9CPQ1	0	2	0.619	0	1	1	460.219	919.43	919.431	-0.69	-0.00032	HCD (High Energy Collision Dissociation)	MS2	4.94438	29.518	33.7688	14276	WT_LV_2.raw		1.47	0.001528	0.01091	303074496	33.87
		High	Sequest HT (A2)	Unambiguous	[K].AYAEFYR.[N]		Q9CPQ1	Q9CPQ1	0	2	0.6013	0	1	1	460.219	919.431	919.431	-0.25	-0.00011	HCD (High Energy Collision Dissociation)	MS2	2.05863	24.9	33.7085	16137	WT_LV_15.raw		1.53	0.001588	0.01198	270977504	33.63
		High	Sequest HT (A2)	Unambiguous	[K].AYAEFYR.[N]		Q9CPQ1	Q9CPQ1	0	2	0.6176	0	1	1	460.219	919.43	919.431	-0.66	-0.0003	HCD (High Energy Collision Dissociation)	MS2	1.03762	50	33.5091	14881	WT_LV_17.raw		1.7	0.001617	0.01243	140670720	33.6
		High	Sequest HT (A2)	Unambiguous	[K].AYAEFYR.[N]		Q9CPQ1	Q9CPQ1	0	2	0.5845	0	1	1	460.219	919.431	919.431	-0.07	-3e-05	HCD (High Energy Collision Dissociation)	MS2	5.73069	48.759	33.547	13938	WT_LV_3.raw		1.42	0.001639	0.01295	237904640	33.66
		High	Sequest HT (A2)	Unambiguous	[K].AYAEFYR.[N]		Q9CPQ1	Q9CPQ1	0	2	0.5986	0	1	1	460.219	919.43	919.431	-0.69	-0.00032	HCD (High Energy Collision Dissociation)	MS2	6.53184	50	33.5351	15694	WT_LV_18.raw		1.42	0.001673	0.01349	198226544	33.67
		High	Sequest HT (A2)	Unambiguous	[K].AYAEFYR.[N]		Q9CPQ1	Q9CPQ1	0	2	0.5946	0	1	1	460.219	919.431	919.431	0.46	0.00021	HCD (High Energy Collision Dissociation)	MS2	1.94056	42.145	33.6803	15758	WT_LV_21.raw		1.48	0.001685	0.01357	187221280	33.59
		High	Sequest HT (A2)	Unambiguous	[K].AYAEFYR.[N]		Q9CPQ1	Q9CPQ1	0	2	0.6	0	1	1	460.219	919.431	919.431	-0.35	-0.00016	HCD (High Energy Collision Dissociation)	MS2	6.96444	34.12	29.9223	14271	WT_LV_1.raw		1.5	0.001945	0.01612	426576512	30.01
		High	Sequest HT (A2)	Unambiguous	[K].AYAEFYR.[N]		Q9CPQ1	Q9CPQ1	0	2	0.5918	0	1	1	460.219	919.431	919.431	0.64	0.0003	HCD (High Energy Collision Dissociation)	MS2	5.79561	29.165	33.6488	16139	WT_LV_14.raw		1.47	0.002042	0.01672	344119616	33.54
		High	Sequest HT (A2)	Unambiguous	[K].AYAEFYR.[N]		Q9CPQ1	Q9CPQ1	0	2	0.5944	0	1	1	460.219	919.431	919.431	-0.07	-3e-05	HCD (High Energy Collision Dissociation)	MS2	1.48008	28.466	33.3989	15813	WT_LV_22.raw		1.43	0.002428	0.01897	216622080	33.47
		High	Sequest HT (A2)	Unambiguous	[K].AYAEFYR.[N]		Q9CPQ1	Q9CPQ1	0	2	0.5593	0	1	1	460.219	919.431	919.431	0.19	9e-05	HCD (High Energy Collision Dissociation)	MS2	27.0217	50	33.4315	14959	WT_LV_12.raw		1.18	0.002585	0.0203	165207392	33.58
		High	Sequest HT (A2)	Unambiguous	[K].AYAEFYR.[N]		Q9CPQ1	Q9CPQ1	0	2	0.5786	0	1	1	460.219	919.43	919.431	-0.62	-0.00028	HCD (High Energy Collision Dissociation)	MS2	1.53638	50	33.352	15476	WT_LV_19.raw		1.4	0.002604	0.02071	175808400	33.46
		High	Sequest HT (A2)	Unambiguous	[K].AYAEFYR.[N]		Q9CPQ1	Q9CPQ1	0	2	0.5755	0	1	1	460.219	919.431	919.431	0.26	0.00012	HCD (High Energy Collision Dissociation)	MS2	8.20145	40.312	33.5973	15232	WT_LV_5.raw		1.39	0.002763	0.02171	204368992	33.51
		High	Sequest HT (A2)	Unambiguous	[K].AYAEFYR.[N]		Q9CPQ1	Q9CPQ1	0	2	0.5478	0	1	1	460.219	919.431	919.431	0.12	6e-05	HCD (High Energy Collision Dissociation)	MS2	24.1667	50	33.3338	15102	WT_LV_5.raw		1.15	0.002855	0.02217	204368992	33.51
		High	Sequest HT (A2)	Unambiguous	[K].AYAEFYR.[N]		Q9CPQ1	Q9CPQ1	0	2	0.4052	0	1	1	460.219	919.43	919.431	-0.8	-0.00037	HCD (High Energy Collision Dissociation)	MS2	11.8746	50	33.4916	12077	WT_LV_9.raw		1.16	0.004352	0.03442	95570784	33.6
		High	Sequest HT (A2)	Unambiguous	[K].AYAEFYR.[N]		Q9CPQ1	Q9CPQ1	0	2	0.5385	0	1	1	460.219	919.431	919.431	0.24	0.00011	HCD (High Energy Collision Dissociation)	MS2	12.2735	50	33.3846	16009	WT_LV_14.raw		1.56	0.004788	0.03739	344119616	33.54
		High	Sequest HT (A2)	Unambiguous	[K].AYAEFYR.[N]		Q9CPQ1	Q9CPQ1	0	2	0.507	0	1	1	460.219	919.431	919.431	0.19	9e-05	HCD (High Energy Collision Dissociation)	MS2	24.2614	50	33.3427	15449	WT_LV_8.raw		1.42	0.004972	0.03901	235030464	33.49
		High	Sequest HT (A2)	Unambiguous	[K].AYAEFYR.[N]		Q9CPQ1	Q9CPQ1	0	2	0.3913	0	1	1	460.219	919.431	919.431	0.19	9e-05	HCD (High Energy Collision Dissociation)	MS2	29.4275	50	33.342	15296	WT_LV_11.raw		1.15	0.00565	0.04729	209241696	33.5
		High	Sequest HT (A2)	Unambiguous	[K].AYAEFYR.[N]		Q9CPQ1	Q9CPQ1	0	2	0.4609	0	1	1	460.219	919.431	919.431	-0.22	-0.0001	HCD (High Energy Collision Dissociation)	MS2	32.8804	50	33.6624	15939	WT_LV_22.raw		1.28	0.006191	0.05207	216622080	33.47
		High	Sequest HT (A2)	Unambiguous	[K].AYAEFYR.[N]		Q9CPQ1	Q9CPQ1	0	2	0.5283	0	1	1	460.219	919.431	919.431	-0.02	-1e-05	HCD (High Energy Collision Dissociation)	MS2	21.7444	50	33.6809	13596	WT_LV_6.raw		1.59	0.006381	0.05354	127156296	33.57
		High	Sequest HT (A2)	Unambiguous	[K].AYAEFYR.[N]		Q9CPQ1	Q9CPQ1	0	2	0.5438	0	1	1	460.219	919.432	919.431	0.81	0.00037	HCD (High Energy Collision Dissociation)	MS2	4.92568	47.395	33.7166	15513	WT_LV_10.raw		1.6	0.007332	0.06267	206605056	33.61
		High	Sequest HT (A2)	Unambiguous	[K].AYAEFYR.[N]		Q9CPQ1	Q9CPQ1	0	2	0.3214	0	1	1	460.219	919.431	919.431	0.26	0.00012	HCD (High Energy Collision Dissociation)	MS2	30.4115	50	33.7734	15007	WT_LV_17.raw		1.12	0.008167	0.06895	140670720	33.6
		High	Sequest HT (A2)	Unambiguous	[K].AYAEFYR.[N]		Q9CPQ1	Q9CPQ1	0	2	0.5035	0	1	1	460.219	919.431	919.431	-0.24	-0.00011	HCD (High Energy Collision Dissociation)	MS2	3.82971	50	33.5587	11780	WT_LV_4.raw		1.43	0.009445	0.0798	93109888	33.5
High	Master Protein	Q3TJG2	Acyl carrier protein OS=Mus musculus GN=Ndufab1 PE=2 SV=1	15	2	4	2	156	17.4	3.94	71206286	79099346	60229639	2.4752e+06	9609643	4.37041e+06	6.9452e+06	16771676	5.51029e+06	4.7215e+06	8085572	4.45703e+06	2.16333e+06	3.76537e+06	2.10053e+06	3.34068e+06	1.17386e+06	2.62652e+06	1.35143e+06	723314	1.67901e+06	1.54713e+06
	Confidence	Annotated Sequence	Modifications	Qvality PEP	Qvality q-value	# PSMs	Master Protein Accessions	Positions in Master Proteins	# Missed Cleavages	Theo. MH+ [Da]	Abundance: F95: Sample, LV, 01, 0d, n/a, n/a, WT, NA	Abundance: F96: Sample, LV, 02, 0d, n/a, n/a, WT, NA	Abundance: F97: Sample, LV, 03, 0d, n/a, n/a, WT, NA	Abundance: F98: Sample, LV, 04, 5d, n/a, n/a, WT, NA	Abundance: F99: Sample, LV, 05, 5d, n/a, n/a, WT, NA	Abundance: F100: Sample, LV, 06, 5d, n/a, n/a, WT, NA	Abundance: F101: Sample, LV, 07, 10d, n/a, n/a, WT, NA	Abundance: F102: Sample, LV, 08, 10d, n/a, n/a, WT, NA	Abundance: F103: Sample, LV, 09, 10d, n/a, n/a, WT, NA	Abundance: F104: Sample, LV, 10, 18d, n/a, n/a, WT, NA	Abundance: F105: Sample, LV, 11, 18d, n/a, n/a, WT, NA	Abundance: F106: Sample, LV, 12, 18d, n/a, n/a, WT, NA	Abundance: F107: Sample, LV, 13, 28d, n/a, n/a, WT, NA	Abundance: F108: Sample, LV, 14, 28d, n/a, n/a, WT, NA	Abundance: F109: Sample, LV, 15, 28d, n/a, n/a, WT, NA	Abundance: F110: Sample, LV, 16, 42d, n/a, n/a, WT, NA	Abundance: F111: Sample, LV, 17, 42d, n/a, n/a, WT, NA	Abundance: F112: Sample, LV, 18, 42d, n/a, n/a, WT, NA	Abundance: F113: Sample, LV, 19, 56d, n/a, n/a, WT, NA	Abundance: F114: Sample, LV, 20, 56d, n/a, n/a, WT, NA	Abundance: F115: Sample, LV, 21, 56d, n/a, n/a, WT, NA	Abundance: F116: Sample, LV, 22, 56d, n/a, n/a, WT, NA	Confidence (by Search Engine): Sequest HT	Percolator q-Value (by Search Engine): Sequest HT	Percolator PEP (by Search Engine): Sequest HT	XCorr (by Search Engine): Sequest HT	Top Apex RT [min]	Sequence in Protein	Positions in Protein	Peptide Group Modifications in Protein	Quan Usage
	High	[K].LMCPQEIVDYIADKK.[D]	1xCarbamidomethyl [C3]	0.000180747	0	2	Q3TJG2	Q3TJG2 [138-152]	1	1822.91	42842264	28889850	14462023	2.4752e+06	9609643	4.37041e+06	6.9452e+06	16771676	5.51029e+06	4.7215e+06	8085572	4.45703e+06	2.16333e+06	3.76537e+06	2.10053e+06	3.34068e+06	1.17386e+06	2.62652e+06	1.35143e+06	723314	1.67901e+06	1.54713e+06	High	0	1.886e-06	2.22	66.55	K.LMCPQEIVDYIADKK.D	[138-152]		Used
		Confidence	Identifying Node	PSM Ambiguity	Annotated Sequence	Modifications	Master Protein Accessions	Protein Accessions	# Missed Cleavages	Charge	DeltaScore	DeltaCn	Rank	Search Engine Rank	m/z [Da]	MH+ [Da]	Theo. MH+ [Da]	DeltaM [ppm]	Deltam/z [Da]	Activation Type	MS Order	Isolation Interference [%]	Ion Inject Time [ms]	RT [min]	First Scan	Spectrum File	Quan Info	XCorr	Percolator q-Value	Percolator PEP	Precursor Abundance	Apex RT [min]
		High	Sequest HT (A2)	Unambiguous	[K].LMcPQEIVDYIADKK.[D]	C3(Carbamidomethyl)	Q3TJG2	F8WJ64; F6ZFT1; Q9CR21; Q3TJG2	1	3	0.5495	0	1	1	608.307	1822.91	1822.91	0.03	2e-05	HCD (High Energy Collision Dissociation)	MS2	1.46179	50	57.9318	28012	WT_LV_1.raw		2.22	0	1.886e-06	42842264	57.89
		High	Sequest HT (A2)	Unambiguous	[K].LMcPQEIVDYIADKK.[D]	C3(Carbamidomethyl)	Q3TJG2	F8WJ64; F6ZFT1; Q9CR21; Q3TJG2	1	3	0.1963	0	1	1	608.307	1822.91	1822.91	-0.07	-4e-05	HCD (High Energy Collision Dissociation)	MS2	1.34707	50	66.5163	27819	WT_LV_2.raw		1.07	0.003796	0.02939	28889850	66.47
	High	[K].LYDKIDPEK.[L]		0.00435279	0	2	Q3TJG2	Q3TJG2 [89-97]	1	1120.59	28364022	50209496	45767616																				High	0.006123	0.05157	1.74	26.79	K.LYDKIDPEK.L	[89-97]		Used
		Confidence	Identifying Node	PSM Ambiguity	Annotated Sequence	Modifications	Master Protein Accessions	Protein Accessions	# Missed Cleavages	Charge	DeltaScore	DeltaCn	Rank	Search Engine Rank	m/z [Da]	MH+ [Da]	Theo. MH+ [Da]	DeltaM [ppm]	Deltam/z [Da]	Activation Type	MS Order	Isolation Interference [%]	Ion Inject Time [ms]	RT [min]	First Scan	Spectrum File	Quan Info	XCorr	Percolator q-Value	Percolator PEP	Precursor Abundance	Apex RT [min]
		High	Sequest HT (A2)	Unambiguous	[K].LYDKIDPEK.[L]		Q3TJG2	F8WJ64; F6ZFT1; Q9CR21; Q3TJG2	1	2	0.3953	0	1	1	560.798	1120.59	1120.59	0.7	0.00039	HCD (High Energy Collision Dissociation)	MS2	14.0726	50	24.0274	11353	WT_LV_1.raw		1.72	0	0.0001667	28364022	24.03
		High	Sequest HT (A2)	Unambiguous	[K].LYDKIDPEK.[L]		Q3TJG2	F8WJ64; F6ZFT1; Q9CR21; Q3TJG2	1	3	0.1264	0	1	1	374.2	1120.59	1120.59	-1.58	-0.00059	HCD (High Energy Collision Dissociation)	MS2	3.29765	50	26.7133	11354	WT_LV_2.raw		1.74	0.006123	0.05157	50209496	26.75
High	Master Protein	Q61292	Laminin subunit beta-2 OS=Mus musculus GN=Lamb2 PE=2 SV=2	3	5	6	5	1799	196.5	0	10968133	19845847	14483835	5.61491e+06	1.06098e+07	5.39573e+06	7.8842e+06	10303234	5252788	9495310	1.18618e+07	7.83181e+06	1.40703e+07	16406446	1.37874e+07	20098594	8593914	8840930	1.57994e+07	9.93853e+06	1.63013e+07	8.20578e+06
	Confidence	Annotated Sequence	Modifications	Qvality PEP	Qvality q-value	# PSMs	Master Protein Accessions	Positions in Master Proteins	# Missed Cleavages	Theo. MH+ [Da]	Abundance: F95: Sample, LV, 01, 0d, n/a, n/a, WT, NA	Abundance: F96: Sample, LV, 02, 0d, n/a, n/a, WT, NA	Abundance: F97: Sample, LV, 03, 0d, n/a, n/a, WT, NA	Abundance: F98: Sample, LV, 04, 5d, n/a, n/a, WT, NA	Abundance: F99: Sample, LV, 05, 5d, n/a, n/a, WT, NA	Abundance: F100: Sample, LV, 06, 5d, n/a, n/a, WT, NA	Abundance: F101: Sample, LV, 07, 10d, n/a, n/a, WT, NA	Abundance: F102: Sample, LV, 08, 10d, n/a, n/a, WT, NA	Abundance: F103: Sample, LV, 09, 10d, n/a, n/a, WT, NA	Abundance: F104: Sample, LV, 10, 18d, n/a, n/a, WT, NA	Abundance: F105: Sample, LV, 11, 18d, n/a, n/a, WT, NA	Abundance: F106: Sample, LV, 12, 18d, n/a, n/a, WT, NA	Abundance: F107: Sample, LV, 13, 28d, n/a, n/a, WT, NA	Abundance: F108: Sample, LV, 14, 28d, n/a, n/a, WT, NA	Abundance: F109: Sample, LV, 15, 28d, n/a, n/a, WT, NA	Abundance: F110: Sample, LV, 16, 42d, n/a, n/a, WT, NA	Abundance: F111: Sample, LV, 17, 42d, n/a, n/a, WT, NA	Abundance: F112: Sample, LV, 18, 42d, n/a, n/a, WT, NA	Abundance: F113: Sample, LV, 19, 56d, n/a, n/a, WT, NA	Abundance: F114: Sample, LV, 20, 56d, n/a, n/a, WT, NA	Abundance: F115: Sample, LV, 21, 56d, n/a, n/a, WT, NA	Abundance: F116: Sample, LV, 22, 56d, n/a, n/a, WT, NA	Confidence (by Search Engine): Sequest HT	Percolator q-Value (by Search Engine): Sequest HT	Percolator PEP (by Search Engine): Sequest HT	XCorr (by Search Engine): Sequest HT	Top Apex RT [min]	Sequence in Protein	Positions in Protein	Peptide Group Modifications in Protein	Quan Usage
	High	[R].ALVEGGGILSR.[V]		0.016737	0.00126755	2	Q61292	Q61292 [1467-1477]	0	1071.62		12130654	8995250	3.11421e+06	6.25607e+06	3141673	4.48036e+06	5.50446e+06	2955718	5405444	6504485	4.21891e+06	7.36898e+06	8476626	7.03607e+06	10725940	3.13651e+06	4.5334e+06	6093462	3.79327e+06	5.88165e+06	3.896e+06	High	0.0004195	0.002555	1.29	41.87	R.ALVEGGGILSR.V	[1467-1477]		Used
		Confidence	Identifying Node	PSM Ambiguity	Annotated Sequence	Modifications	Master Protein Accessions	Protein Accessions	# Missed Cleavages	Charge	DeltaScore	DeltaCn	Rank	Search Engine Rank	m/z [Da]	MH+ [Da]	Theo. MH+ [Da]	DeltaM [ppm]	Deltam/z [Da]	Activation Type	MS Order	Isolation Interference [%]	Ion Inject Time [ms]	RT [min]	First Scan	Spectrum File	Quan Info	XCorr	Percolator q-Value	Percolator PEP	Precursor Abundance	Apex RT [min]
		High	Sequest HT (A2)	Unambiguous	[R].ALVEGGGILSR.[V]		Q61292	Q61292	0	2	0.3448	0	1	1	536.312	1071.62	1071.62	0.23	0.00012	HCD (High Energy Collision Dissociation)	MS2	46.8584	50	42.0092	17817	WT_LV_2.raw		0.87	0.0002034	0.001089	12130654	42
		High	Sequest HT (A2)	Unambiguous	[R].ALVEGGGILSR.[V]		Q61292	Q61292	0	2	0.3488	0	1	1	536.312	1071.62	1071.62	0.53	0.00028	HCD (High Energy Collision Dissociation)	MS2	30.4312	50	42.0849	17577	WT_LV_3.raw		1.29	0.0004195	0.002555	8995250	42.09
	High	[R].VLDISIPASPEQIQR.[L]		0.0556296	0.0035778	1	Q61292	Q61292 [1541-1555]	0	1665.92	10968133																						High	0.0008524	0.005831	1.03	49.22	R.VLDISIPASPEQIQR.L	[1541-1555]		Used
		Confidence	Identifying Node	PSM Ambiguity	Annotated Sequence	Modifications	Master Protein Accessions	Protein Accessions	# Missed Cleavages	Charge	DeltaScore	DeltaCn	Rank	Search Engine Rank	m/z [Da]	MH+ [Da]	Theo. MH+ [Da]	DeltaM [ppm]	Deltam/z [Da]	Activation Type	MS Order	Isolation Interference [%]	Ion Inject Time [ms]	RT [min]	First Scan	Spectrum File	Quan Info	XCorr	Percolator q-Value	Percolator PEP	Precursor Abundance	Apex RT [min]
		High	Sequest HT (A2)	Unambiguous	[R].VLDISIPASPEQIQR.[L]		Q61292	Q61292	0	2	0.4757	0	1	1	833.462	1665.92	1665.92	-0.06	-5e-05	HCD (High Energy Collision Dissociation)	MS2	0	50	49.2324	23819	WT_LV_1.raw		1.03	0.0008524	0.005831	10968133	49.22
	High	[R].ETPSWTGPGFVR.[L]		0.0760069	0.00535086	1	Q61292	Q61292 [593-604]	0	1333.65				2500698	4353736	2.25405e+06	3.40384e+06	4.79877e+06	2297070	4089866	5.35733e+06	3.6129e+06	6701351	7929820	6751366	9372654	3.10243e+06	4.30753e+06	4997009	3.45587e+06	5.5051e+06	4.30978e+06	High	0.001409	0.00911	0.65	48.24	R.ETPSWTGPGFVR.L	[593-604]		Used
		Confidence	Identifying Node	PSM Ambiguity	Annotated Sequence	Modifications	Master Protein Accessions	Protein Accessions	# Missed Cleavages	Charge	DeltaScore	DeltaCn	Rank	Search Engine Rank	m/z [Da]	MH+ [Da]	Theo. MH+ [Da]	DeltaM [ppm]	Deltam/z [Da]	Activation Type	MS Order	Isolation Interference [%]	Ion Inject Time [ms]	RT [min]	First Scan	Spectrum File	Quan Info	XCorr	Percolator q-Value	Percolator PEP	Precursor Abundance	Apex RT [min]
		High	Sequest HT (A2)	Unambiguous	[R].ETPSWTGPGFVR.[L]		Q61292	Q3USI2; Q61292	0	2	0.1077	0	1	1	667.332	1333.66	1333.65	2.15	0.00143	HCD (High Energy Collision Dissociation)	MS2	8.75272	50	48.301	23389	WT_LV_14.raw		0.65	0.001409	0.00911	7929820	48.24
	High	[R].DGFFGLSASDPR.[G]		0.117635	0.00861282	1	Q61292	Q61292 [457-468]	0	1268.59																							High	0.00215	0.01732	0.73	46.5	R.DGFFGLSASDPR.G	[457-468]		Not Used
		Confidence	Identifying Node	PSM Ambiguity	Annotated Sequence	Modifications	Master Protein Accessions	Protein Accessions	# Missed Cleavages	Charge	DeltaScore	DeltaCn	Rank	Search Engine Rank	m/z [Da]	MH+ [Da]	Theo. MH+ [Da]	DeltaM [ppm]	Deltam/z [Da]	Activation Type	MS Order	Isolation Interference [%]	Ion Inject Time [ms]	RT [min]	First Scan	Spectrum File	Quan Info	XCorr	Percolator q-Value	Percolator PEP	Precursor Abundance	Apex RT [min]
		High	Sequest HT (A2)	Unambiguous	[R].DGFFGLSASDPR.[G]		Q61292	Q3USI2; Q61292	0	2	0.1781	0	1	1	634.798	1268.59	1268.59	-1.64	-0.00104	HCD (High Energy Collision Dissociation)	MS2	28.1967	50	46.7411	22595	WT_LV_1.raw		0.73	0.00215	0.01732	13010439	46.76
	High	[R].IQNVVTSFAPQR.[R]		0.11992	0.0087089	1	Q61292	Q61292 [111-122]	0	1359.74		7715193	5488585														2354981		4.7089e+06	2.68939e+06	4.91456e+06		High	0.002254	0.01798	0.79	43.74	R.IQNVVTSFAPQR.R	[111-122]		Used
		Confidence	Identifying Node	PSM Ambiguity	Annotated Sequence	Modifications	Master Protein Accessions	Protein Accessions	# Missed Cleavages	Charge	DeltaScore	DeltaCn	Rank	Search Engine Rank	m/z [Da]	MH+ [Da]	Theo. MH+ [Da]	DeltaM [ppm]	Deltam/z [Da]	Activation Type	MS Order	Isolation Interference [%]	Ion Inject Time [ms]	RT [min]	First Scan	Spectrum File	Quan Info	XCorr	Percolator q-Value	Percolator PEP	Precursor Abundance	Apex RT [min]
		High	Sequest HT (A2)	Unambiguous	[R].IQNVVTSFAPQR.[R]		Q61292	Q3USI2; Q61292	0	2	1	0	1	1	680.375	1359.74	1359.74	3.01	0.00204	HCD (High Energy Collision Dissociation)	MS2	10.5807	50	44.0015	18373	WT_LV_3.raw		0.79	0.002254	0.01798	5488585	43.95
High	Master Protein	P47757	F-actin-capping protein subunit beta OS=Mus musculus GN=Capzb PE=1 SV=3	12	3	14	3	277	31.3	0	29357180	32286479	24504280	4.10175e+06	8.93176e+06	5133267	6.65617e+06	9.3204e+06	3599311	6.53031e+06	5.95635e+06	5.74773e+06	8.39621e+06	11428185	8769927	1.2923e+07	3.94782e+06	5.76114e+06	6.02221e+06	3.76331e+06	5.89089e+06	6385035
	Confidence	Annotated Sequence	Modifications	Qvality PEP	Qvality q-value	# PSMs	Master Protein Accessions	Positions in Master Proteins	# Missed Cleavages	Theo. MH+ [Da]	Abundance: F95: Sample, LV, 01, 0d, n/a, n/a, WT, NA	Abundance: F96: Sample, LV, 02, 0d, n/a, n/a, WT, NA	Abundance: F97: Sample, LV, 03, 0d, n/a, n/a, WT, NA	Abundance: F98: Sample, LV, 04, 5d, n/a, n/a, WT, NA	Abundance: F99: Sample, LV, 05, 5d, n/a, n/a, WT, NA	Abundance: F100: Sample, LV, 06, 5d, n/a, n/a, WT, NA	Abundance: F101: Sample, LV, 07, 10d, n/a, n/a, WT, NA	Abundance: F102: Sample, LV, 08, 10d, n/a, n/a, WT, NA	Abundance: F103: Sample, LV, 09, 10d, n/a, n/a, WT, NA	Abundance: F104: Sample, LV, 10, 18d, n/a, n/a, WT, NA	Abundance: F105: Sample, LV, 11, 18d, n/a, n/a, WT, NA	Abundance: F106: Sample, LV, 12, 18d, n/a, n/a, WT, NA	Abundance: F107: Sample, LV, 13, 28d, n/a, n/a, WT, NA	Abundance: F108: Sample, LV, 14, 28d, n/a, n/a, WT, NA	Abundance: F109: Sample, LV, 15, 28d, n/a, n/a, WT, NA	Abundance: F110: Sample, LV, 16, 42d, n/a, n/a, WT, NA	Abundance: F111: Sample, LV, 17, 42d, n/a, n/a, WT, NA	Abundance: F112: Sample, LV, 18, 42d, n/a, n/a, WT, NA	Abundance: F113: Sample, LV, 19, 56d, n/a, n/a, WT, NA	Abundance: F114: Sample, LV, 20, 56d, n/a, n/a, WT, NA	Abundance: F115: Sample, LV, 21, 56d, n/a, n/a, WT, NA	Abundance: F116: Sample, LV, 22, 56d, n/a, n/a, WT, NA	Confidence (by Search Engine): Sequest HT	Percolator q-Value (by Search Engine): Sequest HT	Percolator PEP (by Search Engine): Sequest HT	XCorr (by Search Engine): Sequest HT	Top Apex RT [min]	Sequence in Protein	Positions in Protein	Peptide Group Modifications in Protein	Quan Usage
	High	[R].ELSQVLTQR.[Q]		0.00466163	0	3	P47757	P47757 [261-269]	0	1073.59	19160848	13334000	10524114				225863	287290				359143	893666	1.48234e+06	715407	1.90844e+06	322811	561755	471002		516614	714112	High	0.0002524	0.001472	1.41	31.76	R.ELSQVLTQR.Q	[261-269]		Used
		Confidence	Identifying Node	PSM Ambiguity	Annotated Sequence	Modifications	Master Protein Accessions	Protein Accessions	# Missed Cleavages	Charge	DeltaScore	DeltaCn	Rank	Search Engine Rank	m/z [Da]	MH+ [Da]	Theo. MH+ [Da]	DeltaM [ppm]	Deltam/z [Da]	Activation Type	MS Order	Isolation Interference [%]	Ion Inject Time [ms]	RT [min]	First Scan	Spectrum File	Quan Info	XCorr	Percolator q-Value	Percolator PEP	Precursor Abundance	Apex RT [min]
		High	Sequest HT (A2)	Unambiguous	[R].ELSQVLTQR.[Q]		P47757	P47757	0	2	0.2602	0	1	1	537.302	1073.6	1073.59	1.11	0.00059	HCD (High Energy Collision Dissociation)	MS2	12.5629	50	35.2011	14883	WT_LV_2.raw		1.23	0	0.0001834	13334000	35.2
		High	Sequest HT (A2)	Unambiguous	[R].ELSQVLTQR.[Q]		P47757	P47757	0	2	0.4255	0	1	1	537.302	1073.6	1073.59	1.06	0.00057	HCD (High Energy Collision Dissociation)	MS2	12.3235	50	31.1697	14891	WT_LV_1.raw		1.41	0.0002524	0.001472	19160848	31.19
		High	Sequest HT (A2)	Unambiguous	[R].ELSQVLTQR.[Q]		P47757	P47757	0	2	0.4301	0	1	1	537.302	1073.6	1073.59	1	0.00054	HCD (High Energy Collision Dissociation)	MS2	11.9975	50	35.1247	14610	WT_LV_3.raw		0.93	0.001156	0.007631	10524114	35.17
	High	[R].KLEVEANNAFDQYR.[D]		0.0455191	0.00310775	3	P47757	P47757 [95-108]	1	1696.83	10196332	9363130	6529825	1.52156e+06	4.11147e+06	2.40109e+06	2.78851e+06	3.62784e+06	1.34741e+06	2.19424e+06	2.19271e+06	1.92902e+06	2.30261e+06	2909676	2.4964e+06	2.17843e+06	967341	1.09055e+06	1.79636e+06	613783	1.13329e+06	1.16804e+06	High	0.0006502	0.004363	1.22	40.65	R.KLEVEANNAFDQYR.D	[95-108]		Used
		Confidence	Identifying Node	PSM Ambiguity	Annotated Sequence	Modifications	Master Protein Accessions	Protein Accessions	# Missed Cleavages	Charge	DeltaScore	DeltaCn	Rank	Search Engine Rank	m/z [Da]	MH+ [Da]	Theo. MH+ [Da]	DeltaM [ppm]	Deltam/z [Da]	Activation Type	MS Order	Isolation Interference [%]	Ion Inject Time [ms]	RT [min]	First Scan	Spectrum File	Quan Info	XCorr	Percolator q-Value	Percolator PEP	Precursor Abundance	Apex RT [min]
		High	Sequest HT (A2)	Unambiguous	[R].KLEVEANNAFDQYR.[D]		P47757	A0A0A0MQI9; Q3TRH8; P47757; Q923G3; F7CAZ6; A2AMW0; F6YHZ8; Q3TVK4	1	3	0.377	0	1	1	566.281	1696.83	1696.83	0.07	4e-05	HCD (High Energy Collision Dissociation)	MS2	6.66934	50	35.7092	17140	WT_LV_1.raw		1.22	0.0006502	0.004363	10196332	35.67
		High	Sequest HT (A2)	Unambiguous	[R].KLEVEANNAFDQYR.[D]		P47757	A0A0A0MQI9; Q3TRH8; P47757; Q923G3; F7CAZ6; A2AMW0; F6YHZ8; Q3TVK4	1	3	0.4211	0	1	1	566.281	1696.83	1696.83	-0.24	-0.00014	HCD (High Energy Collision Dissociation)	MS2	2.83116	50	40.2057	16792	WT_LV_3.raw		0.95	0.004211	0.03222	6529825	40.18
		High	Sequest HT (A2)	Unambiguous	[R].KLEVEANNAFDQYR.[D]		P47757	A0A0A0MQI9; Q3TRH8; P47757; Q923G3; F7CAZ6; A2AMW0; F6YHZ8; Q3TVK4	1	3	0.3243	0	1	1	566.281	1696.83	1696.83	-0.77	-0.00044	HCD (High Energy Collision Dissociation)	MS2	5.7345	50	40.3231	17120	WT_LV_2.raw		0.74	0.004838	0.03802	9363130	40.37
	High	[R].KLEVEANNAFDQYR.[D]	1xLabel:2H(3) [L2]	0.0306065	0.00192312	6	P47757	P47757 [95-108]	1	1699.85				708780			1.8204e+06	3007688	1.16255e+06	3.15923e+06	2.38466e+06	2.49583e+06	4.36885e+06	6103163	4220218	8836150	2.52234e+06	4.10883e+06	3.59448e+06	3.14952e+06	4240980	4502881	High	0.001496	0.009913	1.46	40.67	R.KLEVEANNAFDQYR.D	[95-108]		Used
		Confidence	Identifying Node	PSM Ambiguity	Annotated Sequence	Modifications	Master Protein Accessions	Protein Accessions	# Missed Cleavages	Charge	DeltaScore	DeltaCn	Rank	Search Engine Rank	m/z [Da]	MH+ [Da]	Theo. MH+ [Da]	DeltaM [ppm]	Deltam/z [Da]	Activation Type	MS Order	Isolation Interference [%]	Ion Inject Time [ms]	RT [min]	First Scan	Spectrum File	Quan Info	XCorr	Percolator q-Value	Percolator PEP	Precursor Abundance	Apex RT [min]
		High	Sequest HT (A2)	Selected	[R].KlEVEANNAFDQYR.[D]	L2(Label:2H(3))	P47757	A0A0A0MQI9; Q3TRH8; P47757; Q923G3; F7CAZ6; A2AMW0; F6YHZ8; Q3TVK4	1	3		0	2	2	567.289	1699.85	1699.85	1.97	0.00112	HCD (High Energy Collision Dissociation)	MS2	19.714	50	40.6145	18160	WT_LV_20.raw		0.69	0.0004195	0.002506	3.14952e+06	40.61
		High	Sequest HT (A2)	Unambiguous	[R].KlEVEANNAFDQYR.[D]	L2(Label:2H(3))	P47757	A0A0A0MQI9; Q3TRH8; P47757; Q923G3; F7CAZ6; A2AMW0; F6YHZ8; Q3TVK4	1	3	0.3662	0	1	1	567.288	1699.85	1699.85	1.7	0.00096	HCD (High Energy Collision Dissociation)	MS2	28.2544	50	40.5749	19587	WT_LV_14.raw		1.42	0.0006361	0.004224	6103163	40.61
		High	Sequest HT (A2)	Unambiguous	[R].KlEVEANNAFDQYR.[D]	L2(Label:2H(3))	P47757	A0A0A0MQI9; Q3TRH8; P47757; Q923G3; F7CAZ6; A2AMW0; F6YHZ8; Q3TVK4	1	3	0.3767	0	1	1	567.288	1699.85	1699.85	1.89	0.00107	HCD (High Energy Collision Dissociation)	MS2	18.4993	50	40.7219	19674	WT_LV_16.raw		1.46	0.001496	0.009913	8836150	40.74
		High	Sequest HT (A2)	Unambiguous	[R].KlEVEANNAFDQYR.[D]	L2(Label:2H(3))	P47757	A0A0A0MQI9; Q3TRH8; P47757; Q923G3; F7CAZ6; A2AMW0; F6YHZ8; Q3TVK4	1	3	0.2427	0	1	1	567.289	1699.85	1699.85	3.19	0.00181	HCD (High Energy Collision Dissociation)	MS2	23.5505	50	40.7127	19196	WT_LV_21.raw		1.03	0.004331	0.03417	4240980	40.71
		High	Sequest HT (A2)	Unambiguous	[R].KlEVEANNAFDQYR.[D]	L2(Label:2H(3))	P47757	A0A0A0MQI9; Q3TRH8; P47757; Q923G3; F7CAZ6; A2AMW0; F6YHZ8; Q3TVK4	1	3	0.2525	0	1	1	567.289	1699.85	1699.85	2.48	0.00141	HCD (High Energy Collision Dissociation)	MS2	32.1103	50	40.7347	19393	WT_LV_13.raw		0.99	0.005292	0.04336	4.36885e+06	40.74
		High	Sequest HT (A2)	Selected	[R].KlEVEANNAFDQYR.[D]	L2(Label:2H(3))	P47757	A0A0A0MQI9; Q3TRH8; P47757; Q923G3; F7CAZ6; A2AMW0; F6YHZ8; Q3TVK4	1	3		0	3	3	567.289	1699.85	1699.85	2.17	0.00123	HCD (High Energy Collision Dissociation)	MS2	21.7347	50	40.6499	19309	WT_LV_22.raw		0.74	0.008327	0.07087	4502881	40.69
	High	[K].DYLLCDYNR.[D]	1xCarbamidomethyl [C5]	0.121465	0.00894315	2	P47757	P47757 [58-66]	0	1231.54		9589349	7450341	1.87141e+06	4820286	2.73218e+06	1.8214e+06	2.39758e+06	1.08935e+06	1.17685e+06	1.37898e+06	963732	831087	933004	1.33791e+06		135326		160362				High	0.004174	0.0316	0.9	42.01	K.DYLLCDYNR.D	[58-66]		Used
		Confidence	Identifying Node	PSM Ambiguity	Annotated Sequence	Modifications	Master Protein Accessions	Protein Accessions	# Missed Cleavages	Charge	DeltaScore	DeltaCn	Rank	Search Engine Rank	m/z [Da]	MH+ [Da]	Theo. MH+ [Da]	DeltaM [ppm]	Deltam/z [Da]	Activation Type	MS Order	Isolation Interference [%]	Ion Inject Time [ms]	RT [min]	First Scan	Spectrum File	Quan Info	XCorr	Percolator q-Value	Percolator PEP	Precursor Abundance	Apex RT [min]
		High	Sequest HT (A2)	Unambiguous	[K].DYLLcDYNR.[D]	C5(Carbamidomethyl)	P47757	A0A0A0MQI9; Q3TRH8; P47757; Q923G3; F7CAZ6; A2AMW0; F6YHZ8; Q3TVK4	0	2	0.4773	0	1	1	616.274	1231.54	1231.54	0.02	1e-05	HCD (High Energy Collision Dissociation)	MS2	53.4574	50	42.2607	17651	WT_LV_3.raw		0.88	0.002364	0.01829	7450341	42.3
		High	Sequest HT (A2)	Unambiguous	[K].DYLLcDYNR.[D]	C5(Carbamidomethyl)	P47757	A0A0A0MQI9; Q3TRH8; P47757; Q923G3; F7CAZ6; A2AMW0; F6YHZ8; Q3TVK4	0	2	0.4778	0	1	1	616.274	1231.54	1231.54	-0.41	-0.00025	HCD (High Energy Collision Dissociation)	MS2	48.4876	50	42.2745	17925	WT_LV_2.raw		0.9	0.004174	0.0316	9589349	42.23
High	Master Protein	Q8BK30	NADH dehydrogenase [ubiquinone] flavoprotein 3, mitochondrial OS=Mus musculus GN=Ndufv3 PE=2 SV=1	16	2	11	2	104	11.8	4.83	5.74525e+07	39795619	2.89354e+07	1.01942e+07	2.34538e+07	1.43183e+07	1.92502e+07	2.31119e+07	9.7218e+06	1.58385e+07	1.83495e+07	1.47428e+07	1.78337e+07	3.03248e+07	2.6175e+07	3.20887e+07	10008892	1.3053e+07	1.07629e+07	8.06065e+06	1.21982e+07	1.18655e+07
	Confidence	Annotated Sequence	Modifications	Qvality PEP	Qvality q-value	# PSMs	Master Protein Accessions	Positions in Master Proteins	# Missed Cleavages	Theo. MH+ [Da]	Abundance: F95: Sample, LV, 01, 0d, n/a, n/a, WT, NA	Abundance: F96: Sample, LV, 02, 0d, n/a, n/a, WT, NA	Abundance: F97: Sample, LV, 03, 0d, n/a, n/a, WT, NA	Abundance: F98: Sample, LV, 04, 5d, n/a, n/a, WT, NA	Abundance: F99: Sample, LV, 05, 5d, n/a, n/a, WT, NA	Abundance: F100: Sample, LV, 06, 5d, n/a, n/a, WT, NA	Abundance: F101: Sample, LV, 07, 10d, n/a, n/a, WT, NA	Abundance: F102: Sample, LV, 08, 10d, n/a, n/a, WT, NA	Abundance: F103: Sample, LV, 09, 10d, n/a, n/a, WT, NA	Abundance: F104: Sample, LV, 10, 18d, n/a, n/a, WT, NA	Abundance: F105: Sample, LV, 11, 18d, n/a, n/a, WT, NA	Abundance: F106: Sample, LV, 12, 18d, n/a, n/a, WT, NA	Abundance: F107: Sample, LV, 13, 28d, n/a, n/a, WT, NA	Abundance: F108: Sample, LV, 14, 28d, n/a, n/a, WT, NA	Abundance: F109: Sample, LV, 15, 28d, n/a, n/a, WT, NA	Abundance: F110: Sample, LV, 16, 42d, n/a, n/a, WT, NA	Abundance: F111: Sample, LV, 17, 42d, n/a, n/a, WT, NA	Abundance: F112: Sample, LV, 18, 42d, n/a, n/a, WT, NA	Abundance: F113: Sample, LV, 19, 56d, n/a, n/a, WT, NA	Abundance: F114: Sample, LV, 20, 56d, n/a, n/a, WT, NA	Abundance: F115: Sample, LV, 21, 56d, n/a, n/a, WT, NA	Abundance: F116: Sample, LV, 22, 56d, n/a, n/a, WT, NA	Confidence (by Search Engine): Sequest HT	Percolator q-Value (by Search Engine): Sequest HT	Percolator PEP (by Search Engine): Sequest HT	XCorr (by Search Engine): Sequest HT	Top Apex RT [min]	Sequence in Protein	Positions in Protein	Peptide Group Modifications in Protein	Quan Usage
	High	[K].TQSVLKEPEPTDTTTYK.[N]		9.93736e-05	0	5	Q8BK30	Q8BK30 [52-68]	1	1937.97	3.862e+07	24012954	20822362	3.69356e+06	10311639	6.13043e+06	9677818	12156051	4.41839e+06	7.60245e+06	8694908	5673494	6.28832e+06	10536476	9382595	8643916	3.01745e+06	3692786	2.55314e+06	1.2811e+06	2.68912e+06	2.38585e+06	High	0	8.134e-07	2.8	33.15	K.TQSVLKEPEPTDTTTYK.N	[52-68]		Used
		Confidence	Identifying Node	PSM Ambiguity	Annotated Sequence	Modifications	Master Protein Accessions	Protein Accessions	# Missed Cleavages	Charge	DeltaScore	DeltaCn	Rank	Search Engine Rank	m/z [Da]	MH+ [Da]	Theo. MH+ [Da]	DeltaM [ppm]	Deltam/z [Da]	Activation Type	MS Order	Isolation Interference [%]	Ion Inject Time [ms]	RT [min]	First Scan	Spectrum File	Quan Info	XCorr	Percolator q-Value	Percolator PEP	Precursor Abundance	Apex RT [min]
		High	Sequest HT (A2)	Unambiguous	[K].TQSVLKEPEPTDTTTYK.[N]		Q8BK30	Q8BK30	1	3	0.5665	0	1	1	646.662	1937.97	1937.97	0.45	0.00029	HCD (High Energy Collision Dissociation)	MS2	8.25745	50	32.7706	13614	WT_LV_3.raw		2.03	0	1.845e-05	20822362	32.77
		High	Sequest HT (A2)	Unambiguous	[K].TQSVLKEPEPTDTTTYK.[N]		Q8BK30	Q8BK30	1	3	0.6071	0	1	1	646.662	1937.97	1937.97	0.17	0.00011	HCD (High Energy Collision Dissociation)	MS2	10.9119	50	29.2861	13956	WT_LV_1.raw		2.8	0	8.134e-07	37561980	29.3
		High	Sequest HT (A2)	Unambiguous	[K].TQSVLKEPEPTDTTTYK.[N]		Q8BK30	Q8BK30	1	3	0.4672	0	1	1	646.662	1937.97	1937.97	0.45	0.00029	HCD (High Energy Collision Dissociation)	MS2	16.2761	50	33.1182	15340	WT_LV_8.raw		1.37	0.0001285	0.0008196	12156051	33.12
		High	Sequest HT (A2)	Unambiguous	[K].TQSVLKEPEPTDTTTYK.[N]		Q8BK30	Q8BK30	1	3	0.56	0	1	1	646.661	1937.97	1937.97	-0.19	-0.00012	HCD (High Energy Collision Dissociation)	MS2	2.19136	50	33.0363	13976	WT_LV_2.raw		1.75	0.0003021	0.001757	24012954	33.05
		High	Sequest HT (A2)	Unambiguous	[K].TQSVLKEPEPTDTTTYK.[N]		Q8BK30	Q8BK30	1	3	0.26	0	1	1	646.662	1937.97	1937.97	0.74	0.00048	HCD (High Energy Collision Dissociation)	MS2	20.9603	50	33.25	15061	WT_LV_5.raw		0.5	0.005934	0.04986	10311639	33.27
	High	[K].EPEPTDTTTYK.[N]		0.00195014	0	6	Q8BK30	Q8BK30 [58-68]	0	1281.58	18832538	15782665	8.11305e+06	6500693	1.31422e+07	8.1879e+06	9.57235e+06	1.09559e+07	5303414	8.23603e+06	9.65464e+06	9.06931e+06	1.15454e+07	1.97883e+07	1.67924e+07	2.34448e+07	6.99144e+06	9.36026e+06	8209777	6.77955e+06	9509116	9479665	High	0	5.515e-05	1.43	22.32	K.EPEPTDTTTYK.N	[58-68]		Used
		Confidence	Identifying Node	PSM Ambiguity	Annotated Sequence	Modifications	Master Protein Accessions	Protein Accessions	# Missed Cleavages	Charge	DeltaScore	DeltaCn	Rank	Search Engine Rank	m/z [Da]	MH+ [Da]	Theo. MH+ [Da]	DeltaM [ppm]	Deltam/z [Da]	Activation Type	MS Order	Isolation Interference [%]	Ion Inject Time [ms]	RT [min]	First Scan	Spectrum File	Quan Info	XCorr	Percolator q-Value	Percolator PEP	Precursor Abundance	Apex RT [min]
		High	Sequest HT (A2)	Unambiguous	[K].EPEPTDTTTYK.[N]		Q8BK30	Q8BK30	0	2	0.5072	0	1	1	641.296	1281.58	1281.58	-0.03	-2e-05	HCD (High Energy Collision Dissociation)	MS2	12.9137	50	22.3795	10550	WT_LV_16.raw		1.38	0	5.394e-05	23276200	22.43
		High	Sequest HT (A2)	Unambiguous	[K].EPEPTDTTTYK.[N]		Q8BK30	Q8BK30	0	2	0.5245	0	1	1	641.296	1281.58	1281.58	-0.53	-0.00034	HCD (High Energy Collision Dissociation)	MS2	24.6214	50	22.2606	10463	WT_LV_15.raw		1.43	0	5.515e-05	16348863	22.21
		High	Sequest HT (A2)	Unambiguous	[K].EPEPTDTTTYK.[N]		Q8BK30	Q8BK30	0	2	0.3333	0	1	1	641.296	1281.58	1281.58	0.07	5e-05	HCD (High Energy Collision Dissociation)	MS2	42.6917	50	22.3097	10370	WT_LV_13.raw		0.99	0.0003355	0.001913	11190811	22.3
		High	Sequest HT (A2)	Unambiguous	[K].EPEPTDTTTYK.[N]		Q8BK30	Q8BK30	0	2	0.5098	0	1	1	641.296	1281.58	1281.58	-0.14	-9e-05	HCD (High Energy Collision Dissociation)	MS2	27.38	50	22.2639	10518	WT_LV_14.raw		1.02	0.0004864	0.003591	19565932	22.34
		High	Sequest HT (A2)	Unambiguous	[K].EPEPTDTTTYK.[N]		Q8BK30	Q8BK30	0	2	0.08	0	1	1	641.296	1281.58	1281.58	0.15	9e-05	HCD (High Energy Collision Dissociation)	MS2	20.6449	50	20.1968	9450	WT_LV_1.raw		0.75	0.001215	0.008269	18832538	20.23
		High	Sequest HT (A2)	Unambiguous	[K].EPEPTDTTTYK.[N]		Q8BK30	Q8BK30	0	2	0.1039	0	1	1	641.296	1281.59	1281.58	0.83	0.00053	HCD (High Energy Collision Dissociation)	MS2	14.5885	50	22.4312	9982	WT_LV_11.raw		0.77	0.008876	0.07431	9400075	22.47
High	Master Protein	P26443	Glutamate dehydrogenase 1, mitochondrial OS=Mus musculus GN=Glud1 PE=1 SV=1	7	3	4	3	558	61.3	2.58		15987279	12243611	4.23085e+06	10322718	6384648	9.1614e+06	14182528	5601211	1.02351e+07	9.5262e+06	9077697	14081455	19893755	1.61569e+07	23273897	6.15518e+06	1.11618e+07	8.62496e+06	6.47597e+06	1.03579e+07	10618888
	Confidence	Annotated Sequence	Modifications	Qvality PEP	Qvality q-value	# PSMs	Master Protein Accessions	Positions in Master Proteins	# Missed Cleavages	Theo. MH+ [Da]	Abundance: F95: Sample, LV, 01, 0d, n/a, n/a, WT, NA	Abundance: F96: Sample, LV, 02, 0d, n/a, n/a, WT, NA	Abundance: F97: Sample, LV, 03, 0d, n/a, n/a, WT, NA	Abundance: F98: Sample, LV, 04, 5d, n/a, n/a, WT, NA	Abundance: F99: Sample, LV, 05, 5d, n/a, n/a, WT, NA	Abundance: F100: Sample, LV, 06, 5d, n/a, n/a, WT, NA	Abundance: F101: Sample, LV, 07, 10d, n/a, n/a, WT, NA	Abundance: F102: Sample, LV, 08, 10d, n/a, n/a, WT, NA	Abundance: F103: Sample, LV, 09, 10d, n/a, n/a, WT, NA	Abundance: F104: Sample, LV, 10, 18d, n/a, n/a, WT, NA	Abundance: F105: Sample, LV, 11, 18d, n/a, n/a, WT, NA	Abundance: F106: Sample, LV, 12, 18d, n/a, n/a, WT, NA	Abundance: F107: Sample, LV, 13, 28d, n/a, n/a, WT, NA	Abundance: F108: Sample, LV, 14, 28d, n/a, n/a, WT, NA	Abundance: F109: Sample, LV, 15, 28d, n/a, n/a, WT, NA	Abundance: F110: Sample, LV, 16, 42d, n/a, n/a, WT, NA	Abundance: F111: Sample, LV, 17, 42d, n/a, n/a, WT, NA	Abundance: F112: Sample, LV, 18, 42d, n/a, n/a, WT, NA	Abundance: F113: Sample, LV, 19, 56d, n/a, n/a, WT, NA	Abundance: F114: Sample, LV, 20, 56d, n/a, n/a, WT, NA	Abundance: F115: Sample, LV, 21, 56d, n/a, n/a, WT, NA	Abundance: F116: Sample, LV, 22, 56d, n/a, n/a, WT, NA	Confidence (by Search Engine): Sequest HT	Percolator q-Value (by Search Engine): Sequest HT	Percolator PEP (by Search Engine): Sequest HT	XCorr (by Search Engine): Sequest HT	Top Apex RT [min]	Sequence in Protein	Positions in Protein	Peptide Group Modifications in Protein	Quan Usage
	High	[K].HGGTIPVVPTAEFQDR.[I]		0.000457291	0	1	P26443	P26443 [481-496]	0	1723.88																							High	0	6.961e-06	2.58		K.HGGTIPVVPTAEFQDR.I	[481-496]		Not Used
		Confidence	Identifying Node	PSM Ambiguity	Annotated Sequence	Modifications	Master Protein Accessions	Protein Accessions	# Missed Cleavages	Charge	DeltaScore	DeltaCn	Rank	Search Engine Rank	m/z [Da]	MH+ [Da]	Theo. MH+ [Da]	DeltaM [ppm]	Deltam/z [Da]	Activation Type	MS Order	Isolation Interference [%]	Ion Inject Time [ms]	RT [min]	First Scan	Spectrum File	Quan Info	XCorr	Percolator q-Value	Percolator PEP	Precursor Abundance	Apex RT [min]
		High	Sequest HT (A2)	Unambiguous	[K].HGGTIPVVPTAEFQDR.[I]		P26443	P26443	0	3	0.6318	0	1	1	575.298	1723.88	1723.88	1.42	0.00082	HCD (High Energy Collision Dissociation)	MS2	34.1726	50	40.4489	19487	WT_LV_1.raw	Not Reliable	2.58	0	6.961e-06
	High	[K].CAVVDVPFGGAK.[A]	1xCarbamidomethyl [C1]	0.0187891	0.00126755	1	P26443	P26443 [172-183]	0	1219.61		6615984	5.08285e+06	1568944	4.29864e+06	2.72178e+06	3852274	6823609	2.55661e+06	4.4467e+06	4.30524e+06	3.88755e+06	5464130	8518373	5.86011e+06	8962953	2.64265e+06	4402440	3.33409e+06	2.45071e+06	3783056	4496974	High	0.0002351	0.001281	1.4	45.55	K.CAVVDVPFGGAK.A	[172-183]		Used
		Confidence	Identifying Node	PSM Ambiguity	Annotated Sequence	Modifications	Master Protein Accessions	Protein Accessions	# Missed Cleavages	Charge	DeltaScore	DeltaCn	Rank	Search Engine Rank	m/z [Da]	MH+ [Da]	Theo. MH+ [Da]	DeltaM [ppm]	Deltam/z [Da]	Activation Type	MS Order	Isolation Interference [%]	Ion Inject Time [ms]	RT [min]	First Scan	Spectrum File	Quan Info	XCorr	Percolator q-Value	Percolator PEP	Precursor Abundance	Apex RT [min]
		High	Sequest HT (A2)	Unambiguous	[K].cAVVDVPFGGAK.[A]	C1(Carbamidomethyl)	P26443	P26443	0	2	0.6286	0	1	1	610.312	1219.62	1219.61	2.48	0.00151	HCD (High Energy Collision Dissociation)	MS2	43.0913	50	45.5903	22091	WT_LV_16.raw		1.4	0.0002351	0.001281	8962953	45.53
	High	[R].YSTDVSVDEVK.[A]		0.0735369	0.00525051	2	P26443	P26443 [152-162]	0	1241.59		9371295	7.16076e+06	2.66191e+06	6.02408e+06	3.66287e+06	5.30912e+06	7358919	3.0446e+06	5788353	5220956	5.19015e+06	8617325	11375382	10296837	14310944	3512531	6.75938e+06	5.29088e+06	4.02526e+06	6.57484e+06	6121914	High	0.001349	0.008633	0.97	32.85	R.YSTDVSVDEVK.A	[152-162]		Used
		Confidence	Identifying Node	PSM Ambiguity	Annotated Sequence	Modifications	Master Protein Accessions	Protein Accessions	# Missed Cleavages	Charge	DeltaScore	DeltaCn	Rank	Search Engine Rank	m/z [Da]	MH+ [Da]	Theo. MH+ [Da]	DeltaM [ppm]	Deltam/z [Da]	Activation Type	MS Order	Isolation Interference [%]	Ion Inject Time [ms]	RT [min]	First Scan	Spectrum File	Quan Info	XCorr	Percolator q-Value	Percolator PEP	Precursor Abundance	Apex RT [min]
		High	Sequest HT (A2)	Unambiguous	[R].YSTDVSVDEVK.[A]		P26443	P26443	0	2	0.5258	0	1	1	621.299	1241.59	1241.59	0.21	0.00013	HCD (High Energy Collision Dissociation)	MS2	8.64894	50	32.8319	15718	WT_LV_16.raw		0.97	0.001349	0.008633	14310944	32.85
		High	Sequest HT (A2)	Unambiguous	[R].YSTDVSVDEVK.[A]		P26443	P26443	0	2	0.4805	0	1	1	621.298	1241.59	1241.59	-0.57	-0.00036	HCD (High Energy Collision Dissociation)	MS2	5.98265	50	33.0103	13966	WT_LV_2.raw		0.77	0.004302	0.03326	9371295	33.01
High	Master Protein	Q8K1U6	Hemopexin (Fragment) OS=Mus musculus PE=4 SV=1	13	2	4	1	276	31	0				158340	387362		2.85613e+06	1.47704e+06	678583	1.87502e+06	1.33933e+06	1.75645e+06	5714682	5.85115e+06	4737230	26399082	1742753	2.71259e+06	2.46475e+06	2.0393e+06	4.04892e+06	3.91971e+06
	Confidence	Annotated Sequence	Modifications	Qvality PEP	Qvality q-value	# PSMs	Master Protein Accessions	Positions in Master Proteins	# Missed Cleavages	Theo. MH+ [Da]	Abundance: F95: Sample, LV, 01, 0d, n/a, n/a, WT, NA	Abundance: F96: Sample, LV, 02, 0d, n/a, n/a, WT, NA	Abundance: F97: Sample, LV, 03, 0d, n/a, n/a, WT, NA	Abundance: F98: Sample, LV, 04, 5d, n/a, n/a, WT, NA	Abundance: F99: Sample, LV, 05, 5d, n/a, n/a, WT, NA	Abundance: F100: Sample, LV, 06, 5d, n/a, n/a, WT, NA	Abundance: F101: Sample, LV, 07, 10d, n/a, n/a, WT, NA	Abundance: F102: Sample, LV, 08, 10d, n/a, n/a, WT, NA	Abundance: F103: Sample, LV, 09, 10d, n/a, n/a, WT, NA	Abundance: F104: Sample, LV, 10, 18d, n/a, n/a, WT, NA	Abundance: F105: Sample, LV, 11, 18d, n/a, n/a, WT, NA	Abundance: F106: Sample, LV, 12, 18d, n/a, n/a, WT, NA	Abundance: F107: Sample, LV, 13, 28d, n/a, n/a, WT, NA	Abundance: F108: Sample, LV, 14, 28d, n/a, n/a, WT, NA	Abundance: F109: Sample, LV, 15, 28d, n/a, n/a, WT, NA	Abundance: F110: Sample, LV, 16, 42d, n/a, n/a, WT, NA	Abundance: F111: Sample, LV, 17, 42d, n/a, n/a, WT, NA	Abundance: F112: Sample, LV, 18, 42d, n/a, n/a, WT, NA	Abundance: F113: Sample, LV, 19, 56d, n/a, n/a, WT, NA	Abundance: F114: Sample, LV, 20, 56d, n/a, n/a, WT, NA	Abundance: F115: Sample, LV, 21, 56d, n/a, n/a, WT, NA	Abundance: F116: Sample, LV, 22, 56d, n/a, n/a, WT, NA	Confidence (by Search Engine): Sequest HT	Percolator q-Value (by Search Engine): Sequest HT	Percolator PEP (by Search Engine): Sequest HT	XCorr (by Search Engine): Sequest HT	Top Apex RT [min]	Sequence in Protein	Positions in Protein	Peptide Group Modifications in Protein	Quan Usage
	High	[K].LFQEEFPGIPYPPDAAVECHR.[G]	1xCarbamidomethyl [C19]; 1xLabel:2H(3) [L1]	3.56337e-06	0	3	Q8K1U6; Q91X72	Q8K1U6 [130-150]; Q91X72 [130-150]	0	2475.18				1.37589e+06	7.6483e+06		10093068		1.3975e+06	5.13944e+06		5286988	5786095	15448254	13483831	59970028	3.56504e+06					6.48838e+06	High	0	7.435e-09	1.93	62.78	K.LFQEEFPGIPYPPDAAVECHR.G	[130-150]		Not Used
		Confidence	Identifying Node	PSM Ambiguity	Annotated Sequence	Modifications	Master Protein Accessions	Protein Accessions	# Missed Cleavages	Charge	DeltaScore	DeltaCn	Rank	Search Engine Rank	m/z [Da]	MH+ [Da]	Theo. MH+ [Da]	DeltaM [ppm]	Deltam/z [Da]	Activation Type	MS Order	Isolation Interference [%]	Ion Inject Time [ms]	RT [min]	First Scan	Spectrum File	Quan Info	XCorr	Percolator q-Value	Percolator PEP	Precursor Abundance	Apex RT [min]
		High	Sequest HT (A2)	Unambiguous	[K].lFQEEFPGIPYPPDAAVEcHR.[G]	L1(Label:2H(3)); C19(Carbamidomethyl)	Q8K1U6; Q91X72	Q8K1U6; Q91X72	0	3	0.513	0	1	1	825.732	2475.18	2475.18	-0.92	-0.00076	HCD (High Energy Collision Dissociation)	MS2	1.45401	50	62.8778	30611	WT_LV_16.raw		1.93	0	7.435e-09	59970028	62.81
		High	Sequest HT (A2)	Unambiguous	[K].lFQEEFPGIPYPPDAAVEcHR.[G]	L1(Label:2H(3)); C19(Carbamidomethyl)	Q8K1U6; Q91X72	Q8K1U6; Q91X72	0	3	0.4198	0	1	1	825.732	2475.18	2475.18	-0.48	-0.0004	HCD (High Energy Collision Dissociation)	MS2	11.1988	50	62.6149	30492	WT_LV_16.raw		1.62	0	1.884e-06	59970028	62.81
		High	Sequest HT (A2)	Unambiguous	[K].lFQEEFPGIPYPPDAAVEcHR.[G]	L1(Label:2H(3)); C19(Carbamidomethyl)	Q8K1U6; Q91X72	Q8K1U6; Q91X72	0	3	0.5556	0	1	1	825.73	2475.18	2475.18	-3.05	-0.00252	HCD (High Energy Collision Dissociation)	MS2	18.5119	50	63.1366	30733	WT_LV_16.raw		1.35	0.0004221	0.0032	59970028	62.81
	High	[R].CSPDPGLSALLSDHR.[G]	1xCarbamidomethyl [C1]; 2xLabel:2H(3) [L10; L11]	0.0981593	0.00673468	1	Q8K1U6	Q8K1U6 [255-269]	0	1630.81				158340	387362		2.85613e+06	1.47704e+06	678583	1.87502e+06	1.33933e+06	1.75645e+06	5714682	5.85115e+06	4737230	26399082	1742753	2.71259e+06	2.46475e+06	2.0393e+06	4.04892e+06	3.91971e+06	High	0.001673	0.01318	1.41	60.76	R.CSPDPGLSALLSDHR.G	[255-269]		Used
		Confidence	Identifying Node	PSM Ambiguity	Annotated Sequence	Modifications	Master Protein Accessions	Protein Accessions	# Missed Cleavages	Charge	DeltaScore	DeltaCn	Rank	Search Engine Rank	m/z [Da]	MH+ [Da]	Theo. MH+ [Da]	DeltaM [ppm]	Deltam/z [Da]	Activation Type	MS Order	Isolation Interference [%]	Ion Inject Time [ms]	RT [min]	First Scan	Spectrum File	Quan Info	XCorr	Percolator q-Value	Percolator PEP	Precursor Abundance	Apex RT [min]
		High	Sequest HT (A2)	Unambiguous	[R].cSPDPGLSAllSDHR.[G]	C1(Carbamidomethyl); L10(Label:2H(3)); L11(Label:2H(3))	Q8K1U6	Q8K1U6	0	2	0.4823	0	1	1	815.913	1630.82	1630.81	4.45	0.00363	HCD (High Energy Collision Dissociation)	MS2	9.95965	50	60.9522	29682	WT_LV_16.raw		1.41	0.001673	0.01318	26399082	60.86
High	Master Protein	Q8R5L1	Complement component 1 Q subcomponent-binding protein, mitochondrial OS=Mus musculus GN=C1qbp PE=2 SV=1	22	3	21	3	279	31	7.97	60519044	24336710	16880776	8.33416e+06	21913283	1.25389e+07	1.59129e+07	19017050	9.93312e+06	2.08526e+07	20440853	2.01186e+07	40648560	56715536	44076953	80223878	3.36269e+07	5.14246e+07	4.51315e+07	31711009	4.41311e+07	5.22693e+07
	Confidence	Annotated Sequence	Modifications	Qvality PEP	Qvality q-value	# PSMs	Master Protein Accessions	Positions in Master Proteins	# Missed Cleavages	Theo. MH+ [Da]	Abundance: F95: Sample, LV, 01, 0d, n/a, n/a, WT, NA	Abundance: F96: Sample, LV, 02, 0d, n/a, n/a, WT, NA	Abundance: F97: Sample, LV, 03, 0d, n/a, n/a, WT, NA	Abundance: F98: Sample, LV, 04, 5d, n/a, n/a, WT, NA	Abundance: F99: Sample, LV, 05, 5d, n/a, n/a, WT, NA	Abundance: F100: Sample, LV, 06, 5d, n/a, n/a, WT, NA	Abundance: F101: Sample, LV, 07, 10d, n/a, n/a, WT, NA	Abundance: F102: Sample, LV, 08, 10d, n/a, n/a, WT, NA	Abundance: F103: Sample, LV, 09, 10d, n/a, n/a, WT, NA	Abundance: F104: Sample, LV, 10, 18d, n/a, n/a, WT, NA	Abundance: F105: Sample, LV, 11, 18d, n/a, n/a, WT, NA	Abundance: F106: Sample, LV, 12, 18d, n/a, n/a, WT, NA	Abundance: F107: Sample, LV, 13, 28d, n/a, n/a, WT, NA	Abundance: F108: Sample, LV, 14, 28d, n/a, n/a, WT, NA	Abundance: F109: Sample, LV, 15, 28d, n/a, n/a, WT, NA	Abundance: F110: Sample, LV, 16, 42d, n/a, n/a, WT, NA	Abundance: F111: Sample, LV, 17, 42d, n/a, n/a, WT, NA	Abundance: F112: Sample, LV, 18, 42d, n/a, n/a, WT, NA	Abundance: F113: Sample, LV, 19, 56d, n/a, n/a, WT, NA	Abundance: F114: Sample, LV, 20, 56d, n/a, n/a, WT, NA	Abundance: F115: Sample, LV, 21, 56d, n/a, n/a, WT, NA	Abundance: F116: Sample, LV, 22, 56d, n/a, n/a, WT, NA	Confidence (by Search Engine): Sequest HT	Percolator q-Value (by Search Engine): Sequest HT	Percolator PEP (by Search Engine): Sequest HT	XCorr (by Search Engine): Sequest HT	Top Apex RT [min]	Sequence in Protein	Positions in Protein	Peptide Group Modifications in Protein	Quan Usage
	High	[K].EVSFQATGDSEWR.[D]		6.76144e-05	0	19	Q8R5L1	Q8R5L1 [205-217]	0	1511.68	30895170	24336710	16880776	8.33416e+06	21016689	1.25389e+07	1.42765e+07	19017050	9.00202e+06	1.62207e+07	16048899	1.48168e+07	30092068	43329281	34736555	51983350	26137957	37119013	33296385	26000095	33071348	37666719	High	0	4.96e-06	2.09	42.15	K.EVSFQATGDSEWR.D	[205-217]		Used
		Confidence	Identifying Node	PSM Ambiguity	Annotated Sequence	Modifications	Master Protein Accessions	Protein Accessions	# Missed Cleavages	Charge	DeltaScore	DeltaCn	Rank	Search Engine Rank	m/z [Da]	MH+ [Da]	Theo. MH+ [Da]	DeltaM [ppm]	Deltam/z [Da]	Activation Type	MS Order	Isolation Interference [%]	Ion Inject Time [ms]	RT [min]	First Scan	Spectrum File	Quan Info	XCorr	Percolator q-Value	Percolator PEP	Precursor Abundance	Apex RT [min]
		High	Sequest HT (A2)	Unambiguous	[K].EVSFQATGDSEWR.[D]		Q8R5L1	O35658; Q8R5L1	0	2	0.5878	0	1	1	756.341	1511.67	1511.68	-1.24	-0.00094	HCD (High Energy Collision Dissociation)	MS2	12.1111	50	41.9771	19844	WT_LV_18.raw		1.48	0	9.041e-05	15403683	42.02
		High	Sequest HT (A2)	Unambiguous	[K].EVSFQATGDSEWR.[D]		Q8R5L1	O35658; Q8R5L1	0	2	0.5424	0	1	1	756.341	1511.67	1511.68	-0.79	-0.00059	HCD (High Energy Collision Dissociation)	MS2	18.8882	50	42.1336	19672	WT_LV_10.raw		1.18	0	1.39e-05	12144068	42.16
		High	Sequest HT (A2)	Unambiguous	[K].EVSFQATGDSEWR.[D]		Q8R5L1	O35658; Q8R5L1	0	2	0.4885	0	1	1	756.341	1511.67	1511.68	-0.92	-0.00069	HCD (High Energy Collision Dissociation)	MS2	13.7103	50	42.0288	19680	WT_LV_19.raw		1.31	0	0.0002769	13309451	42.07
		High	Sequest HT (A2)	Unambiguous	[K].EVSFQATGDSEWR.[D]		Q8R5L1	O35658; Q8R5L1	0	2	0.6684	0	1	1	756.341	1511.67	1511.68	-0.82	-0.00062	HCD (High Energy Collision Dissociation)	MS2	5.58542	50	42.1029	20370	WT_LV_16.raw		1.9	0	4.72e-07	34023228	42.21
		High	Sequest HT (A2)	Unambiguous	[K].EVSFQATGDSEWR.[D]		Q8R5L1	O35658; Q8R5L1	0	2	0.6214	0	1	1	756.341	1511.67	1511.68	-1.09	-0.00082	HCD (High Energy Collision Dissociation)	MS2	5.51461	50	42.1544	17876	WT_LV_2.raw		2.06	0	2.75e-06	24336710	42.17
		High	Sequest HT (A2)	Unambiguous	[K].EVSFQATGDSEWR.[D]		Q8R5L1	O35658; Q8R5L1	0	2	0.6029	0	1	1	756.341	1511.67	1511.68	-0.77	-0.00058	HCD (High Energy Collision Dissociation)	MS2	0	50	37.2163	17887	WT_LV_1.raw		2.09	0	4.96e-06	30895170	37.25
		High	Sequest HT (A2)	Unambiguous	[K].EVSFQATGDSEWR.[D]		Q8R5L1	O35658; Q8R5L1	0	2	0.6771	0	1	1	756.341	1511.67	1511.68	-1.26	-0.00095	HCD (High Energy Collision Dissociation)	MS2	13.9921	50	42.0245	19837	WT_LV_21.raw		1.92	0	7.449e-07	14407090	42.06
		High	Sequest HT (A2)	Unambiguous	[K].EVSFQATGDSEWR.[D]		Q8R5L1	O35658; Q8R5L1	0	2	0.4271	0	1	1	756.342	1511.68	1511.68	-0.05	-4e-05	HCD (High Energy Collision Dissociation)	MS2	0	50	42.0912	19193	WT_LV_12.raw		0.96	0.0002351	0.001348	11879019	42.15
		High	Sequest HT (A2)	Unambiguous	[K].EVSFQATGDSEWR.[D]		Q8R5L1	O35658; Q8R5L1	0	2	0.2368	0	1	1	756.341	1511.68	1511.68	-0.5	-0.00038	HCD (High Energy Collision Dissociation)	MS2	0	50	42.0224	20024	WT_LV_13.raw		0.76	0.0002351	0.001238	18744154	42.1
		High	Sequest HT (A2)	Unambiguous	[K].EVSFQATGDSEWR.[D]		Q8R5L1	O35658; Q8R5L1	0	2	0.45	0	1	1	756.342	1511.68	1511.68	0.27	0.00021	HCD (High Energy Collision Dissociation)	MS2	0	50	42.3262	20448	WT_LV_14.raw		1	0.0002694	0.001545	28196820	42.19
		High	Sequest HT (A2)	Unambiguous	[K].EVSFQATGDSEWR.[D]		Q8R5L1	O35658; Q8R5L1	0	2	0.5288	0	1	1	756.34	1511.67	1511.68	-1.81	-0.00137	HCD (High Energy Collision Dissociation)	MS2	17.3098	50	42.0361	19987	WT_LV_22.raw		1.04	0.0003791	0.002315	15759775	42.13
		High	Sequest HT (A2)	Unambiguous	[K].EVSFQATGDSEWR.[D]		Q8R5L1	O35658; Q8R5L1	0	2	0.2609	0	1	1	756.342	1511.68	1511.68	0.57	0.00043	HCD (High Energy Collision Dissociation)	MS2	4.22423	50	42.1842	19617	WT_LV_11.raw		0.92	0.0004221	0.002908	12718349	42.24
		High	Sequest HT (A2)	Unambiguous	[K].EVSFQATGDSEWR.[D]		Q8R5L1	O35658; Q8R5L1	0	2	0.5868	0	1	1	756.342	1511.68	1511.68	0.11	9e-05	HCD (High Energy Collision Dissociation)	MS2	7.23833	50	42.1482	19779	WT_LV_8.raw		1.21	0.0006361	0.004219	15611641	42.23
		High	Sequest HT (A2)	Unambiguous	[K].EVSFQATGDSEWR.[D]		Q8R5L1	O35658; Q8R5L1	0	2	0.2237	0	1	1	756.342	1511.68	1511.68	0.95	0.00072	HCD (High Energy Collision Dissociation)	MS2	19.4416	50	42.1947	19441	WT_LV_5.raw		0.76	0.0008765	0.006087	15489609	42.3
		High	Sequest HT (A2)	Unambiguous	[K].EVSFQATGDSEWR.[D]		Q8R5L1	O35658; Q8R5L1	0	2	0.4643	0	1	1	756.341	1511.67	1511.68	-1.03	-0.00078	HCD (High Energy Collision Dissociation)	MS2	0	50	42.2176	17633	WT_LV_3.raw		1.12	0.001945	0.01612	16880776	42.28
		High	Sequest HT (A2)	Unambiguous	[K].EVSFQATGDSEWR.[D]		Q8R5L1	O35658; Q8R5L1	0	2	0.4681	0	1	1	756.341	1511.67	1511.68	-0.86	-0.00065	HCD (High Energy Collision Dissociation)	MS2	8.51589	50	42.0694	19019	WT_LV_17.raw		0.94	0.002428	0.01903	10569600	42.12
		High	Sequest HT (A2)	Unambiguous	[K].EVSFQATGDSEWR.[D]		Q8R5L1	O35658; Q8R5L1	0	2	0.6455	0	1	1	756.341	1511.67	1511.68	-1.46	-0.0011	HCD (High Energy Collision Dissociation)	MS2	0	50	41.9519	20230	WT_LV_15.raw		1.1	0.003012	0.02322	22248538	42.04
		High	Sequest HT (A2)	Unambiguous	[K].EVSFQATGDSEWR.[D]		Q8R5L1	O35658; Q8R5L1	0	2	0.0909	0	1	1	756.342	1511.68	1511.68	0.47	0.00035	HCD (High Energy Collision Dissociation)	MS2	15.3772	50	42.1098	17385	WT_LV_6.raw		0.55	0.004788	0.03738	9087357	42.17
		High	Sequest HT (A2)	Unambiguous	[K].EVSFQATGDSEWR.[D]		Q8R5L1	O35658; Q8R5L1	0	2	0.2619	0	1	1	756.341	1511.67	1511.68	-0.87	-0.00066	HCD (High Energy Collision Dissociation)	MS2	27.9242	50	42.0191	18795	WT_LV_20.raw		0.84	0.005861	0.04892	9898999	42.1
	High	[K].AEEQEPELTSTPNFVVEVTK.[T]		0.109594	0.0077953	1	Q8R5L1	Q8R5L1 [153-172]	0	2247.1	29623874																623989	1.61777e+06	421129		1.8518e+06	819146	High	0.0019	0.01556	0.92	50.79	K.AEEQEPELTSTPNFVVEVTK.T	[153-172]		Used
		Confidence	Identifying Node	PSM Ambiguity	Annotated Sequence	Modifications	Master Protein Accessions	Protein Accessions	# Missed Cleavages	Charge	DeltaScore	DeltaCn	Rank	Search Engine Rank	m/z [Da]	MH+ [Da]	Theo. MH+ [Da]	DeltaM [ppm]	Deltam/z [Da]	Activation Type	MS Order	Isolation Interference [%]	Ion Inject Time [ms]	RT [min]	First Scan	Spectrum File	Quan Info	XCorr	Percolator q-Value	Percolator PEP	Precursor Abundance	Apex RT [min]
		High	Sequest HT (A2)	Unambiguous	[K].AEEQEPELTSTPNFVVEVTK.[T]		Q8R5L1	Q8R5L1	0	3	0.0978	0	1	1	749.705	2247.1	2247.1	-0.53	-0.0004	HCD (High Energy Collision Dissociation)	MS2	0	50	50.6685	24526	WT_LV_1.raw		0.92	0.0019	0.01556	29623874	50.7
	High	[K].TLVLDCHYPEDEIGHEDEAESDIFSIK.[E]	1xCarbamidomethyl [C6]; 2xLabel:2H(3) [L2; L4]	0.125409	0.00928433	1	Q8R5L1	Q8R5L1 [178-204]	0	3167.46					896594		1636420		931100	4.63191e+06	4391954	5.30178e+06	10556492	13386255	9340398	28240528	6864936	12687806	11413957	5710914	9207943	13783461	High	0.002453	0.01909	0.98	61.37	K.TLVLDCHYPEDEIGHEDEAESDIFSIK.E	[178-204]		Used
		Confidence	Identifying Node	PSM Ambiguity	Annotated Sequence	Modifications	Master Protein Accessions	Protein Accessions	# Missed Cleavages	Charge	DeltaScore	DeltaCn	Rank	Search Engine Rank	m/z [Da]	MH+ [Da]	Theo. MH+ [Da]	DeltaM [ppm]	Deltam/z [Da]	Activation Type	MS Order	Isolation Interference [%]	Ion Inject Time [ms]	RT [min]	First Scan	Spectrum File	Quan Info	XCorr	Percolator q-Value	Percolator PEP	Precursor Abundance	Apex RT [min]
		High	Sequest HT (A2)	Unambiguous	[K].TlVlDcHYPEDEIGHEDEAESDIFSIK.[E]	L2(Label:2H(3)); L4(Label:2H(3)); C6(Carbamidomethyl)	Q8R5L1	O35658; Q8R5L1	0	4	0.5	0	1	1	792.62	3167.46	3167.46	-2	-0.00159	HCD (High Energy Collision Dissociation)	MS2	4.48068	50	61.4112	29911	WT_LV_16.raw		0.98	0.002453	0.01909	28240528	61.43
High	Master Protein	Q02013	Aquaporin-1 OS=Mus musculus GN=Aqp1 PE=1 SV=3	11	2	9	2	269	28.8	3.33	34343452	18584788	15206648	7.05296e+06	1.20091e+07	9.51516e+06	9.95388e+06	1.55316e+07	9.23247e+06	17339393	2.76359e+07	12862382	25758453	2.78487e+07	2.93031e+07	3.13176e+07	2.9475e+07	2.785e+07	28859874	2.74432e+07	2.806e+07	3.43704e+07
	Confidence	Annotated Sequence	Modifications	Qvality PEP	Qvality q-value	# PSMs	Master Protein Accessions	Positions in Master Proteins	# Missed Cleavages	Theo. MH+ [Da]	Abundance: F95: Sample, LV, 01, 0d, n/a, n/a, WT, NA	Abundance: F96: Sample, LV, 02, 0d, n/a, n/a, WT, NA	Abundance: F97: Sample, LV, 03, 0d, n/a, n/a, WT, NA	Abundance: F98: Sample, LV, 04, 5d, n/a, n/a, WT, NA	Abundance: F99: Sample, LV, 05, 5d, n/a, n/a, WT, NA	Abundance: F100: Sample, LV, 06, 5d, n/a, n/a, WT, NA	Abundance: F101: Sample, LV, 07, 10d, n/a, n/a, WT, NA	Abundance: F102: Sample, LV, 08, 10d, n/a, n/a, WT, NA	Abundance: F103: Sample, LV, 09, 10d, n/a, n/a, WT, NA	Abundance: F104: Sample, LV, 10, 18d, n/a, n/a, WT, NA	Abundance: F105: Sample, LV, 11, 18d, n/a, n/a, WT, NA	Abundance: F106: Sample, LV, 12, 18d, n/a, n/a, WT, NA	Abundance: F107: Sample, LV, 13, 28d, n/a, n/a, WT, NA	Abundance: F108: Sample, LV, 14, 28d, n/a, n/a, WT, NA	Abundance: F109: Sample, LV, 15, 28d, n/a, n/a, WT, NA	Abundance: F110: Sample, LV, 16, 42d, n/a, n/a, WT, NA	Abundance: F111: Sample, LV, 17, 42d, n/a, n/a, WT, NA	Abundance: F112: Sample, LV, 18, 42d, n/a, n/a, WT, NA	Abundance: F113: Sample, LV, 19, 56d, n/a, n/a, WT, NA	Abundance: F114: Sample, LV, 20, 56d, n/a, n/a, WT, NA	Abundance: F115: Sample, LV, 21, 56d, n/a, n/a, WT, NA	Abundance: F116: Sample, LV, 22, 56d, n/a, n/a, WT, NA	Confidence (by Search Engine): Sequest HT	Percolator q-Value (by Search Engine): Sequest HT	Percolator PEP (by Search Engine): Sequest HT	XCorr (by Search Engine): Sequest HT	Top Apex RT [min]	Sequence in Protein	Positions in Protein	Peptide Group Modifications in Protein	Quan Usage
	High	[R].SFGSAVLTR.[N]		0.00545735	0	3	Q02013	Q02013 [196-204]	0	937.51	34343452	18584788	15206648	4750176	9828194	7.56462e+06	5020872	6494127	4649043	5.48056e+06	12743679	3.78916e+06	5360680	4622012	7.06018e+06	3.41935e+06	14187828	15404994	14542983	15813509	15409634	17927804	High	0	0.0002288	1.69	36.71	R.SFGSAVLTR.N	[196-204]		Used
		Confidence	Identifying Node	PSM Ambiguity	Annotated Sequence	Modifications	Master Protein Accessions	Protein Accessions	# Missed Cleavages	Charge	DeltaScore	DeltaCn	Rank	Search Engine Rank	m/z [Da]	MH+ [Da]	Theo. MH+ [Da]	DeltaM [ppm]	Deltam/z [Da]	Activation Type	MS Order	Isolation Interference [%]	Ion Inject Time [ms]	RT [min]	First Scan	Spectrum File	Quan Info	XCorr	Percolator q-Value	Percolator PEP	Precursor Abundance	Apex RT [min]
		High	Sequest HT (A2)	Unambiguous	[R].SFGSAVLTR.[N]		Q02013	Q02013; Q3TLW5	0	2	0.5917	0	1	1	469.259	937.51	937.51	0.02	1e-05	HCD (High Energy Collision Dissociation)	MS2	2.22548	50	32.5661	15582	WT_LV_1.raw		1.69	0	0.0002288	34343452	32.59
		High	Sequest HT (A2)	Unambiguous	[R].SFGSAVLTR.[N]		Q02013	Q02013; Q3TLW5	0	2	0.5285	0	1	1	469.259	937.51	937.51	-0.36	-0.00017	HCD (High Energy Collision Dissociation)	MS2	7.36738	50	36.8182	15343	WT_LV_3.raw		1.23	0.0001848	0.0009989	15206648	36.81
		High	Sequest HT (A2)	Unambiguous	[R].SFGSAVLTR.[N]		Q02013	Q02013; Q3TLW5	0	2	0.5276	0	1	1	469.259	937.51	937.51	-0.42	-0.0002	HCD (High Energy Collision Dissociation)	MS2	9.21346	50	36.6516	15520	WT_LV_2.raw		1.27	0.0003791	0.001977	18584788	36.66
	High	[R].SFGSAVLTR.[N]	1xLabel:2H(3) [L7]	0.00384741	0	5	Q02013	Q02013 [196-204]	0	940.529				1.62394e+06	2.18087e+06	1950542	3.65076e+06	6087500	3.43919e+06	8757372	10802149	6472948	14405060	16265246	15958370	19401314	11518913	9188785	10489489	8820670	9509408	12224401	High	0.0002524	0.001477	1.64	36.54	R.SFGSAVLTR.N	[196-204]		Used
		Confidence	Identifying Node	PSM Ambiguity	Annotated Sequence	Modifications	Master Protein Accessions	Protein Accessions	# Missed Cleavages	Charge	DeltaScore	DeltaCn	Rank	Search Engine Rank	m/z [Da]	MH+ [Da]	Theo. MH+ [Da]	DeltaM [ppm]	Deltam/z [Da]	Activation Type	MS Order	Isolation Interference [%]	Ion Inject Time [ms]	RT [min]	First Scan	Spectrum File	Quan Info	XCorr	Percolator q-Value	Percolator PEP	Precursor Abundance	Apex RT [min]
		High	Sequest HT (A2)	Unambiguous	[R].SFGSAVlTR.[N]	L7(Label:2H(3))	Q02013	Q02013; Q3TLW5	0	2	0.54	0	1	1	470.768	940.529	940.529	0.04	2e-05	HCD (High Energy Collision Dissociation)	MS2	21.2252	50	36.4389	17490	WT_LV_15.raw		1.5	0	0.0001397	15958370	36.47
		High	Sequest HT (A2)	Unambiguous	[R].SFGSAVlTR.[N]	L7(Label:2H(3))	Q02013	Q02013; Q3TLW5	0	2	0.5071	0	1	1	470.768	940.528	940.529	-0.8	-0.00038	HCD (High Energy Collision Dissociation)	MS2	25.6613	50	36.5583	17309	WT_LV_13.raw		1.4	2.352e-05	0.0003401	14405060	36.58
		High	Sequest HT (A2)	Unambiguous	[R].SFGSAVlTR.[N]	L7(Label:2H(3))	Q02013	Q02013; Q3TLW5	0	2	0.5793	0	1	1	470.768	940.528	940.529	-0.89	-0.00042	HCD (High Energy Collision Dissociation)	MS2	34.2806	50	36.5678	17557	WT_LV_16.raw		1.64	0.0002524	0.001477	19401314	36.59
		High	Sequest HT (A2)	Unambiguous	[R].SFGSAVlTR.[N]	L7(Label:2H(3))	Q02013	Q02013; Q3TLW5	0	2	0.3894	0	1	1	470.768	940.529	940.529	-0.03	-1e-05	HCD (High Energy Collision Dissociation)	MS2	27.8222	50	36.5244	17565	WT_LV_14.raw		1.13	0.0005665	0.003756	16265246	36.57
		High	Sequest HT (A2)	Unambiguous	[R].SFGSAVlTR.[N]	L7(Label:2H(3))	Q02013	Q02013; Q3TLW5	0	2	0.1667	0	1	1	470.768	940.529	940.529	0.05	2e-05	HCD (High Energy Collision Dissociation)	MS2	21.5427	50	36.5589	17322	WT_LV_22.raw		0.84	0.003477	0.0276	12224401	36.62
	High	[K].VWTSGQVEEYDLDADDINSR.[V]	1xLabel:2H(3) [L12]	0.0571334	0.0035778	1	Q02013	Q02013 [244-263]	0	2315.05				678849			1.28225e+06	2.95001e+06	1.14424e+06	3.10146e+06	4.09006e+06	2.60027e+06	5992713	6.96147e+06	6284529	8496905	3.7683e+06	3.25627e+06	3827402	2.80905e+06	3.14095e+06	4.21819e+06	High	0.0008635	0.00603	0.75	50.33	K.VWTSGQVEEYDLDADDINSR.V	[244-263]		Used
		Confidence	Identifying Node	PSM Ambiguity	Annotated Sequence	Modifications	Master Protein Accessions	Protein Accessions	# Missed Cleavages	Charge	DeltaScore	DeltaCn	Rank	Search Engine Rank	m/z [Da]	MH+ [Da]	Theo. MH+ [Da]	DeltaM [ppm]	Deltam/z [Da]	Activation Type	MS Order	Isolation Interference [%]	Ion Inject Time [ms]	RT [min]	First Scan	Spectrum File	Quan Info	XCorr	Percolator q-Value	Percolator PEP	Precursor Abundance	Apex RT [min]
		High	Sequest HT (A2)	Unambiguous	[K].VWTSGQVEEYDlDADDINSR.[V]	L12(Label:2H(3))	Q02013	Q02013; Q3TLW5	0	2	0.3333	0	1	1	1158.03	2315.05	2315.05	-1.02	-0.00118	HCD (High Energy Collision Dissociation)	MS2	0	50	50.3983	24456	WT_LV_16.raw		0.75	0.0008635	0.00603	8496905	50.38
High	Master Protein	P23953	Carboxylesterase 1C OS=Mus musculus GN=Ces1c PE=1 SV=4	9	4	9	3	554	61	0	17687898	12977152	8.53557e+06	3.48797e+06	1.80373e+07	7.26598e+06	1.55274e+07	1.68911e+07	4.51796e+06	1.51666e+07	1.43841e+07	1.41724e+07	2.65627e+07	4.18781e+07	2.71519e+07	5.69341e+07	1.30416e+07	1.80572e+07	1.18549e+07	1.33746e+07	1.74427e+07	2.81481e+07
	Confidence	Annotated Sequence	Modifications	Qvality PEP	Qvality q-value	# PSMs	Master Protein Accessions	Positions in Master Proteins	# Missed Cleavages	Theo. MH+ [Da]	Abundance: F95: Sample, LV, 01, 0d, n/a, n/a, WT, NA	Abundance: F96: Sample, LV, 02, 0d, n/a, n/a, WT, NA	Abundance: F97: Sample, LV, 03, 0d, n/a, n/a, WT, NA	Abundance: F98: Sample, LV, 04, 5d, n/a, n/a, WT, NA	Abundance: F99: Sample, LV, 05, 5d, n/a, n/a, WT, NA	Abundance: F100: Sample, LV, 06, 5d, n/a, n/a, WT, NA	Abundance: F101: Sample, LV, 07, 10d, n/a, n/a, WT, NA	Abundance: F102: Sample, LV, 08, 10d, n/a, n/a, WT, NA	Abundance: F103: Sample, LV, 09, 10d, n/a, n/a, WT, NA	Abundance: F104: Sample, LV, 10, 18d, n/a, n/a, WT, NA	Abundance: F105: Sample, LV, 11, 18d, n/a, n/a, WT, NA	Abundance: F106: Sample, LV, 12, 18d, n/a, n/a, WT, NA	Abundance: F107: Sample, LV, 13, 28d, n/a, n/a, WT, NA	Abundance: F108: Sample, LV, 14, 28d, n/a, n/a, WT, NA	Abundance: F109: Sample, LV, 15, 28d, n/a, n/a, WT, NA	Abundance: F110: Sample, LV, 16, 42d, n/a, n/a, WT, NA	Abundance: F111: Sample, LV, 17, 42d, n/a, n/a, WT, NA	Abundance: F112: Sample, LV, 18, 42d, n/a, n/a, WT, NA	Abundance: F113: Sample, LV, 19, 56d, n/a, n/a, WT, NA	Abundance: F114: Sample, LV, 20, 56d, n/a, n/a, WT, NA	Abundance: F115: Sample, LV, 21, 56d, n/a, n/a, WT, NA	Abundance: F116: Sample, LV, 22, 56d, n/a, n/a, WT, NA	Confidence (by Search Engine): Sequest HT	Percolator q-Value (by Search Engine): Sequest HT	Percolator PEP (by Search Engine): Sequest HT	XCorr (by Search Engine): Sequest HT	Top Apex RT [min]	Sequence in Protein	Positions in Protein	Peptide Group Modifications in Protein	Quan Usage
	High	[K].EGASEEETNLSK.[M]	1xLabel:2H(3) [L10]	0.01383	0.0011622	3	P23953	P23953 [470-481]	0	1296.6				563462	2.39703e+06	1.14494e+06	3.33238e+06	3.65064e+06	860459	3.40481e+06	2.87008e+06	3.07184e+06	5463508	9070272	4976176	11835651	2.32368e+06	3.59977e+06	2275278	2.68625e+06	3.23598e+06	5.52201e+06	High	0.0001497	0.0008377	1.27	18.89	K.EGASEEETNLSK.M	[470-481]		Used
		Confidence	Identifying Node	PSM Ambiguity	Annotated Sequence	Modifications	Master Protein Accessions	Protein Accessions	# Missed Cleavages	Charge	DeltaScore	DeltaCn	Rank	Search Engine Rank	m/z [Da]	MH+ [Da]	Theo. MH+ [Da]	DeltaM [ppm]	Deltam/z [Da]	Activation Type	MS Order	Isolation Interference [%]	Ion Inject Time [ms]	RT [min]	First Scan	Spectrum File	Quan Info	XCorr	Percolator q-Value	Percolator PEP	Precursor Abundance	Apex RT [min]
		High	Sequest HT (A2)	Unambiguous	[K].EGASEEETNlSK.[M]	L10(Label:2H(3))	P23953	P23953	0	2	0.3858	0	1	1	648.803	1296.6	1296.6	-0.12	-8e-05	HCD (High Energy Collision Dissociation)	MS2	17.8239	50	18.8373	8855	WT_LV_14.raw		1.27	0.0001497	0.0008377	9070272	18.86
		High	Sequest HT (A2)	Unambiguous	[K].EGASEEETNlSK.[M]	L10(Label:2H(3))	P23953	P23953	0	2	0.3165	0	1	1	648.803	1296.6	1296.6	0.09	6e-05	HCD (High Energy Collision Dissociation)	MS2	5.70787	50	18.8604	8910	WT_LV_15.raw		0.79	0.0009665	0.006843	4976176	18.85
		High	Sequest HT (A2)	Unambiguous	[K].EGASEEETNlSK.[M]	L10(Label:2H(3))	P23953	P23953	0	2	0.2903	0	1	1	648.803	1296.6	1296.6	-0.19	-0.00012	HCD (High Energy Collision Dissociation)	MS2	11.3731	50	18.8874	8858	WT_LV_16.raw		0.93	0.001639	0.01297	11835651	18.9
	High	[R].QKTESELLEISGK.[L]	2xLabel:2H(3) [L7; L8]	0.0414392	0.00283858	2	P23953	P23953 [287-299]	1	1467.82				200301	984586		1.5889e+06	1901445	285437	1702106	1.39365e+06	1479749	2.44709e+06	4.51915e+06	2.3305e+06	6.93637e+06	1.79307e+06	2.19529e+06	1204310	2.31007e+06	1.88004e+06	5.09334e+06	High	0.0006125	0.003826	1.53	37.45	R.QKTESELLEISGK.L	[287-299]		Used
		Confidence	Identifying Node	PSM Ambiguity	Annotated Sequence	Modifications	Master Protein Accessions	Protein Accessions	# Missed Cleavages	Charge	DeltaScore	DeltaCn	Rank	Search Engine Rank	m/z [Da]	MH+ [Da]	Theo. MH+ [Da]	DeltaM [ppm]	Deltam/z [Da]	Activation Type	MS Order	Isolation Interference [%]	Ion Inject Time [ms]	RT [min]	First Scan	Spectrum File	Quan Info	XCorr	Percolator q-Value	Percolator PEP	Precursor Abundance	Apex RT [min]
		High	Sequest HT (A2)	Unambiguous	[R].QKTESEllEISGK.[L]	L7(Label:2H(3)); L8(Label:2H(3))	P23953	P23953	1	3	0.3007	0	1	1	489.944	1467.82	1467.82	0.88	0.00043	HCD (High Energy Collision Dissociation)	MS2	29.4515	50	37.4772	18017	WT_LV_16.raw		1.53	0.0006125	0.003826	6.93637e+06	37.43
		High	Sequest HT (A2)	Unambiguous	[R].QKTESEllEISGK.[L]	L7(Label:2H(3)); L8(Label:2H(3))	P23953	P23953	1	3	0.3106	0	1	1	489.944	1467.82	1467.82	0.5	0.00024	HCD (High Energy Collision Dissociation)	MS2	31.7582	50	37.5049	18054	WT_LV_14.raw		1.32	0.001935	0.01606	4.51915e+06	37.5
	High	[K].APEEILAEK.[S]		0.0437245	0.00296309	1	P23953; D3Z5G7	P23953 [319-327]; D3Z5G7 [332-340]	0	999.536	17687898		111287	60924.9		56455.2	608787	341312		565611	576234	460364	628012	947999	896385	1.65411e+06	824596	745950	682163	768517	989066	1.54115e+06	High	0.0006361	0.004131	1.53	27.87	K.APEEILAEK.S	[319-327]		Used
		Confidence	Identifying Node	PSM Ambiguity	Annotated Sequence	Modifications	Master Protein Accessions	Protein Accessions	# Missed Cleavages	Charge	DeltaScore	DeltaCn	Rank	Search Engine Rank	m/z [Da]	MH+ [Da]	Theo. MH+ [Da]	DeltaM [ppm]	Deltam/z [Da]	Activation Type	MS Order	Isolation Interference [%]	Ion Inject Time [ms]	RT [min]	First Scan	Spectrum File	Quan Info	XCorr	Percolator q-Value	Percolator PEP	Precursor Abundance	Apex RT [min]
		High	Sequest HT (A2)	Unambiguous	[K].APEEILAEK.[S]		P23953; D3Z5G7	P23953; D3Z5G7; Q8VCT4	0	2	0.4444	0	1	1	500.271	999.535	999.536	-0.36	-0.00018	HCD (High Energy Collision Dissociation)	MS2	21.5985	50	28.2056	13420	WT_LV_1.raw		1.53	0.0006361	0.004131	17687898	28.23
	High	[R].FAPPQPAEPWSFVK.[N]		0.108889	0.00769158	3	P23953	P23953 [65-78]	0	1600.82		12977152	8424287	2.66328e+06	14655723	6.06458e+06	9997299	10997733	3.37207e+06	9494084	9544159	9160481	18024056	27340628	18948860	36507984	8100228	11516138	7.69313e+06	7609753	11337617	15991615	High	0.00188	0.01542	1.27	60.71	R.FAPPQPAEPWSFVK.N	[65-78]		Used
		Confidence	Identifying Node	PSM Ambiguity	Annotated Sequence	Modifications	Master Protein Accessions	Protein Accessions	# Missed Cleavages	Charge	DeltaScore	DeltaCn	Rank	Search Engine Rank	m/z [Da]	MH+ [Da]	Theo. MH+ [Da]	DeltaM [ppm]	Deltam/z [Da]	Activation Type	MS Order	Isolation Interference [%]	Ion Inject Time [ms]	RT [min]	First Scan	Spectrum File	Quan Info	XCorr	Percolator q-Value	Percolator PEP	Precursor Abundance	Apex RT [min]
		High	Sequest HT (A2)	Unambiguous	[R].FAPPQPAEPWSFVK.[N]		P23953	P23953; Q8VCT4	0	2	0.4252	0	1	1	800.911	1600.81	1600.82	-0.99	-0.00079	HCD (High Energy Collision Dissociation)	MS2	0	50	60.7382	29576	WT_LV_16.raw		1.27	0.00188	0.01542	36507984	60.79
		High	Sequest HT (A2)	Selected	[R].FAPPQPAEPWSFVK.[N]		P23953	P23953; Q8VCT4	0	2		0	2	2	800.911	1600.81	1600.82	-0.9	-0.00072	HCD (High Energy Collision Dissociation)	MS2	55.044	50	60.7157	27981	WT_LV_5.raw		0.62	0.00299	0.0229	14655723	60.69
		High	Sequest HT (A2)	Unambiguous	[R].FAPPQPAEPWSFVK.[N]		P23953	P23953; Q8VCT4	0	2	0.0769	0	1	1	800.912	1600.82	1600.82	-0.04	-3e-05	HCD (High Energy Collision Dissociation)	MS2	11.9901	50	60.612	29203	WT_LV_15.raw		0.65	0.003281	0.02615	18948860	60.71
High	Master Protein	Q9CQJ8	NADH dehydrogenase [ubiquinone] 1 beta subcomplex subunit 9 OS=Mus musculus GN=Ndufb9 PE=1 SV=3	13	2	11	2	179	22	2.09	43414252	4.08343e+07	29912752	11178221	26336314	14751388	36958099	49230586	24971318	43309676	45807351	38795928	55254834	7.21366e+07	6.95574e+07	117628826	2.85028e+07	61994557	42594489	3.40555e+07	4.63112e+07	57053412
	Confidence	Annotated Sequence	Modifications	Qvality PEP	Qvality q-value	# PSMs	Master Protein Accessions	Positions in Master Proteins	# Missed Cleavages	Theo. MH+ [Da]	Abundance: F95: Sample, LV, 01, 0d, n/a, n/a, WT, NA	Abundance: F96: Sample, LV, 02, 0d, n/a, n/a, WT, NA	Abundance: F97: Sample, LV, 03, 0d, n/a, n/a, WT, NA	Abundance: F98: Sample, LV, 04, 5d, n/a, n/a, WT, NA	Abundance: F99: Sample, LV, 05, 5d, n/a, n/a, WT, NA	Abundance: F100: Sample, LV, 06, 5d, n/a, n/a, WT, NA	Abundance: F101: Sample, LV, 07, 10d, n/a, n/a, WT, NA	Abundance: F102: Sample, LV, 08, 10d, n/a, n/a, WT, NA	Abundance: F103: Sample, LV, 09, 10d, n/a, n/a, WT, NA	Abundance: F104: Sample, LV, 10, 18d, n/a, n/a, WT, NA	Abundance: F105: Sample, LV, 11, 18d, n/a, n/a, WT, NA	Abundance: F106: Sample, LV, 12, 18d, n/a, n/a, WT, NA	Abundance: F107: Sample, LV, 13, 28d, n/a, n/a, WT, NA	Abundance: F108: Sample, LV, 14, 28d, n/a, n/a, WT, NA	Abundance: F109: Sample, LV, 15, 28d, n/a, n/a, WT, NA	Abundance: F110: Sample, LV, 16, 42d, n/a, n/a, WT, NA	Abundance: F111: Sample, LV, 17, 42d, n/a, n/a, WT, NA	Abundance: F112: Sample, LV, 18, 42d, n/a, n/a, WT, NA	Abundance: F113: Sample, LV, 19, 56d, n/a, n/a, WT, NA	Abundance: F114: Sample, LV, 20, 56d, n/a, n/a, WT, NA	Abundance: F115: Sample, LV, 21, 56d, n/a, n/a, WT, NA	Abundance: F116: Sample, LV, 22, 56d, n/a, n/a, WT, NA	Confidence (by Search Engine): Sequest HT	Percolator q-Value (by Search Engine): Sequest HT	Percolator PEP (by Search Engine): Sequest HT	XCorr (by Search Engine): Sequest HT	Top Apex RT [min]	Sequence in Protein	Positions in Protein	Peptide Group Modifications in Protein	Quan Usage
	High	[K].VPEWCLDYWHPSEK.[A]	1xCarbamidomethyl [C5]; 1xLabel:2H(3) [L6]	0.0340948	0.00192312	3	Q9CQJ8	Q9CQJ8 [99-112]	0	1848.85										9749399	9472343	8953856	17145636	27004634	19637908	38222892	11508425	21591572	18396538	15335320	19776354	24338652	High	0.0007832	0.005447	1.36	56.38	K.VPEWCLDYWHPSEK.A	[99-112]		Used
		Confidence	Identifying Node	PSM Ambiguity	Annotated Sequence	Modifications	Master Protein Accessions	Protein Accessions	# Missed Cleavages	Charge	DeltaScore	DeltaCn	Rank	Search Engine Rank	m/z [Da]	MH+ [Da]	Theo. MH+ [Da]	DeltaM [ppm]	Deltam/z [Da]	Activation Type	MS Order	Isolation Interference [%]	Ion Inject Time [ms]	RT [min]	First Scan	Spectrum File	Quan Info	XCorr	Percolator q-Value	Percolator PEP	Precursor Abundance	Apex RT [min]
		High	Sequest HT (A2)	Selected	[K].VPEWclDYWHPSEK.[A]	C5(Carbamidomethyl); L6(Label:2H(3))	Q9CQJ8	Q9CQJ8	0	3		0.0326	3	3	616.953	1848.84	1848.85	-0.82	-0.00051	HCD (High Energy Collision Dissociation)	MS2	13.9879	50	56.4194	26871	WT_LV_22.raw		0.89	0.0004221	0.002925	24338652	56.31
		High	Sequest HT (A2)	Unambiguous	[K].VPEWclDYWHPSEK.[A]	C5(Carbamidomethyl); L6(Label:2H(3))	Q9CQJ8	Q9CQJ8	0	3	0.2794	0	1	1	616.952	1848.84	1848.85	-1.3	-0.0008	HCD (High Energy Collision Dissociation)	MS2	25.4186	50	56.4696	27463	WT_LV_16.raw		1.36	0.0007832	0.005447	38222892	56.36
		High	Sequest HT (A2)	Unambiguous	[K].VPEWclDYWHPSEK.[A]	C5(Carbamidomethyl); L6(Label:2H(3))	Q9CQJ8	Q9CQJ8	0	3	0.2612	0	1	1	616.952	1848.84	1848.85	-2.05	-0.00126	HCD (High Energy Collision Dissociation)	MS2	9.21014	50	56.4598	27400	WT_LV_14.raw		1.34	0.0008993	0.006183	27004634	56.38
	High	[K].VPEWCLDYWHPSEK.[A]	1xCarbamidomethyl [C5]	0.0390078	0.00207101	3	Q9CQJ8	Q9CQJ8 [99-112]	0	1845.83	43414252	40163760	29912752	11178221	26336314	14751388	15344715	20204510	10417605	13254703	14735142	12522206	18221104	21344696	24302726	18677376	6.4779e+06	9837412	6388769	4.14696e+06	6.78426e+06	7502442	High	0.0007832	0.005492	1.08	56.41	K.VPEWCLDYWHPSEK.A	[99-112]		Used
		Confidence	Identifying Node	PSM Ambiguity	Annotated Sequence	Modifications	Master Protein Accessions	Protein Accessions	# Missed Cleavages	Charge	DeltaScore	DeltaCn	Rank	Search Engine Rank	m/z [Da]	MH+ [Da]	Theo. MH+ [Da]	DeltaM [ppm]	Deltam/z [Da]	Activation Type	MS Order	Isolation Interference [%]	Ion Inject Time [ms]	RT [min]	First Scan	Spectrum File	Quan Info	XCorr	Percolator q-Value	Percolator PEP	Precursor Abundance	Apex RT [min]
		High	Sequest HT (A2)	Unambiguous	[K].VPEWcLDYWHPSEK.[A]	C5(Carbamidomethyl)	Q9CQJ8	Q9CQJ8	0	3	0.2358	0	1	1	615.947	1845.83	1845.83	0.42	0.00026	HCD (High Energy Collision Dissociation)	MS2	5.95924	50	56.4133	27254	WT_LV_15.raw		1.06	0.0004714	0.003509	24302726	56.45
		High	Sequest HT (A2)	Unambiguous	[K].VPEWcLDYWHPSEK.[A]	C5(Carbamidomethyl)	Q9CQJ8	Q9CQJ8	0	3	0.1759	0	1	1	615.948	1845.83	1845.83	1.28	0.00079	HCD (High Energy Collision Dissociation)	MS2	29.0604	50	56.2402	23488	WT_LV_3.raw		1.08	0.0007832	0.005492	29912752	56.23
		High	Sequest HT (A2)	Unambiguous	[K].VPEWcLDYWHPSEK.[A]	C5(Carbamidomethyl)	Q9CQJ8	Q9CQJ8	0	3	0.2451	0	1	1	615.946	1845.82	1845.83	-1.56	-0.00096	HCD (High Energy Collision Dissociation)	MS2	21.6143	50	49.1852	23796	WT_LV_1.raw		1.02	0.006997	0.05801	43414252	49.28
	High	[R].HLESWCIHR.[D]	1xCarbamidomethyl [C6]; 1xLabel:2H(3) [L2]	0.0895871	0.00617158	3	Q9CQJ8	Q9CQJ8 [26-34]	0	1240.61														275184	411266	40599652	10516489	20426380	17809182	14524598	19750622	25212318	High	0.001571	0.01149	2.09	31.16	R.HLESWCIHR.D	[26-34]		Used
		Confidence	Identifying Node	PSM Ambiguity	Annotated Sequence	Modifications	Master Protein Accessions	Protein Accessions	# Missed Cleavages	Charge	DeltaScore	DeltaCn	Rank	Search Engine Rank	m/z [Da]	MH+ [Da]	Theo. MH+ [Da]	DeltaM [ppm]	Deltam/z [Da]	Activation Type	MS Order	Isolation Interference [%]	Ion Inject Time [ms]	RT [min]	First Scan	Spectrum File	Quan Info	XCorr	Percolator q-Value	Percolator PEP	Precursor Abundance	Apex RT [min]
		High	Sequest HT (A2)	Unambiguous	[R].HlESWcIHR.[D]	L2(Label:2H(3)); C6(Carbamidomethyl)	Q9CQJ8	Q9CQJ8	0	3	0.512	0	1	1	414.207	1240.61	1240.61	-0.65	-0.00027	HCD (High Energy Collision Dissociation)	MS2	13.9028	50	30.5878	14630	WT_LV_16.raw		2.09	0.001571	0.01149	40599652	30.67
		High	Sequest HT (A2)	Unambiguous	[R].HlESWcIHR.[D]	L2(Label:2H(3)); C6(Carbamidomethyl)	Q9CQJ8	Q9CQJ8	0	3	0.5034	0	1	1	414.207	1240.61	1240.61	-1.84	-0.00076	HCD (High Energy Collision Dissociation)	MS2	9.32914	50	31.2263	13748	WT_LV_20.raw		1.49	0.002065	0.0169	14524598	31.32
		High	Sequest HT (A2)	Unambiguous	[R].HlESWcIHR.[D]	L2(Label:2H(3)); C6(Carbamidomethyl)	Q9CQJ8	Q9CQJ8	0	3	0.3306	0	1	1	414.207	1240.61	1240.61	-1.73	-0.00071	HCD (High Energy Collision Dissociation)	MS2	10.825	50	31.1842	13817	WT_LV_17.raw		1.21	0.002912	0.02244	10516489	31.26
	High	[R].HLESWCIHR.[D]	1xCarbamidomethyl [C6]	0.0331877	0.00192312	2	Q9CQJ8	Q9CQJ8 [26-34]	0	1237.59		670579					21613384	29026076	14553713	20305574	21599866	17319866	19888094	23512106	25205522	20128906		10139193		48655.4			High	0.001639	0.01294	1.75	30.82	R.HLESWCIHR.D	[26-34]		Used
		Confidence	Identifying Node	PSM Ambiguity	Annotated Sequence	Modifications	Master Protein Accessions	Protein Accessions	# Missed Cleavages	Charge	DeltaScore	DeltaCn	Rank	Search Engine Rank	m/z [Da]	MH+ [Da]	Theo. MH+ [Da]	DeltaM [ppm]	Deltam/z [Da]	Activation Type	MS Order	Isolation Interference [%]	Ion Inject Time [ms]	RT [min]	First Scan	Spectrum File	Quan Info	XCorr	Percolator q-Value	Percolator PEP	Precursor Abundance	Apex RT [min]
		High	Sequest HT (A2)	Unambiguous	[R].HLESWcIHR.[D]	C6(Carbamidomethyl)	Q9CQJ8	Q9CQJ8	0	3	0.5602	0	1	1	413.201	1237.59	1237.59	-0.06	-3e-05	HCD (High Energy Collision Dissociation)	MS2	6.60565	50	30.9484	14820	WT_LV_15.raw		1.66	0.0004195	0.002809	25205522	30.83
		High	Sequest HT (A2)	Unambiguous	[R].HLESWcIHR.[D]	C6(Carbamidomethyl)	Q9CQJ8	Q9CQJ8	0	3	0.4686	0	1	1	413.201	1237.59	1237.59	-0.65	-0.00027	HCD (High Energy Collision Dissociation)	MS2	14.6835	50	30.9127	14801	WT_LV_14.raw		1.75	0.001639	0.01294	23512106	30.88
High	Master Protein	Q3TVV6	Putative uncharacterized protein OS=Mus musculus GN=Hnrnpu PE=2 SV=1	5	2	4	2	800	87.9	0	2.07242e+07			721790	1.32568e+06	814039	1.68312e+06	3.04494e+06	895769	3.15824e+06	2751478	2656506	3.61317e+06	6637563	3.30681e+06	7793427	1.79377e+06	3.54299e+06	2.70684e+06	2.46808e+06	3269475	3.47465e+06
	Confidence	Annotated Sequence	Modifications	Qvality PEP	Qvality q-value	# PSMs	Master Protein Accessions	Positions in Master Proteins	# Missed Cleavages	Theo. MH+ [Da]	Abundance: F95: Sample, LV, 01, 0d, n/a, n/a, WT, NA	Abundance: F96: Sample, LV, 02, 0d, n/a, n/a, WT, NA	Abundance: F97: Sample, LV, 03, 0d, n/a, n/a, WT, NA	Abundance: F98: Sample, LV, 04, 5d, n/a, n/a, WT, NA	Abundance: F99: Sample, LV, 05, 5d, n/a, n/a, WT, NA	Abundance: F100: Sample, LV, 06, 5d, n/a, n/a, WT, NA	Abundance: F101: Sample, LV, 07, 10d, n/a, n/a, WT, NA	Abundance: F102: Sample, LV, 08, 10d, n/a, n/a, WT, NA	Abundance: F103: Sample, LV, 09, 10d, n/a, n/a, WT, NA	Abundance: F104: Sample, LV, 10, 18d, n/a, n/a, WT, NA	Abundance: F105: Sample, LV, 11, 18d, n/a, n/a, WT, NA	Abundance: F106: Sample, LV, 12, 18d, n/a, n/a, WT, NA	Abundance: F107: Sample, LV, 13, 28d, n/a, n/a, WT, NA	Abundance: F108: Sample, LV, 14, 28d, n/a, n/a, WT, NA	Abundance: F109: Sample, LV, 15, 28d, n/a, n/a, WT, NA	Abundance: F110: Sample, LV, 16, 42d, n/a, n/a, WT, NA	Abundance: F111: Sample, LV, 17, 42d, n/a, n/a, WT, NA	Abundance: F112: Sample, LV, 18, 42d, n/a, n/a, WT, NA	Abundance: F113: Sample, LV, 19, 56d, n/a, n/a, WT, NA	Abundance: F114: Sample, LV, 20, 56d, n/a, n/a, WT, NA	Abundance: F115: Sample, LV, 21, 56d, n/a, n/a, WT, NA	Abundance: F116: Sample, LV, 22, 56d, n/a, n/a, WT, NA	Confidence (by Search Engine): Sequest HT	Percolator q-Value (by Search Engine): Sequest HT	Percolator PEP (by Search Engine): Sequest HT	XCorr (by Search Engine): Sequest HT	Top Apex RT [min]	Sequence in Protein	Positions in Protein	Peptide Group Modifications in Protein	Quan Usage
	High	[K].SSGPTSLFAVTVAPPGAR.[Q]	1xLabel:2H(3) [L7]	0.00118908	0	2	Q3TVV6	Q3TVV6 [182-199]	0	1717.93				721790	1.32568e+06	814039	1.68312e+06	3.04494e+06	895769	3.15824e+06	2751478	2656506	3.61317e+06	6637563	3.30681e+06	7793427	1.79377e+06	3.54299e+06	2.70684e+06	2.46808e+06	3269475	3.47465e+06	High	0	2.686e-05	1.29	58.96	K.SSGPTSLFAVTVAPPGAR.Q	[182-199]		Used
		Confidence	Identifying Node	PSM Ambiguity	Annotated Sequence	Modifications	Master Protein Accessions	Protein Accessions	# Missed Cleavages	Charge	DeltaScore	DeltaCn	Rank	Search Engine Rank	m/z [Da]	MH+ [Da]	Theo. MH+ [Da]	DeltaM [ppm]	Deltam/z [Da]	Activation Type	MS Order	Isolation Interference [%]	Ion Inject Time [ms]	RT [min]	First Scan	Spectrum File	Quan Info	XCorr	Percolator q-Value	Percolator PEP	Precursor Abundance	Apex RT [min]
		High	Sequest HT (A2)	Unambiguous	[K].SSGPTSlFAVTVAPPGAR.[Q]	L7(Label:2H(3))	Q3TVV6	Q8C290; G3XA10; Q3ULH5; Q3TVV6; Q3TXW2; Q3TWN5; Q3TS50; Q8VEK3	0	2	0.3333	0	1	1	859.469	1717.93	1717.93	-0.15	-0.00013	HCD (High Energy Collision Dissociation)	MS2	6.96217	50	59.0155	28723	WT_LV_16.raw		1.29	0	2.686e-05	7793427	58.95
		High	Sequest HT (A2)	Unambiguous	[K].SSGPTSlFAVTVAPPGAR.[Q]	L7(Label:2H(3))	Q3TVV6	Q8C290; G3XA10; Q3ULH5; Q3TVV6; Q3TXW2; Q3TWN5; Q3TS50; Q8VEK3	0	2	0.5067	0	1	1	859.471	1717.93	1717.93	1.61	0.00138	HCD (High Energy Collision Dissociation)	MS2	10.8111	50	58.9221	28603	WT_LV_14.raw		0.75	0.008095	0.06804	6637563	58.98
	High	[K].SSGPTSLFAVTVAPPGAR.[Q]		0.0271005	0.00185677	1	Q3TVV6	Q3TVV6 [182-199]	0	1714.91	8.27189e+06																						High	0.0003791	0.002127	0.5	51.71	K.SSGPTSLFAVTVAPPGAR.Q	[182-199]		Used
		Confidence	Identifying Node	PSM Ambiguity	Annotated Sequence	Modifications	Master Protein Accessions	Protein Accessions	# Missed Cleavages	Charge	DeltaScore	DeltaCn	Rank	Search Engine Rank	m/z [Da]	MH+ [Da]	Theo. MH+ [Da]	DeltaM [ppm]	Deltam/z [Da]	Activation Type	MS Order	Isolation Interference [%]	Ion Inject Time [ms]	RT [min]	First Scan	Spectrum File	Quan Info	XCorr	Percolator q-Value	Percolator PEP	Precursor Abundance	Apex RT [min]
		High	Sequest HT (A2)	Unambiguous	[K].SSGPTSLFAVTVAPPGAR.[Q]		Q3TVV6	Q8C290; G3XA10; Q3ULH5; Q3TVV6; Q3TXW2; Q3TWN5; Q3TS50; Q8VEK3	0	2	0.5	0	1	1	857.96	1714.91	1714.91	0.74	0.00064	HCD (High Energy Collision Dissociation)	MS2	29.648	50	51.6401	25003	WT_LV_1.raw		0.5	0.0003791	0.002127	8.27189e+06	51.71
	High	[K].EKPYFPIPEDCTFIQNVPLEDR.[V]	1xCarbamidomethyl [C11]	0.0665802	0.00475998	1	Q3TVV6	Q3TVV6 [439-460]	0	2707.31	12452290																						High	0.001145	0.007527	0.92	57.4	K.EKPYFPIPEDCTFIQNVPLEDR.V	[439-460]		Used
		Confidence	Identifying Node	PSM Ambiguity	Annotated Sequence	Modifications	Master Protein Accessions	Protein Accessions	# Missed Cleavages	Charge	DeltaScore	DeltaCn	Rank	Search Engine Rank	m/z [Da]	MH+ [Da]	Theo. MH+ [Da]	DeltaM [ppm]	Deltam/z [Da]	Activation Type	MS Order	Isolation Interference [%]	Ion Inject Time [ms]	RT [min]	First Scan	Spectrum File	Quan Info	XCorr	Percolator q-Value	Percolator PEP	Precursor Abundance	Apex RT [min]
		High	Sequest HT (A2)	Unambiguous	[K].EKPYFPIPEDcTFIQNVPLEDR.[V]	C11(Carbamidomethyl)	Q3TVV6	Q8C290; G3XA10; Q3ULH5; Q3TVV6; Q3TXW2; Q3TWN5; Q3TS50; Q8VEK3	0	3	1	0	1	1	903.106	2707.3	2707.31	-1.3	-0.00117	HCD (High Energy Collision Dissociation)	MS2	15.2828	50	57.398	27768	WT_LV_1.raw		0.92	0.001145	0.007527	12452290	57.4
High	Master Protein	P10922	Histone H1.0 OS=Mus musculus GN=H1f0 PE=2 SV=4	14	3	24	3	194	20.8	10.54	135200178	1.21399e+08	7.13219e+07	2.44341e+07	7.45503e+07	4.42991e+07	4.485e+07	7.74383e+07	2.36981e+07	7.37937e+07	6.68738e+07	5.31612e+07	7.93415e+07	1.32397e+08	5.31189e+07	7.10667e+07	38499931	30733780	41450068	3.67964e+07	51564915	59611051
	Confidence	Annotated Sequence	Modifications	Qvality PEP	Qvality q-value	# PSMs	Master Protein Accessions	Positions in Master Proteins	# Missed Cleavages	Theo. MH+ [Da]	Abundance: F95: Sample, LV, 01, 0d, n/a, n/a, WT, NA	Abundance: F96: Sample, LV, 02, 0d, n/a, n/a, WT, NA	Abundance: F97: Sample, LV, 03, 0d, n/a, n/a, WT, NA	Abundance: F98: Sample, LV, 04, 5d, n/a, n/a, WT, NA	Abundance: F99: Sample, LV, 05, 5d, n/a, n/a, WT, NA	Abundance: F100: Sample, LV, 06, 5d, n/a, n/a, WT, NA	Abundance: F101: Sample, LV, 07, 10d, n/a, n/a, WT, NA	Abundance: F102: Sample, LV, 08, 10d, n/a, n/a, WT, NA	Abundance: F103: Sample, LV, 09, 10d, n/a, n/a, WT, NA	Abundance: F104: Sample, LV, 10, 18d, n/a, n/a, WT, NA	Abundance: F105: Sample, LV, 11, 18d, n/a, n/a, WT, NA	Abundance: F106: Sample, LV, 12, 18d, n/a, n/a, WT, NA	Abundance: F107: Sample, LV, 13, 28d, n/a, n/a, WT, NA	Abundance: F108: Sample, LV, 14, 28d, n/a, n/a, WT, NA	Abundance: F109: Sample, LV, 15, 28d, n/a, n/a, WT, NA	Abundance: F110: Sample, LV, 16, 42d, n/a, n/a, WT, NA	Abundance: F111: Sample, LV, 17, 42d, n/a, n/a, WT, NA	Abundance: F112: Sample, LV, 18, 42d, n/a, n/a, WT, NA	Abundance: F113: Sample, LV, 19, 56d, n/a, n/a, WT, NA	Abundance: F114: Sample, LV, 20, 56d, n/a, n/a, WT, NA	Abundance: F115: Sample, LV, 21, 56d, n/a, n/a, WT, NA	Abundance: F116: Sample, LV, 22, 56d, n/a, n/a, WT, NA	Confidence (by Search Engine): Sequest HT	Percolator q-Value (by Search Engine): Sequest HT	Percolator PEP (by Search Engine): Sequest HT	XCorr (by Search Engine): Sequest HT	Top Apex RT [min]	Sequence in Protein	Positions in Protein	Peptide Group Modifications in Protein	Quan Usage
	High	[K].VGENADSQIK.[L]		0.0010222	0	12	P10922	P10922 [60-69]	0	1060.53	42955338	2.80482e+07	1.6624e+07	5.6847e+06	1.57561e+07	1.01495e+07	1.14726e+07	2.02897e+07	6.63328e+06	2.11086e+07	1.88905e+07	1.54677e+07	2.01024e+07	3.12553e+07	2.17859e+07	3.4871e+07	10210005	15847016	14005789	1.13596e+07	15156912	17074948	High	2.352e-05	0.0003146	2.13	17.53	K.VGENADSQIK.L	[60-69]		Used
		Confidence	Identifying Node	PSM Ambiguity	Annotated Sequence	Modifications	Master Protein Accessions	Protein Accessions	# Missed Cleavages	Charge	DeltaScore	DeltaCn	Rank	Search Engine Rank	m/z [Da]	MH+ [Da]	Theo. MH+ [Da]	DeltaM [ppm]	Deltam/z [Da]	Activation Type	MS Order	Isolation Interference [%]	Ion Inject Time [ms]	RT [min]	First Scan	Spectrum File	Quan Info	XCorr	Percolator q-Value	Percolator PEP	Precursor Abundance	Apex RT [min]
		High	Sequest HT (A2)	Unambiguous	[K].VGENADSQIK.[L]		P10922	Q3U4Y0; Q8C1Y3; P10922	0	2	0.4768	0	1	1	530.768	1060.53	1060.53	1.11	0.00059	HCD (High Energy Collision Dissociation)	MS2	9.43642	50	17.423	7964	WT_LV_13.raw		1.51	0	5.462e-05	19995006	17.47
		High	Sequest HT (A2)	Unambiguous	[K].VGENADSQIK.[L]		P10922	Q3U4Y0; Q8C1Y3; P10922	0	2	0.4885	0	1	1	530.768	1060.53	1060.53	1.4	0.00074	HCD (High Energy Collision Dissociation)	MS2	2.66141	50	17.5305	7455	WT_LV_12.raw		1.74	0	0.000151	15355439	17.54
		High	Sequest HT (A2)	Unambiguous	[K].VGENADSQIK.[L]		P10922	Q3U4Y0; Q8C1Y3; P10922	0	2	0.5166	0	1	1	530.767	1060.53	1060.53	0.5	0.00026	HCD (High Energy Collision Dissociation)	MS2	16.9068	50	17.3986	7959	WT_LV_22.raw		1.51	0	0.0002136	17074948	17.46
		High	Sequest HT (A2)	Unambiguous	[K].VGENADSQIK.[L]		P10922	Q3U4Y0; Q8C1Y3; P10922	0	2	0.5179	0	1	1	530.768	1060.53	1060.53	1.08	0.00057	HCD (High Energy Collision Dissociation)	MS2	9.97547	50	17.5853	7329	WT_LV_2.raw		1.68	0	0.0002597	27844626	17.55
		High	Sequest HT (A2)	Unambiguous	[K].VGENADSQIK.[L]		P10922	Q3U4Y0; Q8C1Y3; P10922	0	2	0.5301	0	1	1	530.768	1060.53	1060.53	1.35	0.00072	HCD (High Energy Collision Dissociation)	MS2	4.2279	50	17.6546	7230	WT_LV_3.raw		1.66	0	2.16e-05	16509545	17.61
		High	Sequest HT (A2)	Unambiguous	[K].VGENADSQIK.[L]		P10922	Q3U4Y0; Q8C1Y3; P10922	0	2	0.4798	0	1	1	530.768	1060.53	1060.53	1.26	0.00067	HCD (High Energy Collision Dissociation)	MS2	1.81808	50	16.3356	7541	WT_LV_1.raw		1.73	0	5.002e-05	37588116	16.33
		High	Sequest HT (A2)	Unambiguous	[K].VGENADSQIK.[L]		P10922	Q3U4Y0; Q8C1Y3; P10922	0	2	0.5493	0	1	1	530.768	1060.53	1060.53	1.44	0.00076	HCD (High Energy Collision Dissociation)	MS2	8.16096	50	17.464	8154	WT_LV_16.raw		2.13	2.352e-05	0.0003146	34691760	17.49
		High	Sequest HT (A2)	Unambiguous	[K].VGENADSQIK.[L]		P10922	Q3U4Y0; Q8C1Y3; P10922	0	2	0.408	0	1	1	530.767	1060.53	1060.53	0.64	0.00034	HCD (High Energy Collision Dissociation)	MS2	9.90058	50	17.4805	8243	WT_LV_15.raw		1.25	0.0002034	0.00112	21610010	17.55
		High	Sequest HT (A2)	Unambiguous	[K].VGENADSQIK.[L]		P10922	Q3U4Y0; Q8C1Y3; P10922	0	2	0.4252	0	1	1	530.768	1060.53	1060.53	1.18	0.00063	HCD (High Energy Collision Dissociation)	MS2	3.03423	50	17.6698	7565	WT_LV_5.raw		1.27	0.0004221	0.003393	15686044	17.64
		High	Sequest HT (A2)	Unambiguous	[K].VGENADSQIK.[L]		P10922	Q3U4Y0; Q8C1Y3; P10922	0	2	0.2857	0	1	1	530.768	1060.53	1060.53	1.64	0.00087	HCD (High Energy Collision Dissociation)	MS2	19.0525	50	17.4896	8210	WT_LV_14.raw		1.05	0.001699	0.01362	31016856	17.56
		High	Sequest HT (A2)	Unambiguous	[K].VGENADSQIK.[L]		P10922	Q3U4Y0; Q8C1Y3; P10922	0	2	0.1702	0	1	1	530.768	1060.53	1060.53	0.92	0.00049	HCD (High Energy Collision Dissociation)	MS2	13.5003	50	17.5029	7929	WT_LV_21.raw		0.94	0.003955	0.03054	15156912	17.56
		High	Sequest HT (A2)	Unambiguous	[K].VGENADSQIK.[L]		P10922	Q3U4Y0; Q8C1Y3; P10922	0	2	0.4173	0	1	1	530.768	1060.53	1060.53	1.33	0.00071	HCD (High Energy Collision Dissociation)	MS2	66.3094	50	17.5758	8290	WT_LV_15.raw		1.39	0.0074	0.06311	21610010	17.55
	High	[R].LVTTGVLK.[Q]		0.0258466	0.00185677	6	P10922	P10922 [75-82]	0	830.535	92244840	64286300	37252428	11161622	31572632	19934560	19743756	34591664	10066426	31046798	28369434	21405238	26312296	43653260	31332974	36195732	12517817	14886764	13003475	9492987	12919093	15694669	High	0.0003791	0.001991	1.61	33.84	R.LVTTGVLK.Q	[75-82]		Used
		Confidence	Identifying Node	PSM Ambiguity	Annotated Sequence	Modifications	Master Protein Accessions	Protein Accessions	# Missed Cleavages	Charge	DeltaScore	DeltaCn	Rank	Search Engine Rank	m/z [Da]	MH+ [Da]	Theo. MH+ [Da]	DeltaM [ppm]	Deltam/z [Da]	Activation Type	MS Order	Isolation Interference [%]	Ion Inject Time [ms]	RT [min]	First Scan	Spectrum File	Quan Info	XCorr	Percolator q-Value	Percolator PEP	Precursor Abundance	Apex RT [min]
		High	Sequest HT (A2)	Unambiguous	[R].LVTTGVLK.[Q]		P10922	Q3U4Y0; Q8C1Y3; P10922	0	2	0.354	0	1	1	415.772	830.536	830.535	1.65	0.00069	HCD (High Energy Collision Dissociation)	MS2	13.3787	50	33.7978	16213	WT_LV_14.raw		1.61	0.0003791	0.001991	43653260	33.82
		High	Sequest HT (A2)	Unambiguous	[R].LVTTGVLK.[Q]		P10922	Q3U4Y0; Q8C1Y3; P10922	0	2	0.2258	0	1	1	415.77	830.533	830.535	-1.57	-0.00065	HCD (High Energy Collision Dissociation)	MS2	20.2491	50	30.1293	14375	WT_LV_1.raw		1.55	0.002194	0.01777	92244840	30.17
		High	Sequest HT (A2)	Unambiguous	[R].LVTTGVLK.[Q]		P10922	Q3U4Y0; Q8C1Y3; P10922	0	2	0.1641	0	1	1	415.77	830.534	830.535	-1.29	-0.00053	HCD (High Energy Collision Dissociation)	MS2	7.87507	50	34.0004	14373	WT_LV_2.raw		1.28	0.004331	0.03409	64286300	34.06
		High	Sequest HT (A2)	Unambiguous	[R].LVTTGVLK.[Q]		P10922	Q3U4Y0; Q8C1Y3; P10922	0	2	0.3379	0	1	1	415.771	830.534	830.535	-0.17	-7e-05	HCD (High Energy Collision Dissociation)	MS2	21.7498	50	33.8326	14059	WT_LV_3.raw		1.45	0.004817	0.03768	37252428	33.87
		High	Sequest HT (A2)	Unambiguous	[R].LVTTGVLK.[Q]		P10922	Q3U4Y0; Q8C1Y3; P10922	0	2	0.1719	0	1	1	415.772	830.536	830.535	2.06	0.00086	HCD (High Energy Collision Dissociation)	MS2	7.14884	50	33.7883	16183	WT_LV_16.raw		1.28	0.006712	0.05577	36195732	33.81
		High	Sequest HT (A2)	Unambiguous	[R].LVTTGVLK.[Q]		P10922	Q3U4Y0; Q8C1Y3; P10922	0	2	0.3356	0	1	1	415.771	830.535	830.535	0.91	0.00038	HCD (High Energy Collision Dissociation)	MS2	8.13504	50	33.6121	15240	WT_LV_5.raw		1.46	0.008732	0.07355	31572632	33.65
	High	[K].GVGASGSFR.[L]		0.111018	0.0077953	6	P10922	P10922 [86-94]	0	837.421		29064788	17445518	7.58777e+06	27221620	14215071	13633651	22556924	6998387	21638368	19613912	16288265	32926810	57488400			15772109		14440804	15943796	23488910	26841434	High	0.004211	0.03233	1.48	20.69	K.GVGASGSFR.L	[86-94]		Used
		Confidence	Identifying Node	PSM Ambiguity	Annotated Sequence	Modifications	Master Protein Accessions	Protein Accessions	# Missed Cleavages	Charge	DeltaScore	DeltaCn	Rank	Search Engine Rank	m/z [Da]	MH+ [Da]	Theo. MH+ [Da]	DeltaM [ppm]	Deltam/z [Da]	Activation Type	MS Order	Isolation Interference [%]	Ion Inject Time [ms]	RT [min]	First Scan	Spectrum File	Quan Info	XCorr	Percolator q-Value	Percolator PEP	Precursor Abundance	Apex RT [min]
		High	Sequest HT (A2)	Unambiguous	[K].GVGASGSFR.[L]		P10922	Q3U4Y0; Q8C1Y3; P10922	0	2	0.4552	0	1	1	419.215	837.422	837.421	0.51	0.00021	HCD (High Energy Collision Dissociation)	MS2	40.9839	50	20.5828	8954	WT_LV_5.raw		1.45	0.001935	0.01594	27221620	20.58
		High	Sequest HT (A2)	Unambiguous	[K].GVGASGSFR.[L]		P10922	Q3U4Y0; Q8C1Y3; P10922	0	2	0.4662	0	1	1	419.214	837.422	837.421	0.35	0.00014	HCD (High Energy Collision Dissociation)	MS2	31.117	50	20.6161	9570	WT_LV_13.raw		1.48	0.004211	0.03233	32926810	20.71
		High	Sequest HT (A2)	Unambiguous	[K].GVGASGSFR.[L]		P10922	Q3U4Y0; Q8C1Y3; P10922	0	2	0.4932	0	1	1	419.214	837.422	837.421	0.26	0.00011	HCD (High Energy Collision Dissociation)	MS2	22.7259	50	20.8329	8476	WT_LV_3.raw		1.46	0.004262	0.03273	17445518	20.86
		High	Sequest HT (A2)	Unambiguous	[K].GVGASGSFR.[L]		P10922	Q3U4Y0; Q8C1Y3; P10922	0	2	0.4697	0	1	1	419.215	837.422	837.421	0.67	0.00028	HCD (High Energy Collision Dissociation)	MS2	19.3129	50	20.6094	8665	WT_LV_2.raw		1.32	0.00431	0.03342	29064788	20.65
		High	Sequest HT (A2)	Unambiguous	[K].GVGASGSFR.[L]		P10922	Q3U4Y0; Q8C1Y3; P10922	0	2	0.4504	0	1	1	419.214	837.422	837.421	0.39	0.00017	HCD (High Energy Collision Dissociation)	MS2	49.2091	50	20.6105	9508	WT_LV_22.raw		1.31	0.005868	0.04903	26841434	20.71
		High	Sequest HT (A2)	Unambiguous	[K].GVGASGSFR.[L]		P10922	Q3U4Y0; Q8C1Y3; P10922	0	2	0.3301	0	1	1	419.214	837.421	837.421	0	0	HCD (High Energy Collision Dissociation)	MS2	49.5682	50	20.6176	9102	WT_LV_11.raw		1.03	0.009397	0.07859	19613912	20.7
High	Master Protein	B2CY77	Laminin receptor (Fragment) OS=Mus musculus GN=Rpsa PE=2 SV=1	9	2	16	2	295	32.8	13.89	2.05317e+07	21461449	1.29172e+07	5.03634e+06	1.16279e+07	6.52937e+06	8.52427e+06	13735182	6022806	1.27981e+07	1.20601e+07	1.14802e+07	1.38618e+07	23165902	16291795	29931977	7242329	12312736	10132417	8145717	11383332	1.25762e+07
	Confidence	Annotated Sequence	Modifications	Qvality PEP	Qvality q-value	# PSMs	Master Protein Accessions	Positions in Master Proteins	# Missed Cleavages	Theo. MH+ [Da]	Abundance: F95: Sample, LV, 01, 0d, n/a, n/a, WT, NA	Abundance: F96: Sample, LV, 02, 0d, n/a, n/a, WT, NA	Abundance: F97: Sample, LV, 03, 0d, n/a, n/a, WT, NA	Abundance: F98: Sample, LV, 04, 5d, n/a, n/a, WT, NA	Abundance: F99: Sample, LV, 05, 5d, n/a, n/a, WT, NA	Abundance: F100: Sample, LV, 06, 5d, n/a, n/a, WT, NA	Abundance: F101: Sample, LV, 07, 10d, n/a, n/a, WT, NA	Abundance: F102: Sample, LV, 08, 10d, n/a, n/a, WT, NA	Abundance: F103: Sample, LV, 09, 10d, n/a, n/a, WT, NA	Abundance: F104: Sample, LV, 10, 18d, n/a, n/a, WT, NA	Abundance: F105: Sample, LV, 11, 18d, n/a, n/a, WT, NA	Abundance: F106: Sample, LV, 12, 18d, n/a, n/a, WT, NA	Abundance: F107: Sample, LV, 13, 28d, n/a, n/a, WT, NA	Abundance: F108: Sample, LV, 14, 28d, n/a, n/a, WT, NA	Abundance: F109: Sample, LV, 15, 28d, n/a, n/a, WT, NA	Abundance: F110: Sample, LV, 16, 42d, n/a, n/a, WT, NA	Abundance: F111: Sample, LV, 17, 42d, n/a, n/a, WT, NA	Abundance: F112: Sample, LV, 18, 42d, n/a, n/a, WT, NA	Abundance: F113: Sample, LV, 19, 56d, n/a, n/a, WT, NA	Abundance: F114: Sample, LV, 20, 56d, n/a, n/a, WT, NA	Abundance: F115: Sample, LV, 21, 56d, n/a, n/a, WT, NA	Abundance: F116: Sample, LV, 22, 56d, n/a, n/a, WT, NA	Confidence (by Search Engine): Sequest HT	Percolator q-Value (by Search Engine): Sequest HT	Percolator PEP (by Search Engine): Sequest HT	XCorr (by Search Engine): Sequest HT	Top Apex RT [min]	Sequence in Protein	Positions in Protein	Peptide Group Modifications in Protein	Quan Usage
	High	[K].FAAATGATPIAGR.[F]		2.41038e-05	0	15	B2CY77	B2CY77 [90-102]	0	1203.65	2.05317e+07	12647517	7.76858e+06	2.75657e+06	6859210	3.85491e+06	5.37176e+06	8595191	3.3812e+06	8.37274e+06	7.46242e+06	7.0236e+06	8.29363e+06	13561895	9492433	17826176	4417958	7381892	6115915	4.71213e+06	6763720	7655065	High	0	1.101e-07	2.16	33.08	K.FAAATGATPIAGR.F	[90-102]		Used
		Confidence	Identifying Node	PSM Ambiguity	Annotated Sequence	Modifications	Master Protein Accessions	Protein Accessions	# Missed Cleavages	Charge	DeltaScore	DeltaCn	Rank	Search Engine Rank	m/z [Da]	MH+ [Da]	Theo. MH+ [Da]	DeltaM [ppm]	Deltam/z [Da]	Activation Type	MS Order	Isolation Interference [%]	Ion Inject Time [ms]	RT [min]	First Scan	Spectrum File	Quan Info	XCorr	Percolator q-Value	Percolator PEP	Precursor Abundance	Apex RT [min]
		High	Sequest HT (A2)	Unambiguous	[K].FAAATGATPIAGR.[F]		B2CY77	P14206; B2CY77	0	2	0.6688	0	1	1	602.328	1203.65	1203.65	0.67	0.0004	HCD (High Energy Collision Dissociation)	MS2	38.8932	50	33.1074	15491	WT_LV_18.raw		1.6	0	0.000195	7381892	33.09
		High	Sequest HT (A2)	Unambiguous	[K].FAAATGATPIAGR.[F]		B2CY77	P14206; B2CY77	0	2	0.5244	0	1	1	602.328	1203.65	1203.65	0.87	0.00052	HCD (High Energy Collision Dissociation)	MS2	45.6481	50	32.9793	15555	WT_LV_13.raw		1.64	0	8.742e-06	8.29363e+06	33
		High	Sequest HT (A2)	Unambiguous	[K].FAAATGATPIAGR.[F]		B2CY77	P14206; B2CY77	0	2	0.6435	0	1	1	602.327	1203.65	1203.65	-0.3	-0.00018	HCD (High Energy Collision Dissociation)	MS2	22.0812	50	33.0099	15805	WT_LV_16.raw		2.16	0	1.101e-07	17826176	33.05
		High	Sequest HT (A2)	Unambiguous	[K].FAAATGATPIAGR.[F]		B2CY77	P14206; B2CY77	0	2	0.5629	0	1	1	602.328	1203.65	1203.65	0.81	0.00049	HCD (High Energy Collision Dissociation)	MS2	40.375	50	33.034	15837	WT_LV_14.raw		1.67	0	4.883e-07	13561895	33.09
		High	Sequest HT (A2)	Unambiguous	[K].FAAATGATPIAGR.[F]		B2CY77	P14206; B2CY77	0	2	0.5882	0	1	1	602.328	1203.65	1203.65	0.97	0.00058	HCD (High Energy Collision Dissociation)	MS2	31.164	50	32.9754	15611	WT_LV_22.raw		1.87	0	1.815e-05	7655065	32.94
		High	Sequest HT (A2)	Unambiguous	[K].FAAATGATPIAGR.[F]		B2CY77	P14206; B2CY77	0	2	0.3455	0	1	1	602.327	1203.65	1203.65	-0.52	-0.00031	HCD (High Energy Collision Dissociation)	MS2	59.1465	50	33.2276	14054	WT_LV_2.raw		1.65	0	0.0001078	12647517	33.23
		High	Sequest HT (A2)	Unambiguous	[K].FAAATGATPIAGR.[F]		B2CY77	P14206; B2CY77	0	2	0.6503	0	1	1	602.328	1203.65	1203.65	0.16	0.0001	HCD (High Energy Collision Dissociation)	MS2	26.7691	50	33.1076	15846	WT_LV_15.raw		1.63	0	2.526e-06	9492433	33.11
		High	Sequest HT (A2)	Unambiguous	[K].FAAATGATPIAGR.[F]		B2CY77	P14206; B2CY77	0	2	0.4398	0	1	1	602.328	1203.65	1203.65	1.03	0.00062	HCD (High Energy Collision Dissociation)	MS2	51.5886	50	29.5251	14074	WT_LV_1.raw		1.66	0	3.847e-05	15419086	29.49
		High	Sequest HT (A2)	Unambiguous	[K].FAAATGATPIAGR.[F]		B2CY77	P14206; B2CY77	0	2	0.5273	0	1	1	602.328	1203.65	1203.65	0.39	0.00023	HCD (High Energy Collision Dissociation)	MS2	43.0966	50	32.9241	15270	WT_LV_19.raw		1.1	0.0002351	0.001377	6115915	32.89
		High	Sequest HT (A2)	Unambiguous	[K].FAAATGATPIAGR.[F]		B2CY77	P14206; B2CY77	0	2	0.514	0	1	1	602.328	1203.65	1203.65	-0.03	-2e-05	HCD (High Energy Collision Dissociation)	MS2	14.828	50	33.0599	15159	WT_LV_11.raw		1.07	0.0002351	0.001359	7.46242e+06	33.06
		High	Sequest HT (A2)	Unambiguous	[K].FAAATGATPIAGR.[F]		B2CY77	P14206; B2CY77	0	2	0.5546	0	1	1	602.328	1203.65	1203.65	-0.17	-0.0001	HCD (High Energy Collision Dissociation)	MS2	13.4935	50	33.1214	14809	WT_LV_12.raw		1.19	0.0008635	0.005972	7.0236e+06	33.15
		High	Sequest HT (A2)	Unambiguous	[K].FAAATGATPIAGR.[F]		B2CY77	P14206; B2CY77	0	2	0.5542	0	1	1	602.328	1203.65	1203.65	0.54	0.00032	HCD (High Energy Collision Dissociation)	MS2	25.04	50	33.033	15299	WT_LV_8.raw		0.83	0.0008993	0.006167	8595191	33.06
		High	Sequest HT (A2)	Unambiguous	[K].FAAATGATPIAGR.[F]		B2CY77	P14206; B2CY77	0	2	0.3148	0	1	1	602.328	1203.65	1203.65	0.13	8e-05	HCD (High Energy Collision Dissociation)	MS2	25.6199	50	33.0736	14717	WT_LV_7.raw		0.54	0.001499	0.01035	5.37176e+06	33.1
		High	Sequest HT (A2)	Unambiguous	[K].FAAATGATPIAGR.[F]		B2CY77	P14206; B2CY77	0	2	0.2464	0	1	1	602.328	1203.65	1203.65	0.1	6e-05	HCD (High Energy Collision Dissociation)	MS2	41.1663	50	33.1162	14996	WT_LV_5.raw		0.69	0.001751	0.01434	6859210	33.16
		High	Sequest HT (A2)	Unambiguous	[K].FAAATGATPIAGR.[F]		B2CY77	P14206; B2CY77	0	2	0.4386	0	1	1	602.328	1203.65	1203.65	0.43	0.00026	HCD (High Energy Collision Dissociation)	MS2	38.4984	50	33.0285	14552	WT_LV_20.raw		0.57	0.005292	0.04337	4.71213e+06	33.01
	High	[R].FTPGTFTNQIQAAFR.[E]		0.0745155	0.00525051	1	B2CY77	B2CY77 [103-117]	0	1698.86		8813932	5148580	2.27977e+06	4.76873e+06	2.67447e+06	3.1525e+06	5139991	2.6416e+06	4425362	4597629	4456553	5568198	9604007	6799362	12105801	2824371	4930844	4016502	3.43359e+06	4619612	4.9211e+06	High	0.001375	0.008855	0.55	63.57	R.FTPGTFTNQIQAAFR.E	[103-117]		Used
		Confidence	Identifying Node	PSM Ambiguity	Annotated Sequence	Modifications	Master Protein Accessions	Protein Accessions	# Missed Cleavages	Charge	DeltaScore	DeltaCn	Rank	Search Engine Rank	m/z [Da]	MH+ [Da]	Theo. MH+ [Da]	DeltaM [ppm]	Deltam/z [Da]	Activation Type	MS Order	Isolation Interference [%]	Ion Inject Time [ms]	RT [min]	First Scan	Spectrum File	Quan Info	XCorr	Percolator q-Value	Percolator PEP	Precursor Abundance	Apex RT [min]
		High	Sequest HT (A2)	Selected	[R].FTPGTFTNQIQAAFR.[E]		B2CY77	P14206; B2CY77	0	2		0.0179	3	3	849.933	1698.86	1698.86	-0.59	-0.0005	HCD (High Energy Collision Dissociation)	MS2	55.4563	50	63.4604	30686	WT_LV_14.raw		0.55	0.001375	0.008855	9604007	63.52
High	Master Protein	P63030	Mitochondrial pyruvate carrier 1 OS=Mus musculus GN=Mpc1 PE=1 SV=1	14	3	25	3	109	12.4	18.05	126313800	6.66818e+07	5.36959e+07	2.61549e+07	4.89946e+07	3.15783e+07	3.75954e+07	4.4649e+07	2.58736e+07	42103957	4.2331e+07	3.95245e+07	5.97996e+07	75328653	68002689	82930226	3.30946e+07	43182789	43348720	3.50133e+07	45010108	5.07104e+07
	Confidence	Annotated Sequence	Modifications	Qvality PEP	Qvality q-value	# PSMs	Master Protein Accessions	Positions in Master Proteins	# Missed Cleavages	Theo. MH+ [Da]	Abundance: F95: Sample, LV, 01, 0d, n/a, n/a, WT, NA	Abundance: F96: Sample, LV, 02, 0d, n/a, n/a, WT, NA	Abundance: F97: Sample, LV, 03, 0d, n/a, n/a, WT, NA	Abundance: F98: Sample, LV, 04, 5d, n/a, n/a, WT, NA	Abundance: F99: Sample, LV, 05, 5d, n/a, n/a, WT, NA	Abundance: F100: Sample, LV, 06, 5d, n/a, n/a, WT, NA	Abundance: F101: Sample, LV, 07, 10d, n/a, n/a, WT, NA	Abundance: F102: Sample, LV, 08, 10d, n/a, n/a, WT, NA	Abundance: F103: Sample, LV, 09, 10d, n/a, n/a, WT, NA	Abundance: F104: Sample, LV, 10, 18d, n/a, n/a, WT, NA	Abundance: F105: Sample, LV, 11, 18d, n/a, n/a, WT, NA	Abundance: F106: Sample, LV, 12, 18d, n/a, n/a, WT, NA	Abundance: F107: Sample, LV, 13, 28d, n/a, n/a, WT, NA	Abundance: F108: Sample, LV, 14, 28d, n/a, n/a, WT, NA	Abundance: F109: Sample, LV, 15, 28d, n/a, n/a, WT, NA	Abundance: F110: Sample, LV, 16, 42d, n/a, n/a, WT, NA	Abundance: F111: Sample, LV, 17, 42d, n/a, n/a, WT, NA	Abundance: F112: Sample, LV, 18, 42d, n/a, n/a, WT, NA	Abundance: F113: Sample, LV, 19, 56d, n/a, n/a, WT, NA	Abundance: F114: Sample, LV, 20, 56d, n/a, n/a, WT, NA	Abundance: F115: Sample, LV, 21, 56d, n/a, n/a, WT, NA	Abundance: F116: Sample, LV, 22, 56d, n/a, n/a, WT, NA	Confidence (by Search Engine): Sequest HT	Percolator q-Value (by Search Engine): Sequest HT	Percolator PEP (by Search Engine): Sequest HT	XCorr (by Search Engine): Sequest HT	Top Apex RT [min]	Sequence in Protein	Positions in Protein	Peptide Group Modifications in Protein	Quan Usage
	High	[K].KSPEIISGR.[M]		0.00366706	0	5	P63030	P63030 [46-54]	1	986.563		12191955	11070574	6.89723e+06	10865375	7.6322e+06	6.48511e+06	8.21896e+06	7.03626e+06	7710866	8.22698e+06	9370785	13851277	16338098	18247906	17901170	6.36472e+06	7728789	9109899	7.93728e+06	9648864	10298939	High	0	0.0002172	1.79	21.18	K.KSPEIISGR.M	[46-54]		Used
		Confidence	Identifying Node	PSM Ambiguity	Annotated Sequence	Modifications	Master Protein Accessions	Protein Accessions	# Missed Cleavages	Charge	DeltaScore	DeltaCn	Rank	Search Engine Rank	m/z [Da]	MH+ [Da]	Theo. MH+ [Da]	DeltaM [ppm]	Deltam/z [Da]	Activation Type	MS Order	Isolation Interference [%]	Ion Inject Time [ms]	RT [min]	First Scan	Spectrum File	Quan Info	XCorr	Percolator q-Value	Percolator PEP	Precursor Abundance	Apex RT [min]
		High	Sequest HT (A2)	Unambiguous	[K].KSPEIISGR.[M]		P63030	D3YWY6; P63030; D3Z5S0; D3Z786; E9Q0V4; Q9D6B6; Q3TCV4	1	2	0.4134	0	1	1	493.785	986.564	986.563	0.63	0.00031	HCD (High Energy Collision Dissociation)	MS2	51.2045	50	21.2682	9880	WT_LV_13.raw		1.79	0	0.0002172	13851277	21.26
		High	Sequest HT (A2)	Unambiguous	[K].KSPEIISGR.[M]		P63030	D3YWY6; P63030; D3Z5S0; D3Z786; E9Q0V4; Q9D6B6; Q3TCV4	1	2	0.419	0	1	1	493.785	986.564	986.563	0.7	0.00035	HCD (High Energy Collision Dissociation)	MS2	47.3854	50	21.264	9748	WT_LV_21.raw		1.79	0	0.0001312	9648864	21.28
		High	Sequest HT (A2)	Unambiguous	[K].KSPEIISGR.[M]		P63030	D3YWY6; P63030; D3Z5S0; D3Z786; E9Q0V4; Q9D6B6; Q3TCV4	1	2	0.4512	0	1	1	493.785	986.564	986.563	0.65	0.00032	HCD (High Energy Collision Dissociation)	MS2	44.7983	50	21.3345	9662	WT_LV_19.raw		1.64	0.0003791	0.00213	9109899	21.35
		High	Sequest HT (A2)	Unambiguous	[K].KSPEIISGR.[M]		P63030	D3YWY6; P63030; D3Z5S0; D3Z786; E9Q0V4; Q9D6B6; Q3TCV4	1	2	0.3897	0	1	1	493.785	986.563	986.563	0.24	0.00012	HCD (High Energy Collision Dissociation)	MS2	54.3301	50	21.3166	9747	WT_LV_18.raw		1.36	0.0006266	0.003956	7728789	21.3
		High	Sequest HT (A2)	Unambiguous	[K].KSPEIISGR.[M]		P63030	D3YWY6; P63030; D3Z5S0; D3Z786; E9Q0V4; Q9D6B6; Q3TCV4	1	2	0.3258	0	1	1	493.785	986.563	986.563	0.5	0.00024	HCD (High Energy Collision Dissociation)	MS2	72.0714	50	21.2038	9075	WT_LV_7.raw		1.32	0.004838	0.03798	6.48511e+06	21.18
	High	[K].SPEIISGR.[M]		0.0115027	0.000396432	17	P63030	P63030 [47-54]	0	858.468	46369432	3.84874e+07	32914490	1.36442e+07	2.59617e+07	1.63044e+07	2.09067e+07	24023356	1.42296e+07	23116100	22981146	2.15928e+07	3.13571e+07	39604531	34912172	41050188	1.76405e+07	22839342	22896420	1.87859e+07	23855036	2.69998e+07	High	0.0004195	0.002589	1.95	25	K.SPEIISGR.M	[47-54]		Used
		Confidence	Identifying Node	PSM Ambiguity	Annotated Sequence	Modifications	Master Protein Accessions	Protein Accessions	# Missed Cleavages	Charge	DeltaScore	DeltaCn	Rank	Search Engine Rank	m/z [Da]	MH+ [Da]	Theo. MH+ [Da]	DeltaM [ppm]	Deltam/z [Da]	Activation Type	MS Order	Isolation Interference [%]	Ion Inject Time [ms]	RT [min]	First Scan	Spectrum File	Quan Info	XCorr	Percolator q-Value	Percolator PEP	Precursor Abundance	Apex RT [min]
		High	Sequest HT (A2)	Unambiguous	[K].SPEIISGR.[M]		P63030	D3YWY6; P63030; D3Z5S0; D3Z786; E9Q0V4; Q9D6B6; Q3TCV4	0	2	0.3536	0	1	1	429.738	858.468	858.468	0	0	HCD (High Energy Collision Dissociation)	MS2	41.3487	50	24.8832	11217	WT_LV_10.raw		1.81	4.412e-05	0.0006509	23116100	24.93
		High	Sequest HT (A2)	Unambiguous	[K].SPEIISGR.[M]		P63030	D3YWY6; P63030; D3Z5S0; D3Z786; E9Q0V4; Q9D6B6; Q3TCV4	0	2	0.3354	0	1	1	429.737	858.468	858.468	-0.41	-0.00018	HCD (High Energy Collision Dissociation)	MS2	24.2127	50	25.113	10947	WT_LV_17.raw		1.58	0.0002208	0.0012	17336866	25.08
		High	Sequest HT (A2)	Unambiguous	[K].SPEIISGR.[M]		P63030	D3YWY6; P63030; D3Z5S0; D3Z786; E9Q0V4; Q9D6B6; Q3TCV4	0	2	0.3758	0	1	1	429.738	858.468	858.468	-0.15	-6e-05	HCD (High Energy Collision Dissociation)	MS2	17.9905	50	24.9951	11095	WT_LV_5.raw		1.57	0.0002208	0.001185	24634040	24.99
		High	Sequest HT (A2)	Unambiguous	[K].SPEIISGR.[M]		P63030	D3YWY6; P63030; D3Z5S0; D3Z786; E9Q0V4; Q9D6B6; Q3TCV4	0	2	0.3147	0	1	1	429.738	858.468	858.468	-0.11	-5e-05	HCD (High Energy Collision Dissociation)	MS2	9.47276	50	24.9546	10858	WT_LV_7.raw		1.43	0.0003179	0.001796	19876550	24.92
		High	Sequest HT (A2)	Unambiguous	[K].SPEIISGR.[M]		P63030	D3YWY6; P63030; D3Z5S0; D3Z786; E9Q0V4; Q9D6B6; Q3TCV4	0	2	0.3906	0	1	1	429.738	858.468	858.468	0.11	5e-05	HCD (High Energy Collision Dissociation)	MS2	42.004	50	24.8013	8485	WT_LV_4.raw		1.28	0.0003791	0.001993	13315382	24.88
		High	Sequest HT (A2)	Unambiguous	[K].SPEIISGR.[M]		P63030	D3YWY6; P63030; D3Z5S0; D3Z786; E9Q0V4; Q9D6B6; Q3TCV4	0	2	0.3542	0	1	1	429.737	858.467	858.468	-0.55	-0.00024	HCD (High Energy Collision Dissociation)	MS2	20.8958	50	24.8884	11489	WT_LV_21.raw		1.92	0.0003791	0.002175	23855036	24.93
		High	Sequest HT (A2)	Unambiguous	[K].SPEIISGR.[M]		P63030	D3YWY6; P63030; D3Z5S0; D3Z786; E9Q0V4; Q9D6B6; Q3TCV4	0	2	0.3376	0	1	1	429.737	858.467	858.468	-0.61	-0.00026	HCD (High Energy Collision Dissociation)	MS2	13.3468	50	24.9925	11670	WT_LV_22.raw		1.57	0.0004195	0.002636	26613244	24.95
		High	Sequest HT (A2)	Unambiguous	[K].SPEIISGR.[M]		P63030	D3YWY6; P63030; D3Z5S0; D3Z786; E9Q0V4; Q9D6B6; Q3TCV4	0	2	0.3692	0	1	1	429.738	858.468	858.468	-0.27	-0.00012	HCD (High Energy Collision Dissociation)	MS2	4.69226	50	24.9885	11824	WT_LV_15.raw		1.95	0.0004195	0.002589	34912172	25
		High	Sequest HT (A2)	Unambiguous	[K].SPEIISGR.[M]		P63030	D3YWY6; P63030; D3Z5S0; D3Z786; E9Q0V4; Q9D6B6; Q3TCV4	0	2	0.3273	0	1	1	429.738	858.468	858.468	0.16	7e-05	HCD (High Energy Collision Dissociation)	MS2	42.0516	50	22.5398	10615	WT_LV_1.raw		1.65	0.0004221	0.002858	46369432	22.61
		High	Sequest HT (A2)	Unambiguous	[K].SPEIISGR.[M]		P63030	D3YWY6; P63030; D3Z5S0; D3Z786; E9Q0V4; Q9D6B6; Q3TCV4	0	2	0.3101	0	1	1	429.738	858.468	858.468	0.31	0.00013	HCD (High Energy Collision Dissociation)	MS2	37.7984	50	25.0131	10284	WT_LV_3.raw		1.58	0.0004221	0.002824	30680792	25.11
		High	Sequest HT (A2)	Unambiguous	[K].SPEIISGR.[M]		P63030	D3YWY6; P63030; D3Z5S0; D3Z786; E9Q0V4; Q9D6B6; Q3TCV4	0	2	0.3172	0	1	1	429.738	858.468	858.468	0.27	0.00012	HCD (High Energy Collision Dissociation)	MS2	35.2977	50	24.9381	11851	WT_LV_14.raw		1.86	0.0006895	0.004688	38858572	24.99
		High	Sequest HT (A2)	Unambiguous	[K].SPEIISGR.[M]		P63030	D3YWY6; P63030; D3Z5S0; D3Z786; E9Q0V4; Q9D6B6; Q3TCV4	0	2	0.3165	0	1	1	429.738	858.468	858.468	-0.08	-4e-05	HCD (High Energy Collision Dissociation)	MS2	52.158	50	24.9225	10926	WT_LV_12.raw		1.39	0.0007976	0.005499	21099652	24.99
		High	Sequest HT (A2)	Unambiguous	[K].SPEIISGR.[M]		P63030	D3YWY6; P63030; D3Z5S0; D3Z786; E9Q0V4; Q9D6B6; Q3TCV4	0	2	0.3944	0	1	1	429.738	858.468	858.468	-0.13	-5e-05	HCD (High Energy Collision Dissociation)	MS2	41.9477	50	24.8972	11790	WT_LV_16.raw		1.8	0.0008993	0.006319	41050188	24.97
		High	Sequest HT (A2)	Unambiguous	[K].SPEIISGR.[M]		P63030	D3YWY6; P63030; D3Z5S0; D3Z786; E9Q0V4; Q9D6B6; Q3TCV4	0	2	0.2932	0	1	1	429.737	858.467	858.468	-0.83	-0.00035	HCD (High Energy Collision Dissociation)	MS2	28.1766	50	25.1032	11569	WT_LV_18.raw		1.33	0.001182	0.007778	22839342	25.01
		High	Sequest HT (A2)	Unambiguous	[K].SPEIISGR.[M]		P63030	D3YWY6; P63030; D3Z5S0; D3Z786; E9Q0V4; Q9D6B6; Q3TCV4	0	2	0.3189	0	1	1	429.738	858.468	858.468	0.26	0.00011	HCD (High Energy Collision Dissociation)	MS2	28.1917	50	25.2061	10672	WT_LV_2.raw		1.85	0.001476	0.00954	36109748	25.27
		High	Sequest HT (A2)	Unambiguous	[K].SPEIISGR.[M]		P63030	D3YWY6; P63030; D3Z5S0; D3Z786; E9Q0V4; Q9D6B6; Q3TCV4	0	2	0.3281	0	1	1	429.738	858.468	858.468	0.11	5e-05	HCD (High Energy Collision Dissociation)	MS2	59.609	50	25.0141	10799	WT_LV_20.raw		1.28	0.001571	0.01145	18541702	25.11
		High	Sequest HT (A2)	Unambiguous	[K].SPEIISGR.[M]		P63030	D3YWY6; P63030; D3Z5S0; D3Z786; E9Q0V4; Q9D6B6; Q3TCV4	0	2	0.3094	0	1	1	429.738	858.468	858.468	-0.27	-0.00011	HCD (High Energy Collision Dissociation)	MS2	51.1131	50	24.859	11170	WT_LV_11.raw		1.39	0.001751	0.01442	22981146	24.94
	High	[K].AADYVR.[SG]		0.116882	0.00861282	3	P63030	P63030 [9-14]	0	694.352	79944368	16002432	9.71081e+06	5.61343e+06	12167497	7.64174e+06	10203579	12406656	4607696	11276991	11122835	8560869	14591227	19386024	14842611	23978868	9089435	12614658	11342401	8290094	11506208	13411645	High	0.00865	0.07308	1.32	14.66	K.AADYVR.S	[9-14]		Used
		Confidence	Identifying Node	PSM Ambiguity	Annotated Sequence	Modifications	Master Protein Accessions	Protein Accessions	# Missed Cleavages	Charge	DeltaScore	DeltaCn	Rank	Search Engine Rank	m/z [Da]	MH+ [Da]	Theo. MH+ [Da]	DeltaM [ppm]	Deltam/z [Da]	Activation Type	MS Order	Isolation Interference [%]	Ion Inject Time [ms]	RT [min]	First Scan	Spectrum File	Quan Info	XCorr	Percolator q-Value	Percolator PEP	Precursor Abundance	Apex RT [min]
		High	Sequest HT (A2)	Unambiguous	[K].AADYVR.[SG]		P63030	P63030; D3Z786; Q3TCV4	0	2	0.3361	0	1	1	347.679	694.352	694.352	-0.4	-0.00014	HCD (High Energy Collision Dissociation)	MS2	20.5248	50	14.5533	6443	WT_LV_21.raw		1.19	0.002138	0.01726	11506208	14.62
		High	Sequest HT (A2)	Unambiguous	[K].AADYVR.[SG]		P63030	P63030; D3Z786; Q3TCV4	0	2	0.5102	0	1	1	347.679	694.352	694.352	-0.36	-0.00012	HCD (High Energy Collision Dissociation)	MS2	21.3636	50	14.5192	6449	WT_LV_18.raw		0.98	0.007443	0.06343	12614658	14.62
		High	Sequest HT (A2)	Unambiguous	[K].AADYVR.[SG]		P63030	P63030; D3Z786; Q3TCV4	0	2	0.447	0	1	1	347.679	694.351	694.352	-1.44	-0.0005	HCD (High Energy Collision Dissociation)	MS2	33.8493	50	14.6742	6752	WT_LV_16.raw		1.32	0.00865	0.07308	23978868	14.73
High	Master Protein	Q8R4N0	Citrate lyase subunit beta-like protein, mitochondrial OS=Mus musculus GN=Clybl PE=1 SV=2	11	3	5	3	338	37.5	0	12772737	24663908	18441683	5478659	1.40614e+07	8.73381e+06	1.01388e+07	1.45631e+07	6.9028e+06	1.00012e+07	1.02293e+07	9.59991e+06	1.36768e+07	1.72633e+07	1.55817e+07	1.85849e+07	6.75287e+06	9744269	8.50716e+06	5.55838e+06	9.61055e+06	9.34512e+06
	Confidence	Annotated Sequence	Modifications	Qvality PEP	Qvality q-value	# PSMs	Master Protein Accessions	Positions in Master Proteins	# Missed Cleavages	Theo. MH+ [Da]	Abundance: F95: Sample, LV, 01, 0d, n/a, n/a, WT, NA	Abundance: F96: Sample, LV, 02, 0d, n/a, n/a, WT, NA	Abundance: F97: Sample, LV, 03, 0d, n/a, n/a, WT, NA	Abundance: F98: Sample, LV, 04, 5d, n/a, n/a, WT, NA	Abundance: F99: Sample, LV, 05, 5d, n/a, n/a, WT, NA	Abundance: F100: Sample, LV, 06, 5d, n/a, n/a, WT, NA	Abundance: F101: Sample, LV, 07, 10d, n/a, n/a, WT, NA	Abundance: F102: Sample, LV, 08, 10d, n/a, n/a, WT, NA	Abundance: F103: Sample, LV, 09, 10d, n/a, n/a, WT, NA	Abundance: F104: Sample, LV, 10, 18d, n/a, n/a, WT, NA	Abundance: F105: Sample, LV, 11, 18d, n/a, n/a, WT, NA	Abundance: F106: Sample, LV, 12, 18d, n/a, n/a, WT, NA	Abundance: F107: Sample, LV, 13, 28d, n/a, n/a, WT, NA	Abundance: F108: Sample, LV, 14, 28d, n/a, n/a, WT, NA	Abundance: F109: Sample, LV, 15, 28d, n/a, n/a, WT, NA	Abundance: F110: Sample, LV, 16, 42d, n/a, n/a, WT, NA	Abundance: F111: Sample, LV, 17, 42d, n/a, n/a, WT, NA	Abundance: F112: Sample, LV, 18, 42d, n/a, n/a, WT, NA	Abundance: F113: Sample, LV, 19, 56d, n/a, n/a, WT, NA	Abundance: F114: Sample, LV, 20, 56d, n/a, n/a, WT, NA	Abundance: F115: Sample, LV, 21, 56d, n/a, n/a, WT, NA	Abundance: F116: Sample, LV, 22, 56d, n/a, n/a, WT, NA	Confidence (by Search Engine): Sequest HT	Percolator q-Value (by Search Engine): Sequest HT	Percolator PEP (by Search Engine): Sequest HT	XCorr (by Search Engine): Sequest HT	Top Apex RT [min]	Sequence in Protein	Positions in Protein	Peptide Group Modifications in Protein	Quan Usage
	High	[K].DTQDILYAR.[Q]		0.00139271	0	2	Q8R4N0	Q8R4N0 [216-224]	0	1094.55	12772737	10685616	7.55194e+06	1.99187e+06	5230606	3402916	3.59527e+06	4891002	2.35376e+06	3.19424e+06	3.28043e+06	2.96082e+06	3.65865e+06	4.01878e+06	4.57296e+06	3.32079e+06	1.38308e+06	1.73176e+06	1.26474e+06	600266	1251813	1.20349e+06	High	0	3.353e-05	1.19	36.12	K.DTQDILYAR.Q	[216-224]		Used
		Confidence	Identifying Node	PSM Ambiguity	Annotated Sequence	Modifications	Master Protein Accessions	Protein Accessions	# Missed Cleavages	Charge	DeltaScore	DeltaCn	Rank	Search Engine Rank	m/z [Da]	MH+ [Da]	Theo. MH+ [Da]	DeltaM [ppm]	Deltam/z [Da]	Activation Type	MS Order	Isolation Interference [%]	Ion Inject Time [ms]	RT [min]	First Scan	Spectrum File	Quan Info	XCorr	Percolator q-Value	Percolator PEP	Precursor Abundance	Apex RT [min]
		High	Sequest HT (A2)	Unambiguous	[K].DTQDILYAR.[Q]		Q8R4N0	Q8R4N0	0	2	0.4202	0	1	1	547.777	1094.55	1094.55	-0.08	-4e-05	HCD (High Energy Collision Dissociation)	MS2	0	50	32.3453	15472	WT_LV_1.raw		1.19	0	3.353e-05	12772737	32.37
		High	Sequest HT (A2)	Unambiguous	[K].DTQDILYAR.[Q]		Q8R4N0	Q8R4N0	0	2	0.3049	0	1	1	547.777	1094.55	1094.55	-0.75	-0.00041	HCD (High Energy Collision Dissociation)	MS2	5.85581	50	36.0199	17280	WT_LV_15.raw		0.82	0.009175	0.07739	4.57296e+06	36.01
	High	[K].VEGPEEIR.[W]		0.0355011	0.00192312	2	Q8R4N0	Q8R4N0 [136-143]	0	928.473		9192556	7.14409e+06	2.57035e+06	6488647	3866341	5.55971e+06	7.54306e+06	3052195	6043824	6.01254e+06	5120927	8875315	12056419	9289158	14470470	5032040	7695283	6910774	4.6615e+06	8014894	7.7847e+06	High	0.0004221	0.003086	1.2	24.57	K.VEGPEEIR.W	[136-143]		Used
		Confidence	Identifying Node	PSM Ambiguity	Annotated Sequence	Modifications	Master Protein Accessions	Protein Accessions	# Missed Cleavages	Charge	DeltaScore	DeltaCn	Rank	Search Engine Rank	m/z [Da]	MH+ [Da]	Theo. MH+ [Da]	DeltaM [ppm]	Deltam/z [Da]	Activation Type	MS Order	Isolation Interference [%]	Ion Inject Time [ms]	RT [min]	First Scan	Spectrum File	Quan Info	XCorr	Percolator q-Value	Percolator PEP	Precursor Abundance	Apex RT [min]
		High	Sequest HT (A2)	Unambiguous	[K].VEGPEEIR.[W]		Q8R4N0	Q8R4N0	0	2	0.2583	0	1	1	464.74	928.473	928.473	-0.51	-0.00024	HCD (High Energy Collision Dissociation)	MS2	30.2437	50	24.5262	11606	WT_LV_16.raw		1.2	0.0004221	0.003086	14470470	24.53
		High	Sequest HT (A2)	Unambiguous	[K].VEGPEEIR.[W]		Q8R4N0	Q8R4N0	0	2	0.5155	0	1	1	464.74	928.473	928.473	-0.57	-0.00026	HCD (High Energy Collision Dissociation)	MS2	47.2172	50	24.5185	11280	WT_LV_18.raw		0.97	0.004325	0.03393	7695283	24.5
	High	[R].INSVSSGLAEVDLETFLQAR.[V]		0.106798	0.00732087	1	Q8R4N0	Q8R4N0 [106-125]	0	2149.11		4785736	3745652	916445	2.34216e+06	1.46456e+06	983859	2129017	1.49685e+06	763168	936352	1518160	1.14284e+06	1.18808e+06	1.71955e+06	793652	337749	317222	331646	296619	343843	356934	High	0.001819	0.01499	0.74	75.09	R.INSVSSGLAEVDLETFLQAR.V	[106-125]		Used
		Confidence	Identifying Node	PSM Ambiguity	Annotated Sequence	Modifications	Master Protein Accessions	Protein Accessions	# Missed Cleavages	Charge	DeltaScore	DeltaCn	Rank	Search Engine Rank	m/z [Da]	MH+ [Da]	Theo. MH+ [Da]	DeltaM [ppm]	Deltam/z [Da]	Activation Type	MS Order	Isolation Interference [%]	Ion Inject Time [ms]	RT [min]	First Scan	Spectrum File	Quan Info	XCorr	Percolator q-Value	Percolator PEP	Precursor Abundance	Apex RT [min]
		High	Sequest HT (A2)	Unambiguous	[R].INSVSSGLAEVDLETFLQAR.[V]		Q8R4N0	Q8R4N0	0	3	0.5	0	1	1	717.044	2149.12	2149.11	1.59	0.00114	HCD (High Energy Collision Dissociation)	MS2	6.99811	50	75.069	30521	WT_LV_2.raw		0.74	0.001819	0.01499	4785736	75.09
High	Master Protein	P02463	Collagen alpha-1(IV) chain OS=Mus musculus GN=Col4a1 PE=2 SV=4	2	2	10	2	1669	160.6	2.03	3.71698e+07	25918043	21675009	7.60369e+06	1.28969e+07	7.58339e+06	1.00444e+07	12692747	6950568	1.11601e+07	13061699	5.99536e+06	13239161	1.2531e+07	13795184	11844357	5.20561e+06	5.6932e+06	6.98077e+06	3.12365e+06	6.02158e+06	5.47597e+06
	Confidence	Annotated Sequence	Modifications	Qvality PEP	Qvality q-value	# PSMs	Master Protein Accessions	Positions in Master Proteins	# Missed Cleavages	Theo. MH+ [Da]	Abundance: F95: Sample, LV, 01, 0d, n/a, n/a, WT, NA	Abundance: F96: Sample, LV, 02, 0d, n/a, n/a, WT, NA	Abundance: F97: Sample, LV, 03, 0d, n/a, n/a, WT, NA	Abundance: F98: Sample, LV, 04, 5d, n/a, n/a, WT, NA	Abundance: F99: Sample, LV, 05, 5d, n/a, n/a, WT, NA	Abundance: F100: Sample, LV, 06, 5d, n/a, n/a, WT, NA	Abundance: F101: Sample, LV, 07, 10d, n/a, n/a, WT, NA	Abundance: F102: Sample, LV, 08, 10d, n/a, n/a, WT, NA	Abundance: F103: Sample, LV, 09, 10d, n/a, n/a, WT, NA	Abundance: F104: Sample, LV, 10, 18d, n/a, n/a, WT, NA	Abundance: F105: Sample, LV, 11, 18d, n/a, n/a, WT, NA	Abundance: F106: Sample, LV, 12, 18d, n/a, n/a, WT, NA	Abundance: F107: Sample, LV, 13, 28d, n/a, n/a, WT, NA	Abundance: F108: Sample, LV, 14, 28d, n/a, n/a, WT, NA	Abundance: F109: Sample, LV, 15, 28d, n/a, n/a, WT, NA	Abundance: F110: Sample, LV, 16, 42d, n/a, n/a, WT, NA	Abundance: F111: Sample, LV, 17, 42d, n/a, n/a, WT, NA	Abundance: F112: Sample, LV, 18, 42d, n/a, n/a, WT, NA	Abundance: F113: Sample, LV, 19, 56d, n/a, n/a, WT, NA	Abundance: F114: Sample, LV, 20, 56d, n/a, n/a, WT, NA	Abundance: F115: Sample, LV, 21, 56d, n/a, n/a, WT, NA	Abundance: F116: Sample, LV, 22, 56d, n/a, n/a, WT, NA	Confidence (by Search Engine): Sequest HT	Percolator q-Value (by Search Engine): Sequest HT	Percolator PEP (by Search Engine): Sequest HT	XCorr (by Search Engine): Sequest HT	Top Apex RT [min]	Sequence in Protein	Positions in Protein	Peptide Group Modifications in Protein	Quan Usage
	High	[R].AHGQDLGTAGSCLR.[K]	1xCarbamidomethyl [C12]	0.002463	0	7	P02463	P02463 [1482-1495]	0	1442.68	20587908	14541161	12364260	4.26431e+06	7670001	4428569	5.50949e+06	7107008	3.86634e+06	6.37362e+06	7.2037e+06	4.03808e+06	7.72044e+06	7.14239e+06	8.02749e+06	6.56359e+06	3.31248e+06	3.47216e+06	4295326	1.97834e+06	3.73899e+06	3.2168e+06	High	2.352e-05	0.0003253	2.03	25.15	R.AHGQDLGTAGSCLR.K	[1482-1495]		Used
		Confidence	Identifying Node	PSM Ambiguity	Annotated Sequence	Modifications	Master Protein Accessions	Protein Accessions	# Missed Cleavages	Charge	DeltaScore	DeltaCn	Rank	Search Engine Rank	m/z [Da]	MH+ [Da]	Theo. MH+ [Da]	DeltaM [ppm]	Deltam/z [Da]	Activation Type	MS Order	Isolation Interference [%]	Ion Inject Time [ms]	RT [min]	First Scan	Spectrum File	Quan Info	XCorr	Percolator q-Value	Percolator PEP	Precursor Abundance	Apex RT [min]
		High	Sequest HT (A2)	Unambiguous	[R].AHGQDLGTAGScLR.[K]	C12(Carbamidomethyl)	P02463	P02463	0	3	0.4176	0	1	1	481.566	1442.68	1442.68	1.54	0.00074	HCD (High Energy Collision Dissociation)	MS2	25.3239	50	25.1263	10636	WT_LV_2.raw		1.82	0	7.473e-05	14541161	25.12
		High	Sequest HT (A2)	Unambiguous	[R].AHGQDLGTAGScLR.[K]	C12(Carbamidomethyl)	P02463	P02463	0	3	0.4236	0	1	1	481.566	1442.68	1442.68	1.65	0.00079	HCD (High Energy Collision Dissociation)	MS2	20.0194	50	22.4047	10548	WT_LV_1.raw		2.03	2.352e-05	0.0003253	20587908	22.39
		High	Sequest HT (A2)	Unambiguous	[R].AHGQDLGTAGScLR.[K]	C12(Carbamidomethyl)	P02463	P02463	0	3	0.3908	0	1	1	481.566	1442.68	1442.68	1.63	0.00078	HCD (High Energy Collision Dissociation)	MS2	20.5319	50	24.8692	10218	WT_LV_3.raw		1.74	0.0001679	0.0009306	12364260	24.88
		High	Sequest HT (A2)	Unambiguous	[R].AHGQDLGTAGScLR.[K]	C12(Carbamidomethyl)	P02463	P02463	0	3	0.2517	0	1	1	481.565	1442.68	1442.68	0.51	0.00025	HCD (High Energy Collision Dissociation)	MS2	56.1294	50	25.1501	11751	WT_LV_13.raw		1.47	0.0002524	0.001473	7.72044e+06	25.14
		High	Sequest HT (A2)	Unambiguous	[R].AHGQDLGTAGScLR.[K]	C12(Carbamidomethyl)	P02463	P02463	0	3	0.2568	0	1	1	481.565	1442.68	1442.68	0.87	0.00042	HCD (High Energy Collision Dissociation)	MS2	24.9014	50	25.0405	8580	WT_LV_4.raw		0.74	0.001528	0.01094	4.26431e+06	25.06
		High	Sequest HT (A2)	Unambiguous	[R].AHGQDLGTAGScLR.[K]	C12(Carbamidomethyl)	P02463	P02463	0	3	0.4027	0	1	1	481.565	1442.68	1442.68	0.91	0.00044	HCD (High Energy Collision Dissociation)	MS2	58.6736	50	25.1866	11928	WT_LV_15.raw		1.49	0.004371	0.03464	8.02749e+06	25.19
		High	Sequest HT (A2)	Unambiguous	[R].AHGQDLGTAGScLR.[K]	C12(Carbamidomethyl)	P02463	P02463	0	3	0.2027	0	1	1	481.565	1442.68	1442.68	0.77	0.00037	HCD (High Energy Collision Dissociation)	MS2	32.1829	50	25.1259	10942	WT_LV_7.raw		0.74	0.007698	0.06522	5.50949e+06	25.09
	High	[R].AHGQDLGTAGSCLR.[K]	1xCarbamidomethyl [C12]; 2xLabel:2H(3) [L6; L13]	0.0395357	0.00207101	1	P02463	P02463 [1482-1495]	0	1448.72																							High	0.0004864	0.003586	1.41		R.AHGQDLGTAGSCLR.K	[1482-1495]		Not Used
		Confidence	Identifying Node	PSM Ambiguity	Annotated Sequence	Modifications	Master Protein Accessions	Protein Accessions	# Missed Cleavages	Charge	DeltaScore	DeltaCn	Rank	Search Engine Rank	m/z [Da]	MH+ [Da]	Theo. MH+ [Da]	DeltaM [ppm]	Deltam/z [Da]	Activation Type	MS Order	Isolation Interference [%]	Ion Inject Time [ms]	RT [min]	First Scan	Spectrum File	Quan Info	XCorr	Percolator q-Value	Percolator PEP	Precursor Abundance	Apex RT [min]
		High	Sequest HT (A2)	Unambiguous	[R].AHGQDlGTAGSclR.[K]	L6(Label:2H(3)); C12(Carbamidomethyl); L13(Label:2H(3))	P02463	P02463	0	3	0.4184	0	1	1	483.579	1448.72	1448.72	1.97	0.00095	HCD (High Energy Collision Dissociation)	MS2	4.63539	50	24.9945	11839	WT_LV_16.raw	Not Reliable	1.41	0.0004864	0.003586
	High	[R].HSQTTDDPLCPPGTK.[I]	1xCarbamidomethyl [C10]	0.063134	0.00452855	2	P02463	P02463 [1451-1465]	0	1653.75	1.65819e+07	11376882	9310749	3.33938e+06	5.22691e+06	3.15482e+06	4534890	5585739	3.08423e+06	4786510	5.858e+06	1.95728e+06	5.51872e+06	5388563	5.7677e+06	5.28076e+06	1893124	2.22104e+06	2.68544e+06	1.14532e+06	2282590	2.25917e+06	High	0.0009944	0.006925	1.34	28.32	R.HSQTTDDPLCPPGTK.I	[1451-1465]		Used
		Confidence	Identifying Node	PSM Ambiguity	Annotated Sequence	Modifications	Master Protein Accessions	Protein Accessions	# Missed Cleavages	Charge	DeltaScore	DeltaCn	Rank	Search Engine Rank	m/z [Da]	MH+ [Da]	Theo. MH+ [Da]	DeltaM [ppm]	Deltam/z [Da]	Activation Type	MS Order	Isolation Interference [%]	Ion Inject Time [ms]	RT [min]	First Scan	Spectrum File	Quan Info	XCorr	Percolator q-Value	Percolator PEP	Precursor Abundance	Apex RT [min]
		High	Sequest HT (A2)	Unambiguous	[R].HSQTTDDPLcPPGTK.[I]	C10(Carbamidomethyl)	P02463	P02463	0	3	0.5896	0	1	1	551.924	1653.76	1653.75	1.83	0.00101	HCD (High Energy Collision Dissociation)	MS2	10.0218	50	25.3852	12025	WT_LV_1.raw		1.34	0.0009944	0.006925	1.65819e+07	25.32
		High	Sequest HT (A2)	Unambiguous	[R].HSQTTDDPLcPPGTK.[I]	C10(Carbamidomethyl)	P02463	P02463	0	3	0.4545	0	1	1	551.922	1653.75	1653.75	-0.52	-0.00029	HCD (High Energy Collision Dissociation)	MS2	5.09515	50	28.0746	11952	WT_LV_2.raw		0.99	0.004684	0.03672	11376882	28.11
High	Master Protein	E9QKR0	Guanine nucleotide-binding protein G(I)/G(S)/G(T) subunit beta-2 OS=Mus musculus GN=Gnb2 PE=1 SV=1	8	3	4	3	382	41.4	0	3.66489e+07	1.11995e+07	9.29992e+06	6.44041e+06	5116618	9.13469e+06	1.06327e+07	1.5455e+07	6.33328e+06	14460437	14261960	1.08256e+07	1.69119e+07	2.18585e+07	1.63382e+07	26839185	1.01571e+07	1.37982e+07	12380636	9.94729e+06	12972993	14045001
	Confidence	Annotated Sequence	Modifications	Qvality PEP	Qvality q-value	# PSMs	Master Protein Accessions	Positions in Master Proteins	# Missed Cleavages	Theo. MH+ [Da]	Abundance: F95: Sample, LV, 01, 0d, n/a, n/a, WT, NA	Abundance: F96: Sample, LV, 02, 0d, n/a, n/a, WT, NA	Abundance: F97: Sample, LV, 03, 0d, n/a, n/a, WT, NA	Abundance: F98: Sample, LV, 04, 5d, n/a, n/a, WT, NA	Abundance: F99: Sample, LV, 05, 5d, n/a, n/a, WT, NA	Abundance: F100: Sample, LV, 06, 5d, n/a, n/a, WT, NA	Abundance: F101: Sample, LV, 07, 10d, n/a, n/a, WT, NA	Abundance: F102: Sample, LV, 08, 10d, n/a, n/a, WT, NA	Abundance: F103: Sample, LV, 09, 10d, n/a, n/a, WT, NA	Abundance: F104: Sample, LV, 10, 18d, n/a, n/a, WT, NA	Abundance: F105: Sample, LV, 11, 18d, n/a, n/a, WT, NA	Abundance: F106: Sample, LV, 12, 18d, n/a, n/a, WT, NA	Abundance: F107: Sample, LV, 13, 28d, n/a, n/a, WT, NA	Abundance: F108: Sample, LV, 14, 28d, n/a, n/a, WT, NA	Abundance: F109: Sample, LV, 15, 28d, n/a, n/a, WT, NA	Abundance: F110: Sample, LV, 16, 42d, n/a, n/a, WT, NA	Abundance: F111: Sample, LV, 17, 42d, n/a, n/a, WT, NA	Abundance: F112: Sample, LV, 18, 42d, n/a, n/a, WT, NA	Abundance: F113: Sample, LV, 19, 56d, n/a, n/a, WT, NA	Abundance: F114: Sample, LV, 20, 56d, n/a, n/a, WT, NA	Abundance: F115: Sample, LV, 21, 56d, n/a, n/a, WT, NA	Abundance: F116: Sample, LV, 22, 56d, n/a, n/a, WT, NA	Confidence (by Search Engine): Sequest HT	Percolator q-Value (by Search Engine): Sequest HT	Percolator PEP (by Search Engine): Sequest HT	XCorr (by Search Engine): Sequest HT	Top Apex RT [min]	Sequence in Protein	Positions in Protein	Peptide Group Modifications in Protein	Quan Usage
	High	[R].LLVSASQDGK.[L]		0.0171989	0.00126755	1	E9QKR0	E9QKR0 [111-120]	0	1017.56	14535160	2.12722e+06	2113676	307147		456817																	High	0.0002034	0.001135	1.55	23.36	R.LLVSASQDGK.L	[111-120]		Used
		Confidence	Identifying Node	PSM Ambiguity	Annotated Sequence	Modifications	Master Protein Accessions	Protein Accessions	# Missed Cleavages	Charge	DeltaScore	DeltaCn	Rank	Search Engine Rank	m/z [Da]	MH+ [Da]	Theo. MH+ [Da]	DeltaM [ppm]	Deltam/z [Da]	Activation Type	MS Order	Isolation Interference [%]	Ion Inject Time [ms]	RT [min]	First Scan	Spectrum File	Quan Info	XCorr	Percolator q-Value	Percolator PEP	Precursor Abundance	Apex RT [min]
		High	Sequest HT (A2)	Unambiguous	[R].LLVSASQDGK.[L]		E9QKR0	D3Z1M1; E9QKR0; Q3TQ70; Q3U1B1; P62880; D3YZX3	0	2	0.4903	0	1	1	509.282	1017.56	1017.56	-0.33	-0.00017	HCD (High Energy Collision Dissociation)	MS2	46.6893	50	23.0596	10872	WT_LV_1.raw		1.55	0.0002034	0.001135	14535160	23.05
	High	[R].TFVSGACDASIK.[L]	1xCarbamidomethyl [C7]	0.0271005	0.00185677	1	E9QKR0	E9QKR0 [240-251]	0	1255.6	7.8242e+06	8.29079e+06	7.02274e+06	2392947	5116618	3254962	4047383	5743379	2.56657e+06	5502522	5475066	4.56922e+06	6.41709e+06	8.05824e+06	6.20835e+06	9433253	2.96698e+06	4.65428e+06	4.29966e+06	3.15876e+06	4402452	4627163	High	0.0003791	0.002126	0.96	33.37	R.TFVSGACDASIK.L	[240-251]		Used
		Confidence	Identifying Node	PSM Ambiguity	Annotated Sequence	Modifications	Master Protein Accessions	Protein Accessions	# Missed Cleavages	Charge	DeltaScore	DeltaCn	Rank	Search Engine Rank	m/z [Da]	MH+ [Da]	Theo. MH+ [Da]	DeltaM [ppm]	Deltam/z [Da]	Activation Type	MS Order	Isolation Interference [%]	Ion Inject Time [ms]	RT [min]	First Scan	Spectrum File	Quan Info	XCorr	Percolator q-Value	Percolator PEP	Precursor Abundance	Apex RT [min]
		High	Sequest HT (A2)	Unambiguous	[R].TFVSGAcDASIK.[L]	C7(Carbamidomethyl)	E9QKR0	D3Z1M1; E9QKR0; E9PWM7; P62880; D3YZX3	0	2	1	0	1	1	628.303	1255.6	1255.6	-0.04	-3e-05	HCD (High Energy Collision Dissociation)	MS2	0	50	33.3574	15734	WT_LV_13.raw		0.96	0.0003791	0.002126	6.41709e+06	33.35
	High	[R].AGVLAGHDNR.[V]		0.105425	0.00732087	2	E9QKR0	E9QKR0 [347-356]	0	1009.52	14289563	781506	163503	3740319		5422913	6.58535e+06	9.71166e+06	3.76672e+06	8957915	8786894	6.25638e+06	1.04948e+07	13800241	1.01298e+07	17405932	7.1901e+06	9143876	8.08098e+06	6788532	8570541	9417838	High	0.001808	0.01472	1.03	13.16	R.AGVLAGHDNR.V	[347-356]		Used
		Confidence	Identifying Node	PSM Ambiguity	Annotated Sequence	Modifications	Master Protein Accessions	Protein Accessions	# Missed Cleavages	Charge	DeltaScore	DeltaCn	Rank	Search Engine Rank	m/z [Da]	MH+ [Da]	Theo. MH+ [Da]	DeltaM [ppm]	Deltam/z [Da]	Activation Type	MS Order	Isolation Interference [%]	Ion Inject Time [ms]	RT [min]	First Scan	Spectrum File	Quan Info	XCorr	Percolator q-Value	Percolator PEP	Precursor Abundance	Apex RT [min]
		High	Sequest HT (A2)	Unambiguous	[R].AGVLAGHDNR.[V]		E9QKR0	E9QKR0; Q3TQ70; Q3U1B1; E9PWM7; P62880; D3YZX3	0	3	0.3301	0	1	1	337.177	1009.52	1009.52	-0.69	-0.00023	HCD (High Energy Collision Dissociation)	MS2	27.5866	50	13.2974	6052	WT_LV_1.raw		1.03	0.001808	0.01472	8.12241e+06	13.34
		High	Sequest HT (A2)	Unambiguous	[R].AGVLAGHDNR.[V]		E9QKR0	E9QKR0; Q3TQ70; Q3U1B1; E9PWM7; P62880; D3YZX3	0	2	0.1622	0	1	1	505.262	1009.52	1009.52	0.26	0.00013	HCD (High Energy Collision Dissociation)	MS2	5.29747	50	13.3628	6085	WT_LV_1.raw		0.74	0.007006	0.05818	6.16715e+06	13.34
High	Master Protein	E9Q3H6	Protein Coq10a OS=Mus musculus GN=Coq10a PE=4 SV=1	9	2	8	2	259	28.9	0	24199424	20027644	14147175	4.85147e+06	1.20375e+07	6.91226e+06	7.52335e+06	10397625	4.43859e+06	8.13677e+06	9.65263e+06	7.8725e+06	13286980	19487851	18161776	19252454	7263541	9.65593e+06	9.42601e+06	6.8777e+06	9.87281e+06	1.15673e+07
	Confidence	Annotated Sequence	Modifications	Qvality PEP	Qvality q-value	# PSMs	Master Protein Accessions	Positions in Master Proteins	# Missed Cleavages	Theo. MH+ [Da]	Abundance: F95: Sample, LV, 01, 0d, n/a, n/a, WT, NA	Abundance: F96: Sample, LV, 02, 0d, n/a, n/a, WT, NA	Abundance: F97: Sample, LV, 03, 0d, n/a, n/a, WT, NA	Abundance: F98: Sample, LV, 04, 5d, n/a, n/a, WT, NA	Abundance: F99: Sample, LV, 05, 5d, n/a, n/a, WT, NA	Abundance: F100: Sample, LV, 06, 5d, n/a, n/a, WT, NA	Abundance: F101: Sample, LV, 07, 10d, n/a, n/a, WT, NA	Abundance: F102: Sample, LV, 08, 10d, n/a, n/a, WT, NA	Abundance: F103: Sample, LV, 09, 10d, n/a, n/a, WT, NA	Abundance: F104: Sample, LV, 10, 18d, n/a, n/a, WT, NA	Abundance: F105: Sample, LV, 11, 18d, n/a, n/a, WT, NA	Abundance: F106: Sample, LV, 12, 18d, n/a, n/a, WT, NA	Abundance: F107: Sample, LV, 13, 28d, n/a, n/a, WT, NA	Abundance: F108: Sample, LV, 14, 28d, n/a, n/a, WT, NA	Abundance: F109: Sample, LV, 15, 28d, n/a, n/a, WT, NA	Abundance: F110: Sample, LV, 16, 42d, n/a, n/a, WT, NA	Abundance: F111: Sample, LV, 17, 42d, n/a, n/a, WT, NA	Abundance: F112: Sample, LV, 18, 42d, n/a, n/a, WT, NA	Abundance: F113: Sample, LV, 19, 56d, n/a, n/a, WT, NA	Abundance: F114: Sample, LV, 20, 56d, n/a, n/a, WT, NA	Abundance: F115: Sample, LV, 21, 56d, n/a, n/a, WT, NA	Abundance: F116: Sample, LV, 22, 56d, n/a, n/a, WT, NA	Confidence (by Search Engine): Sequest HT	Percolator q-Value (by Search Engine): Sequest HT	Percolator PEP (by Search Engine): Sequest HT	XCorr (by Search Engine): Sequest HT	Top Apex RT [min]	Sequence in Protein	Positions in Protein	Peptide Group Modifications in Protein	Quan Usage
	High	[K].AQLEVGFPPVLER.[Y]		0.0205244	0.00143922	5	E9Q3H6	E9Q3H6 [144-156]	0	1454.8	24199424	20027644	14147175	4491683	11772336	6682876	5.98163e+06	7995710	3.64223e+06	5.79694e+06	6.64262e+06	4304420	5341412	6189890	9216570	2602490	1609656	1.09433e+06	779362	289159	617668	637844	High	0.000288	0.001594	0.84	62.15	K.AQLEVGFPPVLER.Y	[144-156]		Used
		Confidence	Identifying Node	PSM Ambiguity	Annotated Sequence	Modifications	Master Protein Accessions	Protein Accessions	# Missed Cleavages	Charge	DeltaScore	DeltaCn	Rank	Search Engine Rank	m/z [Da]	MH+ [Da]	Theo. MH+ [Da]	DeltaM [ppm]	Deltam/z [Da]	Activation Type	MS Order	Isolation Interference [%]	Ion Inject Time [ms]	RT [min]	First Scan	Spectrum File	Quan Info	XCorr	Percolator q-Value	Percolator PEP	Precursor Abundance	Apex RT [min]
		High	Sequest HT (A2)	Unambiguous	[K].AQLEVGFPPVLER.[Y]		E9Q3H6	E9Q3H6	0	2	0.5067	0	1	1	727.903	1454.8	1454.8	-0.4	-0.00029	HCD (High Energy Collision Dissociation)	MS2	28.2397	50	54.4616	26377	WT_LV_1.raw		0.75	0.0002524	0.00145	24199424	54.39
		High	Sequest HT (A2)	Unambiguous	[K].AQLEVGFPPVLER.[Y]		E9Q3H6	E9Q3H6	0	2	0.4048	0	1	1	727.903	1454.8	1454.8	-0.94	-0.00068	HCD (High Energy Collision Dissociation)	MS2	10.8181	50	62.4183	26289	WT_LV_2.raw		0.84	0.000288	0.001594	20027644	62.29
		High	Sequest HT (A2)	Unambiguous	[K].AQLEVGFPPVLER.[Y]		E9Q3H6	E9Q3H6	0	2	0.3472	0	1	1	727.905	1454.8	1454.8	1.07	0.00078	HCD (High Energy Collision Dissociation)	MS2	16.652	50	62.1218	26177	WT_LV_2.raw		0.72	0.0008993	0.006395	20027644	62.29
		High	Sequest HT (A2)	Unambiguous	[K].AQLEVGFPPVLER.[Y]		E9Q3H6	E9Q3H6	0	2	0.5	0	1	1	727.906	1454.8	1454.8	2.64	0.00192	HCD (High Energy Collision Dissociation)	MS2	25.1795	50	54.2011	26252	WT_LV_1.raw		0.74	0.001571	0.01145	24199424	54.39
		High	Sequest HT (A2)	Unambiguous	[K].AQLEVGFPPVLER.[Y]		E9Q3H6	E9Q3H6	0	2	0.5	0	1	1	727.904	1454.8	1454.8	0.69	0.0005	HCD (High Energy Collision Dissociation)	MS2	9.43179	50	62.3363	28550	WT_LV_5.raw		0.5	0.002194	0.01758	11772336	62.32
	High	[K].AQLEVGFPPVLER.[Y]	2xLabel:2H(3) [L3; L11]	0.00349515	0	2	E9Q3H6	E9Q3H6 [144-156]	0	1460.84				359790	265152	229388	1541723	2401915	796360	2.33983e+06	3.01001e+06	3.56808e+06	7945568	13297961	8945206	16649964	5653885	8561598	8646649	6588545	9255142	10929409	High	0.0004221	0.002929	0.99	62	K.AQLEVGFPPVLER.Y	[144-156]		Used
		Confidence	Identifying Node	PSM Ambiguity	Annotated Sequence	Modifications	Master Protein Accessions	Protein Accessions	# Missed Cleavages	Charge	DeltaScore	DeltaCn	Rank	Search Engine Rank	m/z [Da]	MH+ [Da]	Theo. MH+ [Da]	DeltaM [ppm]	Deltam/z [Da]	Activation Type	MS Order	Isolation Interference [%]	Ion Inject Time [ms]	RT [min]	First Scan	Spectrum File	Quan Info	XCorr	Percolator q-Value	Percolator PEP	Precursor Abundance	Apex RT [min]
		High	Sequest HT (A2)	Unambiguous	[K].AQlEVGFPPVlER.[Y]	L3(Label:2H(3)); L11(Label:2H(3))	E9Q3H6	E9Q3H6	0	2	0.4545	0	1	1	730.922	1460.84	1460.84	-0.54	-0.00039	HCD (High Energy Collision Dissociation)	MS2	29.9138	50	62.0103	30056	WT_LV_14.raw		0.88	0	0.0001222	13297961	62.06
		High	Sequest HT (A2)	Unambiguous	[K].AQlEVGFPPVlER.[Y]	L3(Label:2H(3)); L11(Label:2H(3))	E9Q3H6	E9Q3H6	0	2	0.5253	0	1	1	730.922	1460.84	1460.84	-0.79	-0.00058	HCD (High Energy Collision Dissociation)	MS2	29.4336	50	61.9543	30179	WT_LV_16.raw		0.99	0.0004221	0.002929	16649964	62.04
	High	[R].FSPGIPSYPR.[T]		0.0988	0.00673468	1	E9Q3H6	E9Q3H6 [188-197]	0	1120.58																							High	0.001673	0.01338	1.01		R.FSPGIPSYPR.T	[188-197]		Not Used
		Confidence	Identifying Node	PSM Ambiguity	Annotated Sequence	Modifications	Master Protein Accessions	Protein Accessions	# Missed Cleavages	Charge	DeltaScore	DeltaCn	Rank	Search Engine Rank	m/z [Da]	MH+ [Da]	Theo. MH+ [Da]	DeltaM [ppm]	Deltam/z [Da]	Activation Type	MS Order	Isolation Interference [%]	Ion Inject Time [ms]	RT [min]	First Scan	Spectrum File	Quan Info	XCorr	Percolator q-Value	Percolator PEP	Precursor Abundance	Apex RT [min]
		High	Sequest HT (A2)	Unambiguous	[R].FSPGIPSYPR.[T]		E9Q3H6	E9Q3H6	0	2	0.3267	0	1	1	560.793	1120.58	1120.58	0.47	0.00027	HCD (High Energy Collision Dissociation)	MS2	24.9794	50	43.3224	18351	WT_LV_2.raw		1.01	0.001673	0.01338
High	Master Protein	B2RPU8	MCG130675 OS=Mus musculus GN=Zbed5 PE=2 SV=1	4	2	7	2	756	84.2	2.28	30882041	30328836	1.96769e+07	2.56821e+06	5.11675e+06	3.40416e+06	5580810	8686046	2921569	8.28492e+06	6531279	6.23959e+06	7946442	12570106	8.32669e+06	17310408	4.59103e+06	7.77816e+06	6.67159e+06	4.99406e+06	7.26292e+06	7741339
	Confidence	Annotated Sequence	Modifications	Qvality PEP	Qvality q-value	# PSMs	Master Protein Accessions	Positions in Master Proteins	# Missed Cleavages	Theo. MH+ [Da]	Abundance: F95: Sample, LV, 01, 0d, n/a, n/a, WT, NA	Abundance: F96: Sample, LV, 02, 0d, n/a, n/a, WT, NA	Abundance: F97: Sample, LV, 03, 0d, n/a, n/a, WT, NA	Abundance: F98: Sample, LV, 04, 5d, n/a, n/a, WT, NA	Abundance: F99: Sample, LV, 05, 5d, n/a, n/a, WT, NA	Abundance: F100: Sample, LV, 06, 5d, n/a, n/a, WT, NA	Abundance: F101: Sample, LV, 07, 10d, n/a, n/a, WT, NA	Abundance: F102: Sample, LV, 08, 10d, n/a, n/a, WT, NA	Abundance: F103: Sample, LV, 09, 10d, n/a, n/a, WT, NA	Abundance: F104: Sample, LV, 10, 18d, n/a, n/a, WT, NA	Abundance: F105: Sample, LV, 11, 18d, n/a, n/a, WT, NA	Abundance: F106: Sample, LV, 12, 18d, n/a, n/a, WT, NA	Abundance: F107: Sample, LV, 13, 28d, n/a, n/a, WT, NA	Abundance: F108: Sample, LV, 14, 28d, n/a, n/a, WT, NA	Abundance: F109: Sample, LV, 15, 28d, n/a, n/a, WT, NA	Abundance: F110: Sample, LV, 16, 42d, n/a, n/a, WT, NA	Abundance: F111: Sample, LV, 17, 42d, n/a, n/a, WT, NA	Abundance: F112: Sample, LV, 18, 42d, n/a, n/a, WT, NA	Abundance: F113: Sample, LV, 19, 56d, n/a, n/a, WT, NA	Abundance: F114: Sample, LV, 20, 56d, n/a, n/a, WT, NA	Abundance: F115: Sample, LV, 21, 56d, n/a, n/a, WT, NA	Abundance: F116: Sample, LV, 22, 56d, n/a, n/a, WT, NA	Confidence (by Search Engine): Sequest HT	Percolator q-Value (by Search Engine): Sequest HT	Percolator PEP (by Search Engine): Sequest HT	XCorr (by Search Engine): Sequest HT	Top Apex RT [min]	Sequence in Protein	Positions in Protein	Peptide Group Modifications in Protein	Quan Usage
	High	[R].RAPAAQPPAAAAPSAVGSPAAAPR.[Q]		9.53572e-05	0	4	B2RPU8	B2RPU8 [28-51]	1	2153.16	11389773	10339604	6.74195e+06	2.56821e+06	5.11675e+06	3.40416e+06	5580810	8686046	2921569	6056899	6531279	6.23959e+06	7946442	12570106	8018384	17310408	4.59103e+06	7.77816e+06	6.34581e+06	4.99406e+06	7.26292e+06	7741339	High	0	7.657e-07	2.28	32.81	R.RAPAAQPPAAAAPSAVGSPAAAPR.Q	[28-51]		Used
		Confidence	Identifying Node	PSM Ambiguity	Annotated Sequence	Modifications	Master Protein Accessions	Protein Accessions	# Missed Cleavages	Charge	DeltaScore	DeltaCn	Rank	Search Engine Rank	m/z [Da]	MH+ [Da]	Theo. MH+ [Da]	DeltaM [ppm]	Deltam/z [Da]	Activation Type	MS Order	Isolation Interference [%]	Ion Inject Time [ms]	RT [min]	First Scan	Spectrum File	Quan Info	XCorr	Percolator q-Value	Percolator PEP	Precursor Abundance	Apex RT [min]
		High	Sequest HT (A2)	Unambiguous	[R].RAPAAQPPAAAAPSAVGSPAAAPR.[Q]		B2RPU8	D3Z5B1; B2RPU8; Q9D1L0; Q8CEW7	1	3	0.5614	0	1	1	718.391	2153.16	2153.16	-0.11	-8e-05	HCD (High Energy Collision Dissociation)	MS2	46.1376	50	32.8098	15708	WT_LV_16.raw		2.28	0	7.657e-07	17310408	32.77
		High	Sequest HT (A2)	Unambiguous	[R].RAPAAQPPAAAAPSAVGSPAAAPR.[Q]		B2RPU8	D3Z5B1; B2RPU8; Q9D1L0; Q8CEW7	1	3	0.6	0	1	1	718.392	2153.16	2153.16	1.33	0.00095	HCD (High Energy Collision Dissociation)	MS2	7.30769	50	28.971	13800	WT_LV_1.raw		1.75	4.412e-05	0.0005537	11389773	28.97
		High	Sequest HT (A2)	Unambiguous	[R].RAPAAQPPAAAAPSAVGSPAAAPR.[Q]		B2RPU8	D3Z5B1; B2RPU8; Q9D1L0; Q8CEW7	1	3	0.4127	0	1	1	718.39	2153.16	2153.16	-0.77	-0.00056	HCD (High Energy Collision Dissociation)	MS2	45.9495	50	32.8725	15758	WT_LV_14.raw		1.89	0.0001679	0.0009296	12570106	32.85
		High	Sequest HT (A2)	Unambiguous	[R].RAPAAQPPAAAAPSAVGSPAAAPR.[Q]		B2RPU8	D3Z5B1; B2RPU8; Q9D1L0; Q8CEW7	1	3	0.2959	0	1	1	718.39	2153.16	2153.16	-0.31	-0.00022	HCD (High Energy Collision Dissociation)	MS2	59.5165	50	32.8956	15232	WT_LV_8.raw		0.98	0.008095	0.06809	8686046	32.83
	High	[K].LCEGFNEVLR.[Q]	1xCarbamidomethyl [C2]	0.0422821	0.00296309	3	B2RPU8	B2RPU8 [135-144]	0	1236.6	19492268	19989232	12934968							2.22802e+06					308305				325777				High	0.0006266	0.003958	1.13	45.94	K.LCEGFNEVLR.Q	[135-144]		Used
		Confidence	Identifying Node	PSM Ambiguity	Annotated Sequence	Modifications	Master Protein Accessions	Protein Accessions	# Missed Cleavages	Charge	DeltaScore	DeltaCn	Rank	Search Engine Rank	m/z [Da]	MH+ [Da]	Theo. MH+ [Da]	DeltaM [ppm]	Deltam/z [Da]	Activation Type	MS Order	Isolation Interference [%]	Ion Inject Time [ms]	RT [min]	First Scan	Spectrum File	Quan Info	XCorr	Percolator q-Value	Percolator PEP	Precursor Abundance	Apex RT [min]
		High	Sequest HT (A2)	Unambiguous	[K].LcEGFNEVLR.[Q]	C2(Carbamidomethyl)	B2RPU8	D3Z5B1; B2RPU8; Q9D1L0; Q8CEW7	0	2	0.5487	0	1	1	618.807	1236.61	1236.6	1.53	0.00095	HCD (High Energy Collision Dissociation)	MS2	43.156	50	40.4258	19476	WT_LV_1.raw		1.13	0.0006266	0.003958	19492268	40.43
		High	Sequest HT (A2)	Unambiguous	[K].LcEGFNEVLR.[Q]	C2(Carbamidomethyl)	B2RPU8	D3Z5B1; B2RPU8; Q9D1L0; Q8CEW7	0	2	0.6044	0	1	1	618.806	1236.61	1236.6	1.18	0.00073	HCD (High Energy Collision Dissociation)	MS2	39.4671	50	45.9571	19436	WT_LV_2.raw		0.91	0.003196	0.02526	19989232	45.97
		High	Sequest HT (A2)	Unambiguous	[K].LcEGFNEVLR.[Q]	C2(Carbamidomethyl)	B2RPU8	D3Z5B1; B2RPU8; Q9D1L0; Q8CEW7	0	2	0.3462	0	1	1	618.806	1236.61	1236.6	1.15	0.00071	HCD (High Energy Collision Dissociation)	MS2	48.8899	50	45.8527	19148	WT_LV_3.raw		0.52	0.008942	0.07549	12934968	45.91
High	Master Protein	Q8C338	Isocitrate dehydrogenase [NADP] OS=Mus musculus GN=Idh1 PE=2 SV=1	4	2	39	1	422	47.5	27.61	60763092	3.70405e+07	27692408	12703228	36027764	24704022	31450774	47260824	16222104	27285010	32042070	27151236	14608428	16411257	13270351	12469995	10219025	7780670	3.68829e+06	3918509	5.83111e+06	6.67606e+06
	Confidence	Annotated Sequence	Modifications	Qvality PEP	Qvality q-value	# PSMs	Master Protein Accessions	Positions in Master Proteins	# Missed Cleavages	Theo. MH+ [Da]	Abundance: F95: Sample, LV, 01, 0d, n/a, n/a, WT, NA	Abundance: F96: Sample, LV, 02, 0d, n/a, n/a, WT, NA	Abundance: F97: Sample, LV, 03, 0d, n/a, n/a, WT, NA	Abundance: F98: Sample, LV, 04, 5d, n/a, n/a, WT, NA	Abundance: F99: Sample, LV, 05, 5d, n/a, n/a, WT, NA	Abundance: F100: Sample, LV, 06, 5d, n/a, n/a, WT, NA	Abundance: F101: Sample, LV, 07, 10d, n/a, n/a, WT, NA	Abundance: F102: Sample, LV, 08, 10d, n/a, n/a, WT, NA	Abundance: F103: Sample, LV, 09, 10d, n/a, n/a, WT, NA	Abundance: F104: Sample, LV, 10, 18d, n/a, n/a, WT, NA	Abundance: F105: Sample, LV, 11, 18d, n/a, n/a, WT, NA	Abundance: F106: Sample, LV, 12, 18d, n/a, n/a, WT, NA	Abundance: F107: Sample, LV, 13, 28d, n/a, n/a, WT, NA	Abundance: F108: Sample, LV, 14, 28d, n/a, n/a, WT, NA	Abundance: F109: Sample, LV, 15, 28d, n/a, n/a, WT, NA	Abundance: F110: Sample, LV, 16, 42d, n/a, n/a, WT, NA	Abundance: F111: Sample, LV, 17, 42d, n/a, n/a, WT, NA	Abundance: F112: Sample, LV, 18, 42d, n/a, n/a, WT, NA	Abundance: F113: Sample, LV, 19, 56d, n/a, n/a, WT, NA	Abundance: F114: Sample, LV, 20, 56d, n/a, n/a, WT, NA	Abundance: F115: Sample, LV, 21, 56d, n/a, n/a, WT, NA	Abundance: F116: Sample, LV, 22, 56d, n/a, n/a, WT, NA	Confidence (by Search Engine): Sequest HT	Percolator q-Value (by Search Engine): Sequest HT	Percolator PEP (by Search Engine): Sequest HT	XCorr (by Search Engine): Sequest HT	Top Apex RT [min]	Sequence in Protein	Positions in Protein	Peptide Group Modifications in Protein	Quan Usage
	High	[R].NILGGTVFR.[E]		0.0143096	0.00126755	23	P54071; Q8C338	P54071 [141-149]; Q8C338 [101-109]	0	976.557	510842976	387998912	221356464	75852424	2.61773e+08	153120048	1.46125e+08	2.34043e+08	9.11044e+07	155320480	1.59971e+08	152954080	1.77976e+08	2.47195e+08	2.44951e+08	205927506	9.5283e+07	9.61664e+07	6.526e+07	4.83301e+07	7.17323e+07	8.29301e+07	High	0.0001679	0.0008847	1.92	48.96	R.NILGGTVFR.E	[101-109]		Not Used
		Confidence	Identifying Node	PSM Ambiguity	Annotated Sequence	Modifications	Master Protein Accessions	Protein Accessions	# Missed Cleavages	Charge	DeltaScore	DeltaCn	Rank	Search Engine Rank	m/z [Da]	MH+ [Da]	Theo. MH+ [Da]	DeltaM [ppm]	Deltam/z [Da]	Activation Type	MS Order	Isolation Interference [%]	Ion Inject Time [ms]	RT [min]	First Scan	Spectrum File	Quan Info	XCorr	Percolator q-Value	Percolator PEP	Precursor Abundance	Apex RT [min]
		High	Sequest HT (A2)	Unambiguous	[R].NILGGTVFR.[E]		P54071; Q8C338	Q3TJ51; Q0QER9; O88844; Q5HZJ8; P54071; Q8C338; D6RIL6	0	2	0.4687	0	1	1	488.782	976.558	976.557	0.1	5e-05	HCD (High Energy Collision Dissociation)	MS2	1.07903	36.969	48.9034	22891	WT_LV_11.raw		1.92	0.0001679	0.0008847	159716784	48.84
		High	Sequest HT (A2)	Unambiguous	[R].NILGGTVFR.[E]		P54071; Q8C338	Q3TJ51; Q0QER9; O88844; Q5HZJ8; P54071; Q8C338; D6RIL6	0	2	0.4049	0	1	1	488.783	976.558	976.557	0.32	0.00016	HCD (High Energy Collision Dissociation)	MS2	2.53809	50	49.0142	18390	WT_LV_9.raw		1.63	0.0006266	0.003922	90968088	48.97
		High	Sequest HT (A2)	Unambiguous	[R].NILGGTVFR.[E]		P54071; Q8C338	Q3TJ51; Q0QER9; O88844; Q5HZJ8; P54071; Q8C338; D6RIL6	0	2	0.3899	0	1	1	488.782	976.558	976.557	0.24	0.00012	HCD (High Energy Collision Dissociation)	MS2	9.39733	50	49.0679	23405	WT_LV_22.raw		1.59	0.0007022	0.004851	81820480	48.98
		High	Sequest HT (A2)	Unambiguous	[R].NILGGTVFR.[E]		P54071; Q8C338	Q3TJ51; Q0QER9; O88844; Q5HZJ8; P54071; Q8C338; D6RIL6	0	2	0.4061	0	1	1	488.782	976.557	976.557	-0.7	-0.00034	HCD (High Energy Collision Dissociation)	MS2	2.52236	15.613	49.152	20796	WT_LV_2.raw		1.65	0.0007022	0.004787	387998912	49.05
		High	Sequest HT (A2)	Unambiguous	[R].NILGGTVFR.[E]		P54071; Q8C338	Q3TJ51; Q0QER9; O88844; Q5HZJ8; P54071; Q8C338; D6RIL6	0	2	0.4083	0	1	1	488.782	976.558	976.557	0.17	8e-05	HCD (High Energy Collision Dissociation)	MS2	1.75668	38.282	48.9986	22438	WT_LV_12.raw		1.69	0.0008635	0.005908	152954080	48.94
		High	Sequest HT (A2)	Unambiguous	[R].NILGGTVFR.[E]		P54071; Q8C338	Q3TJ51; Q0QER9; O88844; Q5HZJ8; P54071; Q8C338; D6RIL6	0	2	0.3019	0	1	1	488.783	976.559	976.557	1.33	0.00065	HCD (High Energy Collision Dissociation)	MS2	8.28552	50	49.0832	23062	WT_LV_19.raw		1.59	0.0008993	0.006482	64680392	49.01
		High	Sequest HT (A2)	Unambiguous	[R].NILGGTVFR.[E]		P54071; Q8C338	Q3TJ51; Q0QER9; O88844; Q5HZJ8; P54071; Q8C338; D6RIL6	0	2	0.4551	0	1	1	488.783	976.558	976.557	0.42	0.0002	HCD (High Energy Collision Dissociation)	MS2	13.085	50	48.8677	23588	WT_LV_15.raw		1.67	0.0009665	0.006829	243362592	49.01
		High	Sequest HT (A2)	Unambiguous	[R].NILGGTVFR.[E]		P54071; Q8C338	Q3TJ51; Q0QER9; O88844; Q5HZJ8; P54071; Q8C338; D6RIL6	0	2	0.3822	0	1	1	488.782	976.558	976.557	0.12	6e-05	HCD (High Energy Collision Dissociation)	MS2	1.08512	35.139	49.0185	22949	WT_LV_10.raw		1.57	0.0009665	0.006867	155320480	48.96
		High	Sequest HT (A2)	Unambiguous	[R].NILGGTVFR.[E]		P54071; Q8C338	Q3TJ51; Q0QER9; O88844; Q5HZJ8; P54071; Q8C338; D6RIL6	0	2	0.5249	0	1	1	488.783	976.558	976.557	0.88	0.00043	HCD (High Energy Collision Dissociation)	MS2	5.14074	50	48.821	23675	WT_LV_16.raw		1.81	0.001349	0.008628	203820272	48.95
		High	Sequest HT (A2)	Unambiguous	[R].NILGGTVFR.[E]		P54071; Q8C338	Q3TJ51; Q0QER9; O88844; Q5HZJ8; P54071; Q8C338; D6RIL6	0	2	0.4074	0	1	1	488.783	976.558	976.557	0.53	0.00026	HCD (High Energy Collision Dissociation)	MS2	3.41541	33.658	49.0771	23458	WT_LV_13.raw		1.62	0.001436	0.009368	176643392	49.01
		High	Sequest HT (A2)	Unambiguous	[R].NILGGTVFR.[E]		P54071; Q8C338	Q3TJ51; Q0QER9; O88844; Q5HZJ8; P54071; Q8C338; D6RIL6	0	2	0.4106	0	1	1	488.783	976.558	976.557	0.59	0.00029	HCD (High Energy Collision Dissociation)	MS2	7.70389	50	48.8001	23634	WT_LV_14.raw		1.51	0.001505	0.01055	244937216	48.93
		High	Sequest HT (A2)	Unambiguous	[R].NILGGTVFR.[E]		P54071; Q8C338	Q3TJ51; Q0QER9; O88844; Q5HZJ8; P54071; Q8C338; D6RIL6	0	2	0.5183	0	1	1	488.783	976.559	976.557	1.1	0.00054	HCD (High Energy Collision Dissociation)	MS2	11.2811	50	49.0891	22306	WT_LV_17.raw		1.64	0.001597	0.01228	94645400	49
		High	Sequest HT (A2)	Unambiguous	[R].NILGGTVFR.[E]		P54071; Q8C338	Q3TJ51; Q0QER9; O88844; Q5HZJ8; P54071; Q8C338; D6RIL6	0	2	0.4037	0	1	1	488.782	976.557	976.557	-0.35	-0.00017	HCD (High Energy Collision Dissociation)	MS2	1.27575	9.035	43.1766	20835	WT_LV_1.raw		1.61	0.001704	0.01402	510842976	43.12
		High	Sequest HT (A2)	Unambiguous	[R].NILGGTVFR.[E]		P54071; Q8C338	Q3TJ51; Q0QER9; O88844; Q5HZJ8; P54071; Q8C338; D6RIL6	0	2	0.4386	0	1	1	488.782	976.558	976.557	0.06	3e-05	HCD (High Energy Collision Dissociation)	MS2	6.93058	50	49.0872	23806	WT_LV_16.raw		1.71	0.00188	0.01543	203820272	48.95
		High	Sequest HT (A2)	Unambiguous	[R].NILGGTVFR.[E]		P54071; Q8C338	Q3TJ51; Q0QER9; O88844; Q5HZJ8; P54071; Q8C338; D6RIL6	0	2	0.3185	0	1	1	488.783	976.558	976.557	0.86	0.00042	HCD (High Energy Collision Dissociation)	MS2	0.712036	28.955	48.8329	20264	WT_LV_6.raw		1.35	0.002138	0.01722	153120048	48.8
		High	Sequest HT (A2)	Unambiguous	[R].NILGGTVFR.[E]		P54071; Q8C338	Q3TJ51; Q0QER9; O88844; Q5HZJ8; P54071; Q8C338; D6RIL6	0	2	0.3214	0	1	1	488.783	976.559	976.557	1.69	0.00083	HCD (High Energy Collision Dissociation)	MS2	0.33935	17.263	48.7695	22605	WT_LV_5.raw		1.4	0.002717	0.02151	261162992	48.74
		High	Sequest HT (A2)	Unambiguous	[R].NILGGTVFR.[E]		P54071; Q8C338	Q3TJ51; Q0QER9; O88844; Q5HZJ8; P54071; Q8C338; D6RIL6	0	2	0.4897	0	1	1	488.782	976.557	976.557	0.02	1e-05	HCD (High Energy Collision Dissociation)	MS2	6.14996	50	49.0659	23765	WT_LV_14.raw		1.45	0.004979	0.03926	244937216	48.93
		High	Sequest HT (A2)	Unambiguous	[R].NILGGTVFR.[E]		P54071; Q8C338	Q3TJ51; Q0QER9; O88844; Q5HZJ8; P54071; Q8C338; D6RIL6	0	2	0.4789	0	1	1	488.783	976.559	976.557	1.36	0.00066	HCD (High Energy Collision Dissociation)	MS2	11.961	50	49.1719	23248	WT_LV_21.raw		1.42	0.005221	0.04258	70779368	49.06
		High	Sequest HT (A2)	Unambiguous	[R].NILGGTVFR.[E]		P54071; Q8C338	Q3TJ51; Q0QER9; O88844; Q5HZJ8; P54071; Q8C338; D6RIL6	0	2	0.4672	0	1	1	488.783	976.559	976.557	1.48	0.00072	HCD (High Energy Collision Dissociation)	MS2	6.47502	50	49.1803	23261	WT_LV_18.raw		1.37	0.005357	0.04446	95442264	49.07
		High	Sequest HT (A2)	Unambiguous	[R].NILGGTVFR.[E]		P54071; Q8C338	Q3TJ51; Q0QER9; O88844; Q5HZJ8; P54071; Q8C338; D6RIL6	0	2	0.4583	0	1	1	488.782	976.557	976.557	-0.38	-0.00019	HCD (High Energy Collision Dissociation)	MS2	0.728889	35.857	49.0328	22350	WT_LV_7.raw		1.44	0.007154	0.06026	145992064	48.98
		High	Sequest HT (A2)	Unambiguous	[R].NILGGTVFR.[E]		P54071; Q8C338	Q3TJ51; Q0QER9; O88844; Q5HZJ8; P54071; Q8C338; D6RIL6	0	2	0.4773	0	1	1	488.783	976.558	976.557	0.3	0.00015	HCD (High Energy Collision Dissociation)	MS2	0.898984	23.971	48.9173	23079	WT_LV_8.raw		1.32	0.007206	0.06109	233669168	48.85
		High	Sequest HT (A2)	Unambiguous	[R].NILGGTVFR.[E]		P54071; Q8C338	Q3TJ51; Q0QER9; O88844; Q5HZJ8; P54071; Q8C338; D6RIL6	0	2	0.2321	0	1	1	488.783	976.559	976.557	1.38	0.00067	HCD (High Energy Collision Dissociation)	MS2	16.4852	50	48.849	20667	WT_LV_2.raw		1.12	0.007239	0.06176	387998912	49.05
		High	Sequest HT (A2)	Unambiguous	[R].NILGGTVFR.[E]		P54071; Q8C338	Q3TJ51; Q0QER9; O88844; Q5HZJ8; P54071; Q8C338; D6RIL6	0	2	0.4088	0	1	1	488.783	976.558	976.557	0.83	0.00041	HCD (High Energy Collision Dissociation)	MS2	3.68777	50	49.1406	23719	WT_LV_15.raw		1.59	0.008095	0.06794	243362592	49.01
	High	[R].NILGGTVFR.[E]	1xLabel:2H(3) [L3]	0.0149069	0.00126755	12	P54071; Q8C338	P54071 [141-149]; Q8C338 [101-109]	0	979.576							33586724	55155432	19924120	75119016	67067972	78752088	146704032	226443008	171221120	357857568	105615784	156869232	149416688	124531816	175088704	205079136	High	0.0002208	0.001217	1.99	48.87	R.NILGGTVFR.E	[101-109]		Not Used
		Confidence	Identifying Node	PSM Ambiguity	Annotated Sequence	Modifications	Master Protein Accessions	Protein Accessions	# Missed Cleavages	Charge	DeltaScore	DeltaCn	Rank	Search Engine Rank	m/z [Da]	MH+ [Da]	Theo. MH+ [Da]	DeltaM [ppm]	Deltam/z [Da]	Activation Type	MS Order	Isolation Interference [%]	Ion Inject Time [ms]	RT [min]	First Scan	Spectrum File	Quan Info	XCorr	Percolator q-Value	Percolator PEP	Precursor Abundance	Apex RT [min]
		High	Sequest HT (A2)	Unambiguous	[R].NIlGGTVFR.[E]	L3(Label:2H(3))	P54071; Q8C338	Q3TJ51; Q0QER9; O88844; Q5HZJ8; P54071; Q8C338; D6RIL6	0	2	0.4415	0	1	1	490.292	979.576	979.576	0.17	8e-05	HCD (High Energy Collision Dissociation)	MS2	2.46023	32.706	48.9338	23141	WT_LV_18.raw		1.88	0.0001679	0.0009311	156869232	48.97
		High	Sequest HT (A2)	Unambiguous	[R].NIlGGTVFR.[E]	L3(Label:2H(3))	P54071; Q8C338	Q3TJ51; Q0QER9; O88844; Q5HZJ8; P54071; Q8C338; D6RIL6	0	2	0.5025	0	1	1	490.292	979.576	979.576	-0.4	-0.0002	HCD (High Energy Collision Dissociation)	MS2	1.29717	20.802	48.8109	23639	WT_LV_14.raw		1.99	0.0002208	0.001217	226443008	48.84
		High	Sequest HT (A2)	Unambiguous	[R].NIlGGTVFR.[E]	L3(Label:2H(3))	P54071; Q8C338	Q3TJ51; Q0QER9; O88844; Q5HZJ8; P54071; Q8C338; D6RIL6	0	2	0.4757	0	1	1	490.292	979.577	979.576	0.49	0.00024	HCD (High Energy Collision Dissociation)	MS2	1.90011	37.716	48.781	23267	WT_LV_22.raw		1.85	0.0002524	0.001428	205079136	48.86
		High	Sequest HT (A2)	Unambiguous	[R].NIlGGTVFR.[E]	L3(Label:2H(3))	P54071; Q8C338	Q3TJ51; Q0QER9; O88844; Q5HZJ8; P54071; Q8C338; D6RIL6	0	2	0.3581	0	1	1	490.292	979.576	979.576	0.04	2e-05	HCD (High Energy Collision Dissociation)	MS2	2.9226	30.452	48.8919	23368	WT_LV_13.raw		1.48	0.001639	0.01303	146704032	48.9
		High	Sequest HT (A2)	Unambiguous	[R].NIlGGTVFR.[E]	L3(Label:2H(3))	P54071; Q8C338	Q3TJ51; Q0QER9; O88844; Q5HZJ8; P54071; Q8C338; D6RIL6	0	2	0.3418	0	1	1	490.292	979.576	979.576	-0.2	-0.0001	HCD (High Energy Collision Dissociation)	MS2	2.36893	50	48.9685	22255	WT_LV_17.raw		1.58	0.001673	0.01339	105615784	48.9
		High	Sequest HT (A2)	Unambiguous	[R].NIlGGTVFR.[E]	L3(Label:2H(3))	P54071; Q8C338	Q3TJ51; Q0QER9; O88844; Q5HZJ8; P54071; Q8C338; D6RIL6	0	2	0.4071	0	1	1	490.292	979.576	979.576	0.22	0.00011	HCD (High Energy Collision Dissociation)	MS2	2.42728	50	49.0092	22031	WT_LV_20.raw		1.4	0.001704	0.01383	124531816	48.92
		High	Sequest HT (A2)	Unambiguous	[R].NIlGGTVFR.[E]	L3(Label:2H(3))	P54071; Q8C338	Q3TJ51; Q0QER9; O88844; Q5HZJ8; P54071; Q8C338; D6RIL6	0	2	0.5123	0	1	1	490.292	979.576	979.576	-0.35	-0.00017	HCD (High Energy Collision Dissociation)	MS2	1.66857	35.812	48.9439	22998	WT_LV_19.raw		1.62	0.001832	0.01512	149416688	48.89
		High	Sequest HT (A2)	Unambiguous	[R].NIlGGTVFR.[E]	L3(Label:2H(3))	P54071; Q8C338	Q3TJ51; Q0QER9; O88844; Q5HZJ8; P54071; Q8C338; D6RIL6	0	2	0.4589	0	1	1	490.292	979.576	979.576	0.08	4e-05	HCD (High Energy Collision Dissociation)	MS2	1.41337	15.539	48.9048	23716	WT_LV_16.raw		1.46	0.002138	0.01719	357857568	48.84
		High	Sequest HT (A2)	Unambiguous	[R].NIlGGTVFR.[E]	L3(Label:2H(3))	P54071; Q8C338	Q3TJ51; Q0QER9; O88844; Q5HZJ8; P54071; Q8C338; D6RIL6	0	2	0.4275	0	1	1	490.292	979.577	979.576	0.34	0.00017	HCD (High Energy Collision Dissociation)	MS2	6.32825	50	48.6748	22873	WT_LV_19.raw		1.31	0.002464	0.01921	149416688	48.89
		High	Sequest HT (A2)	Unambiguous	[R].NIlGGTVFR.[E]	L3(Label:2H(3))	P54071; Q8C338	Q3TJ51; Q0QER9; O88844; Q5HZJ8; P54071; Q8C338; D6RIL6	0	2	0.4817	0	1	1	490.292	979.577	979.576	0.63	0.00031	HCD (High Energy Collision Dissociation)	MS2	2.02252	46.472	48.8753	23104	WT_LV_21.raw		1.64	0.00299	0.02293	175088704	48.96
		High	Sequest HT (A2)	Unambiguous	[R].NIlGGTVFR.[E]	L3(Label:2H(3))	P54071; Q8C338	Q3TJ51; Q0QER9; O88844; Q5HZJ8; P54071; Q8C338; D6RIL6	0	2	0.486	0	1	1	490.292	979.577	979.576	0.62	0.0003	HCD (High Energy Collision Dissociation)	MS2	7.26882	50	48.6978	23228	WT_LV_22.raw		1.07	0.006712	0.05585	205079136	48.86
		High	Sequest HT (A2)	Unambiguous	[R].NIlGGTVFR.[E]	L3(Label:2H(3))	P54071; Q8C338	Q3TJ51; Q0QER9; O88844; Q5HZJ8; P54071; Q8C338; D6RIL6	0	2	0.4762	0	1	1	490.293	979.578	979.576	1.58	0.00077	HCD (High Energy Collision Dissociation)	MS2	9.10099	50	48.6407	23587	WT_LV_16.raw		1.26	0.008337	0.07168	357857568	48.84
	High	[K].GWPLYLSTK.[N]		0.0582873	0.00383797	4	Q8C338	Q8C338 [204-212]	0	1064.58	60763092	3.70405e+07	27692408	12703228	36027764	24704022	31450774	47260824	16222104	27285010	32042070	27151236	14608428	16411257	13270351	12469995	10219025	7780670	3.68829e+06	3918509	5.83111e+06	6.67606e+06	High	0.0008993	0.006205	1.66	51.9	K.GWPLYLSTK.N	[204-212]		Used
		Confidence	Identifying Node	PSM Ambiguity	Annotated Sequence	Modifications	Master Protein Accessions	Protein Accessions	# Missed Cleavages	Charge	DeltaScore	DeltaCn	Rank	Search Engine Rank	m/z [Da]	MH+ [Da]	Theo. MH+ [Da]	DeltaM [ppm]	Deltam/z [Da]	Activation Type	MS Order	Isolation Interference [%]	Ion Inject Time [ms]	RT [min]	First Scan	Spectrum File	Quan Info	XCorr	Percolator q-Value	Percolator PEP	Precursor Abundance	Apex RT [min]
		High	Sequest HT (A2)	Unambiguous	[K].GWPLYLSTK.[N]		Q8C338	Q3TJ51; Q0QER9; O88844; Q5HZJ8; Q8C338	0	2	0.5783	0	1	1	532.793	1064.58	1064.58	1.07	0.00057	HCD (High Energy Collision Dissociation)	MS2	29.8455	50	45.7429	22103	WT_LV_1.raw		1.66	0.0008993	0.006205	60763092	45.75
		High	Sequest HT (A2)	Unambiguous	[K].GWPLYLSTK.[N]		Q8C338	Q3TJ51; Q0QER9; O88844; Q5HZJ8; Q8C338	0	2	0.4274	0	1	1	532.793	1064.58	1064.58	1.07	0.00057	HCD (High Energy Collision Dissociation)	MS2	39.1173	50	51.9008	24100	WT_LV_5.raw		1.17	0.001203	0.008005	36027764	51.81
		High	Sequest HT (A2)	Unambiguous	[K].GWPLYLSTK.[N]		Q8C338	Q3TJ51; Q0QER9; O88844; Q5HZJ8; Q8C338	0	2	0.3852	0	1	1	532.793	1064.58	1064.58	1.09	0.00058	HCD (High Energy Collision Dissociation)	MS2	47.3448	50	52.1355	22059	WT_LV_2.raw		1.22	0.001553	0.01124	36738628	52.2
		High	Sequest HT (A2)	Unambiguous	[K].GWPLYLSTK.[N]		Q8C338	Q3TJ51; Q0QER9; O88844; Q5HZJ8; Q8C338	0	2	0.2336	0	1	1	532.793	1064.58	1064.58	1.08	0.00058	HCD (High Energy Collision Dissociation)	MS2	56.3067	50	51.9988	21738	WT_LV_3.raw		1.07	0.006926	0.05767	27692408	52.1
High	Master Protein	Q99PT1	Rho GDP-dissociation inhibitor 1 OS=Mus musculus GN=Arhgdia PE=1 SV=3	16	2	7	2	204	23.4	1.66	8848188	15355519	8502195	2889524	8599790	4.65271e+06	6.9062e+06	9713900	3.43089e+06	7208321	6666525	7.3922e+06	12149847	18656046	12410124	20360410	5.90285e+06	8650912	8.33245e+06	5.83333e+06	9106117	9011309
	Confidence	Annotated Sequence	Modifications	Qvality PEP	Qvality q-value	# PSMs	Master Protein Accessions	Positions in Master Proteins	# Missed Cleavages	Theo. MH+ [Da]	Abundance: F95: Sample, LV, 01, 0d, n/a, n/a, WT, NA	Abundance: F96: Sample, LV, 02, 0d, n/a, n/a, WT, NA	Abundance: F97: Sample, LV, 03, 0d, n/a, n/a, WT, NA	Abundance: F98: Sample, LV, 04, 5d, n/a, n/a, WT, NA	Abundance: F99: Sample, LV, 05, 5d, n/a, n/a, WT, NA	Abundance: F100: Sample, LV, 06, 5d, n/a, n/a, WT, NA	Abundance: F101: Sample, LV, 07, 10d, n/a, n/a, WT, NA	Abundance: F102: Sample, LV, 08, 10d, n/a, n/a, WT, NA	Abundance: F103: Sample, LV, 09, 10d, n/a, n/a, WT, NA	Abundance: F104: Sample, LV, 10, 18d, n/a, n/a, WT, NA	Abundance: F105: Sample, LV, 11, 18d, n/a, n/a, WT, NA	Abundance: F106: Sample, LV, 12, 18d, n/a, n/a, WT, NA	Abundance: F107: Sample, LV, 13, 28d, n/a, n/a, WT, NA	Abundance: F108: Sample, LV, 14, 28d, n/a, n/a, WT, NA	Abundance: F109: Sample, LV, 15, 28d, n/a, n/a, WT, NA	Abundance: F110: Sample, LV, 16, 42d, n/a, n/a, WT, NA	Abundance: F111: Sample, LV, 17, 42d, n/a, n/a, WT, NA	Abundance: F112: Sample, LV, 18, 42d, n/a, n/a, WT, NA	Abundance: F113: Sample, LV, 19, 56d, n/a, n/a, WT, NA	Abundance: F114: Sample, LV, 20, 56d, n/a, n/a, WT, NA	Abundance: F115: Sample, LV, 21, 56d, n/a, n/a, WT, NA	Abundance: F116: Sample, LV, 22, 56d, n/a, n/a, WT, NA	Confidence (by Search Engine): Sequest HT	Percolator q-Value (by Search Engine): Sequest HT	Percolator PEP (by Search Engine): Sequest HT	XCorr (by Search Engine): Sequest HT	Top Apex RT [min]	Sequence in Protein	Positions in Protein	Peptide Group Modifications in Protein	Quan Usage
	High	[R].VAVSADPNVPNVIVTR.[L]		0.000132646	0	6	Q99PT1	Q99PT1 [59-74]	0	1650.92		15355519	8502195	2889524	8599790	4.65271e+06	6.9062e+06	9713900	3.43089e+06	7208321	6666525	7.3922e+06	12149847	18656046	12410124	20360410	5.90285e+06	8650912	8.33245e+06	5.83333e+06	9106117	9011309	High	0	1.222e-06	1.66	47.83	R.VAVSADPNVPNVIVTR.L	[59-74]		Used
		Confidence	Identifying Node	PSM Ambiguity	Annotated Sequence	Modifications	Master Protein Accessions	Protein Accessions	# Missed Cleavages	Charge	DeltaScore	DeltaCn	Rank	Search Engine Rank	m/z [Da]	MH+ [Da]	Theo. MH+ [Da]	DeltaM [ppm]	Deltam/z [Da]	Activation Type	MS Order	Isolation Interference [%]	Ion Inject Time [ms]	RT [min]	First Scan	Spectrum File	Quan Info	XCorr	Percolator q-Value	Percolator PEP	Precursor Abundance	Apex RT [min]
		High	Sequest HT (A2)	Unambiguous	[R].VAVSADPNVPNVIVTR.[L]		Q99PT1	Q99PT1	0	2	0.488	0	1	1	825.962	1650.92	1650.92	0.23	0.00019	HCD (High Energy Collision Dissociation)	MS2	0	50	47.8313	23190	WT_LV_16.raw		1.66	0	1.222e-06	20360410	47.83
		High	Sequest HT (A2)	Unambiguous	[R].VAVSADPNVPNVIVTR.[L]		Q99PT1	Q99PT1	0	2	0.2437	0	1	1	825.962	1650.92	1650.92	-0.58	-0.00048	HCD (High Energy Collision Dissociation)	MS2	0	50	47.8639	20247	WT_LV_2.raw		1.19	0.0002524	0.001483	15355519	47.84
		High	Sequest HT (A2)	Unambiguous	[R].VAVSADPNVPNVIVTR.[L]		Q99PT1	Q99PT1	0	2	0.3243	0	1	1	825.961	1650.92	1650.92	-1.09	-0.0009	HCD (High Energy Collision Dissociation)	MS2	0	50	47.7756	19954	WT_LV_3.raw		0.74	0.003	0.02313	8502195	47.79
		High	Sequest HT (A2)	Unambiguous	[R].VAVSADPNVPNVIVTR.[L]		Q99PT1	Q99PT1	0	2	0.3505	0	1	1	825.962	1650.92	1650.92	0.01	1e-05	HCD (High Energy Collision Dissociation)	MS2	0	50	47.7484	22774	WT_LV_22.raw		0.97	0.005269	0.04304	9011309	47.74
		High	Sequest HT (A2)	Unambiguous	[R].VAVSADPNVPNVIVTR.[L]		Q99PT1	Q99PT1	0	2	0.4112	0	1	1	825.961	1650.92	1650.92	-0.99	-0.00082	HCD (High Energy Collision Dissociation)	MS2	0	50	47.756	23058	WT_LV_15.raw		1.07	0.005361	0.04476	12410124	47.78
		High	Sequest HT (A2)	Unambiguous	[R].VAVSADPNVPNVIVTR.[L]		Q99PT1	Q99PT1	0	2	0.44	0	1	1	825.963	1650.92	1650.92	0.44	0.00036	HCD (High Energy Collision Dissociation)	MS2	0	50	47.7414	21705	WT_LV_17.raw		0.75	0.006634	0.05482	5.90285e+06	47.75
	High	[K].SIQEIQELDKDDESLR.[K]		0.044613	0.00296309	1	Q99PT1	Q99PT1 [34-49]	1	1917.94	8848188																						High	0.0006361	0.004264	1.12	38.87	K.SIQEIQELDKDDESLR.K	[34-49]		Used
		Confidence	Identifying Node	PSM Ambiguity	Annotated Sequence	Modifications	Master Protein Accessions	Protein Accessions	# Missed Cleavages	Charge	DeltaScore	DeltaCn	Rank	Search Engine Rank	m/z [Da]	MH+ [Da]	Theo. MH+ [Da]	DeltaM [ppm]	Deltam/z [Da]	Activation Type	MS Order	Isolation Interference [%]	Ion Inject Time [ms]	RT [min]	First Scan	Spectrum File	Quan Info	XCorr	Percolator q-Value	Percolator PEP	Precursor Abundance	Apex RT [min]
		High	Sequest HT (A2)	Unambiguous	[K].SIQEIQELDKDDESLR.[K]		Q99PT1	Q99PT1	1	3	0.4732	0	1	1	639.985	1917.94	1917.94	0.31	0.0002	HCD (High Energy Collision Dissociation)	MS2	0	50	38.8558	18697	WT_LV_1.raw		1.12	0.0006361	0.004264	8848188	38.87
High	Master Protein	Q9D8N0	Elongation factor 1-gamma OS=Mus musculus GN=Eef1g PE=1 SV=3	6	2	6	2	437	50	0	8764304	6369680	4448985	1.44622e+06	3.87711e+06	1.86188e+06	2.79935e+06	4.5436e+06	1.80432e+06	3.56425e+06	2.65776e+06	3.43432e+06	4.5894e+06	7.29357e+06	4.15701e+06	10660905	2.90823e+06	4933261	4.16553e+06	3.30266e+06	4604204	5.75484e+06
	Confidence	Annotated Sequence	Modifications	Qvality PEP	Qvality q-value	# PSMs	Master Protein Accessions	Positions in Master Proteins	# Missed Cleavages	Theo. MH+ [Da]	Abundance: F95: Sample, LV, 01, 0d, n/a, n/a, WT, NA	Abundance: F96: Sample, LV, 02, 0d, n/a, n/a, WT, NA	Abundance: F97: Sample, LV, 03, 0d, n/a, n/a, WT, NA	Abundance: F98: Sample, LV, 04, 5d, n/a, n/a, WT, NA	Abundance: F99: Sample, LV, 05, 5d, n/a, n/a, WT, NA	Abundance: F100: Sample, LV, 06, 5d, n/a, n/a, WT, NA	Abundance: F101: Sample, LV, 07, 10d, n/a, n/a, WT, NA	Abundance: F102: Sample, LV, 08, 10d, n/a, n/a, WT, NA	Abundance: F103: Sample, LV, 09, 10d, n/a, n/a, WT, NA	Abundance: F104: Sample, LV, 10, 18d, n/a, n/a, WT, NA	Abundance: F105: Sample, LV, 11, 18d, n/a, n/a, WT, NA	Abundance: F106: Sample, LV, 12, 18d, n/a, n/a, WT, NA	Abundance: F107: Sample, LV, 13, 28d, n/a, n/a, WT, NA	Abundance: F108: Sample, LV, 14, 28d, n/a, n/a, WT, NA	Abundance: F109: Sample, LV, 15, 28d, n/a, n/a, WT, NA	Abundance: F110: Sample, LV, 16, 42d, n/a, n/a, WT, NA	Abundance: F111: Sample, LV, 17, 42d, n/a, n/a, WT, NA	Abundance: F112: Sample, LV, 18, 42d, n/a, n/a, WT, NA	Abundance: F113: Sample, LV, 19, 56d, n/a, n/a, WT, NA	Abundance: F114: Sample, LV, 20, 56d, n/a, n/a, WT, NA	Abundance: F115: Sample, LV, 21, 56d, n/a, n/a, WT, NA	Abundance: F116: Sample, LV, 22, 56d, n/a, n/a, WT, NA	Confidence (by Search Engine): Sequest HT	Percolator q-Value (by Search Engine): Sequest HT	Percolator PEP (by Search Engine): Sequest HT	XCorr (by Search Engine): Sequest HT	Top Apex RT [min]	Sequence in Protein	Positions in Protein	Peptide Group Modifications in Protein	Quan Usage
	High	[K].ALIAAQYSGAQVR.[V]	1xLabel:2H(3) [L2]	9.02533e-05	0	4	Q9D8N0	Q9D8N0 [18-30]	0	1350.76				549273	1.36917e+06	534742	1.62362e+06	2801051	1127466	2.88976e+06	2.65776e+06	2.92015e+06	4.40377e+06	7032931	3.96321e+06	10660905	2.90823e+06	4933261	4.16553e+06	3.30266e+06	4604204	5.75484e+06	High	0	7.057e-07	1.3	38.58	K.ALIAAQYSGAQVR.V	[18-30]		Used
		Confidence	Identifying Node	PSM Ambiguity	Annotated Sequence	Modifications	Master Protein Accessions	Protein Accessions	# Missed Cleavages	Charge	DeltaScore	DeltaCn	Rank	Search Engine Rank	m/z [Da]	MH+ [Da]	Theo. MH+ [Da]	DeltaM [ppm]	Deltam/z [Da]	Activation Type	MS Order	Isolation Interference [%]	Ion Inject Time [ms]	RT [min]	First Scan	Spectrum File	Quan Info	XCorr	Percolator q-Value	Percolator PEP	Precursor Abundance	Apex RT [min]
		High	Sequest HT (A2)	Unambiguous	[K].AlIAAQYSGAQVR.[V]	L2(Label:2H(3))	Q9D8N0	Q9D8N0	0	2	0.6154	0	1	1	675.881	1350.75	1350.76	-1.62	-0.0011	HCD (High Energy Collision Dissociation)	MS2	12.7014	50	38.5385	18560	WT_LV_16.raw		1.3	0	7.057e-07	10660905	38.53
		High	Sequest HT (A2)	Unambiguous	[K].AlIAAQYSGAQVR.[V]	L2(Label:2H(3))	Q9D8N0	Q9D8N0	0	2	0.5082	0	1	1	675.881	1350.75	1350.76	-1.59	-0.00107	HCD (High Energy Collision Dissociation)	MS2	40.7153	50	38.4745	18247	WT_LV_22.raw		1.22	0.0001679	0.0008586	5.75484e+06	38.52
		High	Sequest HT (A2)	Unambiguous	[K].AlIAAQYSGAQVR.[V]	L2(Label:2H(3))	Q9D8N0	Q9D8N0	0	2	0.463	0	1	1	675.88	1350.75	1350.76	-2.55	-0.00172	HCD (High Energy Collision Dissociation)	MS2	14.6148	50	38.5433	18128	WT_LV_21.raw		0.54	0.003107	0.02418	4604204	38.52
		High	Sequest HT (A2)	Unambiguous	[K].AlIAAQYSGAQVR.[V]	L2(Label:2H(3))	Q9D8N0	Q9D8N0	0	2	0.5	0	1	1	675.881	1350.75	1350.76	-2.17	-0.00147	HCD (High Energy Collision Dissociation)	MS2	20.4994	50	38.5996	18567	WT_LV_15.raw		0.5	0.008447	0.07223	3.96321e+06	38.57
	High	[R].KLDPGSEETQTLVR.[E]		0.0692833	0.00499311	2	Q9D8N0	Q9D8N0 [401-414]	1	1572.82	8764304	6369680	4448985	896951	2.50794e+06	1.32714e+06	1.17574e+06	1.74255e+06	676856	674491		514167	185637	260635	193797								High	0.001203	0.007961	1.68	32.87	R.KLDPGSEETQTLVR.E	[401-414]		Used
		Confidence	Identifying Node	PSM Ambiguity	Annotated Sequence	Modifications	Master Protein Accessions	Protein Accessions	# Missed Cleavages	Charge	DeltaScore	DeltaCn	Rank	Search Engine Rank	m/z [Da]	MH+ [Da]	Theo. MH+ [Da]	DeltaM [ppm]	Deltam/z [Da]	Activation Type	MS Order	Isolation Interference [%]	Ion Inject Time [ms]	RT [min]	First Scan	Spectrum File	Quan Info	XCorr	Percolator q-Value	Percolator PEP	Precursor Abundance	Apex RT [min]
		High	Sequest HT (A2)	Unambiguous	[R].KLDPGSEETQTLVR.[E]		Q9D8N0	Q9D8N0	1	3	0.4167	0	1	1	524.946	1572.82	1572.82	0.87	0.00046	HCD (High Energy Collision Dissociation)	MS2	28.257	50	29.1017	13864	WT_LV_1.raw		1.68	0.001203	0.007961	8764304	29.08
		High	Sequest HT (A2)	Unambiguous	[R].KLDPGSEETQTLVR.[E]		Q9D8N0	Q9D8N0	1	3	0.4052	0	1	1	524.947	1572.83	1572.82	1.53	0.0008	HCD (High Energy Collision Dissociation)	MS2	23.7918	50	32.7374	13855	WT_LV_2.raw		1.16	0.004011	0.03076	6369680	32.72
High	Master Protein	F6XI62	60S ribosomal protein L7 (Fragment) OS=Mus musculus GN=Rpl7 PE=1 SV=1	6	2	4	2	279	32.5	2.22	25949796	24456441	1.57102e+07	2.00897e+06	6.91517e+06	3.49805e+06	2.19602e+06	4.32454e+06	2.12519e+06	2.27567e+06	3.08617e+06	2.3916e+06	1.53074e+06	2.06068e+06	2.17529e+06	1.40793e+06	498021	624136	560241	329402	561903	438814
	Confidence	Annotated Sequence	Modifications	Qvality PEP	Qvality q-value	# PSMs	Master Protein Accessions	Positions in Master Proteins	# Missed Cleavages	Theo. MH+ [Da]	Abundance: F95: Sample, LV, 01, 0d, n/a, n/a, WT, NA	Abundance: F96: Sample, LV, 02, 0d, n/a, n/a, WT, NA	Abundance: F97: Sample, LV, 03, 0d, n/a, n/a, WT, NA	Abundance: F98: Sample, LV, 04, 5d, n/a, n/a, WT, NA	Abundance: F99: Sample, LV, 05, 5d, n/a, n/a, WT, NA	Abundance: F100: Sample, LV, 06, 5d, n/a, n/a, WT, NA	Abundance: F101: Sample, LV, 07, 10d, n/a, n/a, WT, NA	Abundance: F102: Sample, LV, 08, 10d, n/a, n/a, WT, NA	Abundance: F103: Sample, LV, 09, 10d, n/a, n/a, WT, NA	Abundance: F104: Sample, LV, 10, 18d, n/a, n/a, WT, NA	Abundance: F105: Sample, LV, 11, 18d, n/a, n/a, WT, NA	Abundance: F106: Sample, LV, 12, 18d, n/a, n/a, WT, NA	Abundance: F107: Sample, LV, 13, 28d, n/a, n/a, WT, NA	Abundance: F108: Sample, LV, 14, 28d, n/a, n/a, WT, NA	Abundance: F109: Sample, LV, 15, 28d, n/a, n/a, WT, NA	Abundance: F110: Sample, LV, 16, 42d, n/a, n/a, WT, NA	Abundance: F111: Sample, LV, 17, 42d, n/a, n/a, WT, NA	Abundance: F112: Sample, LV, 18, 42d, n/a, n/a, WT, NA	Abundance: F113: Sample, LV, 19, 56d, n/a, n/a, WT, NA	Abundance: F114: Sample, LV, 20, 56d, n/a, n/a, WT, NA	Abundance: F115: Sample, LV, 21, 56d, n/a, n/a, WT, NA	Abundance: F116: Sample, LV, 22, 56d, n/a, n/a, WT, NA	Confidence (by Search Engine): Sequest HT	Percolator q-Value (by Search Engine): Sequest HT	Percolator PEP (by Search Engine): Sequest HT	XCorr (by Search Engine): Sequest HT	Top Apex RT [min]	Sequence in Protein	Positions in Protein	Peptide Group Modifications in Protein	Quan Usage
	High	[R].IALTDNSLIAR.[S]		6.578e-05	0	2	F6XI62	F6XI62 [215-225]	0	1186.68	14604594	14209524	8.82449e+06		1.67282e+06	835293		933134	376051	392287	657490	492943		149577	367241								High	0	4.537e-07	2.22	41.11	R.IALTDNSLIAR.S	[215-225]		Used
		Confidence	Identifying Node	PSM Ambiguity	Annotated Sequence	Modifications	Master Protein Accessions	Protein Accessions	# Missed Cleavages	Charge	DeltaScore	DeltaCn	Rank	Search Engine Rank	m/z [Da]	MH+ [Da]	Theo. MH+ [Da]	DeltaM [ppm]	Deltam/z [Da]	Activation Type	MS Order	Isolation Interference [%]	Ion Inject Time [ms]	RT [min]	First Scan	Spectrum File	Quan Info	XCorr	Percolator q-Value	Percolator PEP	Precursor Abundance	Apex RT [min]
		High	Sequest HT (A2)	Unambiguous	[R].IALTDNSLIAR.[S]		F6XI62	P14148; Q3UBI6; F6XI62	0	2	0.2437	0	1	1	593.843	1186.68	1186.68	-0.8	-0.00048	HCD (High Energy Collision Dissociation)	MS2	19.7748	50	46.6691	19737	WT_LV_2.raw		1.19	0	0.0001648	11147604	46.68
		High	Sequest HT (A2)	Unambiguous	[R].IALTDNSLIAR.[S]		F6XI62	P14148; Q3UBI6; F6XI62	0	2	0.5811	0	1	1	593.841	1186.68	1186.68	-2.82	-0.00167	HCD (High Energy Collision Dissociation)	MS2	14.4637	50	40.9473	19735	WT_LV_1.raw		2.22	0	4.537e-07	14604594	40.96
	High	[K].LAFVIR.[I]		0.104068	0.00694524	2	F6XI62	F6XI62 [137-142]	0	718.461	11345202	10246917	6.88572e+06	2.00897e+06	5.24235e+06	2662759	2.19602e+06	3.39141e+06	1.74914e+06	1.88338e+06	2.42868e+06	1.89865e+06	1.53074e+06	1.9111e+06	1808044	1.40793e+06	498021	624136	560241	329402	561903	438814	High	0.002717	0.02139	1.35	46.53	K.LAFVIR.I	[137-142]		Used
		Confidence	Identifying Node	PSM Ambiguity	Annotated Sequence	Modifications	Master Protein Accessions	Protein Accessions	# Missed Cleavages	Charge	DeltaScore	DeltaCn	Rank	Search Engine Rank	m/z [Da]	MH+ [Da]	Theo. MH+ [Da]	DeltaM [ppm]	Deltam/z [Da]	Activation Type	MS Order	Isolation Interference [%]	Ion Inject Time [ms]	RT [min]	First Scan	Spectrum File	Quan Info	XCorr	Percolator q-Value	Percolator PEP	Precursor Abundance	Apex RT [min]
		High	Sequest HT (A2)	Unambiguous	[K].LAFVIR.[I]		F6XI62	P14148; Q3UBI6; F6XI62	0	2	0.3798	0	1	1	359.734	718.46	718.461	-0.81	-0.00029	HCD (High Energy Collision Dissociation)	MS2	0	50	46.8769	19825	WT_LV_2.raw		1.29	0.001751	0.01437	10246917	46.9
		High	Sequest HT (A2)	Unambiguous	[K].LAFVIR.[I]		F6XI62	P14148; Q3UBI6; F6XI62	0	2	0.3852	0	1	1	359.734	718.46	718.461	-1.15	-0.00041	HCD (High Energy Collision Dissociation)	MS2	2.71659	50	41.1359	19828	WT_LV_1.raw		1.35	0.002717	0.02139	11345202	41.15
High	Master Protein	Q3TSV1	Putative uncharacterized protein OS=Mus musculus GN=Dcn PE=2 SV=1	10	3	5	3	354	39.8	0	43532492	27242913	15339355	1.75852e+06	6.21017e+06	3.73262e+06	2.39127e+06	6887256	2.4289e+06	6.32451e+06	6.35323e+06	5.01626e+06	6.80064e+06	7.91813e+06	7.03527e+06	8049999	2.35328e+06	3869340	4.60718e+06	3454776	4.80253e+06	5917187
	Confidence	Annotated Sequence	Modifications	Qvality PEP	Qvality q-value	# PSMs	Master Protein Accessions	Positions in Master Proteins	# Missed Cleavages	Theo. MH+ [Da]	Abundance: F95: Sample, LV, 01, 0d, n/a, n/a, WT, NA	Abundance: F96: Sample, LV, 02, 0d, n/a, n/a, WT, NA	Abundance: F97: Sample, LV, 03, 0d, n/a, n/a, WT, NA	Abundance: F98: Sample, LV, 04, 5d, n/a, n/a, WT, NA	Abundance: F99: Sample, LV, 05, 5d, n/a, n/a, WT, NA	Abundance: F100: Sample, LV, 06, 5d, n/a, n/a, WT, NA	Abundance: F101: Sample, LV, 07, 10d, n/a, n/a, WT, NA	Abundance: F102: Sample, LV, 08, 10d, n/a, n/a, WT, NA	Abundance: F103: Sample, LV, 09, 10d, n/a, n/a, WT, NA	Abundance: F104: Sample, LV, 10, 18d, n/a, n/a, WT, NA	Abundance: F105: Sample, LV, 11, 18d, n/a, n/a, WT, NA	Abundance: F106: Sample, LV, 12, 18d, n/a, n/a, WT, NA	Abundance: F107: Sample, LV, 13, 28d, n/a, n/a, WT, NA	Abundance: F108: Sample, LV, 14, 28d, n/a, n/a, WT, NA	Abundance: F109: Sample, LV, 15, 28d, n/a, n/a, WT, NA	Abundance: F110: Sample, LV, 16, 42d, n/a, n/a, WT, NA	Abundance: F111: Sample, LV, 17, 42d, n/a, n/a, WT, NA	Abundance: F112: Sample, LV, 18, 42d, n/a, n/a, WT, NA	Abundance: F113: Sample, LV, 19, 56d, n/a, n/a, WT, NA	Abundance: F114: Sample, LV, 20, 56d, n/a, n/a, WT, NA	Abundance: F115: Sample, LV, 21, 56d, n/a, n/a, WT, NA	Abundance: F116: Sample, LV, 22, 56d, n/a, n/a, WT, NA	Confidence (by Search Engine): Sequest HT	Percolator q-Value (by Search Engine): Sequest HT	Percolator PEP (by Search Engine): Sequest HT	XCorr (by Search Engine): Sequest HT	Top Apex RT [min]	Sequence in Protein	Positions in Protein	Peptide Group Modifications in Protein	Quan Usage
	High	[R].VVQCSDLGLDK.[V]	1xCarbamidomethyl [C4]	0.00839971	0.00020776	2	Q3TSV1	Q3TSV1 [59-69]	0	1233.61	11313584	8481743	3652884																				High	2.352e-05	0.0004182	1.36	29.15	R.VVQCSDLGLDK.V	[59-69]		Used
		Confidence	Identifying Node	PSM Ambiguity	Annotated Sequence	Modifications	Master Protein Accessions	Protein Accessions	# Missed Cleavages	Charge	DeltaScore	DeltaCn	Rank	Search Engine Rank	m/z [Da]	MH+ [Da]	Theo. MH+ [Da]	DeltaM [ppm]	Deltam/z [Da]	Activation Type	MS Order	Isolation Interference [%]	Ion Inject Time [ms]	RT [min]	First Scan	Spectrum File	Quan Info	XCorr	Percolator q-Value	Percolator PEP	Precursor Abundance	Apex RT [min]
		High	Sequest HT (A2)	Unambiguous	[R].VVQcSDLGLDK.[V]	C4(Carbamidomethyl)	Q3TSV1	Q6LAK9; Q3UKR1; Q3TSV1	0	2	0.5441	0	1	1	617.311	1233.62	1233.61	0.78	0.00048	HCD (High Energy Collision Dissociation)	MS2	14.7687	50	29.1276	13877	WT_LV_1.raw		1.36	2.352e-05	0.0004182	11313584	29.15
		High	Sequest HT (A2)	Unambiguous	[R].VVQcSDLGLDK.[V]	C4(Carbamidomethyl)	Q3TSV1	Q6LAK9; Q3UKR1; Q3TSV1	0	2	0.2525	0	1	1	617.311	1233.61	1233.61	-0.05	-3e-05	HCD (High Energy Collision Dissociation)	MS2	11.7408	50	32.7806	13872	WT_LV_2.raw		0.99	0.005043	0.04085	8481743	32.74
	High	[K].ISPEAFKPLVK.[L]		0.0199742	0.00126755	2	Q3TSV1	Q3TSV1 [115-125]	0	1228.73	32218908	18761170	11686471	494377	4.78753e+06	2.71826e+06	896489	2561016	975075	1.90982e+06	1.94574e+06	1.2945e+06	978667	789208	1.20027e+06								High	0.0002351	0.001397	1.72	44.14	K.ISPEAFKPLVK.L	[115-125]		Used
		Confidence	Identifying Node	PSM Ambiguity	Annotated Sequence	Modifications	Master Protein Accessions	Protein Accessions	# Missed Cleavages	Charge	DeltaScore	DeltaCn	Rank	Search Engine Rank	m/z [Da]	MH+ [Da]	Theo. MH+ [Da]	DeltaM [ppm]	Deltam/z [Da]	Activation Type	MS Order	Isolation Interference [%]	Ion Inject Time [ms]	RT [min]	First Scan	Spectrum File	Quan Info	XCorr	Percolator q-Value	Percolator PEP	Precursor Abundance	Apex RT [min]
		High	Sequest HT (A2)	Unambiguous	[K].ISPEAFKPLVK.[L]		Q3TSV1	Q6LAK9; Q3UKR1; Q3TSV1	0	3	0.5407	0	1	1	410.249	1228.73	1228.73	1.01	0.00041	HCD (High Energy Collision Dissociation)	MS2	8.65607	50	38.9014	18719	WT_LV_1.raw		1.72	0.0002351	0.001397	32218908	38.89
		High	Sequest HT (A2)	Unambiguous	[K].ISPEAFKPLVK.[L]		Q3TSV1	Q6LAK9; Q3UKR1; Q3TSV1	0	3	0.4015	0	1	1	410.248	1228.73	1228.73	-0.32	-0.00013	HCD (High Energy Collision Dissociation)	MS2	12.6827	50	43.9415	18602	WT_LV_2.raw		1.32	0.004211	0.03233	18761170	43.93
	High	[K].ASYSAVSLYGNPVR.[Y]	1xLabel:2H(3) [L8]	0.104068	0.00694524	1	Q3TSV1	Q3TSV1 [317-330]	0	1486.77				1.26415e+06	1.42263e+06	1.01436e+06	1.49478e+06	4326240	1.45382e+06	4.41469e+06	4407489	3.72176e+06	5821974	7.12892e+06	5.835e+06	8049999	2.35328e+06	3869340	4.60718e+06	3454776	4.80253e+06	5917187	High	0.001803	0.01448	0.98	44.52	K.ASYSAVSLYGNPVR.Y	[317-330]		Used
		Confidence	Identifying Node	PSM Ambiguity	Annotated Sequence	Modifications	Master Protein Accessions	Protein Accessions	# Missed Cleavages	Charge	DeltaScore	DeltaCn	Rank	Search Engine Rank	m/z [Da]	MH+ [Da]	Theo. MH+ [Da]	DeltaM [ppm]	Deltam/z [Da]	Activation Type	MS Order	Isolation Interference [%]	Ion Inject Time [ms]	RT [min]	First Scan	Spectrum File	Quan Info	XCorr	Percolator q-Value	Percolator PEP	Precursor Abundance	Apex RT [min]
		High	Sequest HT (A2)	Unambiguous	[K].ASYSAVSlYGNPVR.[Y]	L8(Label:2H(3))	Q3TSV1	Q3UKR1; Q3TSV1	0	2	0.4694	0	1	1	743.889	1486.77	1486.77	-1.16	-0.00086	HCD (High Energy Collision Dissociation)	MS2	73.4373	50	44.4784	21545	WT_LV_16.raw		0.98	0.001803	0.01448	8049999	44.46
High	Master Protein	P11531	Dystrophin OS=Mus musculus GN=Dmd PE=1 SV=3	1	3	3	3	3678	425.6	1.71	12820463	15232481	11864187	1.36184e+06	3.00709e+06	1811512	1.57863e+06	2.17984e+06	1.0247e+06	1.06903e+06	956036	702817	430353		450125						92520.1
	Confidence	Annotated Sequence	Modifications	Qvality PEP	Qvality q-value	# PSMs	Master Protein Accessions	Positions in Master Proteins	# Missed Cleavages	Theo. MH+ [Da]	Abundance: F95: Sample, LV, 01, 0d, n/a, n/a, WT, NA	Abundance: F96: Sample, LV, 02, 0d, n/a, n/a, WT, NA	Abundance: F97: Sample, LV, 03, 0d, n/a, n/a, WT, NA	Abundance: F98: Sample, LV, 04, 5d, n/a, n/a, WT, NA	Abundance: F99: Sample, LV, 05, 5d, n/a, n/a, WT, NA	Abundance: F100: Sample, LV, 06, 5d, n/a, n/a, WT, NA	Abundance: F101: Sample, LV, 07, 10d, n/a, n/a, WT, NA	Abundance: F102: Sample, LV, 08, 10d, n/a, n/a, WT, NA	Abundance: F103: Sample, LV, 09, 10d, n/a, n/a, WT, NA	Abundance: F104: Sample, LV, 10, 18d, n/a, n/a, WT, NA	Abundance: F105: Sample, LV, 11, 18d, n/a, n/a, WT, NA	Abundance: F106: Sample, LV, 12, 18d, n/a, n/a, WT, NA	Abundance: F107: Sample, LV, 13, 28d, n/a, n/a, WT, NA	Abundance: F108: Sample, LV, 14, 28d, n/a, n/a, WT, NA	Abundance: F109: Sample, LV, 15, 28d, n/a, n/a, WT, NA	Abundance: F110: Sample, LV, 16, 42d, n/a, n/a, WT, NA	Abundance: F111: Sample, LV, 17, 42d, n/a, n/a, WT, NA	Abundance: F112: Sample, LV, 18, 42d, n/a, n/a, WT, NA	Abundance: F113: Sample, LV, 19, 56d, n/a, n/a, WT, NA	Abundance: F114: Sample, LV, 20, 56d, n/a, n/a, WT, NA	Abundance: F115: Sample, LV, 21, 56d, n/a, n/a, WT, NA	Abundance: F116: Sample, LV, 22, 56d, n/a, n/a, WT, NA	Confidence (by Search Engine): Sequest HT	Percolator q-Value (by Search Engine): Sequest HT	Percolator PEP (by Search Engine): Sequest HT	XCorr (by Search Engine): Sequest HT	Top Apex RT [min]	Sequence in Protein	Positions in Protein	Peptide Group Modifications in Protein	Quan Usage
	High	[K].LLAEELPLR.[Q]		0.00409233	0	1	P11531	P11531 [2255-2263]	0	1053.63		7876654	5429602	1.36184e+06	3.00709e+06	1811512	1.57863e+06	2.17984e+06	1.0247e+06	1.06903e+06	956036	702817	430353		450125								High	0	0.0001532	1.71	50.95	K.LLAEELPLR.Q	[2255-2263]		Used
		Confidence	Identifying Node	PSM Ambiguity	Annotated Sequence	Modifications	Master Protein Accessions	Protein Accessions	# Missed Cleavages	Charge	DeltaScore	DeltaCn	Rank	Search Engine Rank	m/z [Da]	MH+ [Da]	Theo. MH+ [Da]	DeltaM [ppm]	Deltam/z [Da]	Activation Type	MS Order	Isolation Interference [%]	Ion Inject Time [ms]	RT [min]	First Scan	Spectrum File	Quan Info	XCorr	Percolator q-Value	Percolator PEP	Precursor Abundance	Apex RT [min]
		High	Sequest HT (A2)	Unambiguous	[K].LLAEELPLR.[Q]		P11531	P11531	0	2	0.4503	0	1	1	527.319	1053.63	1053.63	-0.24	-0.00013	HCD (High Energy Collision Dissociation)	MS2		50	51.0032	21583	WT_LV_2.raw		1.71	0	0.0001532	7876654	51.03
	High	[R].LGLLLHDSIQIPR.[Q]		0.0434323	0.00296309	1	P11531	P11531 [3227-3239]	0	1474.87	5.89971e+06																						High	0.0006361	0.004111	1.15	50.98	R.LGLLLHDSIQIPR.Q	[3227-3239]		Used
		Confidence	Identifying Node	PSM Ambiguity	Annotated Sequence	Modifications	Master Protein Accessions	Protein Accessions	# Missed Cleavages	Charge	DeltaScore	DeltaCn	Rank	Search Engine Rank	m/z [Da]	MH+ [Da]	Theo. MH+ [Da]	DeltaM [ppm]	Deltam/z [Da]	Activation Type	MS Order	Isolation Interference [%]	Ion Inject Time [ms]	RT [min]	First Scan	Spectrum File	Quan Info	XCorr	Percolator q-Value	Percolator PEP	Precursor Abundance	Apex RT [min]
		High	Sequest HT (A2)	Unambiguous	[R].LGLLLHDSIQIPR.[Q]		P11531	P11531	0	3	0.5739	0	1	1	492.297	1474.88	1474.87	1.36	0.00067	HCD (High Energy Collision Dissociation)	MS2	24.5794	50	50.9369	24657	WT_LV_1.raw		1.15	0.0006361	0.004111	5.89971e+06	50.98
	High	[K].SVTELGESLK.[M]		0.11992	0.0087089	1	P11531	P11531 [1632-1641]	0	1062.57	6.92075e+06	7355827	6434585																		92520.1		High	0.002254	0.01797	0.88	32.18	K.SVTELGESLK.M	[1632-1641]		Used
		Confidence	Identifying Node	PSM Ambiguity	Annotated Sequence	Modifications	Master Protein Accessions	Protein Accessions	# Missed Cleavages	Charge	DeltaScore	DeltaCn	Rank	Search Engine Rank	m/z [Da]	MH+ [Da]	Theo. MH+ [Da]	DeltaM [ppm]	Deltam/z [Da]	Activation Type	MS Order	Isolation Interference [%]	Ion Inject Time [ms]	RT [min]	First Scan	Spectrum File	Quan Info	XCorr	Percolator q-Value	Percolator PEP	Precursor Abundance	Apex RT [min]
		High	Sequest HT (A2)	Unambiguous	[K].SVTELGESLK.[M]		P11531	P11531	0	2	0.3295	0	1	1	531.788	1062.57	1062.57	0.58	0.00031	HCD (High Energy Collision Dissociation)	MS2	4.5208	50	32.2874	15444	WT_LV_1.raw		0.88	0.002254	0.01797	6.92075e+06	32.27
High	Master Protein	E9QK41	Actin-binding LIM protein 1 OS=Mus musculus GN=Ablim1 PE=1 SV=1	4	3	3	3	861	96.8	0	22826698	7518244	5.58044e+06	1.25999e+06	3.1135e+06	1.85993e+06	1.48753e+06	2.23312e+06	943185	1.09384e+06	1.02907e+06	797161	514856		650656		338832				1500853
	Confidence	Annotated Sequence	Modifications	Qvality PEP	Qvality q-value	# PSMs	Master Protein Accessions	Positions in Master Proteins	# Missed Cleavages	Theo. MH+ [Da]	Abundance: F95: Sample, LV, 01, 0d, n/a, n/a, WT, NA	Abundance: F96: Sample, LV, 02, 0d, n/a, n/a, WT, NA	Abundance: F97: Sample, LV, 03, 0d, n/a, n/a, WT, NA	Abundance: F98: Sample, LV, 04, 5d, n/a, n/a, WT, NA	Abundance: F99: Sample, LV, 05, 5d, n/a, n/a, WT, NA	Abundance: F100: Sample, LV, 06, 5d, n/a, n/a, WT, NA	Abundance: F101: Sample, LV, 07, 10d, n/a, n/a, WT, NA	Abundance: F102: Sample, LV, 08, 10d, n/a, n/a, WT, NA	Abundance: F103: Sample, LV, 09, 10d, n/a, n/a, WT, NA	Abundance: F104: Sample, LV, 10, 18d, n/a, n/a, WT, NA	Abundance: F105: Sample, LV, 11, 18d, n/a, n/a, WT, NA	Abundance: F106: Sample, LV, 12, 18d, n/a, n/a, WT, NA	Abundance: F107: Sample, LV, 13, 28d, n/a, n/a, WT, NA	Abundance: F108: Sample, LV, 14, 28d, n/a, n/a, WT, NA	Abundance: F109: Sample, LV, 15, 28d, n/a, n/a, WT, NA	Abundance: F110: Sample, LV, 16, 42d, n/a, n/a, WT, NA	Abundance: F111: Sample, LV, 17, 42d, n/a, n/a, WT, NA	Abundance: F112: Sample, LV, 18, 42d, n/a, n/a, WT, NA	Abundance: F113: Sample, LV, 19, 56d, n/a, n/a, WT, NA	Abundance: F114: Sample, LV, 20, 56d, n/a, n/a, WT, NA	Abundance: F115: Sample, LV, 21, 56d, n/a, n/a, WT, NA	Abundance: F116: Sample, LV, 22, 56d, n/a, n/a, WT, NA	Confidence (by Search Engine): Sequest HT	Percolator q-Value (by Search Engine): Sequest HT	Percolator PEP (by Search Engine): Sequest HT	XCorr (by Search Engine): Sequest HT	Top Apex RT [min]	Sequence in Protein	Positions in Protein	Peptide Group Modifications in Protein	Quan Usage
	High	[R].SSGREEDEEELLR.[R]		0.00366706	0	1	E9QK41	E9QK41 [670-682]	1	1548.71		7518244	5.58044e+06	1.25999e+06	3.1135e+06	1.85993e+06	1.48753e+06	2.10783e+06	943185	1.09384e+06	1.02907e+06	797161	514856		650656								High	0	0.0001309	1.65	30.13	R.SSGREEDEEELLR.R	[670-682]		Used
		Confidence	Identifying Node	PSM Ambiguity	Annotated Sequence	Modifications	Master Protein Accessions	Protein Accessions	# Missed Cleavages	Charge	DeltaScore	DeltaCn	Rank	Search Engine Rank	m/z [Da]	MH+ [Da]	Theo. MH+ [Da]	DeltaM [ppm]	Deltam/z [Da]	Activation Type	MS Order	Isolation Interference [%]	Ion Inject Time [ms]	RT [min]	First Scan	Spectrum File	Quan Info	XCorr	Percolator q-Value	Percolator PEP	Precursor Abundance	Apex RT [min]
		High	Sequest HT (A2)	Unambiguous	[R].SSGREEDEEELLR.[R]		E9QK41	E9Q030; E9Q9C7; E9QK41; E9Q9D2; E9Q9D1; Q8K4G5; B9EIV0; E9Q9C4; E9Q9C1; E9Q9C0; Q3UP03; E9Q9Q7; Q8K278; E9Q9C2	1	3	0.4303	0	1	1	516.908	1548.71	1548.71	-2.15	-0.00111	HCD (High Energy Collision Dissociation)	MS2	10.2614	50	29.8707	12706	WT_LV_2.raw		1.65	0	0.0001309	7518244	29.88
	High	[R].STSQGSINSPVYSR.[H]		0.0765104	0.00535086	1	E9QK41	E9QK41 [494-507]	0	1482.72	8712082																						High	0.001409	0.009163	0.5	25.06	R.STSQGSINSPVYSR.H	[494-507]		Used
		Confidence	Identifying Node	PSM Ambiguity	Annotated Sequence	Modifications	Master Protein Accessions	Protein Accessions	# Missed Cleavages	Charge	DeltaScore	DeltaCn	Rank	Search Engine Rank	m/z [Da]	MH+ [Da]	Theo. MH+ [Da]	DeltaM [ppm]	Deltam/z [Da]	Activation Type	MS Order	Isolation Interference [%]	Ion Inject Time [ms]	RT [min]	First Scan	Spectrum File	Quan Info	XCorr	Percolator q-Value	Percolator PEP	Precursor Abundance	Apex RT [min]
		High	Sequest HT (A2)	Unambiguous	[R].STSQGSINSPVYSR.[H]		E9QK41	E9Q030; E9Q9C7; E9QK41; E9Q9D2; E9Q9D1; Q8K4G5; Q3TAG5; B9EIV0; E9Q9C4; E9Q9C1; E9Q9C0; Q3UP03; E9Q9Q7; Q8K278; E9Q9C2	0	2	0.4	0	1	1	741.863	1482.72	1482.72	0.6	0.00044	HCD (High Energy Collision Dissociation)	MS2	18.2391	50	25.0685	11868	WT_LV_1.raw		0.5	0.001409	0.009163	8712082	25.06
	High	[K].VLTGEYISK.[D]		0.0801244	0.00573848	1	E9QK41	E9QK41 [259-267]	0	1009.56	14114616							125282									338832				1500853		High	0.001482	0.009766	0.75	28.54	K.VLTGEYISK.D	[259-267]		Used
		Confidence	Identifying Node	PSM Ambiguity	Annotated Sequence	Modifications	Master Protein Accessions	Protein Accessions	# Missed Cleavages	Charge	DeltaScore	DeltaCn	Rank	Search Engine Rank	m/z [Da]	MH+ [Da]	Theo. MH+ [Da]	DeltaM [ppm]	Deltam/z [Da]	Activation Type	MS Order	Isolation Interference [%]	Ion Inject Time [ms]	RT [min]	First Scan	Spectrum File	Quan Info	XCorr	Percolator q-Value	Percolator PEP	Precursor Abundance	Apex RT [min]
		High	Sequest HT (A2)	Unambiguous	[K].VLTGEYISK.[D]		E9QK41	E9Q9C7; E9QK41; Q8K4G5; Q3TAG5; B9EIV0; E9Q9C4; E9Q9C1; E9Q9C0; Q3UP03; E9Q9C2	0	2	0.3867	0	1	1	505.282	1009.56	1009.56	0.16	8e-05	HCD (High Energy Collision Dissociation)	MS2	32.091	50	28.1921	13413	WT_LV_1.raw		0.75	0.001482	0.009766	14114616	28.18
High	Master Protein	D3Z5G7	Protein Ces1b OS=Mus musculus GN=Ces1b PE=3 SV=1	4	2	3	1	567	62.2	0				661952	3.46883e+06	1.5088e+06	3.37839e+06	3.87685e+06	903003	3.41615e+06	2.82123e+06	3.44978e+06	7.4474e+06	11155843	7009469	15384891	2.94835e+06	4.39741e+06	2.64295e+06	3.25921e+06	4290251	7.24477e+06
	Confidence	Annotated Sequence	Modifications	Qvality PEP	Qvality q-value	# PSMs	Master Protein Accessions	Positions in Master Proteins	# Missed Cleavages	Theo. MH+ [Da]	Abundance: F95: Sample, LV, 01, 0d, n/a, n/a, WT, NA	Abundance: F96: Sample, LV, 02, 0d, n/a, n/a, WT, NA	Abundance: F97: Sample, LV, 03, 0d, n/a, n/a, WT, NA	Abundance: F98: Sample, LV, 04, 5d, n/a, n/a, WT, NA	Abundance: F99: Sample, LV, 05, 5d, n/a, n/a, WT, NA	Abundance: F100: Sample, LV, 06, 5d, n/a, n/a, WT, NA	Abundance: F101: Sample, LV, 07, 10d, n/a, n/a, WT, NA	Abundance: F102: Sample, LV, 08, 10d, n/a, n/a, WT, NA	Abundance: F103: Sample, LV, 09, 10d, n/a, n/a, WT, NA	Abundance: F104: Sample, LV, 10, 18d, n/a, n/a, WT, NA	Abundance: F105: Sample, LV, 11, 18d, n/a, n/a, WT, NA	Abundance: F106: Sample, LV, 12, 18d, n/a, n/a, WT, NA	Abundance: F107: Sample, LV, 13, 28d, n/a, n/a, WT, NA	Abundance: F108: Sample, LV, 14, 28d, n/a, n/a, WT, NA	Abundance: F109: Sample, LV, 15, 28d, n/a, n/a, WT, NA	Abundance: F110: Sample, LV, 16, 42d, n/a, n/a, WT, NA	Abundance: F111: Sample, LV, 17, 42d, n/a, n/a, WT, NA	Abundance: F112: Sample, LV, 18, 42d, n/a, n/a, WT, NA	Abundance: F113: Sample, LV, 19, 56d, n/a, n/a, WT, NA	Abundance: F114: Sample, LV, 20, 56d, n/a, n/a, WT, NA	Abundance: F115: Sample, LV, 21, 56d, n/a, n/a, WT, NA	Abundance: F116: Sample, LV, 22, 56d, n/a, n/a, WT, NA	Confidence (by Search Engine): Sequest HT	Percolator q-Value (by Search Engine): Sequest HT	Percolator PEP (by Search Engine): Sequest HT	XCorr (by Search Engine): Sequest HT	Top Apex RT [min]	Sequence in Protein	Positions in Protein	Peptide Group Modifications in Protein	Quan Usage
	High	[K].EGYLQIGATTQQAQR.[L]	1xLabel:2H(3) [L4]	0.000265641	0	2	D3Z5G7	D3Z5G7 [524-538]	0	1666.86				661952	3.46883e+06	1.5088e+06	3.37839e+06	3.87685e+06	903003	3.41615e+06	2.82123e+06	3.44978e+06	7.4474e+06	11155843	7009469	15384891	2.94835e+06	4.39741e+06	2.64295e+06	3.25921e+06	4290251	7.24477e+06	High	0	3.255e-06	1.28	38.9	K.EGYLQIGATTQQAQR.L	[524-538]		Used
		Confidence	Identifying Node	PSM Ambiguity	Annotated Sequence	Modifications	Master Protein Accessions	Protein Accessions	# Missed Cleavages	Charge	DeltaScore	DeltaCn	Rank	Search Engine Rank	m/z [Da]	MH+ [Da]	Theo. MH+ [Da]	DeltaM [ppm]	Deltam/z [Da]	Activation Type	MS Order	Isolation Interference [%]	Ion Inject Time [ms]	RT [min]	First Scan	Spectrum File	Quan Info	XCorr	Percolator q-Value	Percolator PEP	Precursor Abundance	Apex RT [min]
		High	Sequest HT (A2)	Unambiguous	[K].EGYlQIGATTQQAQR.[L]	L4(Label:2H(3))	D3Z5G7	D3Z5G7	0	2	0.4453	0	1	1	833.933	1666.86	1666.86	-0.32	-0.00027	HCD (High Energy Collision Dissociation)	MS2	4.12552	50	38.829	18708	WT_LV_16.raw		1.28	0	3.255e-06	15384891	38.83
		High	Sequest HT (A2)	Unambiguous	[K].EGYlQIGATTQQAQR.[L]	L4(Label:2H(3))	D3Z5G7	D3Z5G7	0	2	0.2874	0	1	1	833.933	1666.86	1666.86	0.19	0.00016	HCD (High Energy Collision Dissociation)	MS2	0	50	38.8864	18745	WT_LV_14.raw		0.87	0.0001848	0.00099	11155843	38.89
	High	[K].APEEILAEK.[S]		0.0437245	0.00296309	1	P23953; D3Z5G7	P23953 [319-327]; D3Z5G7 [332-340]	0	999.536	17687898		111287	60924.9		56455.2	608787	341312		565611	576234	460364	628012	947999	896385	1.65411e+06	824596	745950	682163	768517	989066	1.54115e+06	High	0.0006361	0.004131	1.53	27.87	K.APEEILAEK.S	[332-340]		Not Used
		Confidence	Identifying Node	PSM Ambiguity	Annotated Sequence	Modifications	Master Protein Accessions	Protein Accessions	# Missed Cleavages	Charge	DeltaScore	DeltaCn	Rank	Search Engine Rank	m/z [Da]	MH+ [Da]	Theo. MH+ [Da]	DeltaM [ppm]	Deltam/z [Da]	Activation Type	MS Order	Isolation Interference [%]	Ion Inject Time [ms]	RT [min]	First Scan	Spectrum File	Quan Info	XCorr	Percolator q-Value	Percolator PEP	Precursor Abundance	Apex RT [min]
		High	Sequest HT (A2)	Unambiguous	[K].APEEILAEK.[S]		P23953; D3Z5G7	P23953; D3Z5G7; Q8VCT4	0	2	0.4444	0	1	1	500.271	999.535	999.536	-0.36	-0.00018	HCD (High Energy Collision Dissociation)	MS2	21.5985	50	28.2056	13420	WT_LV_1.raw		1.53	0.0006361	0.004131	17687898	28.23
High	Master Protein	Q3UPA3	Putative uncharacterized protein (Fragment) OS=Mus musculus GN=Gdi2 PE=2 SV=1	5	2	3	2	512	57.7	1.65	11459155			585819			1.9118e+06	3233601	981966	3.73989e+06	2918894	3.36484e+06	5.78573e+06	8877446	5.78553e+06	11861184	3.24707e+06	5.20703e+06	4376205	3211999	4979007	5.14647e+06
	Confidence	Annotated Sequence	Modifications	Qvality PEP	Qvality q-value	# PSMs	Master Protein Accessions	Positions in Master Proteins	# Missed Cleavages	Theo. MH+ [Da]	Abundance: F95: Sample, LV, 01, 0d, n/a, n/a, WT, NA	Abundance: F96: Sample, LV, 02, 0d, n/a, n/a, WT, NA	Abundance: F97: Sample, LV, 03, 0d, n/a, n/a, WT, NA	Abundance: F98: Sample, LV, 04, 5d, n/a, n/a, WT, NA	Abundance: F99: Sample, LV, 05, 5d, n/a, n/a, WT, NA	Abundance: F100: Sample, LV, 06, 5d, n/a, n/a, WT, NA	Abundance: F101: Sample, LV, 07, 10d, n/a, n/a, WT, NA	Abundance: F102: Sample, LV, 08, 10d, n/a, n/a, WT, NA	Abundance: F103: Sample, LV, 09, 10d, n/a, n/a, WT, NA	Abundance: F104: Sample, LV, 10, 18d, n/a, n/a, WT, NA	Abundance: F105: Sample, LV, 11, 18d, n/a, n/a, WT, NA	Abundance: F106: Sample, LV, 12, 18d, n/a, n/a, WT, NA	Abundance: F107: Sample, LV, 13, 28d, n/a, n/a, WT, NA	Abundance: F108: Sample, LV, 14, 28d, n/a, n/a, WT, NA	Abundance: F109: Sample, LV, 15, 28d, n/a, n/a, WT, NA	Abundance: F110: Sample, LV, 16, 42d, n/a, n/a, WT, NA	Abundance: F111: Sample, LV, 17, 42d, n/a, n/a, WT, NA	Abundance: F112: Sample, LV, 18, 42d, n/a, n/a, WT, NA	Abundance: F113: Sample, LV, 19, 56d, n/a, n/a, WT, NA	Abundance: F114: Sample, LV, 20, 56d, n/a, n/a, WT, NA	Abundance: F115: Sample, LV, 21, 56d, n/a, n/a, WT, NA	Abundance: F116: Sample, LV, 22, 56d, n/a, n/a, WT, NA	Confidence (by Search Engine): Sequest HT	Percolator q-Value (by Search Engine): Sequest HT	Percolator PEP (by Search Engine): Sequest HT	XCorr (by Search Engine): Sequest HT	Top Apex RT [min]	Sequence in Protein	Positions in Protein	Peptide Group Modifications in Protein	Quan Usage
	High	[K].DLGTDSQIFISR.[A]	1xLabel:2H(3) [L2]	0.000126412	0	2	Q3UPA3	Q3UPA3 [458-469]	0	1354.7				585819			1.9118e+06	3233601	981966	3.73989e+06	2918894	3.36484e+06	5.78573e+06	8877446	5.78553e+06	11861184	3.24707e+06	5.20703e+06	4376205	3211999	4979007	5.14647e+06	High	0	1.139e-06	1.65	48.56	K.DLGTDSQIFISR.A	[458-469]		Used
		Confidence	Identifying Node	PSM Ambiguity	Annotated Sequence	Modifications	Master Protein Accessions	Protein Accessions	# Missed Cleavages	Charge	DeltaScore	DeltaCn	Rank	Search Engine Rank	m/z [Da]	MH+ [Da]	Theo. MH+ [Da]	DeltaM [ppm]	Deltam/z [Da]	Activation Type	MS Order	Isolation Interference [%]	Ion Inject Time [ms]	RT [min]	First Scan	Spectrum File	Quan Info	XCorr	Percolator q-Value	Percolator PEP	Precursor Abundance	Apex RT [min]
		High	Sequest HT (A2)	Unambiguous	[K].DlGTDSQIFISR.[A]	L2(Label:2H(3))	Q3UPA3	Q3UUX9; Q3UPA3; Q3TIY6; Q3UC72; Q61598	0	2	0.4414	0	1	1	677.856	1354.7	1354.7	0.32	0.00022	HCD (High Energy Collision Dissociation)	MS2	38.1142	50	48.6065	23539	WT_LV_14.raw		1.11	0	5.838e-05	8877446	48.56
		High	Sequest HT (A2)	Unambiguous	[K].DlGTDSQIFISR.[A]	L2(Label:2H(3))	Q3UPA3	Q3UUX9; Q3UPA3; Q3TIY6; Q3UC72; Q61598	0	2	0.5515	0	1	1	677.856	1354.71	1354.7	0.83	0.00056	HCD (High Energy Collision Dissociation)	MS2	43.1212	50	48.6286	23581	WT_LV_16.raw		1.65	0	1.139e-06	11861184	48.62
	High	[K].EIRPALELLEPIEQK.[F]		0.0913627	0.00628063	1	Q3UPA3	Q3UPA3 [432-446]	0	1778.01	11459155																						High	0.001579	0.01186	1.02	53.2	K.EIRPALELLEPIEQK.F	[432-446]		Used
		Confidence	Identifying Node	PSM Ambiguity	Annotated Sequence	Modifications	Master Protein Accessions	Protein Accessions	# Missed Cleavages	Charge	DeltaScore	DeltaCn	Rank	Search Engine Rank	m/z [Da]	MH+ [Da]	Theo. MH+ [Da]	DeltaM [ppm]	Deltam/z [Da]	Activation Type	MS Order	Isolation Interference [%]	Ion Inject Time [ms]	RT [min]	First Scan	Spectrum File	Quan Info	XCorr	Percolator q-Value	Percolator PEP	Precursor Abundance	Apex RT [min]
		High	Sequest HT (A2)	Unambiguous	[K].EIRPALELLEPIEQK.[F]		Q3UPA3	Q3UUX9; Q3UPA3; Q3TIY6; Q3UC72; Q61598	0	3	0.2353	0	1	1	593.34	1778.01	1778.01	0.05	3e-05	HCD (High Energy Collision Dissociation)	MS2	9.55227	50	53.1796	25756	WT_LV_1.raw		1.02	0.001579	0.01186	11459155	53.2
High	Master Protein	Q9WVA2	Mitochondrial import inner membrane translocase subunit Tim8 A OS=Mus musculus GN=Timm8a1 PE=1 SV=1	23	2	3	2	97	11	1.75	13162038	5.5526e+06	4.0197e+06	1.62571e+06	3.24732e+06	2.01508e+06	2.61779e+06	3618932	1.78127e+06	3.3954e+06	3.03851e+06	2.77132e+06	4.29807e+06	6781315	4.64669e+06	7.50033e+06	2.39239e+06	4.11775e+06	3430057	2.38642e+06	3.45671e+06	4103333
	Confidence	Annotated Sequence	Modifications	Qvality PEP	Qvality q-value	# PSMs	Master Protein Accessions	Positions in Master Proteins	# Missed Cleavages	Theo. MH+ [Da]	Abundance: F95: Sample, LV, 01, 0d, n/a, n/a, WT, NA	Abundance: F96: Sample, LV, 02, 0d, n/a, n/a, WT, NA	Abundance: F97: Sample, LV, 03, 0d, n/a, n/a, WT, NA	Abundance: F98: Sample, LV, 04, 5d, n/a, n/a, WT, NA	Abundance: F99: Sample, LV, 05, 5d, n/a, n/a, WT, NA	Abundance: F100: Sample, LV, 06, 5d, n/a, n/a, WT, NA	Abundance: F101: Sample, LV, 07, 10d, n/a, n/a, WT, NA	Abundance: F102: Sample, LV, 08, 10d, n/a, n/a, WT, NA	Abundance: F103: Sample, LV, 09, 10d, n/a, n/a, WT, NA	Abundance: F104: Sample, LV, 10, 18d, n/a, n/a, WT, NA	Abundance: F105: Sample, LV, 11, 18d, n/a, n/a, WT, NA	Abundance: F106: Sample, LV, 12, 18d, n/a, n/a, WT, NA	Abundance: F107: Sample, LV, 13, 28d, n/a, n/a, WT, NA	Abundance: F108: Sample, LV, 14, 28d, n/a, n/a, WT, NA	Abundance: F109: Sample, LV, 15, 28d, n/a, n/a, WT, NA	Abundance: F110: Sample, LV, 16, 42d, n/a, n/a, WT, NA	Abundance: F111: Sample, LV, 17, 42d, n/a, n/a, WT, NA	Abundance: F112: Sample, LV, 18, 42d, n/a, n/a, WT, NA	Abundance: F113: Sample, LV, 19, 56d, n/a, n/a, WT, NA	Abundance: F114: Sample, LV, 20, 56d, n/a, n/a, WT, NA	Abundance: F115: Sample, LV, 21, 56d, n/a, n/a, WT, NA	Abundance: F116: Sample, LV, 22, 56d, n/a, n/a, WT, NA	Confidence (by Search Engine): Sequest HT	Percolator q-Value (by Search Engine): Sequest HT	Percolator PEP (by Search Engine): Sequest HT	XCorr (by Search Engine): Sequest HT	Top Apex RT [min]	Sequence in Protein	Positions in Protein	Peptide Group Modifications in Protein	Quan Usage
	High	[R].FIDTSQFILNR.[L]		0.000531967	0	1	Q9WVA2	Q9WVA2 [70-80]	0	1353.72	13162038																						High	0	8.615e-06	1.75	48.91	R.FIDTSQFILNR.L	[70-80]		Used
		Confidence	Identifying Node	PSM Ambiguity	Annotated Sequence	Modifications	Master Protein Accessions	Protein Accessions	# Missed Cleavages	Charge	DeltaScore	DeltaCn	Rank	Search Engine Rank	m/z [Da]	MH+ [Da]	Theo. MH+ [Da]	DeltaM [ppm]	Deltam/z [Da]	Activation Type	MS Order	Isolation Interference [%]	Ion Inject Time [ms]	RT [min]	First Scan	Spectrum File	Quan Info	XCorr	Percolator q-Value	Percolator PEP	Precursor Abundance	Apex RT [min]
		High	Sequest HT (A2)	Unambiguous	[R].FIDTSQFILNR.[L]		Q9WVA2	Q9WVA2	0	2	0.5543	0	1	1	677.361	1353.71	1353.72	-1.49	-0.00101	HCD (High Energy Collision Dissociation)	MS2	0	50	48.9158	23662	WT_LV_1.raw		1.75	0	8.615e-06	13162038	48.91
	High	[R].AEACFVNCVER.[F]	2xCarbamidomethyl [C4; C8]	0.022724	0.0015778	2	Q9WVA2	Q9WVA2 [59-69]	0	1354.59		5.5526e+06	4.0197e+06	1.62571e+06	3.24732e+06	2.01508e+06	2.61779e+06	3618932	1.78127e+06	3.3954e+06	3.03851e+06	2.77132e+06	4.29807e+06	6781315	4.64669e+06	7.50033e+06	2.39239e+06	4.11775e+06	3430057	2.38642e+06	3.45671e+06	4103333	High	0.0003021	0.001667	0.95	35.64	R.AEACFVNCVER.F	[59-69]		Used
		Confidence	Identifying Node	PSM Ambiguity	Annotated Sequence	Modifications	Master Protein Accessions	Protein Accessions	# Missed Cleavages	Charge	DeltaScore	DeltaCn	Rank	Search Engine Rank	m/z [Da]	MH+ [Da]	Theo. MH+ [Da]	DeltaM [ppm]	Deltam/z [Da]	Activation Type	MS Order	Isolation Interference [%]	Ion Inject Time [ms]	RT [min]	First Scan	Spectrum File	Quan Info	XCorr	Percolator q-Value	Percolator PEP	Precursor Abundance	Apex RT [min]
		High	Sequest HT (A2)	Unambiguous	[R].AEAcFVNcVER.[F]	C4(Carbamidomethyl); C8(Carbamidomethyl)	Q9WVA2	Q9WVA2	0	2	0.2526	0	1	1	677.797	1354.59	1354.59	-1.2	-0.00081	HCD (High Energy Collision Dissociation)	MS2	0	50	35.744	17144	WT_LV_16.raw		0.95	0.0003021	0.001667	7.50033e+06	35.74
		High	Sequest HT (A2)	Unambiguous	[R].AEAcFVNcVER.[F]	C4(Carbamidomethyl); C8(Carbamidomethyl)	Q9WVA2	Q9WVA2	0	2	0.3243	0	1	1	677.798	1354.59	1354.59	0.04	2e-05	HCD (High Energy Collision Dissociation)	MS2	0	50	35.6275	16703	WT_LV_18.raw		0.74	0.001891	0.01554	4.11775e+06	35.6
High	Master Protein	Q91XH5	Sepiapterin reductase OS=Mus musculus GN=Spr PE=2 SV=1	13	3	4	3	262	27.9	0	14733387	1.13602e+07	6949950	2.07481e+06	6135217	3312951	4.04468e+06	6.75055e+06	1.96598e+06	4.40117e+06	4.23053e+06	4.41466e+06	8.29927e+06	7.56961e+06	8.05439e+06	1.66928e+07	4.87927e+06	8.0193e+06	6.97754e+06	5.00683e+06	8.85839e+06	9.35152e+06
	Confidence	Annotated Sequence	Modifications	Qvality PEP	Qvality q-value	# PSMs	Master Protein Accessions	Positions in Master Proteins	# Missed Cleavages	Theo. MH+ [Da]	Abundance: F95: Sample, LV, 01, 0d, n/a, n/a, WT, NA	Abundance: F96: Sample, LV, 02, 0d, n/a, n/a, WT, NA	Abundance: F97: Sample, LV, 03, 0d, n/a, n/a, WT, NA	Abundance: F98: Sample, LV, 04, 5d, n/a, n/a, WT, NA	Abundance: F99: Sample, LV, 05, 5d, n/a, n/a, WT, NA	Abundance: F100: Sample, LV, 06, 5d, n/a, n/a, WT, NA	Abundance: F101: Sample, LV, 07, 10d, n/a, n/a, WT, NA	Abundance: F102: Sample, LV, 08, 10d, n/a, n/a, WT, NA	Abundance: F103: Sample, LV, 09, 10d, n/a, n/a, WT, NA	Abundance: F104: Sample, LV, 10, 18d, n/a, n/a, WT, NA	Abundance: F105: Sample, LV, 11, 18d, n/a, n/a, WT, NA	Abundance: F106: Sample, LV, 12, 18d, n/a, n/a, WT, NA	Abundance: F107: Sample, LV, 13, 28d, n/a, n/a, WT, NA	Abundance: F108: Sample, LV, 14, 28d, n/a, n/a, WT, NA	Abundance: F109: Sample, LV, 15, 28d, n/a, n/a, WT, NA	Abundance: F110: Sample, LV, 16, 42d, n/a, n/a, WT, NA	Abundance: F111: Sample, LV, 17, 42d, n/a, n/a, WT, NA	Abundance: F112: Sample, LV, 18, 42d, n/a, n/a, WT, NA	Abundance: F113: Sample, LV, 19, 56d, n/a, n/a, WT, NA	Abundance: F114: Sample, LV, 20, 56d, n/a, n/a, WT, NA	Abundance: F115: Sample, LV, 21, 56d, n/a, n/a, WT, NA	Abundance: F116: Sample, LV, 22, 56d, n/a, n/a, WT, NA	Confidence (by Search Engine): Sequest HT	Percolator q-Value (by Search Engine): Sequest HT	Percolator PEP (by Search Engine): Sequest HT	XCorr (by Search Engine): Sequest HT	Top Apex RT [min]	Sequence in Protein	Positions in Protein	Peptide Group Modifications in Protein	Quan Usage
	High	[K].VVLAAADLGTEAGVQR.[L]	2xLabel:2H(3) [L3; L8]	0.00359238	0	1	Q91XH5	Q91XH5 [64-79]	0	1575.9				85614.4			395607	989435	154942	1.12103e+06	860058	1406605	2944734	4934738	2.9461e+06	7409327	2018180	3.42038e+06	3.14942e+06	2.28001e+06	4.07942e+06	4114678	High	0	0.0001278	1.13	45.98	K.VVLAAADLGTEAGVQR.L	[64-79]		Used
		Confidence	Identifying Node	PSM Ambiguity	Annotated Sequence	Modifications	Master Protein Accessions	Protein Accessions	# Missed Cleavages	Charge	DeltaScore	DeltaCn	Rank	Search Engine Rank	m/z [Da]	MH+ [Da]	Theo. MH+ [Da]	DeltaM [ppm]	Deltam/z [Da]	Activation Type	MS Order	Isolation Interference [%]	Ion Inject Time [ms]	RT [min]	First Scan	Spectrum File	Quan Info	XCorr	Percolator q-Value	Percolator PEP	Precursor Abundance	Apex RT [min]
		High	Sequest HT (A2)	Unambiguous	[K].VVlAAADlGTEAGVQR.[L]	L3(Label:2H(3)); L8(Label:2H(3))	Q91XH5	Q64105; G3UXX3; Q91XH5; G3UZ79	0	2	0.4602	0	1	1	788.451	1575.89	1575.9	-2.05	-0.00162	HCD (High Energy Collision Dissociation)	MS2	0	50	46.0811	22331	WT_LV_16.raw		1.13	0	0.0001278	7409327	46.04
	High	[R].ALAPQLAR.[L]		0.0750095	0.00535086	2	Q91XH5	Q91XH5 [23-30]	0	839.51	14733387	1.13602e+07	6949950	1.98919e+06	6135217	3312951	3.64908e+06	4520466	1.67269e+06	2.02211e+06	2.33541e+06	1.90438e+06	2.30198e+06	2.63487e+06	2.85576e+06	1.92821e+06	672250	896539	418578	191897	624672	771165	High	0.001375	0.008915	1.1	30.62	R.ALAPQLAR.L	[23-30]		Used
		Confidence	Identifying Node	PSM Ambiguity	Annotated Sequence	Modifications	Master Protein Accessions	Protein Accessions	# Missed Cleavages	Charge	DeltaScore	DeltaCn	Rank	Search Engine Rank	m/z [Da]	MH+ [Da]	Theo. MH+ [Da]	DeltaM [ppm]	Deltam/z [Da]	Activation Type	MS Order	Isolation Interference [%]	Ion Inject Time [ms]	RT [min]	First Scan	Spectrum File	Quan Info	XCorr	Percolator q-Value	Percolator PEP	Precursor Abundance	Apex RT [min]
		High	Sequest HT (A2)	Unambiguous	[R].ALAPQLAR.[L]		Q91XH5	Q64105; G3UXX3; Q91XH5; G3UZ79	0	2	0.4455	0	1	1	420.259	839.511	839.51	2.01	0.00084	HCD (High Energy Collision Dissociation)	MS2	44.2504	50	27.6374	13138	WT_LV_1.raw		1.1	0.001375	0.008915	14733387	27.64
		High	Sequest HT (A2)	Unambiguous	[R].ALAPQLAR.[L]		Q91XH5	Q64105; G3UXX3; Q91XH5; G3UZ79	0	2	0.4889	0	1	1	420.259	839.511	839.51	2.01	0.00084	HCD (High Energy Collision Dissociation)	MS2	49.3111	50	30.5343	12976	WT_LV_2.raw		0.9	0.004219	0.03242	11240316	30.58
	High	[R].ELPRPEGLQR.[L]	2xLabel:2H(3) [L2; L8]	0.123818	0.00903458	1	Q91XH5	Q91XH5 [86-95]	0	1200.7								1240647	138348	1.25803e+06	1.03506e+06	1.10368e+06	3.05255e+06		2.25253e+06	7.35531e+06	2.18884e+06	3.70238e+06	3409538	2534926	4.15429e+06	4465677	High	0.002406	0.01884	0.87	30.22	R.ELPRPEGLQR.L	[86-95]		Used
		Confidence	Identifying Node	PSM Ambiguity	Annotated Sequence	Modifications	Master Protein Accessions	Protein Accessions	# Missed Cleavages	Charge	DeltaScore	DeltaCn	Rank	Search Engine Rank	m/z [Da]	MH+ [Da]	Theo. MH+ [Da]	DeltaM [ppm]	Deltam/z [Da]	Activation Type	MS Order	Isolation Interference [%]	Ion Inject Time [ms]	RT [min]	First Scan	Spectrum File	Quan Info	XCorr	Percolator q-Value	Percolator PEP	Precursor Abundance	Apex RT [min]
		High	Sequest HT (A2)	Unambiguous	[R].ElPRPEGlQR.[L]	L2(Label:2H(3)); L8(Label:2H(3))	Q91XH5	Q64105; G3UXX3; Q91XH5; G3UZ79	0	3	0.092	0	1	1	400.903	1200.7	1200.7	-1.13	-0.00045	HCD (High Energy Collision Dissociation)	MS2	78.5159	50	30.2123	14093	WT_LV_21.raw		0.87	0.002406	0.01884	4.15429e+06	30.18
High	Master Protein	A0A068BFR3	RAS oncogene family protein OS=Mus musculus GN=Rab11b PE=2 SV=1	10	2	8	2	218	24.5	0	9431659	6823890	4.80961e+06	3.00587e+06	5.68783e+06	2.49891e+06	6177786	9.92197e+06	3.2675e+06	8926351	8.73574e+06	7.87225e+06	1.44832e+07	18904831	1.25373e+07	28253487	6.87454e+06	1.11031e+07	9964023	7999794	1.1479e+07	1.16772e+07
	Confidence	Annotated Sequence	Modifications	Qvality PEP	Qvality q-value	# PSMs	Master Protein Accessions	Positions in Master Proteins	# Missed Cleavages	Theo. MH+ [Da]	Abundance: F95: Sample, LV, 01, 0d, n/a, n/a, WT, NA	Abundance: F96: Sample, LV, 02, 0d, n/a, n/a, WT, NA	Abundance: F97: Sample, LV, 03, 0d, n/a, n/a, WT, NA	Abundance: F98: Sample, LV, 04, 5d, n/a, n/a, WT, NA	Abundance: F99: Sample, LV, 05, 5d, n/a, n/a, WT, NA	Abundance: F100: Sample, LV, 06, 5d, n/a, n/a, WT, NA	Abundance: F101: Sample, LV, 07, 10d, n/a, n/a, WT, NA	Abundance: F102: Sample, LV, 08, 10d, n/a, n/a, WT, NA	Abundance: F103: Sample, LV, 09, 10d, n/a, n/a, WT, NA	Abundance: F104: Sample, LV, 10, 18d, n/a, n/a, WT, NA	Abundance: F105: Sample, LV, 11, 18d, n/a, n/a, WT, NA	Abundance: F106: Sample, LV, 12, 18d, n/a, n/a, WT, NA	Abundance: F107: Sample, LV, 13, 28d, n/a, n/a, WT, NA	Abundance: F108: Sample, LV, 14, 28d, n/a, n/a, WT, NA	Abundance: F109: Sample, LV, 15, 28d, n/a, n/a, WT, NA	Abundance: F110: Sample, LV, 16, 42d, n/a, n/a, WT, NA	Abundance: F111: Sample, LV, 17, 42d, n/a, n/a, WT, NA	Abundance: F112: Sample, LV, 18, 42d, n/a, n/a, WT, NA	Abundance: F113: Sample, LV, 19, 56d, n/a, n/a, WT, NA	Abundance: F114: Sample, LV, 20, 56d, n/a, n/a, WT, NA	Abundance: F115: Sample, LV, 21, 56d, n/a, n/a, WT, NA	Abundance: F116: Sample, LV, 22, 56d, n/a, n/a, WT, NA	Confidence (by Search Engine): Sequest HT	Percolator q-Value (by Search Engine): Sequest HT	Percolator PEP (by Search Engine): Sequest HT	XCorr (by Search Engine): Sequest HT	Top Apex RT [min]	Sequence in Protein	Positions in Protein	Peptide Group Modifications in Protein	Quan Usage
	High	[K].AQIWDTAGQER.[Y]		0.00108743	0	6	A0A068BFR3	A0A068BFR3 [62-72]	0	1274.61	9431659	6823890	4.80961e+06	1.81448e+06	3944941	2.49891e+06	2.95884e+06	4447592	1.76506e+06	3.57724e+06	3.61565e+06	3.24028e+06	6.83716e+06	7280832	5151591	12151777	2.70299e+06	4154009	3529732	2.70108e+06	4.09381e+06	4.06807e+06	High	0	2.363e-05	1.1	34.55	K.AQIWDTAGQER.Y	[62-72]		Used
		Confidence	Identifying Node	PSM Ambiguity	Annotated Sequence	Modifications	Master Protein Accessions	Protein Accessions	# Missed Cleavages	Charge	DeltaScore	DeltaCn	Rank	Search Engine Rank	m/z [Da]	MH+ [Da]	Theo. MH+ [Da]	DeltaM [ppm]	Deltam/z [Da]	Activation Type	MS Order	Isolation Interference [%]	Ion Inject Time [ms]	RT [min]	First Scan	Spectrum File	Quan Info	XCorr	Percolator q-Value	Percolator PEP	Precursor Abundance	Apex RT [min]
		High	Sequest HT (A2)	Unambiguous	[K].AQIWDTAGQER.[Y]		A0A068BFR3	Q78ZJ8; E9Q3P9; G3UY29; P62492; A0A068BFR3; F8WGS1	0	2	0.4727	0	1	1	637.81	1274.61	1274.61	0.73	0.00047	HCD (High Energy Collision Dissociation)	MS2	9.41569	50	34.6348	16595	WT_LV_16.raw		1.1	0	2.363e-05	9347421	34.59
		High	Sequest HT (A2)	Unambiguous	[K].AQIWDTAGQER.[Y]		A0A068BFR3	Q78ZJ8; E9Q3P9; G3UY29; P62492; A0A068BFR3; F8WGS1	0	2	0.3294	0	1	1	637.81	1274.61	1274.61	0.4	0.00026	HCD (High Energy Collision Dissociation)	MS2	0	50	30.8567	14736	WT_LV_1.raw		0.85	0	0.00011	9431659	30.8
		High	Sequest HT (A2)	Unambiguous	[K].AQIWDTAGQER.[Y]		A0A068BFR3	Q78ZJ8; E9Q3P9; G3UY29; P62492; A0A068BFR3; F8WGS1	0	2	0.5529	0	1	1	637.81	1274.61	1274.61	0.52	0.00033	HCD (High Energy Collision Dissociation)	MS2	17.7328	50	34.6892	14423	WT_LV_3.raw		0.85	4.412e-05	0.0005936	4.80961e+06	34.68
		High	Sequest HT (A2)	Unambiguous	[K].AQIWDTAGQER.[Y]		A0A068BFR3	Q78ZJ8; E9Q3P9; G3UY29; P62492; A0A068BFR3; F8WGS1	0	2	0.6203	0	1	1	637.811	1274.61	1274.61	1.56	0.001	HCD (High Energy Collision Dissociation)	MS2	10.6042	50	34.5826	16194	WT_LV_21.raw		0.79	0.001088	0.007417	4.09381e+06	34.57
		High	Sequest HT (A2)	Unambiguous	[K].AQIWDTAGQER.[Y]		A0A068BFR3	Q78ZJ8; E9Q3P9; G3UY29; P62492; A0A068BFR3; F8WGS1	0	2	0.4157	0	1	1	637.811	1274.61	1274.61	1.31	0.00084	HCD (High Energy Collision Dissociation)	MS2	8.71811	50	34.6282	16349	WT_LV_13.raw		0.89	0.001499	0.01029	5.04517e+06	34.61
		High	Sequest HT (A2)	Unambiguous	[K].AQIWDTAGQER.[Y]		A0A068BFR3	Q78ZJ8; E9Q3P9; G3UY29; P62492; A0A068BFR3; F8WGS1	0	2	0.4545	0	1	1	637.809	1274.61	1274.61	-0.57	-0.00036	HCD (High Energy Collision Dissociation)	MS2	35.9926	50	34.6346	16221	WT_LV_18.raw		0.55	0.007239	0.06159	4154009	34.58
	High	[K].VVLIGDSGVGK.[S]	1xLabel:2H(3) [L3]	0.0165106	0.00126755	2	A0A068BFR3	A0A068BFR3 [14-24]	0	1046.63				1.19139e+06	1.74288e+06		3.21895e+06	5.47437e+06	1.50243e+06	5.34911e+06	5.12009e+06	4631966	7.64608e+06	11623999	7.38568e+06	16101710	4.17155e+06	6.94912e+06	6434291	5.29872e+06	7385221	7.60917e+06	High	0.0001848	0.001069	1.25	37.98	K.VVLIGDSGVGK.S	[14-24]		Used
		Confidence	Identifying Node	PSM Ambiguity	Annotated Sequence	Modifications	Master Protein Accessions	Protein Accessions	# Missed Cleavages	Charge	DeltaScore	DeltaCn	Rank	Search Engine Rank	m/z [Da]	MH+ [Da]	Theo. MH+ [Da]	DeltaM [ppm]	Deltam/z [Da]	Activation Type	MS Order	Isolation Interference [%]	Ion Inject Time [ms]	RT [min]	First Scan	Spectrum File	Quan Info	XCorr	Percolator q-Value	Percolator PEP	Precursor Abundance	Apex RT [min]
		High	Sequest HT (A2)	Unambiguous	[K].VVlIGDSGVGK.[S]	L3(Label:2H(3))	A0A068BFR3	Q78ZJ8; E9Q3P9; G3UY29; P62492; A0A068BFR3; F8WGS1	0	2	0.224	0	1	1	523.818	1046.63	1046.63	-0.26	-0.00014	HCD (High Energy Collision Dissociation)	MS2	38.1014	50	37.9296	17998	WT_LV_13.raw		1.25	0.0001848	0.001069	7.32805e+06	37.94
		High	Sequest HT (A2)	Unambiguous	[K].VVlIGDSGVGK.[S]	L3(Label:2H(3))	A0A068BFR3	Q78ZJ8; E9Q3P9; G3UY29; P62492; A0A068BFR3; F8WGS1	0	2	0.2745	0	1	1	523.818	1046.63	1046.63	-0.3	-0.00015	HCD (High Energy Collision Dissociation)	MS2	40.2143	50	37.9819	18259	WT_LV_15.raw		1.02	0.008527	0.07244	7.38568e+06	37.97
High	Master Protein	Q8BLF1	Neutral cholesterol ester hydrolase 1 OS=Mus musculus GN=Nceh1 PE=1 SV=1	7	2	5	2	408	45.7	0	12103984	16543315	1.48155e+07	4.06338e+06	8.15724e+06	4.81656e+06	6123607	7.85602e+06	3.56306e+06	6.13779e+06	5.90133e+06	4.75959e+06	7.92857e+06	9.90133e+06	8.78554e+06	1.16013e+07	3.6924e+06	5.83226e+06	4.50983e+06	3.27043e+06	4.91022e+06	5.691e+06
	Confidence	Annotated Sequence	Modifications	Qvality PEP	Qvality q-value	# PSMs	Master Protein Accessions	Positions in Master Proteins	# Missed Cleavages	Theo. MH+ [Da]	Abundance: F95: Sample, LV, 01, 0d, n/a, n/a, WT, NA	Abundance: F96: Sample, LV, 02, 0d, n/a, n/a, WT, NA	Abundance: F97: Sample, LV, 03, 0d, n/a, n/a, WT, NA	Abundance: F98: Sample, LV, 04, 5d, n/a, n/a, WT, NA	Abundance: F99: Sample, LV, 05, 5d, n/a, n/a, WT, NA	Abundance: F100: Sample, LV, 06, 5d, n/a, n/a, WT, NA	Abundance: F101: Sample, LV, 07, 10d, n/a, n/a, WT, NA	Abundance: F102: Sample, LV, 08, 10d, n/a, n/a, WT, NA	Abundance: F103: Sample, LV, 09, 10d, n/a, n/a, WT, NA	Abundance: F104: Sample, LV, 10, 18d, n/a, n/a, WT, NA	Abundance: F105: Sample, LV, 11, 18d, n/a, n/a, WT, NA	Abundance: F106: Sample, LV, 12, 18d, n/a, n/a, WT, NA	Abundance: F107: Sample, LV, 13, 28d, n/a, n/a, WT, NA	Abundance: F108: Sample, LV, 14, 28d, n/a, n/a, WT, NA	Abundance: F109: Sample, LV, 15, 28d, n/a, n/a, WT, NA	Abundance: F110: Sample, LV, 16, 42d, n/a, n/a, WT, NA	Abundance: F111: Sample, LV, 17, 42d, n/a, n/a, WT, NA	Abundance: F112: Sample, LV, 18, 42d, n/a, n/a, WT, NA	Abundance: F113: Sample, LV, 19, 56d, n/a, n/a, WT, NA	Abundance: F114: Sample, LV, 20, 56d, n/a, n/a, WT, NA	Abundance: F115: Sample, LV, 21, 56d, n/a, n/a, WT, NA	Abundance: F116: Sample, LV, 22, 56d, n/a, n/a, WT, NA	Confidence (by Search Engine): Sequest HT	Percolator q-Value (by Search Engine): Sequest HT	Percolator PEP (by Search Engine): Sequest HT	XCorr (by Search Engine): Sequest HT	Top Apex RT [min]	Sequence in Protein	Positions in Protein	Peptide Group Modifications in Protein	Quan Usage
	High	[K].VTDTDFDGVEVR.[V]		0.000750206	0	3	Q8BLF1	Q8BLF1 [82-93]	0	1352.63		7406942	6.58419e+06	2468395	5049960	3.22154e+06	4.20285e+06	5.66104e+06	2244608	4.94939e+06	4.10432e+06	3410254	6.37141e+06	8541275	6.58325e+06	10843262	3.23606e+06	5346090	4.08799e+06	3.01722e+06	4.59624e+06	5322030	High	0	0.0002297	1.4	39.51	K.VTDTDFDGVEVR.V	[82-93]		Used
		Confidence	Identifying Node	PSM Ambiguity	Annotated Sequence	Modifications	Master Protein Accessions	Protein Accessions	# Missed Cleavages	Charge	DeltaScore	DeltaCn	Rank	Search Engine Rank	m/z [Da]	MH+ [Da]	Theo. MH+ [Da]	DeltaM [ppm]	Deltam/z [Da]	Activation Type	MS Order	Isolation Interference [%]	Ion Inject Time [ms]	RT [min]	First Scan	Spectrum File	Quan Info	XCorr	Percolator q-Value	Percolator PEP	Precursor Abundance	Apex RT [min]
		High	Sequest HT (A2)	Unambiguous	[K].VTDTDFDGVEVR.[V]		Q8BLF1	Q8BLF1	0	2	0.5254	0	1	1	676.82	1352.63	1352.63	-0.09	-6e-05	HCD (High Energy Collision Dissociation)	MS2	5.49944	50	39.4974	19049	WT_LV_14.raw		1.18	0	1.398e-05	8541275	39.46
		High	Sequest HT (A2)	Unambiguous	[K].VTDTDFDGVEVR.[V]		Q8BLF1	Q8BLF1	0	2	0.6	0	1	1	676.82	1352.63	1352.63	-0.65	-0.00044	HCD (High Energy Collision Dissociation)	MS2	9.10648	50	39.5487	19076	WT_LV_16.raw		1.4	0	0.0002297	10843262	39.53
		High	Sequest HT (A2)	Unambiguous	[K].VTDTDFDGVEVR.[V]		Q8BLF1	Q8BLF1	0	2	0.433	0	1	1	676.819	1352.63	1352.63	-0.97	-0.00066	HCD (High Energy Collision Dissociation)	MS2	14.2308	50	39.5445	19038	WT_LV_15.raw		0.97	0	0.0002618	6.58325e+06	39.49
	High	[R].LVPQVYFPEQIHDVIR.[A]		0.0244834	0.00173364	2	Q8BLF1	Q8BLF1 [149-164]	0	1953.06	12103984	9136373	8231326	1.59499e+06	3.10728e+06	1.59501e+06	1.92075e+06	2194988	1.31845e+06	1.1884e+06	1.79701e+06	1.34934e+06	1.55716e+06	1.36005e+06	2.20229e+06	758042	456339	486171	421840	253212	313980	368973	High	0.0003179	0.001857	1.41	63.18	R.LVPQVYFPEQIHDVIR.A	[149-164]		Used
		Confidence	Identifying Node	PSM Ambiguity	Annotated Sequence	Modifications	Master Protein Accessions	Protein Accessions	# Missed Cleavages	Charge	DeltaScore	DeltaCn	Rank	Search Engine Rank	m/z [Da]	MH+ [Da]	Theo. MH+ [Da]	DeltaM [ppm]	Deltam/z [Da]	Activation Type	MS Order	Isolation Interference [%]	Ion Inject Time [ms]	RT [min]	First Scan	Spectrum File	Quan Info	XCorr	Percolator q-Value	Percolator PEP	Precursor Abundance	Apex RT [min]
		High	Sequest HT (A2)	Unambiguous	[R].LVPQVYFPEQIHDVIR.[A]		Q8BLF1	Q8BLF1	0	3	0.4539	0	1	1	651.692	1953.06	1953.06	1.54	0.001	HCD (High Energy Collision Dissociation)	MS2	15.9761	50	54.762	26519	WT_LV_1.raw		1.41	0.0003179	0.001857	12103984	54.83
		High	Sequest HT (A2)	Unambiguous	[R].LVPQVYFPEQIHDVIR.[A]		Q8BLF1	Q8BLF1	0	3	0.3982	0	1	1	651.692	1953.06	1953.06	1.32	0.00086	HCD (High Energy Collision Dissociation)	MS2	9.41456	50	62.8719	26464	WT_LV_2.raw		1.13	0.005868	0.04913	9136373	62.91
High	Master Protein	Q3TIQ2	Putative uncharacterized protein OS=Mus musculus PE=2 SV=1	24	3	7	3	165	17.8	0		5574232	3452948	1.96653e+06	3.42012e+06	2.51984e+06	4.74928e+06	7.04826e+06	3113547	1.16395e+07	9.01546e+06	1.05079e+07	1.30952e+07	2.20182e+07	1.29781e+07	28968766	7.39102e+06	1.32283e+07	10997982	9.00059e+06	1.21524e+07	1.35264e+07
	Confidence	Annotated Sequence	Modifications	Qvality PEP	Qvality q-value	# PSMs	Master Protein Accessions	Positions in Master Proteins	# Missed Cleavages	Theo. MH+ [Da]	Abundance: F95: Sample, LV, 01, 0d, n/a, n/a, WT, NA	Abundance: F96: Sample, LV, 02, 0d, n/a, n/a, WT, NA	Abundance: F97: Sample, LV, 03, 0d, n/a, n/a, WT, NA	Abundance: F98: Sample, LV, 04, 5d, n/a, n/a, WT, NA	Abundance: F99: Sample, LV, 05, 5d, n/a, n/a, WT, NA	Abundance: F100: Sample, LV, 06, 5d, n/a, n/a, WT, NA	Abundance: F101: Sample, LV, 07, 10d, n/a, n/a, WT, NA	Abundance: F102: Sample, LV, 08, 10d, n/a, n/a, WT, NA	Abundance: F103: Sample, LV, 09, 10d, n/a, n/a, WT, NA	Abundance: F104: Sample, LV, 10, 18d, n/a, n/a, WT, NA	Abundance: F105: Sample, LV, 11, 18d, n/a, n/a, WT, NA	Abundance: F106: Sample, LV, 12, 18d, n/a, n/a, WT, NA	Abundance: F107: Sample, LV, 13, 28d, n/a, n/a, WT, NA	Abundance: F108: Sample, LV, 14, 28d, n/a, n/a, WT, NA	Abundance: F109: Sample, LV, 15, 28d, n/a, n/a, WT, NA	Abundance: F110: Sample, LV, 16, 42d, n/a, n/a, WT, NA	Abundance: F111: Sample, LV, 17, 42d, n/a, n/a, WT, NA	Abundance: F112: Sample, LV, 18, 42d, n/a, n/a, WT, NA	Abundance: F113: Sample, LV, 19, 56d, n/a, n/a, WT, NA	Abundance: F114: Sample, LV, 20, 56d, n/a, n/a, WT, NA	Abundance: F115: Sample, LV, 21, 56d, n/a, n/a, WT, NA	Abundance: F116: Sample, LV, 22, 56d, n/a, n/a, WT, NA	Confidence (by Search Engine): Sequest HT	Percolator q-Value (by Search Engine): Sequest HT	Percolator PEP (by Search Engine): Sequest HT	XCorr (by Search Engine): Sequest HT	Top Apex RT [min]	Sequence in Protein	Positions in Protein	Peptide Group Modifications in Protein	Quan Usage
	High	[K].HSGNITFDEIVNIAR.[Q]		0.007685	0.00020776	4	Q3TIQ2	Q3TIQ2 [100-114]	0	1685.86		5574232	3452948	1.66899e+06	3.42012e+06	2185168	3.14512e+06	4.51821e+06	2316267	3.9295e+06	3.73858e+06	3905611	4.15627e+06	6230055	4420914	7.26557e+06	2115701	3.70518e+06	2.86488e+06	2215624	3.33584e+06	3.44062e+06	High	0.0001848	0.0009397	1.45	59.48	K.HSGNITFDEIVNIAR.Q	[100-114]		Used
		Confidence	Identifying Node	PSM Ambiguity	Annotated Sequence	Modifications	Master Protein Accessions	Protein Accessions	# Missed Cleavages	Charge	DeltaScore	DeltaCn	Rank	Search Engine Rank	m/z [Da]	MH+ [Da]	Theo. MH+ [Da]	DeltaM [ppm]	Deltam/z [Da]	Activation Type	MS Order	Isolation Interference [%]	Ion Inject Time [ms]	RT [min]	First Scan	Spectrum File	Quan Info	XCorr	Percolator q-Value	Percolator PEP	Precursor Abundance	Apex RT [min]
		High	Sequest HT (A2)	Unambiguous	[K].HSGNITFDEIVNIAR.[Q]		Q3TIQ2	Q3TIQ2; Q5BLK0; Q8C2K0	0	3	0.4127	0	1	1	562.625	1685.86	1685.86	0.28	0.00016	HCD (High Energy Collision Dissociation)	MS2	11.4455	50	59.4343	28930	WT_LV_16.raw		1.26	2.352e-05	0.0003697	7.26557e+06	59.5
		High	Sequest HT (A2)	Unambiguous	[K].HSGNITFDEIVNIAR.[Q]		Q3TIQ2	Q3TIQ2; Q5BLK0; Q8C2K0	0	3	0.5034	0	1	1	562.625	1685.86	1685.86	0.04	2e-05	HCD (High Energy Collision Dissociation)	MS2	3.1017	50	59.4908	28882	WT_LV_14.raw		1.45	0.0001848	0.0009397	6230055	59.53
		High	Sequest HT (A2)	Unambiguous	[K].HSGNITFDEIVNIAR.[Q]		Q3TIQ2	Q3TIQ2; Q5BLK0; Q8C2K0	0	3	0.1667	0	1	1	562.625	1685.86	1685.86	0.51	0.00029	HCD (High Energy Collision Dissociation)	MS2	16.5262	50	59.4671	27690	WT_LV_10.raw		0.72	0.003807	0.02948	3.9295e+06	59.47
		High	Sequest HT (A2)	Unambiguous	[K].HSGNITFDEIVNIAR.[Q]		Q3TIQ2	Q3TIQ2; Q5BLK0; Q8C2K0	0	3	0.359	0	1	1	562.626	1685.86	1685.86	1.22	0.00069	HCD (High Energy Collision Dissociation)	MS2	2.86079	50	59.6087	28744	WT_LV_15.raw		0.78	0.005172	0.04208	4420914	59.6
	High	[K].EILGTAQSVGCNVDGR.[H]	1xCarbamidomethyl [C11]; 1xLabel:2H(3) [L3]	0.0437245	0.00296309	1	Q3TIQ2	Q3TIQ2 [131-146]	0	1678.83										3627639	2.70664e+06	3080003	4.13221e+06	6.91055e+06	4301040	8.37097e+06	2.17371e+06	3.72563e+06	3.22438e+06	2.54184e+06	3.39699e+06	3761616	High	0.0006361	0.004136	0.78	38	K.EILGTAQSVGCNVDGR.H	[131-146]		Used
		Confidence	Identifying Node	PSM Ambiguity	Annotated Sequence	Modifications	Master Protein Accessions	Protein Accessions	# Missed Cleavages	Charge	DeltaScore	DeltaCn	Rank	Search Engine Rank	m/z [Da]	MH+ [Da]	Theo. MH+ [Da]	DeltaM [ppm]	Deltam/z [Da]	Activation Type	MS Order	Isolation Interference [%]	Ion Inject Time [ms]	RT [min]	First Scan	Spectrum File	Quan Info	XCorr	Percolator q-Value	Percolator PEP	Precursor Abundance	Apex RT [min]
		High	Sequest HT (A2)	Unambiguous	[K].EIlGTAQSVGcNVDGR.[H]	L3(Label:2H(3)); C11(Carbamidomethyl)	Q3TIQ2	Q3TIQ2; Q5BLK0; Q8C2K0	0	2	0.3205	0	1	1	839.916	1678.82	1678.83	-1.12	-0.00094	HCD (High Energy Collision Dissociation)	MS2	0	50	38.0269	18314	WT_LV_14.raw		0.78	0.0006361	0.004136	6.91055e+06	38.06
	High	[K].IGPLGLSPK.[K]	2xLabel:2H(3) [L4; L6]	0.124611	0.00903458	2	Q3TIQ2	Q3TIQ2 [32-40]	0	887.583				297541		334670	1.60417e+06	2530057	797280	4.08239e+06	2.57024e+06	3.52229e+06	4.80676e+06	8877550	4.25616e+06	13332233	3.10161e+06	5.79753e+06	4908728	4243135	5419620	6.32414e+06	High	0.002428	0.019	1.2	41.48	K.IGPLGLSPK.K	[32-40]		Used
		Confidence	Identifying Node	PSM Ambiguity	Annotated Sequence	Modifications	Master Protein Accessions	Protein Accessions	# Missed Cleavages	Charge	DeltaScore	DeltaCn	Rank	Search Engine Rank	m/z [Da]	MH+ [Da]	Theo. MH+ [Da]	DeltaM [ppm]	Deltam/z [Da]	Activation Type	MS Order	Isolation Interference [%]	Ion Inject Time [ms]	RT [min]	First Scan	Spectrum File	Quan Info	XCorr	Percolator q-Value	Percolator PEP	Precursor Abundance	Apex RT [min]
		High	Sequest HT (A2)	Unambiguous	[K].IGPlGlSPK.[K]	L4(Label:2H(3)); L6(Label:2H(3))	Q3TIQ2	Q3TIQ2; Q5BLK0; Q8C2K0	0	2	0.5667	0	1	1	444.295	887.583	887.583	-0.11	-5e-05	HCD (High Energy Collision Dissociation)	MS2	8.55939	50	41.5325	20083	WT_LV_16.raw		1.2	0.002428	0.019	13332233	41.52
		High	Sequest HT (A2)	Unambiguous	[K].IGPlGlSPK.[K]	L4(Label:2H(3)); L6(Label:2H(3))	Q3TIQ2	Q3TIQ2; Q5BLK0; Q8C2K0	0	2	0.4286	0	1	1	444.295	887.583	887.583	-0.63	-0.00028	HCD (High Energy Collision Dissociation)	MS2	18.935	50	41.5207	20051	WT_LV_14.raw		1.05	0.009302	0.07793	8877550	41.51
High	Master Protein	E9PUX4	60S ribosomal protein L6 OS=Mus musculus GN=Gm5428 PE=3 SV=1	6	2	7	2	296	33.6	1.6	1.4581e+07	1.77346e+07	1.07057e+07	4.57046e+06	4.65967e+06	5.41449e+06	5038775	2568307	1.17887e+06	8.24069e+06	5.7705e+06	7.34942e+06	5.59549e+06	9.52246e+06	6.59552e+06	9774595	3500950	5715885	3930806	3.16244e+06	4848923	5.00864e+06
	Confidence	Annotated Sequence	Modifications	Qvality PEP	Qvality q-value	# PSMs	Master Protein Accessions	Positions in Master Proteins	# Missed Cleavages	Theo. MH+ [Da]	Abundance: F95: Sample, LV, 01, 0d, n/a, n/a, WT, NA	Abundance: F96: Sample, LV, 02, 0d, n/a, n/a, WT, NA	Abundance: F97: Sample, LV, 03, 0d, n/a, n/a, WT, NA	Abundance: F98: Sample, LV, 04, 5d, n/a, n/a, WT, NA	Abundance: F99: Sample, LV, 05, 5d, n/a, n/a, WT, NA	Abundance: F100: Sample, LV, 06, 5d, n/a, n/a, WT, NA	Abundance: F101: Sample, LV, 07, 10d, n/a, n/a, WT, NA	Abundance: F102: Sample, LV, 08, 10d, n/a, n/a, WT, NA	Abundance: F103: Sample, LV, 09, 10d, n/a, n/a, WT, NA	Abundance: F104: Sample, LV, 10, 18d, n/a, n/a, WT, NA	Abundance: F105: Sample, LV, 11, 18d, n/a, n/a, WT, NA	Abundance: F106: Sample, LV, 12, 18d, n/a, n/a, WT, NA	Abundance: F107: Sample, LV, 13, 28d, n/a, n/a, WT, NA	Abundance: F108: Sample, LV, 14, 28d, n/a, n/a, WT, NA	Abundance: F109: Sample, LV, 15, 28d, n/a, n/a, WT, NA	Abundance: F110: Sample, LV, 16, 42d, n/a, n/a, WT, NA	Abundance: F111: Sample, LV, 17, 42d, n/a, n/a, WT, NA	Abundance: F112: Sample, LV, 18, 42d, n/a, n/a, WT, NA	Abundance: F113: Sample, LV, 19, 56d, n/a, n/a, WT, NA	Abundance: F114: Sample, LV, 20, 56d, n/a, n/a, WT, NA	Abundance: F115: Sample, LV, 21, 56d, n/a, n/a, WT, NA	Abundance: F116: Sample, LV, 22, 56d, n/a, n/a, WT, NA	Confidence (by Search Engine): Sequest HT	Percolator q-Value (by Search Engine): Sequest HT	Percolator PEP (by Search Engine): Sequest HT	XCorr (by Search Engine): Sequest HT	Top Apex RT [min]	Sequence in Protein	Positions in Protein	Peptide Group Modifications in Protein	Quan Usage
	High	[R].YYPTEDVPR.[K]		0.00247997	0	5	E9PUX4	E9PUX4 [123-131]	0	1139.54		6.39774e+06	3.66974e+06	2867441		2.65579e+06	3.40328e+06			7.13305e+06	4.30768e+06	6433045	5331072	9040609	5970873	9774595	3500950	5715885	3930806	3.16244e+06	4848923	5.00864e+06	High	0	0.0002317	1.6	32.46	R.YYPTEDVPR.K	[123-131]		Used
		Confidence	Identifying Node	PSM Ambiguity	Annotated Sequence	Modifications	Master Protein Accessions	Protein Accessions	# Missed Cleavages	Charge	DeltaScore	DeltaCn	Rank	Search Engine Rank	m/z [Da]	MH+ [Da]	Theo. MH+ [Da]	DeltaM [ppm]	Deltam/z [Da]	Activation Type	MS Order	Isolation Interference [%]	Ion Inject Time [ms]	RT [min]	First Scan	Spectrum File	Quan Info	XCorr	Percolator q-Value	Percolator PEP	Precursor Abundance	Apex RT [min]
		High	Sequest HT (A2)	Unambiguous	[R].YYPTEDVPR.[K]		E9PUX4	E9PUX4; Q3UFI4; P47911	0	2	0.6812	0	1	1	570.272	1139.54	1139.54	-0.3	-0.00017	HCD (High Energy Collision Dissociation)	MS2	12.5177	50	32.4668	15542	WT_LV_16.raw		1.6	0	0.0002317	9774595	32.44
		High	Sequest HT (A2)	Unambiguous	[R].YYPTEDVPR.[K]		E9PUX4	E9PUX4; Q3UFI4; P47911	0	2	0.5442	0	1	1	570.272	1139.54	1139.54	0.36	0.0002	HCD (High Energy Collision Dissociation)	MS2	16.2785	50	32.4655	15558	WT_LV_14.raw		1.47	0	7.534e-05	9040609	32.5
		High	Sequest HT (A2)	Unambiguous	[R].YYPTEDVPR.[K]		E9PUX4	E9PUX4; Q3UFI4; P47911	0	2	0.4876	0	1	1	570.272	1139.54	1139.54	-0.67	-0.00038	HCD (High Energy Collision Dissociation)	MS2	41.0147	50	32.4283	15295	WT_LV_13.raw		1.21	2.352e-05	0.0004345	5331072	32.39
		High	Sequest HT (A2)	Unambiguous	[R].YYPTEDVPR.[K]		E9PUX4	E9PUX4; Q3UFI4; P47911	0	2	0.4771	0	1	1	570.272	1139.54	1139.54	0.23	0.00013	HCD (High Energy Collision Dissociation)	MS2	25.2608	50	32.6084	13804	WT_LV_2.raw	Not Reliable	1.09	0.0003179	0.001779
		High	Sequest HT (A2)	Unambiguous	[R].YYPTEDVPR.[K]		E9PUX4	E9PUX4; Q3UFI4; P47911	0	2	0.3871	0	1	1	570.272	1139.54	1139.54	0.5	0.00028	HCD (High Energy Collision Dissociation)	MS2	28.991	50	32.5026	15555	WT_LV_15.raw		0.62	0.002763	0.02155	5970873	32.47
	High	[K].AVPQLQGYLR.[S]		0.0120658	0.000396432	2	E9PUX4	E9PUX4 [271-280]	0	1144.65	1.4581e+07	11336826	7.03599e+06	1.70302e+06	4.65967e+06	2.7587e+06	1.6355e+06	2568307	1.17887e+06	1.10764e+06	1462817	916373	264414	481846	624643								High	4.412e-05	0.0006948	0.96	47.22	K.AVPQLQGYLR.S	[271-280]		Used
		Confidence	Identifying Node	PSM Ambiguity	Annotated Sequence	Modifications	Master Protein Accessions	Protein Accessions	# Missed Cleavages	Charge	DeltaScore	DeltaCn	Rank	Search Engine Rank	m/z [Da]	MH+ [Da]	Theo. MH+ [Da]	DeltaM [ppm]	Deltam/z [Da]	Activation Type	MS Order	Isolation Interference [%]	Ion Inject Time [ms]	RT [min]	First Scan	Spectrum File	Quan Info	XCorr	Percolator q-Value	Percolator PEP	Precursor Abundance	Apex RT [min]
		High	Sequest HT (A2)	Unambiguous	[K].AVPQLQGYLR.[S]		E9PUX4	E9PUX4; Q3UFI4; P47911	0	2	0.2813	0	1	1	572.827	1144.65	1144.65	0.33	0.00019	HCD (High Energy Collision Dissociation)	MS2	50.5045	50	47.4552	20072	WT_LV_2.raw		0.96	4.412e-05	0.0006948	11336826	47.37
		High	Sequest HT (A2)	Selected	[K].AVPQLQGYLR.[S]		E9PUX4	E9PUX4; Q3UFI4; P47911	0	2	0.0152	0	1	1	572.828	1144.65	1144.65	1	0.00057	HCD (High Energy Collision Dissociation)	MS2	61.868	50	41.6098	20063	WT_LV_1.raw		0.66	0.001375	0.008928	14096468	41.52
High	Master Protein	P00920	Carbonic anhydrase 2 OS=Mus musculus GN=Ca2 PE=1 SV=4	7	2	3	2	260	29	1.67	12169266	363964		327497			3.15038e+06	1.94824e+06	1.95766e+06	7.67383e+06	8.58328e+06	6.73743e+06	7.82647e+06	13876845	9.18938e+06	32564834	27036137	1.02756e+07	1.28789e+07	15279536	9.28237e+06	1.36384e+07
	Confidence	Annotated Sequence	Modifications	Qvality PEP	Qvality q-value	# PSMs	Master Protein Accessions	Positions in Master Proteins	# Missed Cleavages	Theo. MH+ [Da]	Abundance: F95: Sample, LV, 01, 0d, n/a, n/a, WT, NA	Abundance: F96: Sample, LV, 02, 0d, n/a, n/a, WT, NA	Abundance: F97: Sample, LV, 03, 0d, n/a, n/a, WT, NA	Abundance: F98: Sample, LV, 04, 5d, n/a, n/a, WT, NA	Abundance: F99: Sample, LV, 05, 5d, n/a, n/a, WT, NA	Abundance: F100: Sample, LV, 06, 5d, n/a, n/a, WT, NA	Abundance: F101: Sample, LV, 07, 10d, n/a, n/a, WT, NA	Abundance: F102: Sample, LV, 08, 10d, n/a, n/a, WT, NA	Abundance: F103: Sample, LV, 09, 10d, n/a, n/a, WT, NA	Abundance: F104: Sample, LV, 10, 18d, n/a, n/a, WT, NA	Abundance: F105: Sample, LV, 11, 18d, n/a, n/a, WT, NA	Abundance: F106: Sample, LV, 12, 18d, n/a, n/a, WT, NA	Abundance: F107: Sample, LV, 13, 28d, n/a, n/a, WT, NA	Abundance: F108: Sample, LV, 14, 28d, n/a, n/a, WT, NA	Abundance: F109: Sample, LV, 15, 28d, n/a, n/a, WT, NA	Abundance: F110: Sample, LV, 16, 42d, n/a, n/a, WT, NA	Abundance: F111: Sample, LV, 17, 42d, n/a, n/a, WT, NA	Abundance: F112: Sample, LV, 18, 42d, n/a, n/a, WT, NA	Abundance: F113: Sample, LV, 19, 56d, n/a, n/a, WT, NA	Abundance: F114: Sample, LV, 20, 56d, n/a, n/a, WT, NA	Abundance: F115: Sample, LV, 21, 56d, n/a, n/a, WT, NA	Abundance: F116: Sample, LV, 22, 56d, n/a, n/a, WT, NA	Confidence (by Search Engine): Sequest HT	Percolator q-Value (by Search Engine): Sequest HT	Percolator PEP (by Search Engine): Sequest HT	XCorr (by Search Engine): Sequest HT	Top Apex RT [min]	Sequence in Protein	Positions in Protein	Peptide Group Modifications in Protein	Quan Usage
	High	[K].IGPASQGLQK.[V]	1xLabel:2H(3) [L8]	0.0101718	0.000396432	1	P00920	P00920 [149-158]	0	1001.58							1.73853e+06	1.11217e+06	1064564	4.58604e+06	4693150	3.92833e+06	4400912	8142789	5.38842e+06	19078242	15816710	5931982	7159989	8749475	5.13001e+06	7768630	High	4.412e-05	0.0005468	1.67	23.6	K.IGPASQGLQK.V	[149-158]		Used
		Confidence	Identifying Node	PSM Ambiguity	Annotated Sequence	Modifications	Master Protein Accessions	Protein Accessions	# Missed Cleavages	Charge	DeltaScore	DeltaCn	Rank	Search Engine Rank	m/z [Da]	MH+ [Da]	Theo. MH+ [Da]	DeltaM [ppm]	Deltam/z [Da]	Activation Type	MS Order	Isolation Interference [%]	Ion Inject Time [ms]	RT [min]	First Scan	Spectrum File	Quan Info	XCorr	Percolator q-Value	Percolator PEP	Precursor Abundance	Apex RT [min]
		High	Sequest HT (A2)	Unambiguous	[K].IGPASQGlQK.[V]	L8(Label:2H(3))	P00920	P00920	0	2	0.4731	0	1	1	501.294	1001.58	1001.58	-0.43	-0.00022	HCD (High Energy Collision Dissociation)	MS2	10.1233	50	23.6155	11154	WT_LV_16.raw		1.67	4.412e-05	0.0005468	19078242	23.61
	High	[K].GGPLSDSYR.[L]	1xLabel:2H(3) [L4]	0.063134	0.00452855	1	P00920	P00920 [81-89]	0	954.472				327497			1.41185e+06	836067	893099	3.08778e+06	3.89013e+06	2809105	3.42556e+06	5734056	3.80095e+06	13486592	11219427	4.34358e+06	5.71887e+06	6530061	3.76132e+06	5.86974e+06	High	0.0009944	0.00696	1.05	26.23	K.GGPLSDSYR.L	[81-89]		Used
		Confidence	Identifying Node	PSM Ambiguity	Annotated Sequence	Modifications	Master Protein Accessions	Protein Accessions	# Missed Cleavages	Charge	DeltaScore	DeltaCn	Rank	Search Engine Rank	m/z [Da]	MH+ [Da]	Theo. MH+ [Da]	DeltaM [ppm]	Deltam/z [Da]	Activation Type	MS Order	Isolation Interference [%]	Ion Inject Time [ms]	RT [min]	First Scan	Spectrum File	Quan Info	XCorr	Percolator q-Value	Percolator PEP	Precursor Abundance	Apex RT [min]
		High	Sequest HT (A2)	Unambiguous	[K].GGPlSDSYR.[L]	L4(Label:2H(3))	P00920	P00920	0	2	0.3905	0	1	1	477.74	954.473	954.472	1.31	0.00062	HCD (High Energy Collision Dissociation)	MS2	19.3877	50	26.1658	11468	WT_LV_17.raw		1.05	0.0009944	0.00696	11219427	26.23
	High	[K].GGPLSDSYR.[L]		0.104068	0.00694524	1	P00920	P00920 [81-89]	0	951.453	12169266	363964																			391040		High	0.001751	0.01442	0.98	24.05	K.GGPLSDSYR.L	[81-89]		Used
		Confidence	Identifying Node	PSM Ambiguity	Annotated Sequence	Modifications	Master Protein Accessions	Protein Accessions	# Missed Cleavages	Charge	DeltaScore	DeltaCn	Rank	Search Engine Rank	m/z [Da]	MH+ [Da]	Theo. MH+ [Da]	DeltaM [ppm]	Deltam/z [Da]	Activation Type	MS Order	Isolation Interference [%]	Ion Inject Time [ms]	RT [min]	First Scan	Spectrum File	Quan Info	XCorr	Percolator q-Value	Percolator PEP	Precursor Abundance	Apex RT [min]
		High	Sequest HT (A2)	Unambiguous	[K].GGPLSDSYR.[L]		P00920	P00920	0	2	0.4898	0	1	1	476.23	951.452	951.453	-0.57	-0.00027	HCD (High Energy Collision Dissociation)	MS2	0	50	23.7205	11200	WT_LV_1.raw		0.98	0.001751	0.01442	12169266	23.67
High	Master Protein	Q2TPA8	Hydroxysteroid dehydrogenase-like protein 2 OS=Mus musculus GN=Hsdl2 PE=1 SV=1	4	2	13	2	490	54.2	1.85	36997717	22090524	16349426	5.42954e+06	1.47941e+07	9238785	10868349	14736502	6376722	12521492	12792324	1.04669e+07	17992960	25795371	23793287	29713327	1.06227e+07	13428743	1.10738e+07	8.63284e+06	1.32437e+07	14200469
	Confidence	Annotated Sequence	Modifications	Qvality PEP	Qvality q-value	# PSMs	Master Protein Accessions	Positions in Master Proteins	# Missed Cleavages	Theo. MH+ [Da]	Abundance: F95: Sample, LV, 01, 0d, n/a, n/a, WT, NA	Abundance: F96: Sample, LV, 02, 0d, n/a, n/a, WT, NA	Abundance: F97: Sample, LV, 03, 0d, n/a, n/a, WT, NA	Abundance: F98: Sample, LV, 04, 5d, n/a, n/a, WT, NA	Abundance: F99: Sample, LV, 05, 5d, n/a, n/a, WT, NA	Abundance: F100: Sample, LV, 06, 5d, n/a, n/a, WT, NA	Abundance: F101: Sample, LV, 07, 10d, n/a, n/a, WT, NA	Abundance: F102: Sample, LV, 08, 10d, n/a, n/a, WT, NA	Abundance: F103: Sample, LV, 09, 10d, n/a, n/a, WT, NA	Abundance: F104: Sample, LV, 10, 18d, n/a, n/a, WT, NA	Abundance: F105: Sample, LV, 11, 18d, n/a, n/a, WT, NA	Abundance: F106: Sample, LV, 12, 18d, n/a, n/a, WT, NA	Abundance: F107: Sample, LV, 13, 28d, n/a, n/a, WT, NA	Abundance: F108: Sample, LV, 14, 28d, n/a, n/a, WT, NA	Abundance: F109: Sample, LV, 15, 28d, n/a, n/a, WT, NA	Abundance: F110: Sample, LV, 16, 42d, n/a, n/a, WT, NA	Abundance: F111: Sample, LV, 17, 42d, n/a, n/a, WT, NA	Abundance: F112: Sample, LV, 18, 42d, n/a, n/a, WT, NA	Abundance: F113: Sample, LV, 19, 56d, n/a, n/a, WT, NA	Abundance: F114: Sample, LV, 20, 56d, n/a, n/a, WT, NA	Abundance: F115: Sample, LV, 21, 56d, n/a, n/a, WT, NA	Abundance: F116: Sample, LV, 22, 56d, n/a, n/a, WT, NA	Confidence (by Search Engine): Sequest HT	Percolator q-Value (by Search Engine): Sequest HT	Percolator PEP (by Search Engine): Sequest HT	XCorr (by Search Engine): Sequest HT	Top Apex RT [min]	Sequence in Protein	Positions in Protein	Peptide Group Modifications in Protein	Quan Usage
	High	[R].DEQQINSAVEK.[A]		0.0017592	0	3	Q2TPA8	Q2TPA8 [77-87]	0	1260.61	16663929	9501471	6460017	2.40028e+06	6491855	4.23751e+06	5.1156e+06	7082012	2.86718e+06	6.1559e+06	5.96702e+06	5086178	8280756	11244179	10578727	12837783	4241642	5.41384e+06	4287319	3.4155e+06	5.412e+06	5693059	High	0	6.23e-05	1.85	22.22	R.DEQQINSAVEK.A	[77-87]		Used
		Confidence	Identifying Node	PSM Ambiguity	Annotated Sequence	Modifications	Master Protein Accessions	Protein Accessions	# Missed Cleavages	Charge	DeltaScore	DeltaCn	Rank	Search Engine Rank	m/z [Da]	MH+ [Da]	Theo. MH+ [Da]	DeltaM [ppm]	Deltam/z [Da]	Activation Type	MS Order	Isolation Interference [%]	Ion Inject Time [ms]	RT [min]	First Scan	Spectrum File	Quan Info	XCorr	Percolator q-Value	Percolator PEP	Precursor Abundance	Apex RT [min]
		High	Sequest HT (A2)	Unambiguous	[R].DEQQINSAVEK.[A]		Q2TPA8	Q9D015; Q2TPA8	0	2	0.5779	0	1	1	630.807	1260.61	1260.61	-0.16	-0.0001	HCD (High Energy Collision Dissociation)	MS2	8.956	50	22.3135	10517	WT_LV_16.raw		1.54	0	4.68e-05	12837783	22.29
		High	Sequest HT (A2)	Unambiguous	[R].DEQQINSAVEK.[A]		Q2TPA8	Q9D015; Q2TPA8	0	2	0.5946	0	1	1	630.807	1260.61	1260.61	-0.11	-7e-05	HCD (High Energy Collision Dissociation)	MS2	6.6196	50	20.2528	9477	WT_LV_1.raw		1.85	0	6.23e-05	16663929	20.24
		High	Sequest HT (A2)	Unambiguous	[R].DEQQINSAVEK.[A]		Q2TPA8	Q9D015; Q2TPA8	0	2	0.5267	0	1	1	630.807	1260.61	1260.61	-0.38	-0.00024	HCD (High Energy Collision Dissociation)	MS2	0	50	22.1445	10408	WT_LV_15.raw		1.31	0.0001285	0.0008174	10578727	22.14
	High	[K].DGANIVIAAK.[T]		0.0235077	0.0015778	10	Q2TPA8	Q2TPA8 [33-42]	0	971.552	20333788	12589053	9889409	3.02926e+06	8.30227e+06	5.00128e+06	5.75275e+06	7654490	3.50954e+06	6.36559e+06	6.82531e+06	5.38077e+06	9712204	14551192	13214560	16875544	6.38101e+06	8.0149e+06	6.78647e+06	5217341	7831659	8507410	High	0.0009944	0.006905	1.55	32.52	K.DGANIVIAAK.T	[33-42]		Used
		Confidence	Identifying Node	PSM Ambiguity	Annotated Sequence	Modifications	Master Protein Accessions	Protein Accessions	# Missed Cleavages	Charge	DeltaScore	DeltaCn	Rank	Search Engine Rank	m/z [Da]	MH+ [Da]	Theo. MH+ [Da]	DeltaM [ppm]	Deltam/z [Da]	Activation Type	MS Order	Isolation Interference [%]	Ion Inject Time [ms]	RT [min]	First Scan	Spectrum File	Quan Info	XCorr	Percolator q-Value	Percolator PEP	Precursor Abundance	Apex RT [min]
		High	Sequest HT (A2)	Unambiguous	[K].DGANIVIAAK.[T]		Q2TPA8	Q9D015; Q2TPA8	0	2	0.4087	0	1	1	486.28	971.552	971.552	0.26	0.00012	HCD (High Energy Collision Dissociation)	MS2	21.8808	50	32.3517	15313	WT_LV_22.raw		1.15	0.0003021	0.001752	8507410	32.41
		High	Sequest HT (A2)	Unambiguous	[K].DGANIVIAAK.[T]		Q2TPA8	Q9D015; Q2TPA8	0	2	0.3788	0	1	1	486.281	971.554	971.552	1.9	0.00092	HCD (High Energy Collision Dissociation)	MS2	32.1902	50	32.7142	13591	WT_LV_3.raw		1.32	0.0006895	0.004688	9889409	32.75
		High	Sequest HT (A2)	Unambiguous	[K].DGANIVIAAK.[T]		Q2TPA8	Q9D015; Q2TPA8	0	2	0.2824	0	1	1	486.28	971.553	971.552	1.39	0.00068	HCD (High Energy Collision Dissociation)	MS2	26.2424	50	32.4044	15509	WT_LV_15.raw		0.85	0.0008259	0.005622	13214560	32.5
		High	Sequest HT (A2)	Unambiguous	[K].DGANIVIAAK.[T]		Q2TPA8	Q9D015; Q2TPA8	0	2	0.4774	0	1	1	486.28	971.553	971.552	0.85	0.00041	HCD (High Energy Collision Dissociation)	MS2	17.009	50	32.9163	13927	WT_LV_2.raw		1.55	0.0009944	0.006905	12589053	32.93
		High	Sequest HT (A2)	Unambiguous	[K].DGANIVIAAK.[T]		Q2TPA8	Q9D015; Q2TPA8	0	2	0.2286	0	1	1	486.279	971.552	971.552	-0.3	-0.00015	HCD (High Energy Collision Dissociation)	MS2	17.6396	50	32.3116	15106	WT_LV_21.raw		1.05	0.001182	0.007717	7831659	32.39
		High	Sequest HT (A2)	Unambiguous	[K].DGANIVIAAK.[T]		Q2TPA8	Q9D015; Q2TPA8	0	2	0.5584	0	1	1	486.28	971.553	971.552	1.09	0.00053	HCD (High Energy Collision Dissociation)	MS2	22.525	50	29.2875	13957	WT_LV_1.raw		1.54	0.001215	0.008246	20333788	29.31
		High	Sequest HT (A2)	Unambiguous	[K].DGANIVIAAK.[T]		Q2TPA8	Q9D015; Q2TPA8	0	2	0.5407	0	1	1	486.28	971.552	971.552	0.39	0.00019	HCD (High Energy Collision Dissociation)	MS2	17.8759	50	32.4501	15533	WT_LV_16.raw		1.35	0.001482	0.009575	16875544	32.53
		High	Sequest HT (A2)	Unambiguous	[K].DGANIVIAAK.[T]		Q2TPA8	Q9D015; Q2TPA8	0	2	0.5054	0	1	1	486.28	971.553	971.552	0.82	0.0004	HCD (High Energy Collision Dissociation)	MS2	26.1102	50	32.3941	15155	WT_LV_18.raw		0.93	0.001571	0.01148	8.0149e+06	32.46
		High	Sequest HT (A2)	Unambiguous	[K].DGANIVIAAK.[T]		Q2TPA8	Q9D015; Q2TPA8	0	2	0.31	0	1	1	486.28	971.553	971.552	1.17	0.00057	HCD (High Energy Collision Dissociation)	MS2	35.6053	50	32.4574	15555	WT_LV_14.raw		1	0.001639	0.01294	14551192	32.54
		High	Sequest HT (A2)	Unambiguous	[K].DGANIVIAAK.[T]		Q2TPA8	Q9D015; Q2TPA8	0	2	0.3925	0	1	1	486.28	971.554	971.552	1.55	0.00075	HCD (High Energy Collision Dissociation)	MS2	30.3315	50	32.4419	14390	WT_LV_17.raw		1.07	0.003123	0.0246	6.38101e+06	32.47
High	Master Protein	O70549	Telethonin OS=Mus musculus PE=4 SV=1	16	2	3	2	167	19.1	0	3.85934e+07	6.89699e+06	4923510				1082930
	Confidence	Annotated Sequence	Modifications	Qvality PEP	Qvality q-value	# PSMs	Master Protein Accessions	Positions in Master Proteins	# Missed Cleavages	Theo. MH+ [Da]	Abundance: F95: Sample, LV, 01, 0d, n/a, n/a, WT, NA	Abundance: F96: Sample, LV, 02, 0d, n/a, n/a, WT, NA	Abundance: F97: Sample, LV, 03, 0d, n/a, n/a, WT, NA	Abundance: F98: Sample, LV, 04, 5d, n/a, n/a, WT, NA	Abundance: F99: Sample, LV, 05, 5d, n/a, n/a, WT, NA	Abundance: F100: Sample, LV, 06, 5d, n/a, n/a, WT, NA	Abundance: F101: Sample, LV, 07, 10d, n/a, n/a, WT, NA	Abundance: F102: Sample, LV, 08, 10d, n/a, n/a, WT, NA	Abundance: F103: Sample, LV, 09, 10d, n/a, n/a, WT, NA	Abundance: F104: Sample, LV, 10, 18d, n/a, n/a, WT, NA	Abundance: F105: Sample, LV, 11, 18d, n/a, n/a, WT, NA	Abundance: F106: Sample, LV, 12, 18d, n/a, n/a, WT, NA	Abundance: F107: Sample, LV, 13, 28d, n/a, n/a, WT, NA	Abundance: F108: Sample, LV, 14, 28d, n/a, n/a, WT, NA	Abundance: F109: Sample, LV, 15, 28d, n/a, n/a, WT, NA	Abundance: F110: Sample, LV, 16, 42d, n/a, n/a, WT, NA	Abundance: F111: Sample, LV, 17, 42d, n/a, n/a, WT, NA	Abundance: F112: Sample, LV, 18, 42d, n/a, n/a, WT, NA	Abundance: F113: Sample, LV, 19, 56d, n/a, n/a, WT, NA	Abundance: F114: Sample, LV, 20, 56d, n/a, n/a, WT, NA	Abundance: F115: Sample, LV, 21, 56d, n/a, n/a, WT, NA	Abundance: F116: Sample, LV, 22, 56d, n/a, n/a, WT, NA	Confidence (by Search Engine): Sequest HT	Percolator q-Value (by Search Engine): Sequest HT	Percolator PEP (by Search Engine): Sequest HT	XCorr (by Search Engine): Sequest HT	Top Apex RT [min]	Sequence in Protein	Positions in Protein	Peptide Group Modifications in Protein	Quan Usage
	High	[R].ELLALETALGGQCVER.[Q]	1xCarbamidomethyl [C13]	0.000479838	0	2	O70549	O70549 [115-130]	0	1758.91	7.91449e+06	6.89699e+06	4923510				1082930																High	0	7.448e-06	1.3	60.59	R.ELLALETALGGQCVER.Q	[115-130]		Used
		Confidence	Identifying Node	PSM Ambiguity	Annotated Sequence	Modifications	Master Protein Accessions	Protein Accessions	# Missed Cleavages	Charge	DeltaScore	DeltaCn	Rank	Search Engine Rank	m/z [Da]	MH+ [Da]	Theo. MH+ [Da]	DeltaM [ppm]	Deltam/z [Da]	Activation Type	MS Order	Isolation Interference [%]	Ion Inject Time [ms]	RT [min]	First Scan	Spectrum File	Quan Info	XCorr	Percolator q-Value	Percolator PEP	Precursor Abundance	Apex RT [min]
		High	Sequest HT (A2)	Unambiguous	[R].ELLALETALGGQcVER.[Q]	C13(Carbamidomethyl)	O70549	Q545G3; O70549	0	2	0.3846	0	1	1	879.955	1758.9	1758.91	-1.16	-0.00102	HCD (High Energy Collision Dissociation)	MS2	49.554	50	53.0332	25684	WT_LV_1.raw		1.3	0	7.448e-06	7.91449e+06	53.01
		High	Sequest HT (A2)	Unambiguous	[R].ELLALETALGGQcVER.[Q]	C13(Carbamidomethyl)	O70549	Q545G3; O70549	0	2	0.1831	0	1	1	879.954	1758.9	1758.91	-2.86	-0.00252	HCD (High Energy Collision Dissociation)	MS2	21.4375	50	60.5789	25569	WT_LV_2.raw		0.71	0.006191	0.05214	6.89699e+06	60.59
	High	[R].VLPLPIFTPTK.[V]		0.0907672	0.00628063	1	O70549	O70549 [88-98]	0	1225.76	30678932																						High	0.001579	0.01173	0.89	58.49	R.VLPLPIFTPTK.V	[88-98]		Used
		Confidence	Identifying Node	PSM Ambiguity	Annotated Sequence	Modifications	Master Protein Accessions	Protein Accessions	# Missed Cleavages	Charge	DeltaScore	DeltaCn	Rank	Search Engine Rank	m/z [Da]	MH+ [Da]	Theo. MH+ [Da]	DeltaM [ppm]	Deltam/z [Da]	Activation Type	MS Order	Isolation Interference [%]	Ion Inject Time [ms]	RT [min]	First Scan	Spectrum File	Quan Info	XCorr	Percolator q-Value	Percolator PEP	Precursor Abundance	Apex RT [min]
		High	Sequest HT (A2)	Unambiguous	[R].VLPLPIFTPTK.[V]		O70549	Q545G3; O70549	0	2	0.4494	0	1	1	613.382	1225.76	1225.76	0.77	0.00047	HCD (High Energy Collision Dissociation)	MS2	25.9529	50	58.3891	28224	WT_LV_1.raw		0.89	0.001579	0.01173	30678932	58.49
High	Master Protein	D3YTT4	Isobutyryl-CoA dehydrogenase, mitochondrial OS=Mus musculus GN=Acad8 PE=1 SV=1	5	2	4	2	413	45	0	1.70578e+07	5049692	3.55141e+06	1.72415e+06	4.18931e+06	4566890	7178925	4445276	3.96358e+06	3.7309e+06	3.84135e+06	8.3452e+06	1.53358e+07	7519455	6.14136e+06	9422645	8.06063e+06	4.01604e+06	3.91747e+06	2.65621e+06	4.43361e+06	13594213
	Confidence	Annotated Sequence	Modifications	Qvality PEP	Qvality q-value	# PSMs	Master Protein Accessions	Positions in Master Proteins	# Missed Cleavages	Theo. MH+ [Da]	Abundance: F95: Sample, LV, 01, 0d, n/a, n/a, WT, NA	Abundance: F96: Sample, LV, 02, 0d, n/a, n/a, WT, NA	Abundance: F97: Sample, LV, 03, 0d, n/a, n/a, WT, NA	Abundance: F98: Sample, LV, 04, 5d, n/a, n/a, WT, NA	Abundance: F99: Sample, LV, 05, 5d, n/a, n/a, WT, NA	Abundance: F100: Sample, LV, 06, 5d, n/a, n/a, WT, NA	Abundance: F101: Sample, LV, 07, 10d, n/a, n/a, WT, NA	Abundance: F102: Sample, LV, 08, 10d, n/a, n/a, WT, NA	Abundance: F103: Sample, LV, 09, 10d, n/a, n/a, WT, NA	Abundance: F104: Sample, LV, 10, 18d, n/a, n/a, WT, NA	Abundance: F105: Sample, LV, 11, 18d, n/a, n/a, WT, NA	Abundance: F106: Sample, LV, 12, 18d, n/a, n/a, WT, NA	Abundance: F107: Sample, LV, 13, 28d, n/a, n/a, WT, NA	Abundance: F108: Sample, LV, 14, 28d, n/a, n/a, WT, NA	Abundance: F109: Sample, LV, 15, 28d, n/a, n/a, WT, NA	Abundance: F110: Sample, LV, 16, 42d, n/a, n/a, WT, NA	Abundance: F111: Sample, LV, 17, 42d, n/a, n/a, WT, NA	Abundance: F112: Sample, LV, 18, 42d, n/a, n/a, WT, NA	Abundance: F113: Sample, LV, 19, 56d, n/a, n/a, WT, NA	Abundance: F114: Sample, LV, 20, 56d, n/a, n/a, WT, NA	Abundance: F115: Sample, LV, 21, 56d, n/a, n/a, WT, NA	Abundance: F116: Sample, LV, 22, 56d, n/a, n/a, WT, NA	Confidence (by Search Engine): Sequest HT	Percolator q-Value (by Search Engine): Sequest HT	Percolator PEP (by Search Engine): Sequest HT	XCorr (by Search Engine): Sequest HT	Top Apex RT [min]	Sequence in Protein	Positions in Protein	Peptide Group Modifications in Protein	Quan Usage
	High	[R].AVIFEDCAVPVANR.[I]	1xCarbamidomethyl [C7]	0.000915729	0	2	D3YTT4	D3YTT4 [243-256]	0	1560.78	6.86474e+06	5049692	3.55141e+06			2135333	3.96788e+06		2.24455e+06			4.97577e+06	9627664				5309278					9076080	High	0	1.859e-05	1.33	48.56	R.AVIFEDCAVPVANR.I	[243-256]		Used
		Confidence	Identifying Node	PSM Ambiguity	Annotated Sequence	Modifications	Master Protein Accessions	Protein Accessions	# Missed Cleavages	Charge	DeltaScore	DeltaCn	Rank	Search Engine Rank	m/z [Da]	MH+ [Da]	Theo. MH+ [Da]	DeltaM [ppm]	Deltam/z [Da]	Activation Type	MS Order	Isolation Interference [%]	Ion Inject Time [ms]	RT [min]	First Scan	Spectrum File	Quan Info	XCorr	Percolator q-Value	Percolator PEP	Precursor Abundance	Apex RT [min]
		High	Sequest HT (A2)	Unambiguous	[R].AVIFEDcAVPVANR.[I]	C7(Carbamidomethyl)	D3YTT4	D3YTT4; Q9D7B6	0	2	0.4032	0	1	1	780.896	1560.79	1560.78	0.98	0.00077	HCD (High Energy Collision Dissociation)	MS2	32.4683	50	48.6107	20566	WT_LV_2.raw		1.24	0	4.87e-05	5049692	48.62
		High	Sequest HT (A2)	Unambiguous	[R].AVIFEDcAVPVANR.[I]	C7(Carbamidomethyl)	D3YTT4	D3YTT4; Q9D7B6	0	2	0.4586	0	1	1	780.896	1560.78	1560.78	0.44	0.00034	HCD (High Energy Collision Dissociation)	MS2	0	50	42.6659	20584	WT_LV_1.raw		1.33	0	1.859e-05	6.86474e+06	42.69
	High	[K].VAFDFAAR.[E]		0.0745155	0.00525051	2	D3YTT4	D3YTT4 [49-56]	0	896.462	10193034			1.72415e+06	4.18931e+06	2431557	3.21105e+06	4445276	1.71903e+06	3.7309e+06	3.84135e+06	3.36943e+06	5.70814e+06	7519455	6.14136e+06	9422645	2.75135e+06	4.01604e+06	3.91747e+06	2.65621e+06	4.43361e+06	4518133	High	0.001349	0.008805	1.32	43.97	K.VAFDFAAR.E	[49-56]		Used
		Confidence	Identifying Node	PSM Ambiguity	Annotated Sequence	Modifications	Master Protein Accessions	Protein Accessions	# Missed Cleavages	Charge	DeltaScore	DeltaCn	Rank	Search Engine Rank	m/z [Da]	MH+ [Da]	Theo. MH+ [Da]	DeltaM [ppm]	Deltam/z [Da]	Activation Type	MS Order	Isolation Interference [%]	Ion Inject Time [ms]	RT [min]	First Scan	Spectrum File	Quan Info	XCorr	Percolator q-Value	Percolator PEP	Precursor Abundance	Apex RT [min]
		High	Sequest HT (A2)	Unambiguous	[K].VAFDFAAR.[E]		D3YTT4	D3YTT4; Q9D7B6	0	2	0.3939	0	1	1	448.735	896.464	896.462	1.24	0.00056	HCD (High Energy Collision Dissociation)	MS2	10.3137	50	39.1655	18850	WT_LV_1.raw		1.32	0.001349	0.008805	10193034	39.16
		High	Sequest HT (A2)	Unambiguous	[K].VAFDFAAR.[E]		D3YTT4	D3YTT4; Q9D7B6	0	2	0.41	0	1	1	448.735	896.464	896.462	1.28	0.00057	HCD (High Energy Collision Dissociation)	MS2	52.4134	50	43.9748	20938	WT_LV_22.raw		1	0.005722	0.04773	4518133	43.94
High	Master Protein	Q99LX0	Protein DJ-1 OS=Mus musculus GN=Park7 PE=1 SV=1	9	2	13	2	189	20	3.46	35246076	59370172	3.31027e+07	1.07456e+07	3.43401e+07	1.81741e+07	2.33018e+07	3.08721e+07	9.88797e+06	20577642	23064177	20299969	27129435	37032065	35091955	45629890	1.52033e+07	2.08413e+07	2.12954e+07	1.37832e+07	2.44931e+07	2.42777e+07
	Confidence	Annotated Sequence	Modifications	Qvality PEP	Qvality q-value	# PSMs	Master Protein Accessions	Positions in Master Proteins	# Missed Cleavages	Theo. MH+ [Da]	Abundance: F95: Sample, LV, 01, 0d, n/a, n/a, WT, NA	Abundance: F96: Sample, LV, 02, 0d, n/a, n/a, WT, NA	Abundance: F97: Sample, LV, 03, 0d, n/a, n/a, WT, NA	Abundance: F98: Sample, LV, 04, 5d, n/a, n/a, WT, NA	Abundance: F99: Sample, LV, 05, 5d, n/a, n/a, WT, NA	Abundance: F100: Sample, LV, 06, 5d, n/a, n/a, WT, NA	Abundance: F101: Sample, LV, 07, 10d, n/a, n/a, WT, NA	Abundance: F102: Sample, LV, 08, 10d, n/a, n/a, WT, NA	Abundance: F103: Sample, LV, 09, 10d, n/a, n/a, WT, NA	Abundance: F104: Sample, LV, 10, 18d, n/a, n/a, WT, NA	Abundance: F105: Sample, LV, 11, 18d, n/a, n/a, WT, NA	Abundance: F106: Sample, LV, 12, 18d, n/a, n/a, WT, NA	Abundance: F107: Sample, LV, 13, 28d, n/a, n/a, WT, NA	Abundance: F108: Sample, LV, 14, 28d, n/a, n/a, WT, NA	Abundance: F109: Sample, LV, 15, 28d, n/a, n/a, WT, NA	Abundance: F110: Sample, LV, 16, 42d, n/a, n/a, WT, NA	Abundance: F111: Sample, LV, 17, 42d, n/a, n/a, WT, NA	Abundance: F112: Sample, LV, 18, 42d, n/a, n/a, WT, NA	Abundance: F113: Sample, LV, 19, 56d, n/a, n/a, WT, NA	Abundance: F114: Sample, LV, 20, 56d, n/a, n/a, WT, NA	Abundance: F115: Sample, LV, 21, 56d, n/a, n/a, WT, NA	Abundance: F116: Sample, LV, 22, 56d, n/a, n/a, WT, NA	Confidence (by Search Engine): Sequest HT	Percolator q-Value (by Search Engine): Sequest HT	Percolator PEP (by Search Engine): Sequest HT	XCorr (by Search Engine): Sequest HT	Top Apex RT [min]	Sequence in Protein	Positions in Protein	Peptide Group Modifications in Protein	Quan Usage
	High	[K].VTVAGLAGK.[D]	1xLabel:2H(3) [L6]	0.035741	0.00192312	7	Q99LX0	Q99LX0 [33-41]	0	818.517				906775	1.56756e+06	1.1319e+06	4.52005e+06	6.21111e+06	1.77624e+06	7769159	7.10272e+06	7256823	17025446	24513962	16132010	33215904	10268523	15694077	16973642	11421625	19899802	20000338	High	0.0004221	0.003123	1.75	30.39	K.VTVAGLAGK.D	[33-41]		Used
		Confidence	Identifying Node	PSM Ambiguity	Annotated Sequence	Modifications	Master Protein Accessions	Protein Accessions	# Missed Cleavages	Charge	DeltaScore	DeltaCn	Rank	Search Engine Rank	m/z [Da]	MH+ [Da]	Theo. MH+ [Da]	DeltaM [ppm]	Deltam/z [Da]	Activation Type	MS Order	Isolation Interference [%]	Ion Inject Time [ms]	RT [min]	First Scan	Spectrum File	Quan Info	XCorr	Percolator q-Value	Percolator PEP	Precursor Abundance	Apex RT [min]
		High	Sequest HT (A2)	Unambiguous	[K].VTVAGlAGK.[D]	L6(Label:2H(3))	Q99LX0	Q99LX0; A2A813	0	2	0.4229	0	1	1	409.762	818.517	818.517	-0.62	-0.00025	HCD (High Energy Collision Dissociation)	MS2	38.0302	50	30.4114	14542	WT_LV_16.raw		1.75	0.0004221	0.003123	33215904	30.45
		High	Sequest HT (A2)	Unambiguous	[K].VTVAGlAGK.[D]	L6(Label:2H(3))	Q99LX0	Q99LX0; A2A813	0	2	0.5068	0	1	1	409.762	818.517	818.517	-0.32	-0.00013	HCD (High Energy Collision Dissociation)	MS2	41.3362	50	30.354	14345	WT_LV_22.raw		1.46	0.0004552	0.003503	20000338	30.43
		High	Sequest HT (A2)	Unambiguous	[K].VTVAGlAGK.[D]	L6(Label:2H(3))	Q99LX0	Q99LX0; A2A813	0	2	0.4894	0	1	1	409.762	818.518	818.517	0.37	0.00015	HCD (High Energy Collision Dissociation)	MS2	35.4664	50	30.2451	14483	WT_LV_15.raw		1.41	0.0006752	0.004514	16132010	30.29
		High	Sequest HT (A2)	Unambiguous	[K].VTVAGlAGK.[D]	L6(Label:2H(3))	Q99LX0	Q99LX0; A2A813	0	2	0.4966	0	1	1	409.762	818.517	818.517	0.03	1e-05	HCD (High Energy Collision Dissociation)	MS2	33.5566	50	30.3643	14328	WT_LV_13.raw		1.45	0.0007141	0.005042	17025446	30.38
		High	Sequest HT (A2)	Unambiguous	[K].VTVAGlAGK.[D]	L6(Label:2H(3))	Q99LX0	Q99LX0; A2A813	0	2	0.4865	0	1	1	409.762	818.517	818.517	-0.29	-0.00012	HCD (High Energy Collision Dissociation)	MS2	29.3618	50	30.2772	14126	WT_LV_21.raw		1.48	0.0009287	0.00655	19899802	30.36
		High	Sequest HT (A2)	Unambiguous	[K].VTVAGlAGK.[D]	L6(Label:2H(3))	Q99LX0	Q99LX0; A2A813	0	2	0.2857	0	1	1	409.762	818.517	818.517	-0.71	-0.00029	HCD (High Energy Collision Dissociation)	MS2	38.9051	50	30.3102	14010	WT_LV_19.raw		1.05	0.003	0.02314	16973642	30.39
		High	Sequest HT (A2)	Unambiguous	[K].VTVAGlAGK.[D]	L6(Label:2H(3))	Q99LX0	Q99LX0; A2A813	0	2	0.3805	0	1	1	409.762	818.517	818.517	-0.25	-0.0001	HCD (High Energy Collision Dissociation)	MS2	37.9318	50	30.2614	14146	WT_LV_18.raw		1.13	0.008107	0.06823	15694077	30.33
	High	[K].VTVAGLAGK.[D]		0.0614764	0.00410778	1	Q99LX0	Q99LX0 [33-41]	0	815.499		27495000	13578561	4851840	15819780	8325941	9607386	12211728	4.39834e+06	7.49431e+06	9021590	7551046	10103989	12518103	11851570	9024218	3644210	3.9124e+06	3.40048e+06	2.10598e+06	3.63497e+06	3610580	High	0.0009377	0.006721	1.4	30.52	K.VTVAGLAGK.D	[33-41]		Used
		Confidence	Identifying Node	PSM Ambiguity	Annotated Sequence	Modifications	Master Protein Accessions	Protein Accessions	# Missed Cleavages	Charge	DeltaScore	DeltaCn	Rank	Search Engine Rank	m/z [Da]	MH+ [Da]	Theo. MH+ [Da]	DeltaM [ppm]	Deltam/z [Da]	Activation Type	MS Order	Isolation Interference [%]	Ion Inject Time [ms]	RT [min]	First Scan	Spectrum File	Quan Info	XCorr	Percolator q-Value	Percolator PEP	Precursor Abundance	Apex RT [min]
		High	Sequest HT (A2)	Unambiguous	[K].VTVAGLAGK.[D]		Q99LX0	Q99LX0; A2A813	0	2	0.2143	0	1	1	408.253	815.499	815.499	0.75	0.00031	HCD (High Energy Collision Dissociation)	MS2	41.6359	50	30.4472	14581	WT_LV_15.raw		1.4	0.0009377	0.006721	11851570	30.4
	High	[K].DGLILTSR.[G]		0.0692833	0.00499311	5	Q99LX0	Q99LX0 [149-156]	0	874.499	35246076	31875172	1.95241e+07	4987001	16952736	8716215	9174395	12449299	3.71339e+06	5.31418e+06	6.93987e+06	5492100			7108375	3389768	1.29057e+06	1.23484e+06	921315	255592	958291	666766	High	0.001653	0.0131	1.7	36.9	K.DGLILTSR.G	[149-156]		Used
		Confidence	Identifying Node	PSM Ambiguity	Annotated Sequence	Modifications	Master Protein Accessions	Protein Accessions	# Missed Cleavages	Charge	DeltaScore	DeltaCn	Rank	Search Engine Rank	m/z [Da]	MH+ [Da]	Theo. MH+ [Da]	DeltaM [ppm]	Deltam/z [Da]	Activation Type	MS Order	Isolation Interference [%]	Ion Inject Time [ms]	RT [min]	First Scan	Spectrum File	Quan Info	XCorr	Percolator q-Value	Percolator PEP	Precursor Abundance	Apex RT [min]
		High	Sequest HT (A2)	Unambiguous	[K].DGLILTSR.[G]		Q99LX0	Q99LX0; A2A813	0	2	0.3833	0	1	1	437.753	874.499	874.499	-0.72	-0.00031	HCD (High Energy Collision Dissociation)	MS2	19.2484	50	36.6853	14967	WT_LV_6.raw		1.2	0.001203	0.007938	8716215	36.73
		High	Sequest HT (A2)	Unambiguous	[K].DGLILTSR.[G]		Q99LX0	Q99LX0; A2A813	0	2	0.3588	0	1	1	437.754	874.501	874.499	1.44	0.00063	HCD (High Energy Collision Dissociation)	MS2	19.0227	50	33.0945	15844	WT_LV_1.raw		1.7	0.001653	0.0131	35246076	33.16
		High	Sequest HT (A2)	Unambiguous	[K].DGLILTSR.[G]		Q99LX0	Q99LX0; A2A813	0	2	0.3387	0	1	1	437.753	874.498	874.499	-1.27	-0.00055	HCD (High Energy Collision Dissociation)	MS2	17.9182	50	36.7815	16806	WT_LV_5.raw		1.24	0.005764	0.04798	16952736	36.81
		High	Sequest HT (A2)	Unambiguous	[K].DGLILTSR.[G]		Q99LX0	Q99LX0; A2A813	0	2	0.3821	0	1	1	437.754	874.501	874.499	1.62	0.00071	HCD (High Energy Collision Dissociation)	MS2	29.7232	50	37.366	15581	WT_LV_3.raw		1.23	0.006191	0.05207	17307020	37.34
		High	Sequest HT (A2)	Unambiguous	[K].DGLILTSR.[G]		Q99LX0	Q99LX0; A2A813	0	2	0.2358	0	1	1	437.753	874.499	874.499	-0.03	-1e-05	HCD (High Energy Collision Dissociation)	MS2	46.4639	50	36.9245	17204	WT_LV_8.raw		1.06	0.00639	0.05379	12449299	36.92
High	Master Protein	Q9D6U8	Protein FAM162A OS=Mus musculus GN=Fam162a PE=2 SV=1	12	2	7	2	155	17.7	2.35	20078590	18220122	14145452	4.54734e+06	9.26749e+06	5.6785e+06	8.46447e+06	11896384	4.71132e+06	9.21695e+06	8.9541e+06	8.00499e+06	11955453	1.64409e+07	1.11183e+07	19577804	6.4585e+06	1.07496e+07	9.95319e+06	8.39645e+06	10602750	1.14893e+07
	Confidence	Annotated Sequence	Modifications	Qvality PEP	Qvality q-value	# PSMs	Master Protein Accessions	Positions in Master Proteins	# Missed Cleavages	Theo. MH+ [Da]	Abundance: F95: Sample, LV, 01, 0d, n/a, n/a, WT, NA	Abundance: F96: Sample, LV, 02, 0d, n/a, n/a, WT, NA	Abundance: F97: Sample, LV, 03, 0d, n/a, n/a, WT, NA	Abundance: F98: Sample, LV, 04, 5d, n/a, n/a, WT, NA	Abundance: F99: Sample, LV, 05, 5d, n/a, n/a, WT, NA	Abundance: F100: Sample, LV, 06, 5d, n/a, n/a, WT, NA	Abundance: F101: Sample, LV, 07, 10d, n/a, n/a, WT, NA	Abundance: F102: Sample, LV, 08, 10d, n/a, n/a, WT, NA	Abundance: F103: Sample, LV, 09, 10d, n/a, n/a, WT, NA	Abundance: F104: Sample, LV, 10, 18d, n/a, n/a, WT, NA	Abundance: F105: Sample, LV, 11, 18d, n/a, n/a, WT, NA	Abundance: F106: Sample, LV, 12, 18d, n/a, n/a, WT, NA	Abundance: F107: Sample, LV, 13, 28d, n/a, n/a, WT, NA	Abundance: F108: Sample, LV, 14, 28d, n/a, n/a, WT, NA	Abundance: F109: Sample, LV, 15, 28d, n/a, n/a, WT, NA	Abundance: F110: Sample, LV, 16, 42d, n/a, n/a, WT, NA	Abundance: F111: Sample, LV, 17, 42d, n/a, n/a, WT, NA	Abundance: F112: Sample, LV, 18, 42d, n/a, n/a, WT, NA	Abundance: F113: Sample, LV, 19, 56d, n/a, n/a, WT, NA	Abundance: F114: Sample, LV, 20, 56d, n/a, n/a, WT, NA	Abundance: F115: Sample, LV, 21, 56d, n/a, n/a, WT, NA	Abundance: F116: Sample, LV, 22, 56d, n/a, n/a, WT, NA	Confidence (by Search Engine): Sequest HT	Percolator q-Value (by Search Engine): Sequest HT	Percolator PEP (by Search Engine): Sequest HT	XCorr (by Search Engine): Sequest HT	Top Apex RT [min]	Sequence in Protein	Positions in Protein	Peptide Group Modifications in Protein	Quan Usage
	High	[K].RHESLTSLNLER.[K]		0.00110249	0	5	Q9D6U8	Q9D6U8 [129-140]	1	1454.77	20078590	18220122	14145452	4102073	9006824	5431205	6848950	9363409	3654310	5638016	5.65427e+06	4.02441e+06	4.1273e+06	5.03491e+06	4444750		1.11029e+06	1.73277e+06	850180	290820	840594	949863	High	0	2.417e-05	2.35	34.34	K.RHESLTSLNLER.K	[129-140]		Used
		Confidence	Identifying Node	PSM Ambiguity	Annotated Sequence	Modifications	Master Protein Accessions	Protein Accessions	# Missed Cleavages	Charge	DeltaScore	DeltaCn	Rank	Search Engine Rank	m/z [Da]	MH+ [Da]	Theo. MH+ [Da]	DeltaM [ppm]	Deltam/z [Da]	Activation Type	MS Order	Isolation Interference [%]	Ion Inject Time [ms]	RT [min]	First Scan	Spectrum File	Quan Info	XCorr	Percolator q-Value	Percolator PEP	Precursor Abundance	Apex RT [min]
		High	Sequest HT (A2)	Unambiguous	[K].RHESLTSLNLER.[K]		Q9D6U8	Q9D6U8	1	3	0.6043	0	1	1	485.595	1454.77	1454.77	0.33	0.00016	HCD (High Energy Collision Dissociation)	MS2	16.3202	50	33.6803	14239	WT_LV_2.raw		2.35	0	2.417e-05	18220122	33.67
		High	Sequest HT (A2)	Unambiguous	[K].RHESLTSLNLER.[K]		Q9D6U8	Q9D6U8	1	3	0.4762	0	1	1	485.595	1454.77	1454.77	0.44	0.00022	HCD (High Energy Collision Dissociation)	MS2	13.5387	50	29.8037	14212	WT_LV_1.raw		1.89	0	6.402e-05	20078590	29.72
		High	Sequest HT (A2)	Unambiguous	[K].RHESLTSLNLER.[K]		Q9D6U8	Q9D6U8	1	3	0.4268	0	1	1	485.596	1454.77	1454.77	0.92	0.00045	HCD (High Energy Collision Dissociation)	MS2	2.6376	50	33.4004	13876	WT_LV_3.raw		1.57	0.0003179	0.001817	14145452	33.42
		High	Sequest HT (A2)	Unambiguous	[K].RHESLTSLNLER.[K]		Q9D6U8	Q9D6U8	1	3	0.2115	0	1	1	485.595	1454.77	1454.77	0.56	0.00027	HCD (High Energy Collision Dissociation)	MS2	10.2575	50	34.5331	16542	WT_LV_15.raw		1.04	0.005269	0.04315	4444750	34.54
		High	Sequest HT (A2)	Unambiguous	[K].RHESLTSLNLER.[K]		Q9D6U8	Q9D6U8	1	3	0.144	0	1	1	485.595	1454.77	1454.77	-0.73	-0.00035	HCD (High Energy Collision Dissociation)	MS2	25.0735	50	34.0405	15789	WT_LV_8.raw		1.25	0.005584	0.04656	9363409	34.07
	High	[K].ILLWSGR.[F]	2xLabel:2H(3) [L2; L3]	0.0785561	0.00573848	2	Q9D6U8	Q9D6U8 [71-77]	0	850.542				445270	260663	247295	1.61552e+06	2532975	1.05701e+06	3.57893e+06	3299829	3.98057e+06	7.82815e+06	11406006	6.67351e+06	19577804	5.34821e+06	9016821	9103013	8.10563e+06	9762156	10539458	High	0.007438	0.06322	1.22	49.09	K.ILLWSGR.F	[71-77]		Used
		Confidence	Identifying Node	PSM Ambiguity	Annotated Sequence	Modifications	Master Protein Accessions	Protein Accessions	# Missed Cleavages	Charge	DeltaScore	DeltaCn	Rank	Search Engine Rank	m/z [Da]	MH+ [Da]	Theo. MH+ [Da]	DeltaM [ppm]	Deltam/z [Da]	Activation Type	MS Order	Isolation Interference [%]	Ion Inject Time [ms]	RT [min]	First Scan	Spectrum File	Quan Info	XCorr	Percolator q-Value	Percolator PEP	Precursor Abundance	Apex RT [min]
		High	Sequest HT (A2)	Unambiguous	[K].IllWSGR.[F]	L2(Label:2H(3)); L3(Label:2H(3))	Q9D6U8	Q9D6U8	0	2	0.4153	0	1	1	425.774	850.542	850.542	0.03	1e-05	HCD (High Energy Collision Dissociation)	MS2	5.21425	50	49.0107	23739	WT_LV_14.raw		1.18	0.001476	0.009487	11406006	49.07
		High	Sequest HT (A2)	Unambiguous	[K].IllWSGR.[F]	L2(Label:2H(3)); L3(Label:2H(3))	Q9D6U8	Q9D6U8	0	2	0.4262	0	1	1	425.775	850.542	850.542	0.53	0.00022	HCD (High Energy Collision Dissociation)	MS2	0	50	49.0143	23770	WT_LV_16.raw		1.22	0.007438	0.06322	19577804	49.09
High	Master Protein	Q8CHT0	Delta-1-pyrroline-5-carboxylate dehydrogenase, mitochondrial OS=Mus musculus GN=Aldh4a1 PE=1 SV=3	6	3	6	3	562	61.8	0	12464170	1.59806e+07	10894263	3.33769e+06	10058617	5838563	7.5257e+06	13715831	4.29639e+06	9.65977e+06	9.99422e+06	7957444	13930258	18711187	15384484	24967529	8.36242e+06	11614687	1.02951e+07	7.44915e+06	1.11371e+07	1.22875e+07
	Confidence	Annotated Sequence	Modifications	Qvality PEP	Qvality q-value	# PSMs	Master Protein Accessions	Positions in Master Proteins	# Missed Cleavages	Theo. MH+ [Da]	Abundance: F95: Sample, LV, 01, 0d, n/a, n/a, WT, NA	Abundance: F96: Sample, LV, 02, 0d, n/a, n/a, WT, NA	Abundance: F97: Sample, LV, 03, 0d, n/a, n/a, WT, NA	Abundance: F98: Sample, LV, 04, 5d, n/a, n/a, WT, NA	Abundance: F99: Sample, LV, 05, 5d, n/a, n/a, WT, NA	Abundance: F100: Sample, LV, 06, 5d, n/a, n/a, WT, NA	Abundance: F101: Sample, LV, 07, 10d, n/a, n/a, WT, NA	Abundance: F102: Sample, LV, 08, 10d, n/a, n/a, WT, NA	Abundance: F103: Sample, LV, 09, 10d, n/a, n/a, WT, NA	Abundance: F104: Sample, LV, 10, 18d, n/a, n/a, WT, NA	Abundance: F105: Sample, LV, 11, 18d, n/a, n/a, WT, NA	Abundance: F106: Sample, LV, 12, 18d, n/a, n/a, WT, NA	Abundance: F107: Sample, LV, 13, 28d, n/a, n/a, WT, NA	Abundance: F108: Sample, LV, 14, 28d, n/a, n/a, WT, NA	Abundance: F109: Sample, LV, 15, 28d, n/a, n/a, WT, NA	Abundance: F110: Sample, LV, 16, 42d, n/a, n/a, WT, NA	Abundance: F111: Sample, LV, 17, 42d, n/a, n/a, WT, NA	Abundance: F112: Sample, LV, 18, 42d, n/a, n/a, WT, NA	Abundance: F113: Sample, LV, 19, 56d, n/a, n/a, WT, NA	Abundance: F114: Sample, LV, 20, 56d, n/a, n/a, WT, NA	Abundance: F115: Sample, LV, 21, 56d, n/a, n/a, WT, NA	Abundance: F116: Sample, LV, 22, 56d, n/a, n/a, WT, NA	Confidence (by Search Engine): Sequest HT	Percolator q-Value (by Search Engine): Sequest HT	Percolator PEP (by Search Engine): Sequest HT	XCorr (by Search Engine): Sequest HT	Top Apex RT [min]	Sequence in Protein	Positions in Protein	Peptide Group Modifications in Protein	Quan Usage
	High	[R].AIDAALAAR.[K]		0.052737	0.00347396	1	Q8CHT0	Q8CHT0 [104-112]	0	871.5	12464170			123946				891976								2.52561e+06							High	0.0007688	0.005395	1.27	27.43	R.AIDAALAAR.K	[104-112]		Used
		Confidence	Identifying Node	PSM Ambiguity	Annotated Sequence	Modifications	Master Protein Accessions	Protein Accessions	# Missed Cleavages	Charge	DeltaScore	DeltaCn	Rank	Search Engine Rank	m/z [Da]	MH+ [Da]	Theo. MH+ [Da]	DeltaM [ppm]	Deltam/z [Da]	Activation Type	MS Order	Isolation Interference [%]	Ion Inject Time [ms]	RT [min]	First Scan	Spectrum File	Quan Info	XCorr	Percolator q-Value	Percolator PEP	Precursor Abundance	Apex RT [min]
		High	Sequest HT (A2)	Unambiguous	[R].AIDAALAAR.[K]		Q8CHT0	Q8CHT0	0	2	0.2756	0	1	1	436.253	871.499	871.5	-1.05	-0.00046	HCD (High Energy Collision Dissociation)	MS2	32.496	50	27.4721	13057	WT_LV_1.raw		1.27	0.0007688	0.005395	12464170	27.44
	High	[K].STGSVVGQQPFGGAR.[A]		0.0579002	0.00371719	4	Q8CHT0	Q8CHT0 [509-523]	0	1447.73		9408990	6500485	1.67553e+06	5964342	3.46754e+06	4.22898e+06	8.10545e+06	2.49358e+06	5.71897e+06	6098586	4.73879e+06	8503060	12128871	9336368	14628513	5292069	7.34962e+06	6.38844e+06	4729710	6.86629e+06	7.9111e+06	High	0.0008765	0.006144	0.89	34.44	K.STGSVVGQQPFGGAR.A	[509-523]		Used
		Confidence	Identifying Node	PSM Ambiguity	Annotated Sequence	Modifications	Master Protein Accessions	Protein Accessions	# Missed Cleavages	Charge	DeltaScore	DeltaCn	Rank	Search Engine Rank	m/z [Da]	MH+ [Da]	Theo. MH+ [Da]	DeltaM [ppm]	Deltam/z [Da]	Activation Type	MS Order	Isolation Interference [%]	Ion Inject Time [ms]	RT [min]	First Scan	Spectrum File	Quan Info	XCorr	Percolator q-Value	Percolator PEP	Precursor Abundance	Apex RT [min]
		High	Sequest HT (A2)	Unambiguous	[K].STGSVVGQQPFGGAR.[A]		Q8CHT0	Q8CHT0	0	2	0.5843	0	1	1	724.368	1447.73	1447.73	0.39	0.00028	HCD (High Energy Collision Dissociation)	MS2	15.1164	50	34.3954	16474	WT_LV_15.raw		0.89	0.0008765	0.006144	9336368	34.46
		High	Sequest HT (A2)	Unambiguous	[K].STGSVVGQQPFGGAR.[A]		Q8CHT0	Q8CHT0	0	2	0.1667	0	1	1	724.368	1447.73	1447.73	0.22	0.00016	HCD (High Energy Collision Dissociation)	MS2	18.3509	50	34.4757	16274	WT_LV_13.raw		0.3	0.0009287	0.006543	8503060	34.5
		High	Sequest HT (A2)	Selected	[K].STGSVVGQQPFGGAR.[A]		Q8CHT0	Q8CHT0	0	2		0	2	2	724.368	1447.73	1447.73	0.28	0.0002	HCD (High Energy Collision Dissociation)	MS2	39.2814	50	34.3805	16472	WT_LV_16.raw		0.5	0.001182	0.007755	14628513	34.45
		High	Sequest HT (A2)	Unambiguous	[K].STGSVVGQQPFGGAR.[A]		Q8CHT0	Q8CHT0	0	2	0.5	0	1	1	724.369	1447.73	1447.73	1.04	0.00076	HCD (High Energy Collision Dissociation)	MS2	22.8728	50	34.3117	16467	WT_LV_14.raw		0.74	0.001182	0.007805	12128871	34.37
	High	[K].AIVQEATR.[M]		0.0901754	0.00617158	1	Q8CHT0	Q8CHT0 [487-494]	0	887.495		6.57157e+06	4393778	1.53821e+06	4094275	2.37102e+06	3296720	4718404	1.80281e+06	3.9408e+06	3.89563e+06	3.21866e+06	5427198	6582316	6048116	7.81341e+06	3.07035e+06	4.26507e+06	3.90663e+06	2.71944e+06	4270797	4376416	High	0.001571	0.01166	0.91	19.96	K.AIVQEATR.M	[487-494]		Used
		Confidence	Identifying Node	PSM Ambiguity	Annotated Sequence	Modifications	Master Protein Accessions	Protein Accessions	# Missed Cleavages	Charge	DeltaScore	DeltaCn	Rank	Search Engine Rank	m/z [Da]	MH+ [Da]	Theo. MH+ [Da]	DeltaM [ppm]	Deltam/z [Da]	Activation Type	MS Order	Isolation Interference [%]	Ion Inject Time [ms]	RT [min]	First Scan	Spectrum File	Quan Info	XCorr	Percolator q-Value	Percolator PEP	Precursor Abundance	Apex RT [min]
		High	Sequest HT (A2)	Unambiguous	[K].AIVQEATR.[M]		Q8CHT0	Q8CHT0	0	2	0.0549	0	1	1	444.251	887.495	887.495	0.89	0.00039	HCD (High Energy Collision Dissociation)	MS2	33.7159	50	20.0189	9285	WT_LV_13.raw		0.91	0.001571	0.01166	5427198	19.99
High	Master Protein	O35215	D-dopachrome decarboxylase OS=Mus musculus GN=Ddt PE=1 SV=3	23	2	3	2	118	13.1	0	1.61409e+07	28965213	1.51539e+07	3.96417e+06	9.79911e+06	6.81122e+06	4.00024e+06	6.22428e+06	1.52413e+06	2.71188e+06	2555765	2.25395e+06	2170504	2.71756e+06	2.59408e+06	1.02893e+06	1.10289e+07	1.10397e+07	1.01683e+07	11197934	11998073	1.3264e+07
	Confidence	Annotated Sequence	Modifications	Qvality PEP	Qvality q-value	# PSMs	Master Protein Accessions	Positions in Master Proteins	# Missed Cleavages	Theo. MH+ [Da]	Abundance: F95: Sample, LV, 01, 0d, n/a, n/a, WT, NA	Abundance: F96: Sample, LV, 02, 0d, n/a, n/a, WT, NA	Abundance: F97: Sample, LV, 03, 0d, n/a, n/a, WT, NA	Abundance: F98: Sample, LV, 04, 5d, n/a, n/a, WT, NA	Abundance: F99: Sample, LV, 05, 5d, n/a, n/a, WT, NA	Abundance: F100: Sample, LV, 06, 5d, n/a, n/a, WT, NA	Abundance: F101: Sample, LV, 07, 10d, n/a, n/a, WT, NA	Abundance: F102: Sample, LV, 08, 10d, n/a, n/a, WT, NA	Abundance: F103: Sample, LV, 09, 10d, n/a, n/a, WT, NA	Abundance: F104: Sample, LV, 10, 18d, n/a, n/a, WT, NA	Abundance: F105: Sample, LV, 11, 18d, n/a, n/a, WT, NA	Abundance: F106: Sample, LV, 12, 18d, n/a, n/a, WT, NA	Abundance: F107: Sample, LV, 13, 28d, n/a, n/a, WT, NA	Abundance: F108: Sample, LV, 14, 28d, n/a, n/a, WT, NA	Abundance: F109: Sample, LV, 15, 28d, n/a, n/a, WT, NA	Abundance: F110: Sample, LV, 16, 42d, n/a, n/a, WT, NA	Abundance: F111: Sample, LV, 17, 42d, n/a, n/a, WT, NA	Abundance: F112: Sample, LV, 18, 42d, n/a, n/a, WT, NA	Abundance: F113: Sample, LV, 19, 56d, n/a, n/a, WT, NA	Abundance: F114: Sample, LV, 20, 56d, n/a, n/a, WT, NA	Abundance: F115: Sample, LV, 21, 56d, n/a, n/a, WT, NA	Abundance: F116: Sample, LV, 22, 56d, n/a, n/a, WT, NA	Confidence (by Search Engine): Sequest HT	Percolator q-Value (by Search Engine): Sequest HT	Percolator PEP (by Search Engine): Sequest HT	XCorr (by Search Engine): Sequest HT	Top Apex RT [min]	Sequence in Protein	Positions in Protein	Peptide Group Modifications in Protein	Quan Usage
	High	[K].FLTEELSLDQDR.[I]		0.00233136	0	2	O35215	O35215 [84-95]	0	1465.72	1.61409e+07	14983605	7.95052e+06	2345211	3.69875e+06	3174847											10742646	10856443	9933735	11197934	11998073	12995875	High	0	6.938e-05	1.27	45.05	K.FLTEELSLDQDR.I	[84-95]		Used
		Confidence	Identifying Node	PSM Ambiguity	Annotated Sequence	Modifications	Master Protein Accessions	Protein Accessions	# Missed Cleavages	Charge	DeltaScore	DeltaCn	Rank	Search Engine Rank	m/z [Da]	MH+ [Da]	Theo. MH+ [Da]	DeltaM [ppm]	Deltam/z [Da]	Activation Type	MS Order	Isolation Interference [%]	Ion Inject Time [ms]	RT [min]	First Scan	Spectrum File	Quan Info	XCorr	Percolator q-Value	Percolator PEP	Precursor Abundance	Apex RT [min]
		High	Sequest HT (A2)	Unambiguous	[K].FLTEELSLDQDR.[I]		O35215	O35215	0	2	0.1604	0	1	1	733.361	1465.71	1465.72	-1.94	-0.00142	HCD (High Energy Collision Dissociation)	MS2	26.217	50	51.2631	21693	WT_LV_2.raw		1.06	0	0.0001121	14983605	51.21
		High	Sequest HT (A2)	Unambiguous	[K].FLTEELSLDQDR.[I]		O35215	O35215	0	2	0.4567	0	1	1	733.362	1465.72	1465.72	-0.74	-0.00054	HCD (High Energy Collision Dissociation)	MS2	14.4882	50	45.0639	21768	WT_LV_1.raw		1.27	0	6.938e-05	15333106	45.03
	High	[R].LCAATATILDKPEDR.[V]	1xCarbamidomethyl [C2]	0.0683707	0.00489272	1	O35215	O35215 [23-37]	0	1673.85		13981608	7203376	1.61896e+06	6100362	3.63637e+06	4.00024e+06	6.22428e+06	1.52413e+06	2.71188e+06	2555765	2.25395e+06	2170504	2.71756e+06	2.59408e+06	1.02893e+06	286292	183252	234539			268091	High	0.001182	0.007787	0.99	38.62	R.LCAATATILDKPEDR.V	[23-37]		Used
		Confidence	Identifying Node	PSM Ambiguity	Annotated Sequence	Modifications	Master Protein Accessions	Protein Accessions	# Missed Cleavages	Charge	DeltaScore	DeltaCn	Rank	Search Engine Rank	m/z [Da]	MH+ [Da]	Theo. MH+ [Da]	DeltaM [ppm]	Deltam/z [Da]	Activation Type	MS Order	Isolation Interference [%]	Ion Inject Time [ms]	RT [min]	First Scan	Spectrum File	Quan Info	XCorr	Percolator q-Value	Percolator PEP	Precursor Abundance	Apex RT [min]
		High	Sequest HT (A2)	Unambiguous	[R].LcAATATILDKPEDR.[V]	C2(Carbamidomethyl)	O35215	O35215	0	3	0.2222	0	1	1	558.623	1673.85	1673.85	0.2	0.00011	HCD (High Energy Collision Dissociation)	MS2	50.0995	50	38.6613	18066	WT_LV_8.raw		0.99	0.001182	0.007787	6.22428e+06	38.63
High	Master Protein	Q76LV0	Glutathione peroxidase OS=Mus musculus GN=Gpx4 PE=2 SV=2	10	2	3	2	253	29.2	0	10581382	8079630	7.1104e+06	2.38021e+06	4059925	3.65342e+06	4.37297e+06	6888280	2.59267e+06	4.75663e+06	4.40429e+06	4.83895e+06	6.3112e+06	8.74936e+06	7.30198e+06	1.08218e+07	3.29866e+06	4.61494e+06	4.79317e+06	3907059	4.91997e+06	5.6595e+06
	Confidence	Annotated Sequence	Modifications	Qvality PEP	Qvality q-value	# PSMs	Master Protein Accessions	Positions in Master Proteins	# Missed Cleavages	Theo. MH+ [Da]	Abundance: F95: Sample, LV, 01, 0d, n/a, n/a, WT, NA	Abundance: F96: Sample, LV, 02, 0d, n/a, n/a, WT, NA	Abundance: F97: Sample, LV, 03, 0d, n/a, n/a, WT, NA	Abundance: F98: Sample, LV, 04, 5d, n/a, n/a, WT, NA	Abundance: F99: Sample, LV, 05, 5d, n/a, n/a, WT, NA	Abundance: F100: Sample, LV, 06, 5d, n/a, n/a, WT, NA	Abundance: F101: Sample, LV, 07, 10d, n/a, n/a, WT, NA	Abundance: F102: Sample, LV, 08, 10d, n/a, n/a, WT, NA	Abundance: F103: Sample, LV, 09, 10d, n/a, n/a, WT, NA	Abundance: F104: Sample, LV, 10, 18d, n/a, n/a, WT, NA	Abundance: F105: Sample, LV, 11, 18d, n/a, n/a, WT, NA	Abundance: F106: Sample, LV, 12, 18d, n/a, n/a, WT, NA	Abundance: F107: Sample, LV, 13, 28d, n/a, n/a, WT, NA	Abundance: F108: Sample, LV, 14, 28d, n/a, n/a, WT, NA	Abundance: F109: Sample, LV, 15, 28d, n/a, n/a, WT, NA	Abundance: F110: Sample, LV, 16, 42d, n/a, n/a, WT, NA	Abundance: F111: Sample, LV, 17, 42d, n/a, n/a, WT, NA	Abundance: F112: Sample, LV, 18, 42d, n/a, n/a, WT, NA	Abundance: F113: Sample, LV, 19, 56d, n/a, n/a, WT, NA	Abundance: F114: Sample, LV, 20, 56d, n/a, n/a, WT, NA	Abundance: F115: Sample, LV, 21, 56d, n/a, n/a, WT, NA	Abundance: F116: Sample, LV, 22, 56d, n/a, n/a, WT, NA	Confidence (by Search Engine): Sequest HT	Percolator q-Value (by Search Engine): Sequest HT	Percolator PEP (by Search Engine): Sequest HT	XCorr (by Search Engine): Sequest HT	Top Apex RT [min]	Sequence in Protein	Positions in Protein	Peptide Group Modifications in Protein	Quan Usage
	High	[K].TDVNYTQLVDLHAR.[Y]		0.00400901	0	2	Q76LV0	Q76LV0 [132-145]	0	1644.83	10581382	8079630	7.1104e+06	1.37171e+06	4059925	2.34724e+06	2.02108e+06	2.60455e+06	1.31188e+06	1.52756e+06	1766723	1.47863e+06	1.52132e+06	1.84591e+06	1.84713e+06	1.31749e+06	533792	616351	285220		277058		High	0	0.000148	1.3	48.69	K.TDVNYTQLVDLHAR.Y	[132-145]		Used
		Confidence	Identifying Node	PSM Ambiguity	Annotated Sequence	Modifications	Master Protein Accessions	Protein Accessions	# Missed Cleavages	Charge	DeltaScore	DeltaCn	Rank	Search Engine Rank	m/z [Da]	MH+ [Da]	Theo. MH+ [Da]	DeltaM [ppm]	Deltam/z [Da]	Activation Type	MS Order	Isolation Interference [%]	Ion Inject Time [ms]	RT [min]	First Scan	Spectrum File	Quan Info	XCorr	Percolator q-Value	Percolator PEP	Precursor Abundance	Apex RT [min]
		High	Sequest HT (A2)	Unambiguous	[K].TDVNYTQLVDLHAR.[Y]		Q76LV0	O70325; S4R1E5; Q76LV0; Q5XJZ8; Q8K4U7; Q91XR9; Q3TIF2; Q3TI34	0	3	0.4385	0	1	1	548.95	1644.84	1644.83	1.44	0.00079	HCD (High Energy Collision Dissociation)	MS2	7.1333	50	48.5338	20532	WT_LV_2.raw		1.3	0	0.000148	8079630	48.58
		High	Sequest HT (A2)	Unambiguous	[K].TDVNYTQLVDLHAR.[Y]		Q76LV0	O70325; S4R1E5; Q76LV0; Q5XJZ8; Q8K4U7; Q91XR9; Q3TIF2; Q3TI34	0	3	0.2927	0	1	1	548.95	1644.84	1644.83	0.89	0.00049	HCD (High Energy Collision Dissociation)	MS2	14.8826	50	42.6198	20562	WT_LV_1.raw		1.23	0.0003791	0.002225	10581382	42.65
	High	[R].ILAFPCNQFGR.[Q]	1xCarbamidomethyl [C6]; 1xLabel:2H(3) [L2]	0.0506644	0.00347396	1	Q76LV0	Q76LV0 [153-163]	0	1325.69				1.0085e+06		1.30619e+06	2.35188e+06	4.28373e+06	1.28079e+06	3.22907e+06	2.63757e+06	3360320	4789887	6.90344e+06	5.45485e+06	9504298	2764870	3.99859e+06	4507948	3907059	4642907	5.6595e+06	High	0.0007281	0.005108	1.02	52.05	R.ILAFPCNQFGR.Q	[153-163]		Used
		Confidence	Identifying Node	PSM Ambiguity	Annotated Sequence	Modifications	Master Protein Accessions	Protein Accessions	# Missed Cleavages	Charge	DeltaScore	DeltaCn	Rank	Search Engine Rank	m/z [Da]	MH+ [Da]	Theo. MH+ [Da]	DeltaM [ppm]	Deltam/z [Da]	Activation Type	MS Order	Isolation Interference [%]	Ion Inject Time [ms]	RT [min]	First Scan	Spectrum File	Quan Info	XCorr	Percolator q-Value	Percolator PEP	Precursor Abundance	Apex RT [min]
		High	Sequest HT (A2)	Unambiguous	[R].IlAFPcNQFGR.[Q]	L2(Label:2H(3)); C6(Carbamidomethyl)	Q76LV0	O70325; S4R1E5; Q76LV0; Q5XJZ8; Q8K4U7; Q91XR9; Q3TIF2; Q3TI34	0	2	0.4902	0	1	1	663.347	1325.69	1325.69	0.2	0.00013	HCD (High Energy Collision Dissociation)	MS2	23.0953	50	52.0379	25273	WT_LV_16.raw		1.02	0.0007281	0.005108	9504298	52.01
High	Master Protein	Q8C243	Putative uncharacterized protein OS=Mus musculus GN=Ctsd PE=2 SV=1	4	2	2	2	445	48.3	1.86	28864888			1.96094e+06	2.30888e+06	1.70369e+06	5.79103e+06	8181960	2.76466e+06	8.04818e+06	7.52314e+06	7.1136e+06	14375682	23142074	15429665	30072430	8501263	14924838	12815652	12515058	19606360	16251602
	Confidence	Annotated Sequence	Modifications	Qvality PEP	Qvality q-value	# PSMs	Master Protein Accessions	Positions in Master Proteins	# Missed Cleavages	Theo. MH+ [Da]	Abundance: F95: Sample, LV, 01, 0d, n/a, n/a, WT, NA	Abundance: F96: Sample, LV, 02, 0d, n/a, n/a, WT, NA	Abundance: F97: Sample, LV, 03, 0d, n/a, n/a, WT, NA	Abundance: F98: Sample, LV, 04, 5d, n/a, n/a, WT, NA	Abundance: F99: Sample, LV, 05, 5d, n/a, n/a, WT, NA	Abundance: F100: Sample, LV, 06, 5d, n/a, n/a, WT, NA	Abundance: F101: Sample, LV, 07, 10d, n/a, n/a, WT, NA	Abundance: F102: Sample, LV, 08, 10d, n/a, n/a, WT, NA	Abundance: F103: Sample, LV, 09, 10d, n/a, n/a, WT, NA	Abundance: F104: Sample, LV, 10, 18d, n/a, n/a, WT, NA	Abundance: F105: Sample, LV, 11, 18d, n/a, n/a, WT, NA	Abundance: F106: Sample, LV, 12, 18d, n/a, n/a, WT, NA	Abundance: F107: Sample, LV, 13, 28d, n/a, n/a, WT, NA	Abundance: F108: Sample, LV, 14, 28d, n/a, n/a, WT, NA	Abundance: F109: Sample, LV, 15, 28d, n/a, n/a, WT, NA	Abundance: F110: Sample, LV, 16, 42d, n/a, n/a, WT, NA	Abundance: F111: Sample, LV, 17, 42d, n/a, n/a, WT, NA	Abundance: F112: Sample, LV, 18, 42d, n/a, n/a, WT, NA	Abundance: F113: Sample, LV, 19, 56d, n/a, n/a, WT, NA	Abundance: F114: Sample, LV, 20, 56d, n/a, n/a, WT, NA	Abundance: F115: Sample, LV, 21, 56d, n/a, n/a, WT, NA	Abundance: F116: Sample, LV, 22, 56d, n/a, n/a, WT, NA	Confidence (by Search Engine): Sequest HT	Percolator q-Value (by Search Engine): Sequest HT	Percolator PEP (by Search Engine): Sequest HT	XCorr (by Search Engine): Sequest HT	Top Apex RT [min]	Sequence in Protein	Positions in Protein	Peptide Group Modifications in Protein	Quan Usage
	High	[K].TTEPVSELLK.[N]		0.00560895	0	1	Q8C243	Q8C243 [63-72]	0	1116.61	28864888																						High	0	0.0002376	1.86	39.46	K.TTEPVSELLK.N	[63-72]		Used
		Confidence	Identifying Node	PSM Ambiguity	Annotated Sequence	Modifications	Master Protein Accessions	Protein Accessions	# Missed Cleavages	Charge	DeltaScore	DeltaCn	Rank	Search Engine Rank	m/z [Da]	MH+ [Da]	Theo. MH+ [Da]	DeltaM [ppm]	Deltam/z [Da]	Activation Type	MS Order	Isolation Interference [%]	Ion Inject Time [ms]	RT [min]	First Scan	Spectrum File	Quan Info	XCorr	Percolator q-Value	Percolator PEP	Precursor Abundance	Apex RT [min]
		High	Sequest HT (A2)	Unambiguous	[K].TTEPVSELLK.[N]		Q8C243	Q3UCW4; Q3TIR0; Q3TXL5; Q8C243; Q3U7P0; Q3U651; Q3TWD0; Q3U7I9; Q3TWR6; Q3TJN3; Q3UCD9; Q3UAQ1; Q3UC89	0	2	0.5806	0	1	1	558.811	1116.61	1116.61	-0.29	-0.00016	HCD (High Energy Collision Dissociation)	MS2	24.9707	50	39.468	19001	WT_LV_1.raw		1.86	0	0.0002376	28864888	39.46
	High	[K].VSSLPTVYLK.[L]	2xLabel:2H(3) [L4; L9]	0.0449131	0.00310775	1	Q8C243	Q8C243 [330-339]	0	1112.68				1.96094e+06	2.30888e+06	1.70369e+06	5.79103e+06	8181960	2.76466e+06	8.04818e+06	7.52314e+06	7.1136e+06	14375682	23142074	15429665	30072430	8501263	14924838	12815652	12515058	19606360	16251602	High	0.0006502	0.004281	1.31	47.7	K.VSSLPTVYLK.L	[330-339]		Used
		Confidence	Identifying Node	PSM Ambiguity	Annotated Sequence	Modifications	Master Protein Accessions	Protein Accessions	# Missed Cleavages	Charge	DeltaScore	DeltaCn	Rank	Search Engine Rank	m/z [Da]	MH+ [Da]	Theo. MH+ [Da]	DeltaM [ppm]	Deltam/z [Da]	Activation Type	MS Order	Isolation Interference [%]	Ion Inject Time [ms]	RT [min]	First Scan	Spectrum File	Quan Info	XCorr	Percolator q-Value	Percolator PEP	Precursor Abundance	Apex RT [min]
		High	Sequest HT (A2)	Unambiguous	[K].VSSlPTVYlK.[L]	L4(Label:2H(3)); L9(Label:2H(3))	Q8C243	Q3UCW4; Q3TIR0; Q3TXL5; Q8C243; Q3U7P0; Q3U651; Q3TWD0; Q3U7I9; Q3TWR6; Q3TJN3; Q3UCD9; Q3UAQ1; Q3UC89	0	2	0.5573	0	1	1	556.846	1112.68	1112.68	0.55	0.00031	HCD (High Energy Collision Dissociation)	MS2	10.5088	50	47.7228	22761	WT_LV_22.raw		1.31	0.0006502	0.004281	16251602	47.69
High	Master Protein	F8VPN4	Protein Agl OS=Mus musculus GN=Agl PE=4 SV=1	2	2	2	2	1532	174.2	0	13949768									175643
[truncated: 103,599 more rows]
