# Supplementary material for: Cardiac Myosin Filaments are Maintained by Stochastic Protein Replacement
Source: Mol Cell Proteomics. 2022 Jul 31;21(10):100274. doi: 10.1016/j.mcpro.2022.100274 (PMC9528119; doi:10.1016/j.mcpro.2022.100274)
Supplement: Table 2 [file mmc2.xlsx]

## Sheet: Shared (Myh) 3L 1
Peptide			Raw LC peak areas for individual isotopomers
VQLLHSQNTSLINQK		Filename	WT_LV_22.raw	WT_LV_21.raw	WT_LV_20.raw	WT_LV_19.raw	WT_LV_18.raw	WT_LV_17.raw	WT_LV_16.raw	WT_LV_15.raw	WT_LV_14.raw	WT_LV_13.raw	WT_LV_12.raw	WT_LV_11.raw	WT_LV_10.raw	WT_LV_9.raw	WT_LV_8.raw	WT_LV_7.raw	WT_LV_6.raw	WT_LV_5.raw	WT_LV_4.raw	WT_LV_3.raw	WT_LV_2.raw	WT_LV_1.raw			Raw LC peak areas for individual isotopomers
		Time (day)	56	56	56	56	42	42	42	28	28	28	18	18	18	10	10	10	5	5	5	0	0	0		Filename	WT_LV_3.raw	WT_LV_2.raw	WT_LV_1.raw
	Isotopomer	Sex	F	M	F	M	F	M	F	M	F	M	F	M	F	M	F	M	F	M	F	M	F	M		Isotopomer				Fractional abundance	% maximum
	M+0		5.65825e+06	6.5239e+06	3.57367e+06	7.1039e+06	1.59402e+07	1.45757e+07	4.14049e+07	1.15561e+08	8.56088e+07	8.5877e+07	7.72544e+07	1.1149e+08	9.58548e+07	9.48301e+07	1.99216e+08	1.33771e+08	1.74173e+08	3.11639e+08	1.4754e+08	4.45165e+08	5.87967e+08	8.31246e+08		M+0	4.45165e+08	5.87967e+08	8.31246e+08	38.8182	100
	M+1		5.59695e+06	6.11595e+06	3.36162e+06	6.90201e+06	1.40817e+07	1.35215e+07	3.82391e+07	1.04699e+08	7.89558e+07	7.64964e+07	6.76128e+07	1.03692e+08	9.07867e+07	8.89848e+07	1.90404e+08	1.23605e+08	1.58993e+08	2.81309e+08	1.33219e+08	4.10738e+08	5.26675e+08	7.38147e+08		M+1	4.10738e+08	5.26675e+08	7.38147e+08	35.015	90.2026
	M+2		2.42503e+06	2.69223e+06	1.59786e+06	3.52377e+06	7.01972e+06	6.97817e+06	2.05366e+07	5.3034e+07	3.95089e+07	3.81505e+07	3.57776e+07	5.09821e+07	4.44076e+07	4.3741e+07	9.13676e+07	6.20603e+07	7.9975e+07	1.41651e+08	6.59747e+07	2.06228e+08	2.69865e+08	3.79193e+08		M+2	2.06228e+08	2.69865e+08	3.79193e+08	17.835	45.945
	M+3		1.31108e+07	1.37574e+07	8.85408e+06	1.55146e+07	2.12239e+07	2.00287e+07	5.35962e+07	1.02882e+08	7.99815e+07	7.00238e+07	5.22819e+07	7.40818e+07	6.56737e+07	3.78468e+07	8.11329e+07	4.94795e+07	4.93815e+07	8.81884e+07	3.5979e+07	7.14096e+07	9.33183e+07	1.31206e+08		M+3	7.14096e+07	9.33183e+07	1.31206e+08	6.17136	15.8981
	M+4		1.15852e+07	1.19665e+07	7.88878e+06	1.30186e+07	1.73296e+07	1.66645e+07	4.57225e+07	8.29714e+07	6.68583e+07	5.75593e+07	4.14437e+07	5.8356e+07	5.26697e+07	2.63751e+07	5.86663e+07	3.40411e+07	3.03378e+07	5.57083e+07	1.93836e+07	2.01454e+07	2.62597e+07	3.65886e+07		M+4	2.01454e+07	2.62597e+07	3.65886e+07	1.73286	4.46403
	M+5		8.76126e+06	8.85353e+06	5.9888e+06	9.34976e+06	1.20584e+07	1.03894e+07	2.92198e+07	4.39322e+07	3.45299e+07	3.15978e+07	2.18847e+07	2.96668e+07	2.65821e+07	1.27188e+07	2.74431e+07	1.57617e+07	1.26364e+07	2.35471e+07	7.9577e+06	4.78005e+06	6.07851e+06	8.13771e+06		M+5	4.78005e+06	6.07851e+06	8.13771e+06	0.399273	1.02857
	M+6		7.64741e+07	8.03146e+07	5.26425e+07	7.80149e+07	9.30531e+07	6.75589e+07	2.39722e+08	1.9382e+08	2.23668e+08	1.66842e+08	9.01643e+07	1.10375e+08	1.14293e+08	3.79312e+07	9.48777e+07	5.29995e+07	2.45748e+07	3.72301e+07	2.39881e+07	494578	423540	299363		M+6	494578	423540	299363	0.0282671	0.0728192
	M+7		7.39823e+07	7.61042e+07	5.25131e+07	7.54866e+07	8.86444e+07	6.43354e+07	2.25661e+08	1.75651e+08	2.02616e+08	1.55345e+08	8.22798e+07	9.49096e+07	9.85043e+07	3.27725e+07	7.99979e+07	4.53601e+07	1.9578e+07	2.69639e+07	2.02071e+07					M+7	0	0	0	0	0
	M+8		4.19507e+07	4.2444e+07	2.90533e+07	4.19874e+07	4.80289e+07	3.46297e+07	1.23408e+08	9.54644e+07	1.09634e+08	8.18281e+07	4.39031e+07	4.78291e+07	5.1635e+07	1.61923e+07	4.06508e+07	2.37725e+07	9.84608e+06	1.44574e+07	9.89211e+06					M+8	0	0	0	0	0
	M+9		2.43518e+08	2.16794e+08	1.67156e+08	2.08953e+08	2.30815e+08	1.26233e+08	6.07632e+08	2.2429e+08	3.85491e+08	2.36755e+08	9.75952e+07	9.70324e+07	1.19499e+08	2.81881e+07	8.59164e+07	4.34181e+07	1.18816e+07	1.39215e+07	1.65106e+07					M+9	0	0	0	0	0
	M+10		2.18179e+08	1.89019e+08	1.53155e+08	1.85419e+08	2.03033e+08	1.08067e+08	5.29113e+08	1.90104e+08	3.3676e+08	2.02073e+08	8.14654e+07	7.90545e+07	9.8505e+07	2.24031e+07	6.73493e+07	3.4045e+07	8.44445e+06	9.83393e+06	1.25477e+07					M+10	0	0	0	0	0
	M+11		1.16058e+08	9.90067e+07	7.98419e+07	9.77156e+07	1.05676e+08	5.75896e+07	2.74875e+08	9.58092e+07	1.70181e+08	1.04107e+08	4.08346e+07	3.97591e+07	4.79959e+07	1.05504e+07	3.38241e+07	1.69882e+07	3.87755e+06	4.20181e+06	6.18038e+06					M+11	0	0	0	0	0
	M+12		4.31921e+07	3.66363e+07	2.9605e+07	3.69906e+07	4.02861e+07	2.1324e+07	1.02212e+08	3.50657e+07	6.15365e+07	3.71042e+07	1.4718e+07	1.36183e+07	1.73659e+07	3.39749e+06	1.15304e+07	5.62759e+06	1.02115e+06	1.12995e+06	1.77958e+06					M+12	0	0	0	0	0
	M+13		1.24284e+07	1.08351e+07	7.89097e+06	9.84878e+06	1.12756e+07	5.59448e+06	2.95538e+07	9.63802e+06	1.69195e+07	1.00167e+07	3.97893e+06	3.4759e+06	4.45651e+06	877908	3.16923e+06	1.45448e+06	164620		415700					M+13	0	0	0	0	0
	M+14		2.73069e+06	2.28391e+06	1.96595e+06	2.51132e+06	2.33712e+06	1.21262e+06	6.98755e+06	2.06278e+06	3.71286e+06	1.9488e+06	925123	407852	725564	51043.3	284644	81822.6								M+14	0	0	0	0	0
	M+15																									M+15	0	0	0	0	0
	M+16																									M+16	0	0	0	0	0
	M+17																									M+17	0	0	0	0	0
	M+18																									M+18	0	0	0	0	0
	M+19																									M+19	0	0	0	0	0
	M+20																									M+20	0	0	0	0	0
		Sum of isotopomers	8.7565e+08	8.03348e+08	6.05088e+08	7.9234e+08	9.10802e+08	5.68702e+08	2.36788e+09	1.52498e+09	1.89596e+09	1.35573e+09	7.5212e+08	9.14729e+08	9.28954e+08	4.56861e+08	1.06583e+09	6.42466e+08	5.84885e+08	1.00978e+09	5.01576e+08	1.15896e+09	1.51059e+09	2.12482e+09
		Total protein abundances/1000	3.36173e+08	3.00632e+08	2.19426e+08	2.83647e+08	3.22118e+08	2.47702e+08	7.02936e+08	4.76208e+08	5.76304e+08	4.19192e+08	2.86964e+08	3.60554e+08	3.36788e+08	1.65422e+08	3.88291e+08	2.81994e+08	1.95183e+08	3.39728e+08	1.43119e+08	3.54743e+08	4.83281e+08	6.57633e+08
Normalized to total protein
		Filename	WT_LV_22.raw	WT_LV_21.raw	WT_LV_20.raw	WT_LV_19.raw	WT_LV_18.raw	WT_LV_17.raw	WT_LV_16.raw	WT_LV_15.raw	WT_LV_14.raw	WT_LV_13.raw	WT_LV_12.raw	WT_LV_11.raw	WT_LV_10.raw	WT_LV_9.raw	WT_LV_8.raw	WT_LV_7.raw	WT_LV_6.raw	WT_LV_5.raw	WT_LV_4.raw	WT_LV_3.raw	WT_LV_2.raw	WT_LV_1.raw
	Isotopomer	Time (day)	56	56	56	56	42	42	42	28	28	28	18	18	18	10	10	10	5	5	5	0	0	0
	M+0		0.0168314	0.0217007	0.0162865	0.0250449	0.0494855	0.0588437	0.0589028	0.242668	0.148548	0.204863	0.269212	0.309217	0.284614	0.573262	0.513057	0.474375	0.892357	0.917321	1.03089	1.2549	1.21662	1.264
	M+1		0.016649	0.0203437	0.0153201	0.0243331	0.0437159	0.0545877	0.0543992	0.21986	0.137004	0.182485	0.235614	0.28759	0.269566	0.537926	0.490363	0.438327	0.814584	0.828044	0.930826	1.15785	1.08979	1.12243
	M+2		0.00721363	0.00895523	0.00728199	0.0124231	0.0217924	0.0281716	0.0292155	0.111367	0.0685557	0.0910095	0.124676	0.141399	0.131856	0.264421	0.235307	0.220077	0.409743	0.416953	0.460977	0.581347	0.558402	0.576603
	M+3		0.0390001	0.0457618	0.0403511	0.0546969	0.0658887	0.0808578	0.0762463	0.216044	0.138783	0.167045	0.18219	0.205466	0.195	0.228789	0.208949	0.175463	0.253001	0.259586	0.251391	0.2013	0.193093	0.199513
	M+4		0.0344619	0.0398045	0.0359519	0.0458973	0.0537991	0.0672765	0.0650451	0.174234	0.116012	0.13731	0.144421	0.161851	0.156388	0.159441	0.151088	0.120716	0.155432	0.163979	0.135436	0.0567888	0.0543364	0.0556368
	M+5		0.0260618	0.0294498	0.0272931	0.0329627	0.0374349	0.0419433	0.0415683	0.0922543	0.0599162	0.0753778	0.0762629	0.0822809	0.0789281	0.0768871	0.0706767	0.0558937	0.064741	0.0693116	0.0556018	0.0134747	0.0125776	0.0123742
	M+6		0.227484	0.267153	0.23991	0.275042	0.288879	0.272742	0.341029	0.407008	0.388108	0.398007	0.314201	0.306125	0.33936	0.2293	0.244347	0.187946	0.125906	0.109588	0.167609	0.00139419	0.000876385	0.000455214
	M+7		0.220072	0.253148	0.23932	0.266129	0.275192	0.259729	0.321027	0.368854	0.351578	0.370583	0.286725	0.263232	0.292481	0.198114	0.206026	0.160855	0.100306	0.0793691	0.14119	0	0	0
	M+8		0.124789	0.141183	0.132406	0.148027	0.149103	0.139804	0.175561	0.200468	0.190236	0.195204	0.152991	0.132654	0.153316	0.0978847	0.104691	0.0843015	0.0504453	0.042556	0.0691178	0	0	0
	M+9		0.724383	0.721128	0.761786	0.736667	0.716553	0.509615	0.864421	0.470992	0.668903	0.564789	0.340095	0.26912	0.354818	0.170401	0.221268	0.153968	0.0608739	0.0409785	0.115362	0	0	0
	M+10		0.649007	0.628741	0.697981	0.653695	0.630307	0.436277	0.75272	0.399205	0.584345	0.482054	0.283887	0.219258	0.292483	0.13543	0.173451	0.12073	0.0432642	0.0289465	0.087673	0	0	0
	M+11		0.345234	0.329329	0.363867	0.344497	0.328065	0.232495	0.391038	0.201192	0.295297	0.248352	0.142299	0.110272	0.142511	0.0637789	0.0871101	0.0602433	0.0198662	0.0123682	0.0431834	0	0	0
	M+12		0.128482	0.121864	0.13492	0.130411	0.125066	0.086087	0.145408	0.0736353	0.106778	0.0885135	0.0512887	0.0377704	0.0515632	0.0205383	0.0296952	0.0199564	0.00523176	0.00332605	0.0124342	0	0	0
	M+13		0.0369703	0.036041	0.0359619	0.034722	0.0350047	0.0225855	0.0420434	0.0202391	0.0293586	0.0238953	0.0138656	0.00964043	0.0132324	0.00530708	0.008162	0.00515784	0.000843415	0	0.00290457	0	0	0
	M+14		0.00812287	0.00759702	0.00895951	0.00885369	0.00725548	0.00489547	0.00994052	0.00433168	0.00644253	0.00464895	0.00322382	0.00113118	0.00215436	0.000308564	0.000733069	0.000290158	0	0	0	0	0	0
	M+15		0	0	0	0	0	0	0	0	0	0	0	0	0	0	0	0	0	0	0	0	0	0
	M+16		0	0	0	0	0	0	0	0	0	0	0	0	0	0	0	0	0	0	0	0	0	0
	M+17		0	0	0	0	0	0	0	0	0	0	0	0	0	0	0	0	0	0	0	0	0	0
	M+18		0	0	0	0	0	0	0	0	0	0	0	0	0	0	0	0	0	0	0	0	0	0
	M+19		0	0	0	0	0	0	0	0	0	0	0	0	0	0	0	0	0	0	0	0	0	0
	M+20		0	0	0	0	0	0	0	0	0	0	0	0	0	0	0	0	0	0	0	0	0	0
Correction to account for Unlabeled Protein in Labeled Fraction
		Natural abundance of unlabeled peptide in labeled fraction	0.0036987	0.00463537	0.00353459	0.00561712	0.0104518	0.0128704	0.0129535	0.0521615	0.0321849	0.0434781	0.0572157	0.0670958	0.0623541	0.12503	0.112588	0.102959	0.192386	0.196534	0.220199	0.272134	0.260383	0.269311
		Unlabled peptide	0.0443927	0.0556349	0.0424231	0.0674182	0.125446	0.154473	0.155471	0.626057	0.386292	0.521836	0.686718	0.805302	0.748391	1.50064	1.35132	1.23574	2.30907	2.35885	2.64289	3.26622	3.12519	3.23234
		Labeled peptide	2.56037	2.61656	2.71517	2.72598	2.7021	2.14144	3.21309	2.57629	2.90357	2.7123	1.93423	1.73171	2.00988	1.26115	1.39361	1.04256	0.687525	0.613475	0.861705	0.000823569	0.000500262	-0.0013316
Correction to Account for Precursor Pool Enrichment
		Precursor pool enrichment	0.893723	0.884221	0.878605	0.875163	0.86748	0.834333	0.866396	0.755371	0.814033	0.792857	0.744412	0.70793	0.737752	0.682726	0.705873	0.695665	0.590017	0.570158	0.706913
		Fraction of unlabeld protein that was newly synthesized	0.00120037	0.00155198	0.00178896	0.00194549	0.00232727	0.00454686	0.00238481	0.0146395	0.00643138	0.00888814	0.0166962	0.0249151	0.0180358	0.0319376	0.0254453	0.0281875	0.0689125	0.0794196	0.025176
		Unlabeled peptide	0.0413157	0.0515677	0.0375571	0.0621045	0.119143	0.144692	0.14779	0.587781	0.367497	0.497512	0.653875	0.761054	0.711475	1.45903	1.31493	1.2055	2.25818	2.30593	2.62063	3.26622	3.12519	3.23234
		Labeled peptide	2.56345	2.62063	2.72004	2.7313	2.7084	2.15122	3.22077	2.61457	2.92237	2.73663	1.96708	1.77595	2.0468	1.30276	1.42999	1.0728	0.738411	0.6664	0.88396	0.000823569	0.000500262	-0.0013316
Normalization to amount of protein at Day 0		Filename	WT_LV_22.raw	WT_LV_21.raw	WT_LV_20.raw	WT_LV_19.raw	WT_LV_18.raw	WT_LV_17.raw	WT_LV_16.raw	WT_LV_15.raw	WT_LV_14.raw	WT_LV_13.raw	WT_LV_12.raw	WT_LV_11.raw	WT_LV_10.raw	WT_LV_9.raw	WT_LV_8.raw	WT_LV_7.raw	WT_LV_6.raw	WT_LV_5.raw	WT_LV_4.raw	WT_LV_3.raw	WT_LV_2.raw	WT_LV_1.raw
		Time (day)	56	56	56	56	42	42	42	28	28	28	18	18	18	10	10	10	5	5	5	0	0	0
		Unlabeled peptide	0.0128793	0.0160751	0.0117076	0.0193597	0.0371401	0.0451047	0.0460703	0.183228	0.114559	0.155089	0.203832	0.237242	0.221787	0.454822	0.409901	0.375788	0.703941	0.718823	0.816927	1.01818	0.974212	1.00761
		Labeled peptide	0.7991	0.816926	0.847914	0.851424	0.844286	0.670596	1.00401	0.815036	0.910985	0.853084	0.613194	0.553616	0.638045	0.406107	0.44577	0.334423	0.230184	0.207736	0.275555	0.00025673	0.000155946	-0.000415098

## Sheet: Shared (Myh) 3L 3
Peptide			Raw LC peak areas for individual isotopomers
DLEEATLQHEATAAALR		Filename	WT_LV_22.raw	WT_LV_21.raw	WT_LV_20.raw	WT_LV_19.raw	WT_LV_18.raw	WT_LV_17.raw	WT_LV_16.raw	WT_LV_15.raw	WT_LV_14.raw	WT_LV_13.raw	WT_LV_12.raw	WT_LV_11.raw	WT_LV_10.raw	WT_LV_9.raw	WT_LV_8.raw	WT_LV_7.raw	WT_LV_6.raw	WT_LV_5.raw	WT_LV_4.raw	WT_LV_3.raw	WT_LV_2.raw	WT_LV_1.raw			Raw LC peak areas for individual isotopomers
		Time (day)	56	56	56	56	42	42	42	28	28	28	18	18	18	10	10	10	5	5	5	0	0	0		Filename	WT_LV_3.raw	WT_LV_2.raw	WT_LV_1.raw
	Isotopomer	Sex	F	M	F	M	F	M	F	M	F	M	F	M	F	M	F	M	F	M	F	M	F	M		Isotopomer				Fractional abundance	% maximum
	M+0		6.59388e+06	7.45532e+06	4.69515e+06	8.46628e+06	1.79148e+07	1.63492e+07	5.09626e+07	1.34308e+08	9.38496e+07	9.62276e+07	8.63951e+07	1.28883e+08	1.09331e+08	1.36359e+08	2.3158e+08	1.7147e+08	2.44465e+08	3.64119e+08	1.85581e+08	4.73282e+08	6.48814e+08	8.43624e+08		M+0	4.73282e+08	6.48814e+08	8.43624e+08	36.7426	100
	M+1		7.06512e+06	7.93293e+06	4.39346e+06	8.70295e+06	1.89577e+07	1.6504e+07	4.77011e+07	1.36195e+08	9.39598e+07	9.65071e+07	8.6703e+07	1.26397e+08	1.06891e+08	1.33434e+08	2.20594e+08	1.69713e+08	2.40365e+08	3.53113e+08	1.76325e+08	4.3421e+08	6.04596e+08	8.36058e+08		M+1	4.3421e+08	6.04596e+08	8.36058e+08	34.7686	94.6274
	M+2		4.1068e+06	4.67299e+06	2.7728e+06	4.93305e+06	1.07484e+07	9.1497e+06	2.72651e+07	7.06593e+07	5.14078e+07	5.13992e+07	4.68896e+07	6.6456e+07	5.79234e+07	6.98929e+07	1.20716e+08	9.09893e+07	1.28312e+08	1.82559e+08	9.55761e+07	2.37651e+08	3.28338e+08	4.42023e+08		M+2	2.37651e+08	3.28338e+08	4.42023e+08	18.7596	51.0567
	M+3		1.58825e+07	1.69836e+07	1.10979e+07	1.80663e+07	2.47895e+07	2.47695e+07	6.22234e+07	1.28004e+08	9.65479e+07	8.76561e+07	6.51247e+07	9.38978e+07	8.22898e+07	6.16509e+07	1.07409e+08	7.50109e+07	8.17885e+07	1.18887e+08	5.45853e+07	8.87175e+07	1.22339e+08	1.60211e+08		M+3	8.87175e+07	1.22339e+08	1.60211e+08	6.93054	18.8624
	M+4		1.44383e+07	1.55056e+07	1.1016e+07	1.63389e+07	2.35057e+07	2.27333e+07	5.74473e+07	1.04553e+08	7.8135e+07	7.30986e+07	5.21662e+07	7.14178e+07	6.51279e+07	4.09429e+07	7.2322e+07	4.82387e+07	4.63087e+07	6.66826e+07	2.73079e+07	2.65357e+07	3.78981e+07	4.9889e+07		M+4	2.65357e+07	3.78981e+07	4.9889e+07	2.12574	5.78548
	M+5		8.40971e+06	8.83043e+06	5.71184e+06	9.10926e+06	1.23127e+07	1.28594e+07	3.38728e+07	5.77327e+07	4.47095e+07	3.93705e+07	2.70127e+07	4.03393e+07	3.5623e+07	2.18381e+07	3.55818e+07	2.5533e+07	2.21602e+07	3.23687e+07	1.23876e+07	6.79968e+06	9.65721e+06	1.19632e+07		M+5	6.79968e+06	9.65721e+06	1.19632e+07	0.53203	1.44799
	M+6		9.51288e+07	9.40858e+07	6.51222e+07	9.11083e+07	1.17259e+08	8.94241e+07	2.93612e+08	2.41601e+08	2.62852e+08	2.08728e+08	1.10685e+08	1.32019e+08	1.39449e+08	5.77082e+07	1.11008e+08	7.52727e+07	3.34456e+07	4.38208e+07	3.10529e+07	1.0354e+06	1.29803e+06	1.59882e+06		M+6	1.0354e+06	1.29803e+06	1.59882e+06	0.0745704	0.202954
	M+7		9.5824e+07	9.71939e+07	6.58316e+07	9.20739e+07	1.14763e+08	8.86234e+07	2.84389e+08	2.31145e+08	2.60822e+08	2.02875e+08	1.07365e+08	1.19668e+08	1.30424e+08	5.17836e+07	1.00724e+08	7.02741e+07	2.85011e+07	3.46207e+07	2.82496e+07	389820	426352	1.10273e+06		M+7	389820	426352	1.10273e+06	0.0340025	0.0925423
	M+8		5.56196e+07	5.58547e+07	3.90363e+07	5.40736e+07	6.62527e+07	4.91278e+07	1.55645e+08	1.30239e+08	1.46501e+08	1.13316e+08	5.82673e+07	6.65045e+07	7.23658e+07	2.82674e+07	5.37926e+07	3.73044e+07	1.44087e+07	1.87435e+07	1.44606e+07	328223	554847	500443		M+8	328223	554847	500443	0.0262729	0.0715051
	M+9		3.17891e+08	2.83476e+08	2.21288e+08	2.52929e+08	3.10194e+08	1.75145e+08	7.45451e+08	2.86654e+08	4.75397e+08	2.9581e+08	1.31972e+08	1.21044e+08	1.54525e+08	4.23039e+07	9.8481e+07	6.43639e+07	1.6071e+07	1.71178e+07	2.21709e+07	96784.8	97890.5	118734		M+9	96784.8	97890.5	118734	0.00608876	0.0165714
	M+10		2.88446e+08	2.56388e+08	2.01847e+08	2.33318e+08	2.80063e+08	1.58432e+08	6.85039e+08	2.40636e+08	4.16945e+08	2.56529e+08	1.10414e+08	9.98116e+07	1.30601e+08	3.38396e+07	8.02139e+07	5.11014e+07	1.12646e+07	1.15862e+07	1.70061e+07					M+10	0	0	0	0	0
	M+11		1.5841e+08	1.41106e+08	1.09859e+08	1.29356e+08	1.50277e+08	8.67619e+07	3.79316e+08	1.26757e+08	2.17472e+08	1.33697e+08	5.75703e+07	5.14131e+07	6.71015e+07	1.6811e+07	4.30486e+07	2.53305e+07	5.3897e+06	5.0228e+06	9.06661e+06					M+11	0	0	0	0	0
	M+12		6.40252e+07	5.39764e+07	4.35475e+07	5.18653e+07	6.08739e+07	3.37175e+07	1.473e+08	5.0133e+07	8.86826e+07	5.48528e+07	2.24173e+07	1.87873e+07	2.53228e+07	6.36497e+06	1.60069e+07	9.8527e+06	1.9604e+06	1.83451e+06	3.13073e+06					M+12	0	0	0	0	0
	M+13		2.12792e+07	1.78985e+07	1.40365e+07	1.66236e+07	1.96411e+07	1.05368e+07	4.9499e+07	1.51959e+07	2.84328e+07	1.62946e+07	7.08278e+06	6.19042e+06	7.81605e+06	1.60896e+06	5.04154e+06	2.59204e+06	397872	444285	790605					M+13	0	0	0	0	0
	M+14		5.15387e+06	4.42881e+06	3.63663e+06	4.5613e+06	5.00928e+06	2.26937e+06	1.33133e+07	3.31111e+06	6.67341e+06	4.10986e+06	1.65673e+06	1.2315e+06	1.99831e+06	180475	708807	160831		27221.9	43011.5					M+14	0	0	0	0	0
	M+15		2.25319e+06	2.02788e+06	1.65544e+06	1.60716e+06	2.44316e+06	1.23184e+06	5.72204e+06	1.8894e+06	2.96426e+06	2.30865e+06	1.01769e+06	732512	590735	493733	634719	291327								M+15	0	0	0	0	0
	M+16																									M+16	0	0	0	0	0
	M+17																									M+17	0	0	0	0	0
	M+18																									M+18	0	0	0	0	0
	M+19																									M+19	0	0	0	0	0
	M+20																									M+20	0	0	0	0	0
		Sum of isotopomers	1.16053e+09	1.06782e+09	8.05547e+08	9.93133e+08	1.23501e+09	7.97635e+08	3.03876e+09	1.95901e+09	2.36535e+09	1.73278e+09	9.72739e+08	1.14479e+09	1.18738e+09	7.0348e+08	1.29786e+09	9.17498e+08	8.74839e+08	1.25095e+09	6.77734e+08	1.26905e+09	1.75402e+09	2.34709e+09
		Total protein abundances/1000	3.36173e+08	3.00632e+08	2.19426e+08	2.83647e+08	3.22118e+08	2.47702e+08	7.02936e+08	4.76208e+08	5.76304e+08	4.19192e+08	2.86964e+08	3.60554e+08	3.36788e+08	1.65422e+08	3.88291e+08	2.81994e+08	1.95183e+08	3.39728e+08	1.43119e+08	3.54743e+08	4.83281e+08	6.57633e+08
Normalized to total protein
		Filename	WT_LV_22.raw	WT_LV_21.raw	WT_LV_20.raw	WT_LV_19.raw	WT_LV_18.raw	WT_LV_17.raw	WT_LV_16.raw	WT_LV_15.raw	WT_LV_14.raw	WT_LV_13.raw	WT_LV_12.raw	WT_LV_11.raw	WT_LV_10.raw	WT_LV_9.raw	WT_LV_8.raw	WT_LV_7.raw	WT_LV_6.raw	WT_LV_5.raw	WT_LV_4.raw	WT_LV_3.raw	WT_LV_2.raw	WT_LV_1.raw
	Isotopomer	Time (day)	56	56	56	56	42	42	42	28	28	28	18	18	18	10	10	10	5	5	5	0	0	0
	M+0		0.0196146	0.0247989	0.0213974	0.029848	0.0556158	0.0660036	0.0724997	0.282036	0.162847	0.229555	0.301066	0.357457	0.324627	0.82431	0.596409	0.608062	1.25249	1.0718	1.29669	1.33416	1.34252	1.28282
	M+1		0.0210163	0.0263875	0.0200226	0.0306823	0.0588534	0.0666285	0.0678598	0.286	0.163039	0.230222	0.302139	0.350564	0.317382	0.806628	0.568114	0.601833	1.23148	1.0394	1.23201	1.22401	1.25102	1.27131
	M+2		0.0122164	0.0155439	0.0126366	0.0173915	0.0333679	0.0369383	0.0387875	0.148379	0.0892026	0.122615	0.163399	0.184316	0.171988	0.422513	0.310891	0.322664	0.657393	0.53737	0.667806	0.669924	0.679395	0.672142
	M+3		0.0472451	0.0564929	0.0505769	0.0636928	0.0769579	0.099997	0.0885193	0.268798	0.167529	0.209107	0.226944	0.260426	0.244337	0.372689	0.27662	0.266002	0.419035	0.349948	0.381397	0.25009	0.253143	0.243618
	M+4		0.042949	0.0515768	0.0502035	0.057603	0.0729722	0.0917767	0.0817249	0.219553	0.135579	0.17438	0.181786	0.198078	0.193379	0.247506	0.186257	0.171063	0.237257	0.196283	0.190805	0.0748028	0.0784184	0.0758614
	M+5		0.025016	0.0293729	0.0260309	0.0321148	0.0382243	0.0519147	0.0481876	0.121234	0.0775796	0.09392	0.0941327	0.111881	0.105773	0.132015	0.0916368	0.0905445	0.113536	0.0952784	0.0865544	0.0191679	0.0199826	0.0181913
	M+6		0.282976	0.31296	0.296785	0.321203	0.364026	0.361015	0.417694	0.507344	0.456099	0.497929	0.385711	0.366155	0.414055	0.348855	0.28589	0.266931	0.171355	0.128988	0.216972	0.00291874	0.00268588	0.00243117
	M+7		0.285044	0.323299	0.300018	0.324608	0.356278	0.357782	0.404573	0.485387	0.452577	0.483966	0.37414	0.331901	0.387257	0.313039	0.259402	0.249205	0.146022	0.101907	0.197385	0.00109888	0.000882202	0.00167681
	M+8		0.165449	0.185791	0.177902	0.190637	0.205679	0.198334	0.221421	0.273492	0.254207	0.270319	0.203047	0.18445	0.21487	0.17088	0.138537	0.132288	0.0738216	0.0551722	0.101039	0.000925244	0.00114808	0.000760976
	M+9		0.945617	0.942934	1.00849	0.891704	0.962983	0.70708	1.06048	0.601951	0.824906	0.705667	0.459889	0.335717	0.458819	0.255733	0.253627	0.228246	0.082338	0.0503868	0.154912	0.000272831	0.000202554	0.000180547
	M+10		0.858028	0.852832	0.919886	0.822565	0.869443	0.639605	0.97454	0.505316	0.72348	0.611961	0.384765	0.276828	0.387784	0.204566	0.206582	0.181215	0.0577132	0.0341044	0.118824	0	0	0
	M+11		0.471216	0.469366	0.500664	0.456046	0.466527	0.350267	0.539617	0.26618	0.377356	0.31894	0.200618	0.142594	0.199239	0.101625	0.110867	0.0898265	0.0276136	0.0147848	0.0633499	0	0	0
	M+12		0.190453	0.179543	0.198461	0.182852	0.18898	0.136121	0.20955	0.105276	0.153882	0.130854	0.0781186	0.0521068	0.0751891	0.0384772	0.041224	0.0349395	0.0100439	0.00539995	0.0218749	0	0	0
	M+13		0.0632985	0.0595363	0.0639693	0.0586068	0.060975	0.042538	0.0704176	0.0319101	0.0493364	0.0388715	0.0246818	0.0171692	0.0232076	0.00972641	0.0129839	0.00919185	0.00203845	0.00130777	0.00552409	0	0	0
	M+14		0.015331	0.0147317	0.0165734	0.0160809	0.0155511	0.00916169	0.0189396	0.00695308	0.0115797	0.00980424	0.00577329	0.00341556	0.00593344	0.001091	0.00182545	0.000570334	0	8.01286e-05	0.000300528	0	0	0
	M+15		0.00670249	0.0067454	0.00754443	0.00566608	0.00758467	0.00497306	0.0081402	0.0039676	0.00514356	0.00550739	0.00354641	0.00203163	0.00175403	0.00298469	0.00163465	0.0010331	0	0	0	0	0	0
	M+16		0	0	0	0	0	0	0	0	0	0	0	0	0	0	0	0	0	0	0	0	0	0
	M+17		0	0	0	0	0	0	0	0	0	0	0	0	0	0	0	0	0	0	0	0	0	0
	M+18		0	0	0	0	0	0	0	0	0	0	0	0	0	0	0	0	0	0	0	0	0	0
	M+19		0	0	0	0	0	0	0	0	0	0	0	0	0	0	0	0	0	0	0	0	0	0
	M+20		0	0	0	0	0	0	0	0	0	0	0	0	0	0	0	0	0	0	0	0	0	0
Correction to account for Unlabeled Protein in Labeled Fraction
		Natural abundance of unlabeled peptide in labeled fraction	0.00569579	0.00719208	0.00582614	0.00839829	0.0159336	0.018276	0.0193082	0.077214	0.0447376	0.0627692	0.0826232	0.0961747	0.0877313	0.221318	0.159018	0.165177	0.338572	0.285458	0.344514	0.347919	0.352752	0.347723
		Unlabled peptide	0.058543	0.0739224	0.0598828	0.0863201	0.163771	0.187846	0.198455	0.793629	0.459826	0.64516	0.849226	0.988512	0.901728	2.27477	1.63443	1.69774	3.47994	2.93402	3.54102	3.57601	3.62569	3.574
		Labeled peptide	3.39363	3.47799	3.61128	3.41498	3.67025	3.03229	4.1245	3.32015	3.64452	3.48846	2.54053	2.18658	2.62387	1.97787	1.70807	1.55588	1.0022	0.748182	1.19442	0.00135729	0.00371043	-0.00500279
Correction to Account for Precursor Pool Enrichment
		Precursor pool enrichment	0.893723	0.884221	0.878605	0.875163	0.86748	0.834333	0.866396	0.755371	0.814033	0.792857	0.744412	0.70793	0.737752	0.682726	0.705873	0.695665	0.590017	0.570158	0.706913
		Fraction of unlabeld protein that was newly synthesized	0.00120037	0.00155198	0.00178896	0.00194549	0.00232727	0.00454686	0.00238481	0.0146395	0.00643138	0.00888814	0.0166962	0.0249151	0.0180358	0.0319376	0.0254453	0.0281875	0.0689125	0.0794196	0.025176
		Unlabeled peptide	0.0544645	0.0685162	0.0534108	0.0796634	0.155209	0.173996	0.188595	0.744301	0.436235	0.613876	0.806089	0.932641	0.853536	2.20952	1.58983	1.65261	3.40576	2.86948	3.51017	3.57601	3.62569	3.574
		Labeled peptide	3.39771	3.4834	3.61775	3.42164	3.67881	3.04614	4.13436	3.36947	3.66811	3.51974	2.58367	2.24245	2.67206	2.04312	1.75267	1.60101	1.07638	0.812729	1.22527	0.00135729	0.00371043	-0.00500279
Normalization to amount of protein at Day 0		Filename	WT_LV_22.raw	WT_LV_21.raw	WT_LV_20.raw	WT_LV_19.raw	WT_LV_18.raw	WT_LV_17.raw	WT_LV_16.raw	WT_LV_15.raw	WT_LV_14.raw	WT_LV_13.raw	WT_LV_12.raw	WT_LV_11.raw	WT_LV_10.raw	WT_LV_9.raw	WT_LV_8.raw	WT_LV_7.raw	WT_LV_6.raw	WT_LV_5.raw	WT_LV_4.raw	WT_LV_3.raw	WT_LV_2.raw	WT_LV_1.raw
		Time (day)	56	56	56	56	42	42	42	28	28	28	18	18	18	10	10	10	5	5	5	0	0	0
		Unlabeled peptide	0.0151632	0.0190752	0.0148698	0.0221786	0.0432109	0.0484412	0.0525058	0.207217	0.12145	0.170906	0.224418	0.259651	0.237628	0.615138	0.442616	0.460093	0.948179	0.798874	0.977246	0.995577	1.00941	0.995016
		Labeled peptide	0.945936	0.969792	1.0072	0.952598	1.0242	0.848058	1.15102	0.938076	1.02122	0.97991	0.719304	0.624308	0.743912	0.568814	0.487949	0.445727	0.299668	0.226267	0.34112	0.000377875	0.001033	-0.0013928

## Sheet: Shared (Myh) 4L 1
Peptide			Raw LC peak areas for individual isotopomers
ALQEAHQQALDDLQAEEDKVNTLTK		Filename	WT_LV_22.raw	WT_LV_21.raw	WT_LV_20.raw	WT_LV_19.raw	WT_LV_18.raw	WT_LV_17.raw	WT_LV_16.raw	WT_LV_15.raw	WT_LV_14.raw	WT_LV_13.raw	WT_LV_12.raw	WT_LV_11.raw	WT_LV_10.raw	WT_LV_9.raw	WT_LV_8.raw	WT_LV_7.raw	WT_LV_6.raw	WT_LV_5.raw	WT_LV_4.raw	WT_LV_3.raw	WT_LV_2.raw	WT_LV_1.raw			Raw LC peak areas for individual isotopomers
		Time (day)	56	56	56	56	42	42	42	28	28	28	18	18	18	10	10	10	5	5	5	0	0	0		Filename	WT_LV_3.raw	WT_LV_2.raw	WT_LV_1.raw
	Isotopomer	Sex	F	M	F	M	F	M	F	M	F	M	F	M	F	M	F	M	F	M	F	M	F	M		Isotopomer				Fractional abundance	% maximum
	M+0		4.81178e+06	6.07558e+06	2.93636e+06	6.20208e+06	1.49633e+07	1.22671e+07	3.98273e+07	1.0793e+08	7.82657e+07	7.80933e+07	7.31666e+07	9.80869e+07	8.7011e+07	9.4988e+07	1.80157e+08	1.42932e+08	2.30777e+08	3.20703e+08	1.67053e+08	4.21481e+08	5.98126e+08	7.93177e+08		M+0	4.21481e+08	5.98126e+08	7.93177e+08	21.9821	69.4906
	M+1		8.10734e+06	8.64299e+06	5.00391e+06	9.15295e+06	2.13326e+07	1.82989e+07	5.73718e+07	1.59067e+08	1.16106e+08	1.16324e+08	1.06247e+08	1.4064e+08	1.27594e+08	1.39324e+08	2.64431e+08	2.08451e+08	3.38126e+08	4.70335e+08	2.45073e+08	6.01887e+08	8.59706e+08	1.15159e+09		M+1	6.01887e+08	8.59706e+08	1.15159e+09	31.6332	100
	M+2		7.47989e+06	8.67035e+06	4.69099e+06	8.97168e+06	1.99774e+07	1.54096e+07	4.94804e+07	1.25087e+08	9.20001e+07	9.16254e+07	8.55464e+07	1.13577e+08	1.01874e+08	1.0807e+08	2.10396e+08	1.64305e+08	2.65838e+08	3.66094e+08	1.91597e+08	4.65321e+08	6.54741e+08	8.85857e+08		M+2	4.65321e+08	6.54741e+08	8.85857e+08	24.2935	76.7974
	M+3		6.46498e+06	6.93579e+06	3.97326e+06	7.20225e+06	1.41461e+07	1.33172e+07	3.87244e+07	1.00066e+08	7.58112e+07	7.37539e+07	6.34071e+07	8.75199e+07	7.74702e+07	7.29447e+07	1.38763e+08	1.05403e+08	1.71955e+08	2.38969e+08	1.12349e+08	2.50666e+08	3.59467e+08	4.8098e+08		M+3	2.50666e+08	3.59467e+08	4.8098e+08	13.2044	41.7422
	M+4		5.72887e+06	6.35036e+06	4.55877e+06	7.44633e+06	1.33005e+07	1.26832e+07	3.35709e+07	8.81278e+07	6.03231e+07	5.43905e+07	4.84652e+07	6.73983e+07	5.86947e+07	4.52356e+07	8.83028e+07	6.27635e+07	9.75241e+07	1.40446e+08	5.70919e+07	1.11093e+08	1.60949e+08	2.06427e+08		M+4	1.11093e+08	1.60949e+08	2.06427e+08	5.81018	18.3673
	M+5		5.03764e+06	5.2022e+06	3.38476e+06	5.6775e+06	9.36588e+06	9.89363e+06	2.36254e+07	5.97028e+07	4.25685e+07	3.68759e+07	3.27257e+07	4.55696e+07	4.0089e+07	2.70195e+07	5.09713e+07	3.54004e+07	5.12189e+07	7.65133e+07	2.72433e+07	4.18978e+07	5.9933e+07	7.40573e+07		M+5	4.18978e+07	5.9933e+07	7.40573e+07	2.14694	6.787
	M+6		2.28698e+07	2.4062e+07	1.53062e+07	2.39636e+07	3.27209e+07	2.88495e+07	8.10773e+07	1.30581e+08	1.08825e+08	9.56985e+07	6.39128e+07	8.15597e+07	7.52023e+07	3.7153e+07	7.62053e+07	4.85321e+07	5.01164e+07	6.79994e+07	2.96872e+07	1.19098e+07	1.85978e+07	2.19154e+07		M+6	1.19098e+07	1.85978e+07	2.19154e+07	0.637381	2.01491
	M+7		3.09442e+07	3.29156e+07	2.19336e+07	3.3271e+07	4.63366e+07	3.91722e+07	1.09852e+08	1.61063e+08	1.49448e+08	1.21826e+08	7.89134e+07	9.66634e+07	9.20829e+07	4.16687e+07	8.52166e+07	5.69227e+07	4.78818e+07	6.11025e+07	31552067	3.69318e+06	5.25943e+06	7.58683e+06		M+7	3.69318e+06	5.25943e+06	7.58683e+06	0.198697	0.628128
	M+8		2.68548e+07	2.93522e+07	1.98522e+07	2.8511e+07	3.91568e+07	3.27898e+07	9.28673e+07	1.29311e+08	1.18371e+08	1.0287e+08	6.33354e+07	7.70096e+07	7.4056e+07	3.30709e+07	6.81909e+07	4.58724e+07	3.60432e+07	4.52236e+07	2.50934e+07	2.99965e+06	1.08769e+06	2.76547e+06		M+8	2.99965e+06	1.08769e+06	2.76547e+06	0.0910962	0.287976
	M+9		1.11238e+08	1.0742e+08	7.3836e+07	1.03165e+08	1.30084e+08	8.98135e+07	2.99458e+08	2.44688e+08	2.87383e+08	2.07194e+08	107997379	1.14054e+08	1.2526e+08	4.40064e+07	9.79366e+07	6.54534e+07	3.39777e+07	3.97652e+07	3.28038e+07			270388		M+9	0	0	270388	0.00248659	0.00786068
	M+10		1.49703e+08	1.44255e+08	1.03192e+08	1.38044e+08	1.73599e+08	1.15524e+08	3.98793e+08	2.91149e+08	3.6446e+08	2.53958e+08	1.24099e+08	1.28554e+08	1.44914e+08	4.70262e+07	1.10721e+08	7.21933e+07	3.26164e+07	3.48224e+07	3.54764e+07					M+10	0	0	0	0	0
	M+11		1.27604e+08	1.21962e+08	8.67737e+07	1.14684e+08	1.42544e+08	9.23673e+07	3.26139e+08	2.2183e+08	2.82213e+08	2.05376e+08	9.81275e+07	9.73376e+07	1.10408e+08	3.55664e+07	8.16192e+07	5.41886e+07	2.30045e+07	2.37296e+07	2.63625e+07					M+11	0	0	0	0	0
	M+12		3.04848e+08	2.60628e+08	2.05351e+08	2.42199e+08	2.86525e+08	1.51397e+08	6.71757e+08	2.64145e+08	4.38126e+08	2.64572e+08	1.09728e+08	1.00047e+08	1.22835e+08	3.34239e+07	8.78586e+07	5.39987e+07	1.78912e+07	1.71148e+07	2.32602e+07					M+12	0	0	0	0	0
	M+13		3.78486e+08	3.20509e+08	2.54013e+08	2.93665e+08	3.41457e+08	1.72792e+08	801876726	2.66581e+08	4.81954e+08	2.79819e+08	1.07713e+08	9.362e+07	1.21667e+08	2.88615e+07	8.08752e+07	4.87312e+07	1.27155e+07	1.17278e+07	1.92964e+07					M+13	0	0	0	0	0
	M+14		2.8811e+08	2.43351e+08	1.95912e+08	2.19618e+08	2.57487e+08	1.28844e+08	5.91545e+08	1.88722e+08	3.55479e+08	2.0968e+08	7.89845e+07	6.36637e+07	8.32633e+07	2.05269e+07	5.69483e+07	3.34903e+07	8.37713e+06	7.04547e+06	1.2386e+07					M+14	0	0	0	0	0
	M+15		1.6621e+08	1.39673e+08	1.14817e+08	1.27262e+08	1.48766e+08	7.11045e+07	3.3916e+08	1.02627e+08	2.05088e+08	1.18545e+08	4.19583e+07	3.51651e+07	4.62032e+07	9.8433e+06	3.01626e+07	1.63537e+07	3.93177e+06	3.36719e+06	6.09008e+06					M+15	0	0	0	0	0
	M+16		7.69028e+07	6.45305e+07	5.30136e+07	5.99519e+07	6.81035e+07	3.25527e+07	1.59746e+08	4.64441e+07	9.17933e+07	5.253e+07	1.85667e+07	1.54405e+07	2.01954e+07	4.31926e+06	1.30596e+07	7.84538e+06	1.27832e+06	1.15418e+06	2.56638e+06					M+16	0	0	0	0	0
	M+17		3.0328e+07	2.46588e+07	1.94862e+07	2.28325e+07	2.61284e+07	1.22356e+07	5.89237e+07	1.63865e+07	3.35159e+07	1.85574e+07	6.57798e+06	5.48809e+06	7.32275e+06	1.42842e+06	4.24317e+06	2.55313e+06	245934	170782	714810					M+17	0	0	0	0	0
	M+18		8.57239e+06	7.03772e+06	5.74956e+06	6.50137e+06	7.82253e+06	3.44993e+06	1.79037e+07	5.12341e+06	9.91056e+06	5.30002e+06	1.79874e+06	1.29264e+06	2.07296e+06	245721	1.01762e+06	392472			60260.6					M+18	0	0	0	0	0
	M+19		2.21029e+06	1.75857e+06	1.59775e+06	1.72756e+06	1.62199e+06	660894	5.76945e+06	772224	2.58774e+06	1.32186e+06	135233	43651.4	422680		96347.6	21618.3								M+19	0	0	0	0	0
	M+20		529415	673904	1.06751e+06	691060	1.01156e+06	2.62995e+06	1.26622e+06	2.69643e+06	1.65031e+06	1.53746e+06	1.04661e+06	666393	741852	1.32598e+06	229668	629357								M+20	0	0	0	0	0
		Sum of isotopomers	1.76304e+09	1.56466e+09	1.19645e+09	1.46074e+09	1.79645e+09	1.05605e+09	4.19873e+09	2.7121e+09	3.39588e+09	2.38985e+09	1.31245e+09	1.4634e+09	1.51938e+09	8.26049e+08	1.7274e+09	1.22643e+09	1.42352e+09	1.92628e+09	1.04576e+09	1.91095e+09	2.71787e+09	3.62462e+09
		Total protein abundances/1000	3.36173e+08	3.00632e+08	2.19426e+08	2.83647e+08	3.22118e+08	2.47702e+08	7.02936e+08	4.76208e+08	5.76304e+08	4.19192e+08	2.86964e+08	3.60554e+08	3.36788e+08	1.65422e+08	3.88291e+08	2.81994e+08	1.95183e+08	3.39728e+08	1.43119e+08	3.54743e+08	4.83281e+08	6.57633e+08
Normalized to total protein
		Filename	WT_LV_22.raw	WT_LV_21.raw	WT_LV_20.raw	WT_LV_19.raw	WT_LV_18.raw	WT_LV_17.raw	WT_LV_16.raw	WT_LV_15.raw	WT_LV_14.raw	WT_LV_13.raw	WT_LV_12.raw	WT_LV_11.raw	WT_LV_10.raw	WT_LV_9.raw	WT_LV_8.raw	WT_LV_7.raw	WT_LV_6.raw	WT_LV_5.raw	WT_LV_4.raw	WT_LV_3.raw	WT_LV_2.raw	WT_LV_1.raw
	Isotopomer	Time (day)	56	56	56	56	42	42	42	28	28	28	18	18	18	10	10	10	5	5	5	0	0	0
	M+0		0.0143134	0.0202094	0.013382	0.0218655	0.0464529	0.0495234	0.0566585	0.226646	0.135806	0.186295	0.254968	0.272045	0.258355	0.574216	0.463973	0.506864	1.18236	0.944001	1.16723	1.18813	1.23764	1.20611
	M+1		0.0241166	0.0287494	0.0228046	0.0322688	0.0662262	0.0738744	0.0816174	0.334028	0.201466	0.277497	0.370243	0.390067	0.378854	0.842235	0.681012	0.739206	1.73235	1.38445	1.71237	1.69669	1.77889	1.75111
	M+2		0.0222501	0.0288405	0.0213785	0.0316298	0.0620188	0.0622103	0.0703911	0.262672	0.159638	0.218576	0.298108	0.315005	0.302487	0.653299	0.541851	0.582655	1.36199	1.07761	1.33872	1.31171	1.35478	1.34704
	M+3		0.0192311	0.0230707	0.0181076	0.0253916	0.043916	0.0537629	0.0550895	0.210131	0.131547	0.175943	0.220958	0.242737	0.230026	0.440961	0.357367	0.373779	0.88099	0.703415	0.785001	0.706613	0.743806	0.731381
	M+4		0.0170414	0.0211234	0.0207759	0.0262521	0.0412908	0.0512034	0.0477581	0.185062	0.104672	0.129751	0.168889	0.18693	0.174278	0.273456	0.227414	0.222571	0.499654	0.413407	0.398911	0.313166	0.333034	0.313894
	M+5		0.0149853	0.0173042	0.0154256	0.0200161	0.0290759	0.0399416	0.0336096	0.125371	0.0738647	0.0879688	0.114041	0.126387	0.119033	0.163337	0.131271	0.125536	0.262414	0.22522	0.190353	0.118108	0.124013	0.112612
	M+6		0.06803	0.0800381	0.0697558	0.0844839	0.101581	0.116469	0.115341	0.274211	0.188833	0.228293	0.22272	0.226206	0.223292	0.224595	0.196258	0.172104	0.256766	0.200159	0.20743	0.0335729	0.0384824	0.0333246
	M+7		0.0920486	0.109488	0.099959	0.117297	0.14385	0.158142	0.156275	0.338221	0.259322	0.290622	0.274994	0.268096	0.273415	0.251893	0.219466	0.201858	0.245317	0.179857	0.22046	0.0104109	0.0108828	0.0115366
	M+8		0.0798841	0.097635	0.0904736	0.100516	0.121561	0.132376	0.132113	0.271544	0.205397	0.2454	0.220708	0.213586	0.219889	0.199918	0.175618	0.162672	0.184664	0.133117	0.175332	0.00845586	0.00225063	0.00420519
	M+9		0.330895	0.357315	0.336497	0.36371	0.403841	0.362586	0.42601	0.513827	0.498665	0.494269	0.376344	0.31633	0.371925	0.266025	0.252225	0.23211	0.174081	0.11705	0.229206	0	0	0.000411154
	M+10		0.445315	0.479839	0.470281	0.486675	0.538929	0.466383	0.567326	0.61139	0.632409	0.605827	0.432455	0.356545	0.430281	0.28428	0.28515	0.25601	0.167107	0.102501	0.247879	0	0	0
	M+11		0.379577	0.405686	0.395458	0.40432	0.442521	0.372897	0.463967	0.465826	0.489695	0.489934	0.34195	0.269967	0.327827	0.215004	0.210201	0.192163	0.117861	0.0698489	0.1842	0	0	0
	M+12		0.906821	0.866935	0.935856	0.853874	0.889503	0.611204	0.955645	0.554684	0.760234	0.631147	0.382374	0.277482	0.364724	0.202053	0.22627	0.191489	0.0916639	0.0503781	0.162523	0	0	0
	M+13		1.12587	1.06612	1.15763	1.03532	1.06004	0.697578	1.14075	0.5598	0.836284	0.66752	0.375355	0.259656	0.361256	0.174472	0.208285	0.17281	0.0651466	0.0345212	0.134827	0	0	0
	M+14		0.857031	0.809465	0.892839	0.774266	0.799358	0.520156	0.841535	0.396301	0.616825	0.5002	0.275242	0.176572	0.247227	0.124088	0.146664	0.118763	0.0429193	0.0207386	0.0865432	0	0	0
	M+15		0.494418	0.464599	0.523263	0.448664	0.461836	0.287056	0.48249	0.215509	0.355868	0.282793	0.146214	0.0975307	0.137188	0.0595042	0.0776803	0.0579931	0.020144	0.00991143	0.0425524	0	0	0
	M+16		0.22876	0.21465	0.241602	0.211361	0.211424	0.131419	0.227255	0.097529	0.159279	0.125312	0.0647005	0.0428243	0.0599647	0.0261105	0.0336336	0.0278211	0.00654933	0.00339736	0.0179317	0	0	0
	M+17		0.0902156	0.0820233	0.0888052	0.0804962	0.0811143	0.0493964	0.0838252	0.0344104	0.0581565	0.0442695	0.0229226	0.0152212	0.0217429	0.008635	0.0109278	0.00905384	0.00126002	0.000502703	0.0049945	0	0	0
	M+18		0.0254999	0.0234098	0.0262027	0.0229207	0.0242847	0.0139277	0.0254699	0.0107588	0.0171968	0.0126434	0.00626818	0.00358513	0.00615508	0.00148542	0.00262078	0.00139178	0	0	0.000421051	0	0	0
	M+19		0.00657485	0.00584957	0.00728151	0.00609054	0.0050354	0.0026681	0.00820765	0.00162161	0.00449024	0.00315336	0.000471254	0.000121067	0.00125503	0	0.000248132	7.66623e-05	0	0	0	0	0	0
	M+20		0.00157483	0.00224163	0.00486501	0.00243634	0.00314035	0.0106174	0.00180133	0.00566229	0.00286361	0.00366767	0.00364718	0.00184825	0.00220273	0.00801577	0.000591485	0.00223181	0	0	0	0	0	0
Correction to account for Unlabeled Protein in Labeled Fraction
		Natural abundance of unlabeled peptide in labeled fraction	0.017206	0.0220601	0.0163227	0.0243186	0.0495359	0.0526296	0.0591679	0.233461	0.1409	0.193487	0.261809	0.277063	0.266453	0.586882	0.478306	0.518538	1.21267	0.965795	1.19611	1.18994	1.23949	1.22048
		Unlabled peptide	0.0778861	0.0998594	0.0738877	0.110083	0.224234	0.238238	0.267835	1.05681	0.63781	0.875854	1.18513	1.25418	1.20615	2.65663	2.16514	2.34726	5.48937	4.37185	5.41443	5.38647	5.61081	5.52474
		Labeled peptide	5.16656	5.10473	5.37875	5.03977	5.35276	4.02515	5.70531	4.6384	5.2547	4.82523	3.38845	2.80456	3.30523	2.33695	2.28358	2.00189	1.80387	1.29823	1.89245	0.000391468	0.0129746	-0.0131163
Correction to Account for Precursor Pool Enrichment
		Precursor pool enrichment	0.893723	0.884221	0.878605	0.875163	0.86748	0.834333	0.866396	0.755371	0.814033	0.792857	0.744412	0.70793	0.737752	0.682726	0.705873	0.695665	0.590017	0.570158	0.706913
		Fraction of unlabeld protein that was newly synthesized	0.000127571	0.000179687	0.00021717	0.000242869	0.00030841	0.000753266	0.00031862	0.00358125	0.00119602	0.00184111	0.00426735	0.00727695	0.00472985	0.010133	0.00748415	0.00857847	0.028253	0.0341379	0.00737876
		Unlabeled peptide	0.0772269	0.098942	0.0727194	0.108858	0.222582	0.235203	0.266016	1.04014	0.631518	0.866954	1.17061	1.23362	1.19044	2.63271	2.14792	2.32994	5.43693	4.32597	5.40036	5.38647	5.61081	5.52474
		Labeled peptide	5.16722	5.10565	5.37992	5.041	5.35441	4.02819	5.70713	4.65507	5.26099	4.83413	3.40297	2.82512	3.32094	2.36087	2.3008	2.01922	1.85632	1.34411	1.90652	0.000391468	0.0129746	-0.0131163
Normalization to amount of protein at Day 0		Filename	WT_LV_22.raw	WT_LV_21.raw	WT_LV_20.raw	WT_LV_19.raw	WT_LV_18.raw	WT_LV_17.raw	WT_LV_16.raw	WT_LV_15.raw	WT_LV_14.raw	WT_LV_13.raw	WT_LV_12.raw	WT_LV_11.raw	WT_LV_10.raw	WT_LV_9.raw	WT_LV_8.raw	WT_LV_7.raw	WT_LV_6.raw	WT_LV_5.raw	WT_LV_4.raw	WT_LV_3.raw	WT_LV_2.raw	WT_LV_1.raw
		Time (day)	56	56	56	56	42	42	42	28	28	28	18	18	18	10	10	10	5	5	5	0	0	0
		Unlabeled peptide	0.0140225	0.0179655	0.0132041	0.0197661	0.0404156	0.0427073	0.0483022	0.188864	0.114668	0.157418	0.212554	0.223996	0.216155	0.478037	0.390011	0.423061	0.987215	0.785492	0.980576	0.978053	1.01879	1.00316
		Labeled peptide	0.938243	0.927063	0.976864	0.915323	0.972233	0.731422	1.03628	0.845248	0.95527	0.877761	0.617897	0.512974	0.603002	0.428678	0.417771	0.366641	0.337062	0.244059	0.346178	7.10812e-05	0.00235587	-0.00238161

## Sheet: Shared (Myh) 2L 1
Peptide			Raw LC peak areas for individual isotopomers
GTLEDQIIQANPALEAFGNAK		Filename	WT_LV_22.raw	WT_LV_21.raw	WT_LV_20.raw	WT_LV_19.raw	WT_LV_18.raw	WT_LV_17.raw	WT_LV_16.raw	WT_LV_15.raw	WT_LV_14.raw	WT_LV_13.raw	WT_LV_12.raw	WT_LV_11.raw	WT_LV_10.raw	WT_LV_9.raw	WT_LV_8.raw	WT_LV_7.raw	WT_LV_6.raw	WT_LV_5.raw	WT_LV_4.raw	WT_LV_3.raw	WT_LV_2.raw	WT_LV_1.raw			Raw LC peak areas for individual isotopomers
		Time (day)	56	56	56	56	42	42	42	28	28	28	18	18	18	10	10	10	5	5	5	0	0	0		Filename	WT_LV_3.raw	WT_LV_2.raw	WT_LV_1.raw
	Isotopomer	Sex	F	M	F	M	F	M	F	M	F	M	F	M	F	M	F	M	F	M	F	M	F	M		Isotopomer				Fractional abundance	% maximum
	M+0		2.07736e+07	2.20018e+07	1.40142e+07	2.38381e+07	4.24215e+07	4.00997e+07	8.53586e+07	2.66956e+08	1.90197e+08	2.01915e+08	1.91074e+08	2.86119e+08	2.4254e+08	2.37849e+08	4.81137e+08	3.40233e+08	4.2733e+08	6.90177e+08	3.28914e+08	8.71372e+08	1.10806e+09	1434175966		M+0	8.71372e+08	1.10806e+09	1434175966	28.6042	83.2381
	M+1		2.3822e+07	2.58525e+07	1.62996e+07	2.77938e+07	4.99895e+07	4.76199e+07	9.84485e+07	3.16208e+08	2.25265e+08	2.37085e+08	2.2687e+08	3.40166e+08	2.92445e+08	2.79495e+08	5.69057e+08	4.05057e+08	5.1132e+08	8.26891e+08	3.91403e+08	1.08459e+09	1.30743e+09	1695199065		M+1	1.08459e+09	1.30743e+09	1695199065	34.3643	100
	M+2		1.62295e+07	1.72966e+07	1.11378e+07	1.91593e+07	3.38355e+07	3.26178e+07	6.40702e+07	2.08095e+08	1.47264e+08	1.51364e+08	1.46986e+08	2.18825e+08	1.8633e+08	1.75428e+08	3.58181e+08	2.57344e+08	3.29234e+08	5.29963e+08	250322175	7.20554e+08	8.37272e+08	1066239198		M+2	7.20554e+08	8.37272e+08	1066239198	22.1486	64.4522
	M+3		1.32808e+08	1.29417e+08	9.29039e+07	1.28013e+08	1.6154e+08	1.29368e+08	3.0354e+08	4.38627e+08	4.13685e+08	3.66388e+08	2.4641e+08	3.21962e+08	3.11458e+08	1.73578e+08	3.54431e+08	2.40492e+08	2.18661e+08	3.48816e+08	1.64799e+08	3.31947e+08	3.68162e+08	4.70405e+08		M+3	3.31947e+08	3.68162e+08	4.70405e+08	9.90851	28.8337
	M+4		1.62479e+08	1.55721e+08	1.14881e+08	1.56367e+08	1.89642e+08	1.5333e+08	3.55892e+08	4.57909e+08	4.55603e+08	3.90418e+08	2.46095e+08	3.06833e+08	3.09769e+08	1.40128e+08	2.8782e+08	1.91183e+08	1.37291e+08	2.12716e+08	1.0349e+08	1.16489e+08	1.30741e+08	1.74808e+08		M+4	1.16489e+08	1.30741e+08	1.74808e+08	3.55675	10.3501
	M+5		1.14477e+08	1.07275e+08	8.04237e+07	1.08337e+08	1.28271e+08	1.02889e+08	2.42332e+08	2.9211e+08	2.95222e+08	2.47199e+08	1.53102e+08	1.89734e+08	1.93922e+08	7.92781e+07	1.64219e+08	1.10296e+08	7.08163e+07	1.05964e+08	5.29512e+07	3.50912e+07	4.12872e+07	5.32698e+07		M+5	3.50912e+07	4.12872e+07	5.32698e+07	1.09225	3.17843
	M+6		6.39462e+08	5.29935e+08	4.47241e+08	5.19374e+08	5.75088e+08	3.53673e+08	1.11211e+09	6.27573e+08	9.27988e+08	6.38394e+08	3.08282e+08	3.13207e+08	3.77973e+08	1.13916e+08	2.6087e+08	1.68167e+08	6.37777e+07	8.62023e+07	6.45536e+07	8.96786e+06	1.02554e+07	1.30336e+07		M+6	8.96786e+06	1.02554e+07	1.30336e+07	0.272604	0.793276
	M+7		7.25874e+08	5.82763e+08	5.12568e+08	5.84278e+08	6.31838e+08	3.89928e+08	1.22638e+09	6.33582e+08	9.73578e+08	6.53239e+08	3.05555e+08	3.02373e+08	3.75775e+08	1.04397e+08	2.4419e+08	1.57547e+08	5.15075e+07	6.29292e+07	5.88711e+07	1.82739e+06	1.7882e+06	2.56967e+06		M+7	1.82739e+06	1.7882e+06	2.56967e+06	0.0523218	0.152256
	M+8		4.78222e+08	3.96452e+08	3.31524e+08	3.81931e+08	4.22572e+08	2.47812e+08	8.15271e+08	4.08009e+08	6.50044e+08	4.4106e+08	1.9464e+08	1.85274e+08	2.34998e+08	6.76791e+07	1.58503e+08	9.77866e+07	2.80214e+07	3.54357e+07	3.45424e+07			61818.2		M+8	0	0	61818.2	0.000419696	0.00122131
	M+9		2.31425e+08	1.84614e+08	1.61543e+08	1.85384e+08	2.017e+08	1.20811e+08	3.88321e+08	1.94124e+08	3.01791e+08	2.02118e+08	9.13274e+07	8.65952e+07	1.10713e+08	3.0013e+07	7.09661e+07	4.52867e+07	1.3161e+07	1.54071e+07	1.60673e+07					M+9	0	0	0	0	0
	M+10		8.23222e+07	6.69076e+07	5.70516e+07	6.58893e+07	7.1534e+07	4.33353e+07	1.3891e+08	6.93725e+07	1.09168e+08	7.41317e+07	3.16102e+07	2.97293e+07	3.85456e+07	1.05832e+07	2.54887e+07	1.51834e+07	4.31537e+06	4.86439e+06	5.49017e+06					M+10	0	0	0	0	0
	M+11		2.73363e+07	2.1721e+07	1.89341e+07	2.11179e+07	2.26005e+07	1.36842e+07	4.39732e+07	2.09981e+07	3.40445e+07	2.29179e+07	1.02593e+07	9.15993e+06	1.23441e+07	3.05799e+06	7.75394e+06	4.40683e+06	1.08408e+06	1.20809e+06	1.59533e+06					M+11	0	0	0	0	0
	M+12		6.79878e+06	5.68975e+06	4.80869e+06	5.15245e+06	5.63289e+06	3.3434e+06	1.19934e+07	6.01891e+06	8.93007e+06	5.61214e+06	2.18719e+06	1.97439e+06	3.30156e+06	446598	1.8457e+06	894597	58294.5		175285					M+12	0	0	0	0	0
	M+13		1.01575e+06	650011	714791	791736	839894	550828	2.34989e+06	591875	1.29826e+06	657791	44036.5	92659.3	250808		221291	34686.5								M+13	0	0	0	0	0
	M+14			53747.4	52325	169559	237105	1.33066e+06	372467	1.42252e+06	129746	72721.5			23503.1		185438									M+14	0	0	0	0	0
	M+15																33918.8									M+15	0	0	0	0	0
	M+16																									M+16	0	0	0	0	0
	M+17																									M+17	0	0	0	0	0
	M+18																									M+18	0	0	0	0	0
	M+19																									M+19	0	0	0	0	0
	M+20																									M+20	0	0	0	0	0
		Sum of isotopomers	2.66304e+09	2.24635e+09	1.8641e+09	2.2276e+09	2.53774e+09	1.68039e+09	4.88932e+09	3.9416e+09	4.73421e+09	3.63257e+09	2.15444e+09	2.59204e+09	2.69039e+09	1.41585e+09	2.9849e+09	2.03391e+09	1.85658e+09	2.92057e+09	1.47317e+09	3.17083e+09	3.80499e+09	4.90976e+09
		Total protein abundances/1000	3.36173e+08	3.00632e+08	2.19426e+08	2.83647e+08	3.22118e+08	2.47702e+08	7.02936e+08	4.76208e+08	5.76304e+08	4.19192e+08	2.86964e+08	3.60554e+08	3.36788e+08	1.65422e+08	3.88291e+08	2.81994e+08	1.95183e+08	3.39728e+08	1.43119e+08	3.54743e+08	4.83281e+08	6.57633e+08
Normalized to total protein
		Filename	WT_LV_22.raw	WT_LV_21.raw	WT_LV_20.raw	WT_LV_19.raw	WT_LV_18.raw	WT_LV_17.raw	WT_LV_16.raw	WT_LV_15.raw	WT_LV_14.raw	WT_LV_13.raw	WT_LV_12.raw	WT_LV_11.raw	WT_LV_10.raw	WT_LV_9.raw	WT_LV_8.raw	WT_LV_7.raw	WT_LV_6.raw	WT_LV_5.raw	WT_LV_4.raw	WT_LV_3.raw	WT_LV_2.raw	WT_LV_1.raw
	Isotopomer	Time (day)	56	56	56	56	42	42	42	28	28	28	18	18	18	10	10	10	5	5	5	0	0	0
	M+0		0.0617944	0.0731853	0.0638676	0.0840414	0.131696	0.161887	0.121432	0.560587	0.330029	0.481676	0.665847	0.793553	0.720156	1.43783	1.23911	1.20653	2.18938	2.03156	2.29818	2.45635	2.29278	2.18082
	M+1		0.0708624	0.085994	0.074283	0.0979875	0.15519	0.192246	0.140053	0.664013	0.390879	0.565576	0.790588	0.943453	0.868336	1.68959	1.46554	1.43641	2.61969	2.43398	2.7348	3.05739	2.70532	2.57773
	M+2		0.0482771	0.0575341	0.050759	0.0675463	0.105041	0.131682	0.0911465	0.436984	0.255531	0.361086	0.512208	0.606911	0.553255	1.06049	0.922454	0.912588	1.6868	1.55996	1.74904	2.0312	1.73248	1.62133
	M+3		0.395058	0.430484	0.423396	0.451313	0.501492	0.522273	0.431817	0.921083	0.717824	0.874033	0.85868	0.892964	0.924788	1.0493	0.912798	0.852829	1.12028	1.02675	1.15148	0.93574	0.761798	0.7153
	M+4		0.483321	0.517978	0.523554	0.551275	0.588736	0.619011	0.506293	0.961574	0.790559	0.931357	0.85758	0.851003	0.919774	0.847092	0.741249	0.677969	0.703398	0.626136	0.7231	0.328377	0.270529	0.265815
	M+5		0.340529	0.356832	0.366519	0.381942	0.398212	0.415372	0.344743	0.613408	0.512267	0.589704	0.533524	0.526228	0.575799	0.479248	0.422927	0.391128	0.36282	0.311908	0.369979	0.0989202	0.085431	0.0810024
	M+6		1.90218	1.76274	2.03823	1.83106	1.78534	1.42781	1.5821	1.31785	1.61024	1.52291	1.07429	0.868683	1.12229	0.688638	0.671842	0.596351	0.326758	0.253739	0.451047	0.0252799	0.0212204	0.019819
	M+7		2.15923	1.93846	2.33595	2.05988	1.96151	1.57418	1.74465	1.33047	1.68935	1.55833	1.06478	0.838632	1.11576	0.631096	0.628884	0.558689	0.263893	0.185234	0.411342	0.00515132	0.00370012	0.00390746
	M+8		1.42255	1.31873	1.51087	1.3465	1.31186	1.00044	1.15981	0.856787	1.12795	1.05217	0.678274	0.513859	0.697762	0.40913	0.408208	0.346769	0.143565	0.104306	0.241354	0	0	9.40011e-05
	M+9		0.688411	0.614088	0.736208	0.653573	0.626168	0.487726	0.552428	0.407646	0.523666	0.48216	0.318254	0.240172	0.32873	0.181433	0.182765	0.160595	0.0674288	0.0453513	0.112265	0	0	0
	M+10		0.244881	0.222557	0.260004	0.232294	0.222074	0.174949	0.197614	0.145677	0.189428	0.176844	0.110154	0.0824545	0.11445	0.0639771	0.0656432	0.0538431	0.0221094	0.0143185	0.0383608	0	0	0
	M+11		0.0813163	0.0722513	0.0862894	0.0744514	0.0701621	0.0552444	0.0625564	0.0440945	0.0590739	0.0546715	0.0357513	0.0254051	0.0366525	0.018486	0.0199694	0.0156274	0.00555417	0.00355604	0.0111468	0	0	0
	M+12		0.0202241	0.018926	0.0219149	0.018165	0.017487	0.0134977	0.0170618	0.0126392	0.0154954	0.013388	0.00762183	0.005476	0.00980307	0.00269975	0.00475339	0.0031724	0.000298666	0	0.00122475	0	0	0
	M+13		0.00302151	0.00216215	0.00325755	0.00279127	0.00260741	0.00222375	0.00334296	0.00124289	0.00225273	0.00156919	0.000153456	0.000256991	0.000744706	0	0.000569911	0.000123005	0	0	0	0	0	0
	M+14		0	0.000178781	0.000238463	0.000597784	0.000736081	0.00537202	0.000529874	0.00298718	0.000225134	0.00017348	0	0	6.9786e-05	0	0.000477575	0	0	0	0	0	0	0
	M+15		0	0	0	0	0	0	0	0	0	0	0	0	0	0	8.73542e-05	0	0	0	0	0	0	0
	M+16		0	0	0	0	0	0	0	0	0	0	0	0	0	0	0	0	0	0	0	0	0	0
	M+17		0	0	0	0	0	0	0	0	0	0	0	0	0	0	0	0	0	0	0	0	0	0
	M+18		0	0	0	0	0	0	0	0	0	0	0	0	0	0	0	0	0	0	0	0	0	0
	M+19		0	0	0	0	0	0	0	0	0	0	0	0	0	0	0	0	0	0	0	0	0	0
	M+20		0	0	0	0	0	0	0	0	0	0	0	0	0	0	0	0	0	0	0	0	0	0
Correction to account for Unlabeled Protein in Labeled Fraction
		Natural abundance of unlabeled peptide in labeled fraction	0.0316366	0.0378926	0.0330311	0.0436386	0.0685289	0.0849454	0.0616581	0.29053	0.170732	0.24625	0.34422	0.409837	0.374487	0.732261	0.634205	0.621688	1.13581	1.05357	1.18585	1.31924	1.17685	1.11553
		Unlabled peptide	0.212571	0.254606	0.221941	0.293214	0.460455	0.57076	0.41429	1.95211	1.14717	1.65459	2.31286	2.75375	2.51623	4.92017	4.26132	4.17721	7.63168	7.07908	7.96787	8.86419	7.90742	7.4954
		Labeled peptide	7.70909	7.2175	8.27341	7.56021	7.41785	6.21316	6.54128	6.32494	7.0676	7.01106	5.19484	4.4353	5.47214	3.63884	3.42597	3.03541	1.8803	1.51773	2.32545	0.0742241	-0.0341716	-0.0295925
Correction to Account for Precursor Pool Enrichment
		Precursor pool enrichment	0.893723	0.884221	0.878605	0.875163	0.86748	0.834333	0.866396	0.755371	0.814033	0.792857	0.744412	0.70793	0.737752	0.682726	0.705873	0.695665	0.590017	0.570158	0.706913
		Fraction of unlabeld protein that was newly synthesized	0.0112947	0.0134047	0.0147367	0.0155843	0.0175616	0.0274457	0.0178499	0.0598436	0.0345835	0.0429082	0.065325	0.085305	0.0687739	0.100663	0.086511	0.09262	0.168086	0.184764	0.0858997
		Unlabeled peptide	0.124504	0.156543	0.0981943	0.173528	0.327857	0.395423	0.295406	1.54951	0.893992	1.34027	1.94979	2.34012	2.1121	4.51287	3.93686	3.86737	7.25177	6.7351	7.74934	8.86419	7.90742	7.4954
		Labeled peptide	7.79715	7.31556	8.39715	7.67989	7.55045	6.3885	6.66016	6.72754	7.32078	7.32538	5.55791	4.84894	5.87627	4.04614	3.75042	3.34524	2.26021	1.86171	2.54398	0.0742241	-0.0341716	-0.0295925
Normalization to amount of protein at Day 0		Filename	WT_LV_22.raw	WT_LV_21.raw	WT_LV_20.raw	WT_LV_19.raw	WT_LV_18.raw	WT_LV_17.raw	WT_LV_16.raw	WT_LV_15.raw	WT_LV_14.raw	WT_LV_13.raw	WT_LV_12.raw	WT_LV_11.raw	WT_LV_10.raw	WT_LV_9.raw	WT_LV_8.raw	WT_LV_7.raw	WT_LV_6.raw	WT_LV_5.raw	WT_LV_4.raw	WT_LV_3.raw	WT_LV_2.raw	WT_LV_1.raw
		Time (day)	56	56	56	56	42	42	42	28	28	28	18	18	18	10	10	10	5	5	5	0	0	0
		Unlabeled peptide	0.0153917	0.0193526	0.0121392	0.0214524	0.0405312	0.0488841	0.0365195	0.191558	0.110519	0.16569	0.241042	0.289296	0.261108	0.557902	0.486693	0.478102	0.896497	0.832624	0.958009	1.09583	0.977552	0.926616
		Labeled peptide	0.96392	0.904383	1.0381	0.949424	0.933421	0.789776	0.82336	0.831689	0.905028	0.905597	0.687095	0.599448	0.726451	0.500202	0.463644	0.413555	0.279417	0.230153	0.314498	0.00917593	-0.00422445	-0.00365836

## Sheet: Alpha (Myh) 3L 2
Peptide			Raw LC peak areas for individual isotopomers
NDLQLQVQAEQDNLNDAEER		Filename	WT_LV_22.raw	WT_LV_21.raw	WT_LV_20.raw	WT_LV_19.raw	WT_LV_18.raw	WT_LV_17.raw	WT_LV_16.raw	WT_LV_15.raw	WT_LV_14.raw	WT_LV_13.raw	WT_LV_12.raw	WT_LV_11.raw	WT_LV_10.raw	WT_LV_9.raw	WT_LV_8.raw	WT_LV_7.raw	WT_LV_6.raw	WT_LV_5.raw	WT_LV_4.raw	WT_LV_3.raw	WT_LV_2.raw	WT_LV_1.raw			Raw LC peak areas for individual isotopomers
		Time (day)	56	56	56	56	42	42	42	28	28	28	18	18	18	10	10	10	5	5	5	0	0	0		Filename	WT_LV_3.raw	WT_LV_2.raw	WT_LV_1.raw
	Isotopomer	Sex	F	M	F	M	F	M	F	M	F	M	F	M	F	M	F	M	F	M	F	M	F	M		Isotopomer				Fractional abundance	% maximum
	M+0		6.98832e+06	6.77279e+06	4.45693e+06	7.74725e+06	1.73883e+07	1.63959e+07	4.28295e+07	1.08836e+08	8.19111e+07	8.46649e+07	8.99047e+07	1.23668e+08	1.11937e+08	1.25616e+08	2.26831e+08	1.70486e+08	1.74073e+08	2.80765e+08	1.38428e+08	4.23829e+08	5.50699e+08	7.51414e+08		M+0	4.23829e+08	5.50699e+08	7.51414e+08	28.9674	85.9796
	M+1		7.78246e+06	8.84257e+06	5.56582e+06	9.86382e+06	2.08915e+07	2.02758e+07	5.07506e+07	1.33507e+08	1.01105e+08	1.01506e+08	1.0837e+08	1.4702e+08	1.3493e+08	1.50752e+08	2.72989e+08	2.00933e+08	2.05989e+08	3.38116e+08	1.7068e+08	4.94725e+08	6.47518e+08	861239357		M+1	4.94725e+08	6.47518e+08	861239357	33.691	100
	M+2		4.75903e+06	5.44725e+06	3.26947e+06	6.01409e+06	1.41079e+07	1.33407e+07	3.56569e+07	8.95425e+07	6.36696e+07	6.61896e+07	6.87997e+07	9.8374e+07	8.79532e+07	9.35283e+07	1.74775e+08	1.27438e+08	1.39032e+08	2.23391e+08	1.11952e+08	3.18384e+08	4.05351e+08	5.73437e+08		M+2	3.18384e+08	4.05351e+08	5.73437e+08	21.7298	64.4971
	M+3		1.5099e+07	1.523e+07	1.0738e+07	1.59767e+07	2.48846e+07	2.55681e+07	5.70547e+07	1.14731e+08	9.00459e+07	8.16447e+07	7.37414e+07	1.06441e+08	9.46465e+07	7.07739e+07	1.33667e+08	9.65952e+07	8.58317e+07	1.43612e+08	6.41854e+07	1.52929e+08	1.97522e+08	2.69782e+08		M+3	1.52929e+08	1.97522e+08	2.69782e+08	10.4141	30.9105
	M+4		1.58273e+07	1.56082e+07	1.09761e+07	1.64707e+07	2.57233e+07	2.51794e+07	5.89458e+07	1.01802e+08	8.37961e+07	7.4727e+07	6.3588e+07	8.75358e+07	7.98402e+07	5.11896e+07	9.7148e+07	6.60897e+07	5.00642e+07	8.39558e+07	3.43345e+07	5.63745e+07	7.08685e+07	9.37009e+07		M+4	5.63745e+07	7.08685e+07	9.37009e+07	3.73075	11.0734
	M+5		1.1759e+07	1.19854e+07	8.49104e+06	1.19667e+07	1.74181e+07	1.74513e+07	3.8789e+07	7.07473e+07	5.73783e+07	5.03906e+07	4.01659e+07	5.34676e+07	5.20255e+07	2.8703e+07	5.76575e+07	3.67583e+07	2.65371e+07	4.39885e+07	1.70118e+07	1.70847e+07	2.13442e+07	3.01995e+07		M+5	1.70847e+07	2.13442e+07	3.01995e+07	1.15152	3.41788
	M+6		8.81145e+07	8.20977e+07	5.85448e+07	7.78218e+07	1.05107e+08	8.18212e+07	2.17292e+08	2.04749e+08	2.26736e+08	1.74624e+08	1.0613e+08	1.23584e+08	1.35595e+08	5.27115e+07	1.14348e+08	7.55253e+07	2.97901e+07	4.61415e+07	2.63749e+07	4.55097e+06	4.88261e+06	6.80499e+06		M+6	4.55097e+06	4.88261e+06	6.80499e+06	0.276674	0.821209
	M+7		1.06843e+08	9.60626e+07	6.8426e+07	9.35348e+07	1.25854e+08	9.52103e+07	2.73557e+08	2.24612e+08	2.57231e+08	1.90872e+08	1.11756e+08	1.33788e+08	1.45035e+08	5.02683e+07	1.16254e+08	7.48988e+07	2.79928e+07	3.89089e+07	2.73514e+07	820710	755922	531848		M+7	820710	755922	531848	0.0387484	0.115011
	M+8		7.5886e+07	6.91345e+07	5.07096e+07	6.62711e+07	8.9371e+07	6.50551e+07	1.82823e+08	1.52836e+08	1.78465e+08	1.35738e+08	7.82082e+07	8.56249e+07	9.99398e+07	3.42558e+07	7.88374e+07	5.01143e+07	1.63618e+07	2.40413e+07	1.74581e+07					M+8	0	0	0	0	0
	M+9		3.01093e+08	2.3908e+08	1.98234e+08	2.20465e+08	2.78803e+08	1.66993e+08	5.8714e+08	2.53153e+08	4.10359e+08	2.54532e+08	1.20825e+08	1.20391e+08	1.52271e+08	4.09554e+07	1.09344e+08	6.53172e+07	1.49286e+07	1.94066e+07	1.99294e+07					M+9	0	0	0	0	0
	M+10		3.32038e+08	2.63616e+08	2.16725e+08	2.41014e+08	3.01962e+08	1.76588e+08	6.67851e+08	2.40832e+08	4.10804e+08	2.48051e+08	1.11006e+08	1.13003e+08	1.3812e+08	3.54963e+07	1.00835e+08	6.23262e+07	1.41258e+07	1.92919e+07	1.88089e+07					M+10	0	0	0	0	0
	M+11		2.33785e+08	1.79409e+08	1.51716e+08	1.66604e+08	2.05225e+08	1.20508e+08	4.40703e+08	1.62462e+08	2.87036e+08	1.70413e+08	7.45017e+07	7.07732e+07	9.17149e+07	2.19896e+07	6.4198e+07	3.60789e+07	6.38648e+06	7.58348e+06	1.02662e+07					M+11	0	0	0	0	0
	M+12		1.10207e+08	8.47932e+07	7.1607e+07	7.74103e+07	9.7087e+07	5.53206e+07	2.10029e+08	7.65939e+07	1.37165e+08	8.20967e+07	3.44527e+07	3.39066e+07	4.28768e+07	1.0028e+07	3.14791e+07	1.89358e+07	4.48267e+06	7.38899e+06	5.0939e+06					M+12	0	0	0	0	0
	M+13		4.31601e+07	3.21315e+07	2.83226e+07	3.05197e+07	3.76044e+07	2.11674e+07	8.28862e+07	2.78572e+07	4.93359e+07	2.87056e+07	1.24682e+07	1.27526e+07	1.53121e+07	3.8461e+06	1.02236e+07	6.38071e+06	1.04771e+06	1.24446e+06	1.96664e+06					M+13	0	0	0	0	0
	M+14		1.49804e+07	1.04115e+07	9.12586e+06	9.86547e+06	1.27273e+07	6.98411e+06	2.66099e+07	9.32523e+06	1.62204e+07	1.0257e+07	3.77711e+06	4.18058e+06	5.12715e+06	1.26525e+06	4.235e+06	2.36596e+06	832589	1.52829e+06	911578					M+14	0	0	0	0	0
	M+15		3.45828e+06	2.72567e+06	2.60455e+06	2.49489e+06	3.1559e+06	1.44658e+06	6.88504e+06	1.89683e+06	3.7729e+06	2.39264e+06	1.10611e+06	742424	1.08443e+06	276888	826108	350718			114800					M+15	0	0	0	0	0
	M+16																									M+16	0	0	0	0	0
	M+17																									M+17	0	0	0	0	0
	M+18																									M+18	0	0	0	0	0
	M+19																									M+19	0	0	0	0	0
	M+20																									M+20	0	0	0	0	0
		Sum of isotopomers	1.37178e+09	1.12335e+09	8.99512e+08	1.05404e+09	1.37731e+09	9.09305e+08	2.9798e+09	1.97348e+09	2.45503e+09	1.7568e+09	1.0988e+09	1.31525e+09	1.38841e+09	7.71656e+08	1.59365e+09	1.09059e+09	7.97475e+08	1.27936e+09	6.64868e+08	1.4687e+09	1.89894e+09	2.58711e+09
		Total protein abundances/1000	3.36173e+08	3.00632e+08	2.19426e+08	2.83647e+08	3.22118e+08	2.47702e+08	7.02936e+08	4.76208e+08	5.76304e+08	4.19192e+08	2.86964e+08	3.60554e+08	3.36788e+08	1.65422e+08	3.88291e+08	2.81994e+08	1.95183e+08	3.39728e+08	1.43119e+08	3.54743e+08	4.83281e+08	6.57633e+08
Normalized to total protein
		Filename	WT_LV_22.raw	WT_LV_21.raw	WT_LV_20.raw	WT_LV_19.raw	WT_LV_18.raw	WT_LV_17.raw	WT_LV_16.raw	WT_LV_15.raw	WT_LV_14.raw	WT_LV_13.raw	WT_LV_12.raw	WT_LV_11.raw	WT_LV_10.raw	WT_LV_9.raw	WT_LV_8.raw	WT_LV_7.raw	WT_LV_6.raw	WT_LV_5.raw	WT_LV_4.raw	WT_LV_3.raw	WT_LV_2.raw	WT_LV_1.raw
	Isotopomer	Time (day)	56	56	56	56	42	42	42	28	28	28	18	18	18	10	10	10	5	5	5	0	0	0
	M+0		0.0207879	0.0225285	0.0203118	0.027313	0.0539812	0.0661919	0.0609295	0.228548	0.142132	0.201971	0.313296	0.342995	0.332366	0.759369	0.584179	0.604572	0.891843	0.826442	0.96722	1.19475	1.1395	1.1426
	M+1		0.0231502	0.0294133	0.0253654	0.034775	0.0648568	0.0818557	0.0721981	0.280353	0.175437	0.242146	0.377641	0.407761	0.400637	0.91132	0.703053	0.712543	1.05536	0.995257	1.19257	1.3946	1.33984	1.30961
	M+2		0.0141565	0.0181193	0.0149001	0.0212028	0.0437972	0.0538579	0.0507257	0.188032	0.110479	0.157898	0.23975	0.272841	0.261153	0.565392	0.450114	0.451918	0.712314	0.657559	0.78223	0.897507	0.838749	0.871971
	M+3		0.0449145	0.05066	0.048937	0.056326	0.077253	0.103221	0.0811663	0.240926	0.156247	0.194767	0.256971	0.295214	0.281027	0.427838	0.344244	0.342544	0.43975	0.422727	0.448474	0.431099	0.408711	0.410232
	M+4		0.0470808	0.051918	0.050022	0.0580677	0.0798567	0.101652	0.0838566	0.213776	0.145403	0.178264	0.221588	0.242781	0.237063	0.309448	0.250194	0.234366	0.256499	0.247127	0.239901	0.158917	0.14664	0.142482
	M+5		0.0349792	0.0398675	0.0386966	0.0421886	0.0540737	0.0704526	0.0551815	0.148564	0.0995625	0.120209	0.139968	0.148293	0.154475	0.173514	0.14849	0.130351	0.13596	0.129482	0.118864	0.0481607	0.0441652	0.0459215
	M+6		0.262111	0.273084	0.266809	0.274362	0.326299	0.330321	0.309121	0.429958	0.393431	0.416573	0.369836	0.342762	0.402612	0.318649	0.294491	0.267826	0.152626	0.135819	0.184286	0.0128289	0.0101031	0.0103477
	M+7		0.317823	0.319536	0.311841	0.329758	0.390708	0.384374	0.389163	0.471669	0.446346	0.455333	0.389442	0.371062	0.430642	0.303879	0.2994	0.265605	0.143418	0.11453	0.191109	0.00231354	0.00156415	0.000808731
	M+8		0.225735	0.229964	0.231102	0.233639	0.277448	0.262634	0.260085	0.320945	0.309671	0.323809	0.272536	0.237481	0.296744	0.207081	0.203037	0.177714	0.0838277	0.0707663	0.121983	0	0	0
	M+9		0.89565	0.795258	0.90342	0.777251	0.865532	0.674167	0.835269	0.531602	0.712052	0.607196	0.421044	0.333905	0.452127	0.247581	0.281603	0.231626	0.0764853	0.0571241	0.13925	0	0	0
	M+10		0.987699	0.876873	0.98769	0.849696	0.937428	0.712904	0.950088	0.505729	0.712825	0.591735	0.386829	0.313414	0.41011	0.21458	0.259689	0.22102	0.0723721	0.0567865	0.131421	0	0	0
	M+11		0.695431	0.596775	0.691422	0.587364	0.637113	0.486504	0.626946	0.341157	0.498063	0.406527	0.25962	0.19629	0.272322	0.13293	0.165335	0.127942	0.0327205	0.0223222	0.0717316	0	0	0
	M+12		0.327828	0.28205	0.326338	0.272911	0.301402	0.223335	0.298788	0.160841	0.238008	0.195845	0.120059	0.0940402	0.127311	0.0606207	0.0810708	0.0671499	0.0229665	0.0217498	0.0355919	0	0	0
	M+13		0.128387	0.10688	0.129076	0.107598	0.116741	0.0854548	0.117914	0.0584979	0.0856074	0.0684782	0.0434487	0.0353694	0.0454651	0.0232502	0.0263296	0.0226272	0.00536785	0.00366312	0.0137412	0	0	0
	M+14		0.0445615	0.0346322	0.0415898	0.0347808	0.0395112	0.0281956	0.0378553	0.0195823	0.0281456	0.0244684	0.0131623	0.0115949	0.0152237	0.00764864	0.0109068	0.00839011	0.00426568	0.00449858	0.00636935	0	0	0
	M+15		0.0102872	0.00906647	0.0118699	0.00879575	0.00979735	0.00583998	0.00979469	0.00398319	0.00654671	0.00570775	0.00385452	0.00205912	0.0032199	0.00167383	0.00212755	0.00124371	0	0	0.000802125	0	0	0
	M+16		0	0	0	0	0	0	0	0	0	0	0	0	0	0	0	0	0	0	0	0	0	0
	M+17		0	0	0	0	0	0	0	0	0	0	0	0	0	0	0	0	0	0	0	0	0	0
	M+18		0	0	0	0	0	0	0	0	0	0	0	0	0	0	0	0	0	0	0	0	0	0
	M+19		0	0	0	0	0	0	0	0	0	0	0	0	0	0	0	0	0	0	0	0	0	0
	M+20		0	0	0	0	0	0	0	0	0	0	0	0	0	0	0	0	0	0	0	0	0	0
Correction to account for Unlabeled Protein in Labeled Fraction
		Natural abundance of unlabeled peptide in labeled fraction	0.0107475	0.0129613	0.0112068	0.0154087	0.0300874	0.0373524	0.0340127	0.128932	0.0791885	0.111372	0.172176	0.189365	0.183918	0.413673	0.321408	0.32727	0.492009	0.458661	0.544272	0.645066	0.613844	0.614971
		Unlabled peptide	0.068842	0.0830225	0.071784	0.0986996	0.192723	0.239258	0.217866	0.825866	0.507236	0.713388	1.10286	1.21296	1.17807	2.64975	2.05875	2.0963	3.15153	2.93792	3.48629	4.13193	3.93193	3.93915
		Labeled peptide	4.01174	3.6536	4.02761	3.61733	4.08308	3.4317	4.02122	3.3183	3.75272	3.47754	2.72618	2.4349	2.94442	2.01502	2.04551	1.77114	0.934249	0.827934	1.15925	0.00825249	-0.00265971	-0.00517857
Correction to Account for Precursor Pool Enrichment
		Precursor pool enrichment	0.893723	0.884221	0.878605	0.875163	0.86748	0.834333	0.866396	0.755371	0.814033	0.792857	0.744412	0.70793	0.737752	0.682726	0.705873	0.695665	0.590017	0.570158	0.706913
		Fraction of unlabeld protein that was newly synthesized	0.00120037	0.00155198	0.00178896	0.00194549	0.00232727	0.00454686	0.00238481	0.0146395	0.00643138	0.00888814	0.0166962	0.0249151	0.0180358	0.0319376	0.0254453	0.0281875	0.0689125	0.0794196	0.025176
		Unlabeled peptide	0.0640207	0.0773433	0.0645659	0.0916484	0.183198	0.223583	0.208253	0.776566	0.482945	0.682202	1.05657	1.15075	1.12399	2.58328	2.00535	2.04493	3.08238	2.86649	3.45635	4.13193	3.93193	3.93915
		Labeled peptide	4.01656	3.65928	4.03482	3.62438	4.0926	3.44738	4.03083	3.3676	3.77701	3.50873	2.77247	2.49712	2.9985	2.0815	2.09892	1.82251	1.0034	0.89936	1.18919	0.00825249	-0.00265971	-0.00517857
Normalization to amount of protein at Day 0		Filename	WT_LV_22.raw	WT_LV_21.raw	WT_LV_20.raw	WT_LV_19.raw	WT_LV_18.raw	WT_LV_17.raw	WT_LV_16.raw	WT_LV_15.raw	WT_LV_14.raw	WT_LV_13.raw	WT_LV_12.raw	WT_LV_11.raw	WT_LV_10.raw	WT_LV_9.raw	WT_LV_8.raw	WT_LV_7.raw	WT_LV_6.raw	WT_LV_5.raw	WT_LV_4.raw	WT_LV_3.raw	WT_LV_2.raw	WT_LV_1.raw
		Time (day)	56	56	56	56	42	42	42	28	28	28	18	18	18	10	10	10	5	5	5	0	0	0
		Unlabeled peptide	0.0160012	0.019331	0.0161374	0.0229063	0.045788	0.0558818	0.0520503	0.194093	0.120706	0.170508	0.264077	0.287614	0.280928	0.645657	0.501211	0.511105	0.770402	0.716443	0.863871	1.03272	0.982736	0.984541
		Labeled peptide	1.00389	0.914591	1.00845	0.905868	1.02289	0.861628	1.00745	0.841688	0.944016	0.876962	0.692944	0.624122	0.749438	0.520244	0.524598	0.455513	0.250786	0.224784	0.297224	0.0020626	-0.000664761	-0.00129432

## Sheet: Alpha (Myh) 2L 1
Peptide			Raw LC peak areas for individual isotopomers
LQTENGELAR		Filename	WT_LV_22.raw	WT_LV_21.raw	WT_LV_20.raw	WT_LV_19.raw	WT_LV_18.raw	WT_LV_17.raw	WT_LV_16.raw	WT_LV_15.raw	WT_LV_14.raw	WT_LV_13.raw	WT_LV_12.raw	WT_LV_11.raw	WT_LV_10.raw	WT_LV_9.raw	WT_LV_8.raw	WT_LV_7.raw	WT_LV_6.raw	WT_LV_5.raw	WT_LV_4.raw	WT_LV_3.raw	WT_LV_2.raw	WT_LV_1.raw			Raw LC peak areas for individual isotopomers
		Time (day)	56	56	56	56	42	42	42	28	28	28	18	18	18	10	10	10	5	5	5	0	0	0		Filename	WT_LV_3.raw	WT_LV_2.raw	WT_LV_1.raw
	Isotopomer	Sex	F	M	F	M	F	M	F	M	F	M	F	M	F	M	F	M	F	M	F	M	F	M		Isotopomer				Fractional abundance	% maximum
	M+0		15800000	16000000	9710000	17600000	30400000	28300000	53000000	134000000	101000000	101000000	115000000	151000000	136000000	147000000	244000000	186000000	220000000	270000000	191000000	460000000	598000000	853000000		M+0	460000000	598000000	853000000	54.9112	100
	M+1		9500000	9470000	6200000	10800000	17100000	16600000	31900000	76100000	59200000	59000000	66900000	86700000	78600000	85100000	140000000	105000000	125000000	153000000	109000000	262000000	341000000	479000000		M+1	262000000	341000000	479000000	31.1405	56.7106
	M+2		3610000	3770000	2410000	4230000	6050000	5960000	10900000	26400000	20200000	19400000	22500000	28900000	26500000	27400000	45600000	35800000	40600000	50100000	36300000	86400000	112000000	158000000		M+2	86400000	112000000	158000000	10.2563	18.6779
	M+3		76100000	70300000	53100000	72700000	91500000	74700000	162000000	164000000	176000000	137000000	102000000	118000000	122000000	55600000	104000000	70200000	37900000	46000000	31900000	22700000	29100000	41200000		M+3	22700000	29100000	41200000	2.67798	4.87693
	M+4		44400000	40900000	30400000	42300000	51700000	44400000	90400000	90200000	96500000	76400000	56200000	67700000	68600000	30600000	57000000	37200000	19500000	23900000	15400000	3860000	5010000	7700000		M+4	3860000	5010000	7700000	0.472207	0.859946
	M+5		19600000	17200000	13300000	17300000	21700000	17100000	38200000	34700000	38900000	28500000	20300000	22700000	24300000	10500000	19700000	13100000	6310000	7980000	5280000	1570000	1270000	2070000		M+5	1570000	1270000	2070000	0.145749	0.265426
	M+6		344000000	276000000	238000000	269000000	306000000	191000000	558000000	230000000	376000000	238000000	130000000	127000000	149000000	48400000	106000000	67000000	17200000	17600000	21600000	1190000	1360000	2900000		M+6	1190000	1360000	2900000	0.151269	0.27548
	M+7		205000000	162000000	142000000	158000000	181000000	115000000	329000000	132000000	220000000	137000000	73800000	69700000	83100000	25900000	58000000	36400000	8820000	8730000	12000000	1090000	3480000	3710000		M+7	1090000	3480000	3710000	0.229492	0.417934
	M+8		69500000	54600000	48400000	54500000	61900000	40900000	111000000	43200000	73800000	45900000	24700000	23500000	27400000	8450000	18500000	11500000	3020000	3120000	3760000	53100	47500	550000		M+8	53100	47500	550000	0.0154032	0.028051
	M+9		18400000	14500000	12900000	14400000	15800000	10700000	29200000	11600000	19000000	12400000	6030000	5350000	6850000	2360000	4510000	3050000	659000	656000	799000					M+9	0	0	0	0	0
	M+10		3940000	3050000	2720000	3170000	3490000	2190000	6090000	3030000	4030000	3240000	2010000	2300000	2300000	943000	2920000	1240000	1620000	1660000	1470000					M+10	0	0	0	0	0
	M+11		561000	489000	425000	538000	609000	296000	744000	493000	506000	513000	322000			231000	727000	297000	811000	1030000	512000					M+11	0	0	0	0	0
	M+12		154000	83000	13700	73400	11300		130000	7530000	10700000	30200	36000			41800	109000	24100	157000	157000	62800					M+12	0	0	0	0	0
	M+13																									M+13	0	0	0	0	0
	M+14																									M+14	0	0	0	0	0
	M+15																									M+15	0	0	0	0	0
	M+16																									M+16	0	0	0	0	0
	M+17																									M+17	0	0	0	0	0
	M+18																									M+18	0	0	0	0	0
	M+19																									M+19	0	0	0	0	0
	M+20																									M+20	0	0	0	0	0
		Sum of isotopomers	810565000	668362000	559578700	664611400	787260300	547146000	1420564000	953253000	1195836000	858383200	619798000	702850000	724650000	442525800	801066000	566811100	481597000	583933000	429083800	838863100	1091267500	1548130000
		Total protein abundances/1000	3.36173e+08	3.00632e+08	2.19426e+08	2.83647e+08	3.22118e+08	2.47702e+08	7.02936e+08	4.76208e+08	5.76304e+08	4.19192e+08	2.86964e+08	3.60554e+08	3.36788e+08	1.65422e+08	3.88291e+08	2.81994e+08	1.95183e+08	3.39728e+08	1.43119e+08	3.54743e+08	4.83281e+08	6.57633e+08
Normalized to total protein
		Filename	WT_LV_22.raw	WT_LV_21.raw	WT_LV_20.raw	WT_LV_19.raw	WT_LV_18.raw	WT_LV_17.raw	WT_LV_16.raw	WT_LV_15.raw	WT_LV_14.raw	WT_LV_13.raw	WT_LV_12.raw	WT_LV_11.raw	WT_LV_10.raw	WT_LV_9.raw	WT_LV_8.raw	WT_LV_7.raw	WT_LV_6.raw	WT_LV_5.raw	WT_LV_4.raw	WT_LV_3.raw	WT_LV_2.raw	WT_LV_1.raw
	Isotopomer	Time (day)	56	56	56	56	42	42	42	28	28	28	18	18	18	10	10	10	5	5	5	0	0	0
	M+0		0.0469996	0.0532213	0.0442519	0.062049	0.0943754	0.11425	0.0753981	0.28139	0.175255	0.24094	0.400747	0.418799	0.403814	0.888636	0.628394	0.659589	1.12715	0.794754	1.33455	1.29672	1.23738	1.29708
	M+1		0.0282593	0.0315003	0.0282556	0.0380755	0.0530862	0.0670159	0.0453811	0.159804	0.102724	0.140747	0.23313	0.240463	0.233381	0.514442	0.360554	0.372349	0.640424	0.450361	0.761601	0.738564	0.705594	0.72837
	M+2		0.0107385	0.0125403	0.0109832	0.0149129	0.0187819	0.0240611	0.0155064	0.055438	0.0350509	0.0462795	0.078407	0.0801543	0.0786844	0.165637	0.117438	0.126953	0.20801	0.147471	0.253634	0.243557	0.231749	0.240256
	M+3		0.226372	0.233841	0.241995	0.256305	0.284058	0.301572	0.230462	0.344387	0.305394	0.326819	0.355445	0.327274	0.362245	0.33611	0.26784	0.248942	0.194177	0.135403	0.222891	0.0639901	0.0602134	0.062649
	M+4		0.132075	0.136047	0.138543	0.149129	0.1605	0.179247	0.128604	0.189413	0.167446	0.182255	0.195843	0.187766	0.203689	0.184981	0.146797	0.131918	0.0999061	0.0703505	0.107602	0.0108811	0.0103666	0.0117087
	M+5		0.0583034	0.0572129	0.0606128	0.0609914	0.0673666	0.0690345	0.0543435	0.0728673	0.0674991	0.0679879	0.0707405	0.0629586	0.0721521	0.063474	0.0507351	0.046455	0.0323286	0.0234894	0.0368923	0.00442574	0.00262787	0.00314765
	M+6		1.02328	0.918067	1.08465	0.948363	0.949963	0.771087	0.793814	0.482982	0.652433	0.567759	0.453018	0.352235	0.442414	0.292585	0.272991	0.237594	0.0881223	0.0518062	0.150923	0.00335455	0.0028141	0.00440976
	M+7		0.609806	0.538865	0.647144	0.557031	0.561906	0.464267	0.468037	0.27719	0.381743	0.326819	0.257175	0.193313	0.246743	0.156569	0.149372	0.129081	0.0451883	0.0256971	0.083846	0.00307265	0.00720078	0.00564145
	M+8		0.206739	0.181618	0.220576	0.19214	0.192166	0.165118	0.157909	0.0907167	0.128057	0.109496	0.0860734	0.0651774	0.0813567	0.0510815	0.0476447	0.0407811	0.0154726	0.00918383	0.0262718	0.000149686	9.82865e-05	0.000836333
	M+9		0.0547338	0.0482318	0.0587898	0.0507674	0.0490504	0.043197	0.0415401	0.0243591	0.0329687	0.0295807	0.0210131	0.0148383	0.0203392	0.0142665	0.011615	0.0108158	0.00337632	0.00193096	0.00558275	0	0	0
	M+10		0.0117202	0.0101453	0.012396	0.0111759	0.0108345	0.00884126	0.00866367	0.00636277	0.00699283	0.00772915	0.00700436	0.00637906	0.00682922	0.00570057	0.00752013	0.00439726	0.00829989	0.00488627	0.0102711	0	0	0
	M+11		0.00166878	0.00162658	0.00193687	0.00189673	0.00189061	0.00119498	0.00105842	0.00103526	0.000878008	0.00122378	0.00112209	0	0	0.00139643	0.00187231	0.00105322	0.00415507	0.00303184	0.00357743	0	0	0
	M+12		0.000458098	0.000276085	6.24357e-05	0.000258773	3.50803e-05	0	0.000184939	0.0158124	0.0185666	7.20433e-05	0.000125451	0	0	0.000252687	0.000280717	8.54629e-05	0.000804373	0.000462135	0.000438794	0	0	0
	M+13		0	0	0	0	0	0	0	0	0	0	0	0	0	0	0	0	0	0	0	0	0	0
	M+14		0	0	0	0	0	0	0	0	0	0	0	0	0	0	0	0	0	0	0	0	0	0
	M+15		0	0	0	0	0	0	0	0	0	0	0	0	0	0	0	0	0	0	0	0	0	0
	M+16		0	0	0	0	0	0	0	0	0	0	0	0	0	0	0	0	0	0	0	0	0	0
	M+17		0	0	0	0	0	0	0	0	0	0	0	0	0	0	0	0	0	0	0	0	0	0
	M+18		0	0	0	0	0	0	0	0	0	0	0	0	0	0	0	0	0	0	0	0	0	0
	M+19		0	0	0	0	0	0	0	0	0	0	0	0	0	0	0	0	0	0	0	0	0	0
	M+20		0	0	0	0	0	0	0	0	0	0	0	0	0	0	0	0	0	0	0	0	0	0
Correction to account for Unlabeled Protein in Labeled Fraction
		Natural abundance of unlabeled peptide in labeled fraction	0.00329684	0.00372867	0.00320073	0.00441012	0.00637318	0.00787151	0.0052247	0.0190391	0.0120004	0.0164067	0.0273064	0.0283466	0.0274443	0.0601389	0.0424149	0.0444278	0.0757367	0.0533868	0.0900824	0.0873624	0.083371	0.0868589
		Unlabled peptide	0.0892943	0.100991	0.0866914	0.119448	0.172617	0.213199	0.14151	0.515671	0.325029	0.444373	0.73959	0.767763	0.743324	1.62885	1.1488	1.20332	2.05132	1.44597	2.43987	2.3662	2.25809	2.35256
		Labeled peptide	2.32186	2.1222	2.4635	2.22365	2.2714	1.99569	1.87939	1.48609	1.74998	1.60334	1.42025	1.1816	1.40832	1.04628	0.914254	0.806695	0.416094	0.272854	0.558214	-0.00148859	-4.98369e-05	0.00153387
Correction to Account for Precursor Pool Enrichment
		Precursor pool enrichment	0.893723	0.884221	0.878605	0.875163	0.86748	0.834333	0.866396	0.755371	0.814033	0.792857	0.744412	0.70793	0.737752	0.682726	0.705873	0.695665	0.590017	0.570158	0.706913
		Fraction of unlabeld protein that was newly synthesized	0.0112947	0.0134047	0.0147367	0.0155843	0.0175616	0.0274457	0.0178499	0.0598436	0.0345835	0.0429082	0.065325	0.085305	0.0687739	0.100663	0.086511	0.09262	0.168086	0.184764	0.0858997
		Unlabeled peptide	0.0627699	0.0721565	0.0498444	0.0842451	0.132014	0.15688	0.107354	0.421077	0.262341	0.372492	0.640328	0.657567	0.639315	1.51174	1.06222	1.12098	1.96725	1.38413	2.38741	2.3662	2.25809	2.35256
		Labeled peptide	2.34839	2.15104	2.50035	2.25885	2.312	2.05201	1.91355	1.58068	1.81267	1.67522	1.51952	1.29179	1.51233	1.16339	1.00084	0.889037	0.500164	0.334693	0.61067	-0.00148859	-4.98369e-05	0.00153387
Normalization to amount of protein at Day 0		Filename	WT_LV_22.raw	WT_LV_21.raw	WT_LV_20.raw	WT_LV_19.raw	WT_LV_18.raw	WT_LV_17.raw	WT_LV_16.raw	WT_LV_15.raw	WT_LV_14.raw	WT_LV_13.raw	WT_LV_12.raw	WT_LV_11.raw	WT_LV_10.raw	WT_LV_9.raw	WT_LV_8.raw	WT_LV_7.raw	WT_LV_6.raw	WT_LV_5.raw	WT_LV_4.raw	WT_LV_3.raw	WT_LV_2.raw	WT_LV_1.raw
		Time (day)	56	56	56	56	42	42	42	28	28	28	18	18	18	10	10	10	5	5	5	0	0	0
		Unlabeled peptide	0.0269906	0.0310268	0.0214328	0.0362248	0.0567653	0.0674574	0.0461614	0.18106	0.112805	0.160169	0.275337	0.28275	0.274901	0.65004	0.456747	0.482013	0.845903	0.595168	1.02657	1.01745	0.970964	1.01159
		Labeled peptide	1.00979	0.924932	1.07513	0.971291	0.994144	0.882349	0.822813	0.679682	0.779435	0.720332	0.653382	0.555462	0.650293	0.500249	0.430354	0.38228	0.215067	0.143916	0.262584	-0.000640086	-2.14296e-05	0.000659554

## Sheet: Myl3 2L 1
Peptide			Raw LC peak areas for individual isotopomers
ALGQNPTQAEVLR		Filename	WT_LV_22.raw	WT_LV_21.raw	WT_LV_20.raw	WT_LV_19.raw	WT_LV_18.raw	WT_LV_17.raw	WT_LV_16.raw	WT_LV_15.raw	WT_LV_14.raw	WT_LV_13.raw	WT_LV_12.raw	WT_LV_11.raw	WT_LV_10.raw	WT_LV_9.raw	WT_LV_8.raw	WT_LV_7.raw	WT_LV_6.raw	WT_LV_5.raw	WT_LV_4.raw	WT_LV_3.raw	WT_LV_2.raw	WT_LV_1.raw			Raw LC peak areas for individual isotopomers
		Time (day)	56	56	56	56	42	42	42	28	28	28	18	18	18	10	10	10	5	5	5	0	0	0		Filename	WT_LV_3.raw	WT_LV_2.raw	WT_LV_1.raw
	Isotopomer	Sex	F	M	F	M	F	M	F	M	F	M	F	M	F	M	F	M	F	M	F	M	F	M		Isotopomer				Fractional abundance	% maximum
	M+0		6.71689e+07	5.97684e+07	4.25453e+07	6.36058e+07	1.3913e+08	1.13499e+08	3.08775e+08	5.56738e+08	5.19686e+08	4.41923e+08	4.44903e+08	5.94682e+08	5.8643e+08	5.52482e+08	1.10235e+09	7.83962e+08	9.36955e+08	1348779792	7.64299e+08	2.00102e+09	2.58281e+09	3.51249e+09		M+0	2.00102e+09	2.58281e+09	3.51249e+09	45.8043	100
	M+1		5.30946e+07	4.62409e+07	3.39589e+07	4.96346e+07	1.02887e+08	8.59657e+07	2.45341e+08	4.26267e+08	3.9737e+08	3.37492e+08	3.45379e+08	4.60103e+08	4.44735e+08	4.20429e+08	8.24775e+08	600251019	7.07437e+08	1.03037e+09	5.66089e+08	1.47792e+09	1.94094e+09	2.63842e+09		M+1	1.47792e+09	1.94094e+09	2.63842e+09	34.2178	74.7043
	M+2		2.56476e+07	2.28522e+07	1.679e+07	2.43413e+07	4.7537e+07	3.87155e+07	1.08051e+08	1.81066e+08	1.69965e+08	1.43564e+08	1.49161e+08	1.99377e+08	1.90315e+08	1.77801e+08	3.5127e+08	2.53303e+08	3.02094e+08	4.41578e+08	2.42019e+08	6.17974e+08	8.10663e+08	1.1117e+09		M+2	6.17974e+08	8.10663e+08	1.1117e+09	14.339	31.3049
	M+3		3.09817e+08	3.03836e+08	2.18561e+08	3.09639e+08	3.87537e+08	3.08651e+08	7.82953e+08	7.47981e+08	7.84593e+08	6.0004e+08	4.15242e+08	5.44261e+08	5.27839e+08	2.54365e+08	5.0649e+08	3.5721e+08	2.26324e+08	3.32656e+08	1.88325e+08	1.83048e+08	2.39603e+08	3.36668e+08		M+3	1.83048e+08	2.39603e+08	3.36668e+08	4.27613	9.33566
	M+4		2.43276e+08	2.36953e+08	1.70116e+08	2.39338e+08	2.91753e+08	2.29776e+08	5.94093e+08	5.54897e+08	5.81349e+08	4.47201e+08	2.875e+08	3.79637e+08	3.70795e+08	1.62893e+08	3.32288e+08	2.29686e+08	1.26411e+08	1.86795e+08	1.07697e+08	4.48769e+07	6.09535e+07	8.33608e+07		M+4	4.48769e+07	6.09535e+07	8.33608e+07	1.06495	2.32501
	M+5		1.17469e+08	1.15309e+08	8.36191e+07	1.17682e+08	1.40243e+08	1.07699e+08	2.88564e+08	2.48271e+08	2.68255e+08	1.98876e+08	1.31316e+08	1.68259e+08	1.65344e+08	6.87009e+07	1.43131e+08	9.83941e+07	5.03889e+07	7.44439e+07	4.42846e+07	1.04182e+07	1.31627e+07	2.03038e+07		M+5	1.04182e+07	1.31627e+07	2.03038e+07	0.245518	0.536016
	M+6		1.30952e+09	1194225900	9.40603e+08	1.12017e+09	1.25379e+09	7.48188e+08	2.60122e+09	1.07974e+09	1.67447e+09	1.0463e+09	5.06537e+08	5.64113e+08	6.38546e+08	1.8775e+08	4.48872e+08	3.02597e+08	7.96879e+07	9.71115e+07	1.08414e+08	1.93094e+06	2.51738e+06	4.48686e+06		M+6	1.93094e+06	2.51738e+06	4.48686e+06	0.0490936	0.107181
	M+7		1.03102e+09	9.2009e+08	7.22753e+08	8.81597e+08	9.71387e+08	5.77102e+08	1.97443e+09	7.98098e+08	1.25741e+09	7.86372e+08	3.61494e+08	4.03426e+08	4.61907e+08	1.30718e+08	3.12354e+08	2.12582e+08	5.15733e+07	6.31345e+07	7.30369e+07	30524.1	258225	323841		M+7	30524.1	258225	323841	0.0031583	0.00689519
	M+8		4.34318e+08	3.85176e+08	3.08465e+08	3.72698e+08	4.04309e+08	2.40675e+08	8.36123e+08	3.27721e+08	5.2567e+08	3.27269e+08	1.53296e+08	1.67126e+08	1.89124e+08	5.29013e+07	1.32623e+08	8.60972e+07	2.09094e+07	2.5047e+07	3.08714e+07					M+8	0	0	0	0	0
	M+9		1.4559e+08	1.26454e+08	1.00694e+08	1.23185e+08	1.34709e+08	7.87861e+07	2.69952e+08	1.05511e+08	1.70264e+08	1.05773e+08	4.7601e+07	5.26306e+07	6.1444e+07	1.66865e+07	3.95023e+07	2.66034e+07	6.29312e+06	7.21864e+06	9.09665e+06					M+9	0	0	0	0	0
	M+10		3.87356e+07	3.50795e+07	2.75258e+07	3.25898e+07	3.63734e+07	2.06651e+07	7.55738e+07	2.92353e+07	4.76923e+07	2.9067e+07	1.48306e+07	1.53786e+07	1.76499e+07	4.4622e+06	1.15914e+07	7.74141e+06	1.66931e+06	1.90436e+06	2.34653e+06					M+10	0	0	0	0	0
	M+11		1.02476e+07	8.4747e+06	6.44417e+06	8.31154e+06	8.88855e+06	5.16605e+06	1.94154e+07	7.44923e+06	1.24142e+07	8.28136e+06	4.15953e+06	4.40534e+06	4.72246e+06	1.01441e+06	3.35945e+06	2.07672e+06	319247	265421	532025					M+11	0	0	0	0	0
	M+12		2.14381e+06	2.05808e+06	1.35831e+06	1.59705e+06	2.05972e+06	1.00648e+06	4.73554e+06	1.62869e+06	3.03963e+06	1.77071e+06	1.19864e+06	650509	800501	61472.1	523900	214723			33447.5					M+12	0	0	0	0	0
	M+13		155240	113674	89675.3	24398.5	83273.4	41707.1	397777	40489.3	88961.6				77843.7	10796										M+13	0	0	0	0	0
	M+14																									M+14	0	0	0	0	0
	M+15																									M+15	0	0	0	0	0
	M+16																									M+16	0	0	0	0	0
	M+17																									M+17	0	0	0	0	0
	M+18																									M+18	0	0	0	0	0
	M+19																									M+19	0	0	0	0	0
	M+20																									M+20	0	0	0	0	0
		Sum of isotopomers	3.7882e+09	3.45663e+09	2.67352e+09	3.34441e+09	3.92069e+09	2.55594e+09	8.10962e+09	5.06464e+09	6.41227e+09	4.47393e+09	2.86262e+09	3.55405e+09	3.65973e+09	2.03028e+09	4.20913e+09	2.96072e+09	2.51006e+09	3.6093e+09	2.13704e+09	4.33722e+09	5.65091e+09	7.70775e+09
		Total protein abundances/1000	3.36173e+08	3.00632e+08	2.19426e+08	2.83647e+08	3.22118e+08	2.47702e+08	7.02936e+08	4.76208e+08	5.76304e+08	4.19192e+08	2.86964e+08	3.60554e+08	3.36788e+08	1.65422e+08	3.88291e+08	2.81994e+08	1.95183e+08	3.39728e+08	1.43119e+08	3.54743e+08	4.83281e+08	6.57633e+08
Normalized to total protein
		Filename	WT_LV_22.raw	WT_LV_21.raw	WT_LV_20.raw	WT_LV_19.raw	WT_LV_18.raw	WT_LV_17.raw	WT_LV_16.raw	WT_LV_15.raw	WT_LV_14.raw	WT_LV_13.raw	WT_LV_12.raw	WT_LV_11.raw	WT_LV_10.raw	WT_LV_9.raw	WT_LV_8.raw	WT_LV_7.raw	WT_LV_6.raw	WT_LV_5.raw	WT_LV_4.raw	WT_LV_3.raw	WT_LV_2.raw	WT_LV_1.raw
	Isotopomer	Time (day)	56	56	56	56	42	42	42	28	28	28	18	18	18	10	10	10	5	5	5	0	0	0
	M+0		0.199805	0.198809	0.193894	0.224243	0.431924	0.458209	0.439265	1.16911	0.901757	1.05422	1.55038	1.64935	1.74124	3.33983	2.83897	2.78007	4.80039	3.97018	5.34029	5.64077	5.34432	5.34111
	M+1		0.157938	0.153812	0.154762	0.174987	0.319409	0.347053	0.349023	0.895129	0.689514	0.8051	1.20356	1.2761	1.32052	2.54155	2.12412	2.1286	3.62448	3.03293	3.95536	4.16617	4.01617	4.012
	M+2		0.0762928	0.0760139	0.0765177	0.0858154	0.147576	0.156298	0.153713	0.380225	0.294923	0.342478	0.519791	0.552974	0.565089	1.07483	0.904655	0.898258	1.54775	1.2998	1.69103	1.74203	1.67742	1.69046
	M+3		0.921601	1.01066	0.996059	1.09164	1.20309	1.24606	1.11383	1.5707	1.36142	1.43142	1.44702	1.50951	1.56727	1.53767	1.30441	1.26673	1.15955	0.979185	1.31586	0.516001	0.495785	0.51194
	M+4		0.723663	0.788185	0.775278	0.843791	0.905732	0.92763	0.84516	1.16524	1.00875	1.06681	1.00187	1.05292	1.10097	0.984715	0.855771	0.814509	0.647651	0.549839	0.752496	0.126505	0.126124	0.126759
	M+5		0.34943	0.383554	0.381081	0.414888	0.435377	0.43479	0.410512	0.52135	0.465475	0.474427	0.457605	0.466668	0.490942	0.415307	0.368618	0.348923	0.258162	0.219128	0.309424	0.0293684	0.027236	0.0308741
	M+6		3.89538	3.97239	4.28666	3.94917	3.89234	3.02051	3.7005	2.26736	2.90553	2.49599	1.76516	1.56457	1.89599	1.13497	1.15602	1.07306	0.408272	0.285851	0.757508	0.00544322	0.00520894	0.00682275
	M+7		3.06693	3.06052	3.29384	3.10808	3.01563	2.32982	2.80884	1.67594	2.18185	1.87592	1.25972	1.1189	1.37151	0.790211	0.804433	0.753854	0.26423	0.185839	0.510321	8.60457e-05	0.000534316	0.000492435
	M+8		1.29195	1.28122	1.40578	1.31395	1.25516	0.971631	1.18947	0.688189	0.912139	0.780713	0.5342	0.463524	0.561551	0.319796	0.341556	0.305316	0.107127	0.0737267	0.215704	0	0	0
	M+9		0.433081	0.420628	0.458898	0.434288	0.418199	0.318068	0.384035	0.221565	0.295441	0.252325	0.165878	0.145971	0.182441	0.100872	0.101734	0.0943403	0.0322421	0.0212483	0.0635598	0	0	0
	M+10		0.115225	0.116686	0.125445	0.114896	0.112919	0.0834273	0.107512	0.0613919	0.0827554	0.0693406	0.0516811	0.0426526	0.0524066	0.0269746	0.0298524	0.0274524	0.00855255	0.00560555	0.0163956	0	0	0
	M+11		0.0304831	0.0281897	0.0293683	0.0293024	0.0275941	0.0208559	0.0276204	0.0156428	0.0215411	0.0197555	0.0144949	0.0122182	0.014022	0.00613227	0.00865189	0.00736444	0.00163563	0.000781277	0.00371735	0	0	0
	M+12		0.00637712	0.00684586	0.00619029	0.00563043	0.00639429	0.00406326	0.00673681	0.00342011	0.00527435	0.0042241	0.00417696	0.00180419	0.00237687	0.000371608	0.00134925	0.000761446	0	0	0.000233703	0	0	0
	M+13		0.000461786	0.000378118	0.000408682	8.60173e-05	0.000258518	0.000168376	0.000565879	8.50245e-05	0.000154366	0	0	0	0.000231135	6.52634e-05	0	0	0	0	0	0	0	0
	M+14		0	0	0	0	0	0	0	0	0	0	0	0	0	0	0	0	0	0	0	0	0	0
	M+15		0	0	0	0	0	0	0	0	0	0	0	0	0	0	0	0	0	0	0	0	0	0
	M+16		0	0	0	0	0	0	0	0	0	0	0	0	0	0	0	0	0	0	0	0	0	0
	M+17		0	0	0	0	0	0	0	0	0	0	0	0	0	0	0	0	0	0	0	0	0	0
	M+18		0	0	0	0	0	0	0	0	0	0	0	0	0	0	0	0	0	0	0	0	0	0
	M+19		0	0	0	0	0	0	0	0	0	0	0	0	0	0	0	0	0	0	0	0	0	0
	M+20		0	0	0	0	0	0	0	0	0	0	0	0	0	0	0	0	0	0	0	0	0	0
Correction to account for Unlabeled Protein in Labeled Fraction
		Natural abundance of unlabeled peptide in labeled fraction	0.0259372	0.0256145	0.0254077	0.0289855	0.0537173	0.0574612	0.0562924	0.146077	0.112716	0.131576	0.195632	0.207865	0.216734	0.415692	0.350646	0.347012	0.595946	0.496168	0.656544	0.690147	0.659607	0.659945
		Unlabled peptide	0.459973	0.45425	0.450581	0.514031	0.952627	1.01902	0.998294	2.59054	1.99891	2.33338	3.46936	3.68629	3.84358	7.37191	6.21839	6.15394	10.5686	8.79908	11.6432	12.2391	11.6975	11.7035
		Labeled peptide	10.8086	11.0436	11.7336	11.2767	11.219	9.29957	10.5385	8.04482	9.12762	8.33936	6.50616	6.17088	7.02298	4.9014	4.62175	4.3453	2.29147	1.82504	3.28867	-0.012742	-0.00471766	0.0169436
Correction to Account for Precursor Pool Enrichment
		Precursor pool enrichment	0.893723	0.884221	0.878605	0.875163	0.86748	0.834333	0.866396	0.755371	0.814033	0.792857	0.744412	0.70793	0.737752	0.682726	0.705873	0.695665	0.590017	0.570158	0.706913
		Fraction of unlabeld protein that was newly synthesized	0.0112947	0.0134047	0.0147367	0.0155843	0.0175616	0.0274457	0.0178499	0.0598436	0.0345835	0.0429082	0.065325	0.085305	0.0687739	0.100663	0.086511	0.09262	0.168086	0.184764	0.0858997
		Unlabeled peptide	0.336498	0.304202	0.275081	0.33551	0.752082	0.756585	0.806764	2.07846	1.67194	1.95951	3.01464	3.11079	3.32491	6.8233	5.78069	5.7104	10.1056	8.38545	11.3342	12.2391	11.6975	11.7035
		Labeled peptide	10.9321	11.1937	11.9091	11.4553	11.4195	9.562	10.73	8.55689	9.45459	8.71323	6.96088	6.74639	7.54164	5.45001	5.05944	4.78885	2.75446	2.23866	3.59771	-0.012742	-0.00471766	0.0169436
Normalization to amount of protein at Day 0		Filename	WT_LV_22.raw	WT_LV_21.raw	WT_LV_20.raw	WT_LV_19.raw	WT_LV_18.raw	WT_LV_17.raw	WT_LV_16.raw	WT_LV_15.raw	WT_LV_14.raw	WT_LV_13.raw	WT_LV_12.raw	WT_LV_11.raw	WT_LV_10.raw	WT_LV_9.raw	WT_LV_8.raw	WT_LV_7.raw	WT_LV_6.raw	WT_LV_5.raw	WT_LV_4.raw	WT_LV_3.raw	WT_LV_2.raw	WT_LV_1.raw
		Time (day)	56	56	56	56	42	42	42	28	28	28	18	18	18	10	10	10	5	5	5	0	0	0
		Unlabeled peptide	0.0283246	0.0256061	0.0231548	0.0282414	0.0633063	0.0636854	0.0679092	0.174954	0.140735	0.164941	0.253757	0.26185	0.279874	0.57435	0.486588	0.480671	0.850634	0.705843	0.954051	1.03022	0.984636	0.98514
		Labeled peptide	0.920209	0.942226	1.00245	0.964243	0.961235	0.804879	0.903197	0.720274	0.795838	0.733434	0.58593	0.567875	0.634816	0.458753	0.425877	0.4031	0.231856	0.188439	0.302837	-0.00107256	-0.000397108	0.00142622

## Sheet: Myl3 2L 2
Peptide			Raw LC peak areas for individual isotopomers
HVLATLGER		Filename	WT_LV_22.raw	WT_LV_21.raw	WT_LV_20.raw	WT_LV_19.raw	WT_LV_18.raw	WT_LV_17.raw	WT_LV_16.raw	WT_LV_15.raw	WT_LV_14.raw	WT_LV_13.raw	WT_LV_12.raw	WT_LV_11.raw	WT_LV_10.raw	WT_LV_9.raw	WT_LV_8.raw	WT_LV_7.raw	WT_LV_6.raw	WT_LV_5.raw	WT_LV_4.raw	WT_LV_3.raw	WT_LV_2.raw	WT_LV_1.raw			Raw LC peak areas for individual isotopomers
		Time (day)	56	56	56	56	42	42	42	28	28	28	18	18	18	10	10	10	5	5	5	0	0	0		Filename	WT_LV_3.raw	WT_LV_2.raw	WT_LV_1.raw
	Isotopomer	Sex	F	M	F	M	F	M	F	M	F	M	F	M	F	M	F	M	F	M	F	M	F	M		Isotopomer				Fractional abundance	% maximum
	M+0		1.6894e+06	1.65405e+06	1.04203e+06	1.68589e+06	4.68563e+06	3.27314e+06	2.10704e+07	3.29641e+07	3.27919e+07	2.41264e+07	3.55726e+07	4.14235e+07	4.03338e+07	3.48596e+07	7.03566e+07	4.8609e+07	3.84154e+07	7.84143e+07	3.21838e+07	9.50027e+07	1.46129e+08	2.05858e+08		M+0	9.50027e+07	1.46129e+08	2.05858e+08	58.2996	100
	M+1		823812	637325	430970	667546	2.2345e+06	1.60443e+06	1.10715e+07	1.73734e+07	1.66347e+07	1.28854e+07	1.8926e+07	2.27908e+07	2.26286e+07	1.88007e+07	3.89165e+07	2.64419e+07	1.94934e+07	4.13889e+07	1.67765e+07	4.99844e+07	7.64866e+07	1.02949e+08		M+1	4.99844e+07	7.64866e+07	1.02949e+08	30.1099	51.6468
	M+2		29816.9				403148	238238	3.33158e+06	5.02371e+06	4.65401e+06	3.77091e+06	5.40497e+06	6.44666e+06	6.48629e+06	5.58327e+06	1.16582e+07	7.56001e+06	6.01401e+06	1.22535e+07	4.95161e+06	1.50361e+07	2.36149e+07	3.24914e+07		M+2	1.50361e+07	2.36149e+07	3.24914e+07	9.28302	15.9229
	M+3		1.16514e+07	1.12801e+07	7.23037e+06	1.09715e+07	1.51167e+07	1.04901e+07	5.53642e+07	4.87612e+07	5.00918e+07	3.51624e+07	2.84154e+07	3.4353e+07	3.37404e+07	1.47336e+07	2.8226e+07	1.79575e+07	7.28389e+06	1.40906e+07	6.00169e+06	3.46635e+06	5.2482e+06	7.48877e+06		M+3	3.46635e+06	5.2482e+06	7.48877e+06	2.11398	3.62605
	M+4		6.33523e+06	5.90541e+06	3.77569e+06	5.80011e+06	8.07728e+06	5.26582e+06	2.98354e+07	2.48846e+07	2.73124e+07	1.87293e+07	1.52745e+07	1.83019e+07	1.805e+07	7.41906e+06	1.4441e+07	9.22078e+06	3.22778e+06	6.52925e+06	2.81334e+06	348182	323083	837779		M+4	348182	323083	837779	0.193483	0.331876
	M+5		2.30163e+06	2.24245e+06	1.67604e+06	2.03239e+06	2.88163e+06	1.75553e+06	1.06176e+07	8.45931e+06	8.9345e+06	6.3599e+06	4.8655e+06	5.65839e+06	5.64212e+06	2.24828e+06	4.24043e+06	2.66242e+06	922898	1.67616e+06	707562					M+5	0	0	0	0	0
	M+6		5.2557e+07	4.60582e+07	3.10583e+07	4.28453e+07	5.21754e+07	2.65636e+07	1.57037e+08	6.43558e+07	9.71522e+07	5.74809e+07	3.2376e+07	3.36296e+07	3.77109e+07	1.15917e+07	2.53688e+07	1.53263e+07	2.91627e+06	4.48988e+06	3.98369e+06					M+6	0	0	0	0	0
	M+7		2.85068e+07	2.46975e+07	1.67229e+07	2.28629e+07	2.85519e+07	1.44921e+07	8.82807e+07	3.44029e+07	5.45799e+07	3.10236e+07	1.75204e+07	1.7829e+07	2.05108e+07	6.02354e+06	1.33599e+07	7.75307e+06	1.40536e+06	2.32457e+06	1.97359e+06					M+7	0	0	0	0	0
	M+8		8.52778e+06	7.71863e+06	5.21608e+06	7.12097e+06	8.49677e+06	4.38575e+06	2.60264e+07	1.03865e+07	1.64207e+07	9.50987e+06	5.18736e+06	5.2439e+06	6.0487e+06	1.56986e+06	3.85763e+06	2.31053e+06	267024	361260	444067					M+8	0	0	0	0	0
	M+9		1.75505e+06	1.3601e+06	807557	1.20913e+06	1.78509e+06	518766	5.38591e+06	1.94305e+06	3.1157e+06	1.51041e+06	964458	1.00684e+06	1.11889e+06	127500	735619	431733			7486.1					M+9	0	0	0	0	0
	M+10		21421.6						399539	64432.6	95864.6		41223.3	47842.3	17904.4											M+10	0	0	0	0	0
	M+11																									M+11	0	0	0	0	0
	M+12																									M+12	0	0	0	0	0
	M+13																									M+13	0	0	0	0	0
	M+14																									M+14	0	0	0	0	0
	M+15																									M+15	0	0	0	0	0
	M+16																									M+16	0	0	0	0	0
	M+17																									M+17	0	0	0	0	0
	M+18																									M+18	0	0	0	0	0
	M+19																									M+19	0	0	0	0	0
	M+20																									M+20	0	0	0	0	0
		Sum of isotopomers	1.14199e+08	1.01554e+08	6.79599e+07	9.51958e+07	1.24408e+08	6.85874e+07	4.0842e+08	2.48619e+08	3.11784e+08	2.00559e+08	1.64548e+08	1.86731e+08	1.92288e+08	1.02957e+08	2.11161e+08	1.38273e+08	7.99461e+07	1.61529e+08	6.98433e+07	1.63838e+08	2.51802e+08	3.49624e+08
		Total protein abundances/1000	3.36173e+08	3.00632e+08	2.19426e+08	2.83647e+08	3.22118e+08	2.47702e+08	7.02936e+08	4.76208e+08	5.76304e+08	4.19192e+08	2.86964e+08	3.60554e+08	3.36788e+08	1.65422e+08	3.88291e+08	2.81994e+08	1.95183e+08	3.39728e+08	1.43119e+08	3.54743e+08	4.83281e+08	6.57633e+08
Normalized to total protein
		Filename	WT_LV_22.raw	WT_LV_21.raw	WT_LV_20.raw	WT_LV_19.raw	WT_LV_18.raw	WT_LV_17.raw	WT_LV_16.raw	WT_LV_15.raw	WT_LV_14.raw	WT_LV_13.raw	WT_LV_12.raw	WT_LV_11.raw	WT_LV_10.raw	WT_LV_9.raw	WT_LV_8.raw	WT_LV_7.raw	WT_LV_6.raw	WT_LV_5.raw	WT_LV_4.raw	WT_LV_3.raw	WT_LV_2.raw	WT_LV_1.raw
	Isotopomer	Time (day)	56	56	56	56	42	42	42	28	28	28	18	18	18	10	10	10	5	5	5	0	0	0
	M+0		0.0050254	0.00550192	0.00474887	0.00594362	0.0145463	0.013214	0.0299749	0.069222	0.0569004	0.0575545	0.123962	0.114888	0.11976	0.210731	0.181196	0.172376	0.196817	0.230815	0.224874	0.267807	0.302369	0.313029
	M+1		0.00245056	0.00211995	0.00196408	0.00235344	0.00693691	0.00647724	0.0157503	0.0364827	0.0288645	0.0307386	0.0659524	0.0632105	0.0671894	0.113653	0.100225	0.0937678	0.0998725	0.12183	0.11722	0.140903	0.158265	0.156544
	M+2		8.86951e-05	0	0	0	0.00125156	0.000961791	0.00473952	0.0105494	0.00807562	0.00899566	0.018835	0.0178798	0.0192593	0.0337517	0.0300243	0.0268091	0.0308121	0.0360686	0.0345977	0.042386	0.0488638	0.0494066
	M+3		0.034659	0.0375213	0.0329513	0.0386801	0.0469292	0.0423496	0.0787614	0.102395	0.086919	0.0838814	0.0990206	0.0952781	0.100183	0.089067	0.0726928	0.0636806	0.0373182	0.0414762	0.0419349	0.00977146	0.0108595	0.0113875
	M+4		0.0188452	0.0196434	0.0172071	0.0204484	0.0250755	0.0212587	0.042444	0.0522557	0.0473924	0.0446796	0.0532279	0.0507604	0.0535945	0.0448493	0.0371912	0.0326985	0.0165372	0.0192191	0.0196573	0.000981507	0.00066852	0.00127393
	M+5		0.00684657	0.00745914	0.0076383	0.00716522	0.00894589	0.00708726	0.0151046	0.0177639	0.0155031	0.0151718	0.0169551	0.0156936	0.0167527	0.0135912	0.0109208	0.00944141	0.00472837	0.00493383	0.00494386	0	0	0
	M+6		0.156339	0.153205	0.141543	0.151052	0.161976	0.10724	0.223402	0.135142	0.168578	0.137123	0.112822	0.0932718	0.111972	0.0700737	0.0653344	0.0543497	0.0149412	0.0132161	0.0278347	0	0	0
	M+7		0.084798	0.0821522	0.0762123	0.0806035	0.0886381	0.0585062	0.125589	0.0722434	0.0947067	0.074008	0.0610542	0.0494489	0.0609012	0.0364132	0.0344068	0.0274938	0.0072002	0.00684245	0.0137898	0	0	0
	M+8		0.0253673	0.0256747	0.0237715	0.0251051	0.0263778	0.0177057	0.0370253	0.0218109	0.0284931	0.0226862	0.0180767	0.014544	0.01796	0.00949001	0.0099349	0.00819355	0.00136807	0.00106338	0.00310277	0	0	0
	M+9		0.00522068	0.00452415	0.00368032	0.00426281	0.00554173	0.00209431	0.00766203	0.00408025	0.00540634	0.00360314	0.0033609	0.00279248	0.00332223	0.000770754	0.0018945	0.001531	0	0	5.23067e-05	0	0	0
	M+10		6.37221e-05	0	0	0	0	0	0.000568386	0.000135304	0.000166344	0	0.000143653	0.000132691	5.31622e-05	0	0	0	0	0	0	0	0	0
	M+11		0	0	0	0	0	0	0	0	0	0	0	0	0	0	0	0	0	0	0	0	0	0
	M+12		0	0	0	0	0	0	0	0	0	0	0	0	0	0	0	0	0	0	0	0	0	0
	M+13		0	0	0	0	0	0	0	0	0	0	0	0	0	0	0	0	0	0	0	0	0	0
	M+14		0	0	0	0	0	0	0	0	0	0	0	0	0	0	0	0	0	0	0	0	0	0
	M+15		0	0	0	0	0	0	0	0	0	0	0	0	0	0	0	0	0	0	0	0	0	0
	M+16		0	0	0	0	0	0	0	0	0	0	0	0	0	0	0	0	0	0	0	0	0	0
	M+17		0	0	0	0	0	0	0	0	0	0	0	0	0	0	0	0	0	0	0	0	0	0
	M+18		0	0	0	0	0	0	0	0	0	0	0	0	0	0	0	0	0	0	0	0	0	0
	M+19		0	0	0	0	0	0	0	0	0	0	0	0	0	0	0	0	0	0	0	0	0	0
	M+20		0	0	0	0	0	0	0	0	0	0	0	0	0	0	0	0	0	0	0	0	0	0
Correction to account for Unlabeled Protein in Labeled Fraction
		Natural abundance of unlabeled peptide in labeled fraction	0.000178674	0.000180026	0.000158557	0.000195973	0.000536987	0.000487816	0.00119196	0.00274588	0.00221648	0.00229792	0.00493057	0.00462894	0.00487057	0.00845902	0.0073562	0.00691944	0.00773546	0.00918126	0.0088973	0.0106547	0.0120341	0.0122581
		Unlabled peptide	0.00774333	0.0078019	0.00687151	0.00849303	0.0232718	0.0211408	0.0516567	0.119	0.096057	0.0995867	0.21368	0.200608	0.211079	0.366595	0.318801	0.299873	0.335237	0.397895	0.385589	0.461751	0.521532	0.531237
		Labeled peptide	0.331961	0.33	0.302846	0.327121	0.362947	0.255754	0.529364	0.40308	0.444949	0.378855	0.359731	0.317293	0.359868	0.255796	0.225019	0.190469	0.0743578	0.0775698	0.102418	9.8242e-05	-0.000506095	0.000403318
Correction to Account for Precursor Pool Enrichment
		Precursor pool enrichment	0.893723	0.884221	0.878605	0.875163	0.86748	0.834333	0.866396	0.755371	0.814033	0.792857	0.744412	0.70793	0.737752	0.682726	0.705873	0.695665	0.590017	0.570158	0.706913
		Fraction of unlabeld protein that was newly synthesized	0.0112947	0.0134047	0.0147367	0.0155843	0.0175616	0.0274457	0.0178499	0.0598436	0.0345835	0.0429082	0.065325	0.085305	0.0687739	0.100663	0.086511	0.09262	0.168086	0.184764	0.0858997
		Unlabeled peptide	0.00395108	0.00331824	0.00234181	0.0033144	0.0167839	0.0139234	0.0420359	0.0933428	0.0801178	0.0826019	0.188538	0.171017	0.184502	0.337964	0.297491	0.280431	0.320213	0.380315	0.375964	0.461751	0.521532	0.531237
		Labeled peptide	0.335753	0.334483	0.307375	0.332299	0.369435	0.262971	0.538985	0.428738	0.460888	0.39584	0.384872	0.346884	0.386446	0.284427	0.246329	0.209911	0.0893816	0.0951502	0.112043	9.8242e-05	-0.000506095	0.000403318
Normalization to amount of protein at Day 0		Filename	WT_LV_22.raw	WT_LV_21.raw	WT_LV_20.raw	WT_LV_19.raw	WT_LV_18.raw	WT_LV_17.raw	WT_LV_16.raw	WT_LV_15.raw	WT_LV_14.raw	WT_LV_13.raw	WT_LV_12.raw	WT_LV_11.raw	WT_LV_10.raw	WT_LV_9.raw	WT_LV_8.raw	WT_LV_7.raw	WT_LV_6.raw	WT_LV_5.raw	WT_LV_4.raw	WT_LV_3.raw	WT_LV_2.raw	WT_LV_1.raw
		Time (day)	56	56	56	56	42	42	42	28	28	28	18	18	18	10	10	10	5	5	5	0	0	0
		Unlabeled peptide	0.0078264	0.00657285	0.00463872	0.00656524	0.033246	0.0275798	0.0832657	0.184896	0.158699	0.16362	0.373461	0.338754	0.365466	0.669446	0.589277	0.555484	0.634287	0.753336	0.744719	0.914648	1.03306	1.05229
		Labeled peptide	0.665068	0.662553	0.608857	0.658227	0.731787	0.5209	1.06763	0.849254	0.912937	0.784089	0.762365	0.687116	0.765481	0.563401	0.487935	0.415797	0.177049	0.188476	0.221937	0.0001946	-0.00100248	0.000798901

## Sheet: Myl3 2L 3
Peptide			Raw LC peak areas for individual isotopomers
EAFLLFDR		Filename	WT_LV_22.raw	WT_LV_21.raw	WT_LV_20.raw	WT_LV_19.raw	WT_LV_18.raw	WT_LV_17.raw	WT_LV_16.raw	WT_LV_15.raw	WT_LV_14.raw	WT_LV_13.raw	WT_LV_12.raw	WT_LV_11.raw	WT_LV_10.raw	WT_LV_9.raw	WT_LV_8.raw	WT_LV_7.raw	WT_LV_6.raw	WT_LV_5.raw	WT_LV_4.raw	WT_LV_3.raw	WT_LV_2.raw	WT_LV_1.raw			Raw LC peak areas for individual isotopomers
		Time (day)	56	56	56	56	42	42	42	28	28	28	18	18	18	10	10	10	5	5	5	0	0	0		Filename	WT_LV_3.raw	WT_LV_2.raw	WT_LV_1.raw
	Isotopomer	Sex	F	M	F	M	F	M	F	M	F	M	F	M	F	M	F	M	F	M	F	M	F	M		Isotopomer				Fractional abundance	% maximum
	M+0		3.27237e+07	3.36413e+07	2.75157e+07	3.79498e+07	7.05719e+07	6.91561e+07	1.12481e+08	2.63951e+08	1.79025e+08	2.17151e+08	3.48505e+08	3.79921e+08	2.92283e+08	4.89498e+08	5.83108e+08	6.58994e+08	6.25869e+08	9.63163e+08	6.19279e+08	7.79699e+08	1.03711e+09	1.05661e+09		M+0	7.79699e+08	1.03711e+09	1.05661e+09	55.9358	100
	M+1		1.77707e+07	1.84699e+07	1.49479e+07	2.0844e+07	3.87244e+07	3.69931e+07	6.09468e+07	1.4583e+08	9.86096e+07	1.23075e+08	2.04751e+08	2.24152e+08	1.68965e+08	2.93246e+08	3.32172e+08	3.7717e+08	3.76768e+08	5.66758e+08	3.68046e+08	4.34513e+08	5.88632e+08	5.87716e+08		M+1	4.34513e+08	5.88632e+08	5.87716e+08	31.3435	56.0348
	M+2		6.42842e+06	6.90529e+06	5.16054e+06	7.85368e+06	1.37793e+07	1.35741e+07	2.06232e+07	4.9701e+07	3.14279e+07	4.14537e+07	6.66296e+07	7.20556e+07	5.64214e+07	9.23948e+07	1.10243e+08	1.24908e+08	1.18744e+08	1.82283e+08	1.16413e+08	1.39542e+08	1.85422e+08	1.89949e+08		M+2	1.39542e+08	1.85422e+08	1.89949e+08	10.0224	17.9177
	M+3		1.56333e+08	2.01677e+08	1.48134e+08	2.00421e+08	2.15791e+08	1.90674e+08	2.79202e+08	3.73419e+08	2.66226e+08	3.13104e+08	3.10139e+08	3.2592e+08	2.60583e+08	1.98862e+08	2.3697e+08	2.60407e+08	1.22166e+08	1.78687e+08	1.20978e+08	3.20062e+07	4.15011e+07	4.43047e+07		M+3	3.20062e+07	4.15011e+07	4.43047e+07	2.29339	4.10004
	M+4		9.06321e+07	1.15797e+08	8.51042e+07	1.16783e+08	1.24588e+08	1.11159e+08	1.60443e+08	2.11774e+08	1.54538e+08	1.79234e+08	1.74427e+08	1.83759e+08	1.46587e+08	1.08056e+08	1.30051e+08	1.42005e+08	5.94297e+07	8.78989e+07	6.07774e+07	5.59029e+06	7.50944e+06	7.72464e+06		M+4	5.59029e+06	7.50944e+06	7.72464e+06	0.404998	0.724042
	M+5		3.52815e+07	4.41908e+07	3.27491e+07	4.34886e+07	4.6121e+07	4.02874e+07	5.99896e+07	7.2721e+07	5.56664e+07	6.17187e+07	5.7786e+07	5.93265e+07	4.79632e+07	3.43905e+07	4.04289e+07	4.50453e+07	1.89991e+07	2.78154e+07	1.85014e+07					M+5	0	0	0	0	0
	M+6		6.79751e+08	7.78274e+08	6.28143e+08	7.47676e+08	7.37122e+08	4.81519e+08	9.02229e+08	5.15731e+08	5.67868e+08	5.43315e+08	3.78702e+08	3.30695e+08	3.15445e+08	1.59308e+08	2.21895e+08	2.32939e+08	5.16322e+07	6.05875e+07	8.77931e+07					M+6	0	0	0	0	0
	M+7		3.93051e+08	4.50167e+08	3.65194e+08	4.3052e+08	4.25696e+08	2.77628e+08	5.20704e+08	2.94368e+08	3.20403e+08	3.13826e+08	2.20021e+08	1.90559e+08	1.80272e+08	8.99296e+07	1.25185e+08	1.31097e+08	2.65603e+07	3.02777e+07	4.57836e+07					M+7	0	0	0	0	0
	M+8		1.27589e+08	1.39693e+08	1.15037e+08	1.31989e+08	1.30118e+08	8.49518e+07	1.61144e+08	7.62837e+07	8.83628e+07	9.14962e+07	6.61278e+07	5.44589e+07	4.77346e+07	2.09531e+07	2.68508e+07	2.93615e+07	568698	4.48856e+07	1.78147e+07					M+8	0	0	0	0	0
	M+9		2.64659e+07	2.90765e+07	2.56431e+07	2.72959e+07	2.5704e+07	1.64048e+07	2.86721e+07	2.75884e+07	1.46839e+07	1.43435e+07	1.1574e+07	1.18062e+07	1.80592e+07	1.07841e+07	2.28037e+07	9.21512e+06								M+9	0	0	0	0	0
	M+10																									M+10	0	0	0	0	0
	M+11																									M+11	0	0	0	0	0
	M+12																									M+12	0	0	0	0	0
	M+13																									M+13	0	0	0	0	0
	M+14																									M+14	0	0	0	0	0
	M+15																									M+15	0	0	0	0	0
	M+16																									M+16	0	0	0	0	0
	M+17																									M+17	0	0	0	0	0
	M+18																									M+18	0	0	0	0	0
	M+19																									M+19	0	0	0	0	0
	M+20																									M+20	0	0	0	0	0
		Sum of isotopomers	1.56603e+09	1.81789e+09	1.44763e+09	1.76482e+09	1.82821e+09	1.32235e+09	2.30643e+09	2.03137e+09	1.77681e+09	1.89872e+09	1.83866e+09	1.83265e+09	1.53431e+09	1.49742e+09	1.82971e+09	2.01114e+09	1.40074e+09	2.14236e+09	1.45539e+09	1.39135e+09	1.86017e+09	1.88631e+09
		Total protein abundances/1000	3.36173e+08	3.00632e+08	2.19426e+08	2.83647e+08	3.22118e+08	2.47702e+08	7.02936e+08	4.76208e+08	5.76304e+08	4.19192e+08	2.86964e+08	3.60554e+08	3.36788e+08	1.65422e+08	3.88291e+08	2.81994e+08	1.95183e+08	3.39728e+08	1.43119e+08	3.54743e+08	4.83281e+08	6.57633e+08
Normalized to total protein
		Filename	WT_LV_22.raw	WT_LV_21.raw	WT_LV_20.raw	WT_LV_19.raw	WT_LV_18.raw	WT_LV_17.raw	WT_LV_16.raw	WT_LV_15.raw	WT_LV_14.raw	WT_LV_13.raw	WT_LV_12.raw	WT_LV_11.raw	WT_LV_10.raw	WT_LV_9.raw	WT_LV_8.raw	WT_LV_7.raw	WT_LV_6.raw	WT_LV_5.raw	WT_LV_4.raw	WT_LV_3.raw	WT_LV_2.raw	WT_LV_1.raw
	Isotopomer	Time (day)	56	56	56	56	42	42	42	28	28	28	18	18	18	10	10	10	5	5	5	0	0	0
	M+0		0.097342	0.111902	0.125399	0.133792	0.219087	0.27919	0.160017	0.554276	0.310643	0.518023	1.21446	1.05371	0.867852	2.95909	1.50173	2.33691	3.20657	2.8351	4.32701	2.19793	2.14598	1.60669
	M+1		0.0528618	0.0614369	0.0681228	0.0734857	0.120218	0.149345	0.0867033	0.306233	0.171107	0.2936	0.713506	0.621687	0.501694	1.77271	0.855472	1.33751	1.93033	1.66827	2.5716	1.22487	1.21799	0.893684
	M+2		0.0191224	0.0229693	0.0235184	0.0276882	0.0427771	0.0548	0.0293387	0.104368	0.0545335	0.0988895	0.232188	0.199847	0.167528	0.55854	0.283917	0.442948	0.608371	0.536557	0.813396	0.393362	0.383674	0.288837
	M+3		0.465039	0.670843	0.6751	0.706587	0.669912	0.769769	0.397195	0.784152	0.461954	0.746921	1.08076	0.903942	0.773728	1.20215	0.610289	0.923452	0.625904	0.52597	0.845296	0.0902237	0.0858738	0.06737
	M+4		0.2696	0.385178	0.38785	0.411721	0.386776	0.448759	0.228247	0.444709	0.268154	0.42757	0.607836	0.509657	0.43525	0.653216	0.334932	0.503575	0.304482	0.258733	0.424662	0.0157587	0.0155385	0.0117461
	M+5		0.10495	0.146993	0.149249	0.15332	0.143181	0.162644	0.0853415	0.152708	0.0965921	0.147233	0.20137	0.164543	0.142414	0.207896	0.10412	0.159739	0.0973396	0.0818755	0.129272	0	0	0
	M+6		2.02203	2.5888	2.86267	2.63594	2.28836	1.94394	1.28352	1.08299	0.985361	1.2961	1.31968	0.917185	0.936626	0.96304	0.571467	0.826045	0.264532	0.178341	0.613426	0	0	0
	M+7		1.16919	1.4974	1.66432	1.5178	1.32155	1.12081	0.740756	0.61815	0.555961	0.748645	0.76672	0.528515	0.535268	0.543637	0.3224	0.464892	0.136079	0.0891234	0.319898	0	0	0
	M+8		0.379533	0.464665	0.524263	0.465329	0.403946	0.342959	0.229244	0.16019	0.153327	0.218268	0.230439	0.151042	0.141735	0.126665	0.0691512	0.104121	0.00291366	0.132122	0.124474	0	0	0
	M+9		0.0787272	0.0967182	0.116865	0.0962321	0.0797969	0.0662278	0.0407891	0.0579335	0.0254794	0.034217	0.0403325	0.0327445	0.0536217	0.0651912	0.0587285	0.0326785	0	0	0	0	0	0
	M+10		0	0	0	0	0	0	0	0	0	0	0	0	0	0	0	0	0	0	0	0	0	0
	M+11		0	0	0	0	0	0	0	0	0	0	0	0	0	0	0	0	0	0	0	0	0	0
	M+12		0	0	0	0	0	0	0	0	0	0	0	0	0	0	0	0	0	0	0	0	0	0
	M+13		0	0	0	0	0	0	0	0	0	0	0	0	0	0	0	0	0	0	0	0	0	0
	M+14		0	0	0	0	0	0	0	0	0	0	0	0	0	0	0	0	0	0	0	0	0	0
	M+15		0	0	0	0	0	0	0	0	0	0	0	0	0	0	0	0	0	0	0	0	0	0
	M+16		0	0	0	0	0	0	0	0	0	0	0	0	0	0	0	0	0	0	0	0	0	0
	M+17		0	0	0	0	0	0	0	0	0	0	0	0	0	0	0	0	0	0	0	0	0	0
	M+18		0	0	0	0	0	0	0	0	0	0	0	0	0	0	0	0	0	0	0	0	0	0
	M+19		0	0	0	0	0	0	0	0	0	0	0	0	0	0	0	0	0	0	0	0	0	0
	M+20		0	0	0	0	0	0	0	0	0	0	0	0	0	0	0	0	0	0	0	0	0	0
Correction to account for Unlabeled Protein in Labeled Fraction
		Natural abundance of unlabeled peptide in labeled fraction	0.00469578	0.00544406	0.00601899	0.00651613	0.010596	0.0134039	0.0076557	0.0267581	0.0148723	0.0252505	0.0599056	0.0520046	0.0426264	0.146713	0.0732439	0.114184	0.159329	0.139768	0.213871	0.10583	0.10393	0.077351
		Unlabled peptide	0.174022	0.201752	0.223059	0.241483	0.392678	0.496739	0.283714	0.991635	0.551156	0.935762	2.22006	1.92725	1.5797	5.43705	2.71436	4.23155	5.90461	5.1797	7.92587	3.92199	3.85157	2.86657
		Labeled peptide	4.48438	5.84515	6.37429	5.98042	5.28293	4.84171	2.99743	3.27408	2.53195	3.5937	4.18723	3.15562	2.97602	3.61508	1.99784	2.90032	1.27192	1.1264	2.24316	0.000152064	-0.002518	0.00176521
Correction to Account for Precursor Pool Enrichment
		Precursor pool enrichment	0.893723	0.884221	0.878605	0.875163	0.86748	0.834333	0.866396	0.755371	0.814033	0.792857	0.744412	0.70793	0.737752	0.682726	0.705873	0.695665	0.590017	0.570158	0.706913
		Fraction of unlabeld protein that was newly synthesized	0.0112947	0.0134047	0.0147367	0.0155843	0.0175616	0.0274457	0.0178499	0.0598436	0.0345835	0.0429082	0.065325	0.085305	0.0687739	0.100663	0.086511	0.09262	0.168086	0.184764	0.0858997
		Unlabeled peptide	0.122793	0.122335	0.127718	0.146807	0.298243	0.360105	0.229238	0.783231	0.460455	0.77465	1.92741	1.63296	1.35991	5.03242	2.52516	3.93551	5.64762	4.92442	7.71508	3.92199	3.85157	2.86657
		Labeled peptide	4.53561	5.92457	6.46963	6.07509	5.37736	4.97835	3.05191	3.48248	2.62266	3.75481	4.47988	3.44992	3.1958	4.01972	2.18705	3.19637	1.52891	1.38168	2.45395	0.000152064	-0.002518	0.00176521
Normalization to amount of protein at Day 0		Filename	WT_LV_22.raw	WT_LV_21.raw	WT_LV_20.raw	WT_LV_19.raw	WT_LV_18.raw	WT_LV_17.raw	WT_LV_16.raw	WT_LV_15.raw	WT_LV_14.raw	WT_LV_13.raw	WT_LV_12.raw	WT_LV_11.raw	WT_LV_10.raw	WT_LV_9.raw	WT_LV_8.raw	WT_LV_7.raw	WT_LV_6.raw	WT_LV_5.raw	WT_LV_4.raw	WT_LV_3.raw	WT_LV_2.raw	WT_LV_1.raw
		Time (day)	56	56	56	56	42	42	42	28	28	28	18	18	18	10	10	10	5	5	5	0	0	0
		Unlabeled peptide	0.0346218	0.0344926	0.0360102	0.0413924	0.0840902	0.101532	0.064634	0.220833	0.129826	0.218414	0.543435	0.460414	0.383429	1.4189	0.711972	1.10962	1.59235	1.38845	2.17528	1.10581	1.08596	0.808232
		Labeled peptide	1.27882	1.67044	1.82412	1.71288	1.51616	1.40365	0.86049	0.981891	0.739462	1.05868	1.26311	0.97271	0.901062	1.13337	0.616641	0.90122	0.431078	0.389568	0.691895	4.28747e-05	-0.000709953	0.000497705

## Sheet: Myl2 2L 1
Peptide			Raw LC peak areas for individual isotopomers
LKGADPEETILNAFK		Filename	WT_LV_22.raw	WT_LV_21.raw	WT_LV_20.raw	WT_LV_19.raw	WT_LV_18.raw	WT_LV_17.raw	WT_LV_16.raw	WT_LV_15.raw	WT_LV_14.raw	WT_LV_13.raw	WT_LV_12.raw	WT_LV_11.raw	WT_LV_10.raw	WT_LV_9.raw	WT_LV_8.raw	WT_LV_7.raw	WT_LV_6.raw	WT_LV_5.raw	WT_LV_4.raw	WT_LV_3.raw	WT_LV_2.raw	WT_LV_1.raw			Raw LC peak areas for individual isotopomers
		Time (day)	56	56	56	56	42	42	42	28	28	28	18	18	18	10	10	10	5	5	5	0	0	0		Filename	WT_LV_3.raw	WT_LV_2.raw	WT_LV_1.raw
	Isotopomer	Sex	F	M	F	M	F	M	F	M	F	M	F	M	F	M	F	M	F	M	F	M	F	M		Isotopomer				Fractional abundance	% maximum
	M+0						7.68955e+06	6.09121e+06	1.27507e+07	2.70084e+07	2.63198e+07	2.26661e+07	2.11951e+07	4.16672e+07	3.56704e+07	2.41054e+07	6.94865e+07	4.38637e+07	4.1083e+07	6.72469e+07	3.31632e+07	1.53883e+08	1.24223e+08	2.07356e+08		M+0	1.53883e+08	1.24223e+08	2.07356e+08	39.4492	100
	M+1						4.76204e+06	5.42792e+06	1.13622e+07	2.60171e+07	2.79762e+07	2.34878e+07	2.10254e+07	3.95661e+07	3.35959e+07	2.35168e+07	6.29713e+07	3.91508e+07	3.66101e+07	5.93943e+07	2.95569e+07	1.33976e+08	1.13511e+08	1.84412e+08		M+1	1.33976e+08	1.13511e+08	1.84412e+08	35.1535	89.1108
	M+2						1.23627e+06	2.63796e+06	5.52201e+06	1.29519e+07	1.50544e+07	1.19831e+07	9.66761e+06	1.8736e+07	1.62982e+07	1.14953e+07	3.17153e+07	1.95059e+07	1.78077e+07	2.92165e+07	1.4745e+07	6.48771e+07	5.54093e+07	8.9542e+07		M+2	6.48771e+07	5.54093e+07	8.9542e+07	17.0845	43.3076
	M+3		1.74761e+07	1.57594e+07	1.16842e+07	1.69088e+07	2.27908e+07	1.80536e+07	4.49107e+07	3.88821e+07	4.73911e+07	3.56106e+07	1.96824e+07	3.48034e+07	3.28342e+07	1.21802e+07	3.15701e+07	1.88836e+07	1.14385e+07	1.76969e+07	8.93984e+06	2.38406e+07	1.92444e+07	3.23241e+07		M+3	2.38406e+07	1.92444e+07	3.23241e+07	6.12428	15.5245
	M+4		1.26107e+07	1.15276e+07	7.91632e+06	1.23623e+07	1.58388e+07	1.30895e+07	3.94844e+07	3.22637e+07	3.91888e+07	2.79804e+07	1.51737e+07	2.77669e+07	2.58881e+07	8.34795e+06	2.18415e+07	1.25939e+07	6.96855e+06	1.01926e+07	4.78089e+06	5.9187e+06	4.78735e+06	7.39376e+06		M+4	5.9187e+06	4.78735e+06	7.39376e+06	1.48129	3.75492
	M+5		6.77026e+06			5.39679e+06	8.46075e+06	6.12319e+06	1.95783e+07	1.59374e+07	1.82004e+07	1.29244e+07	7.48184e+06	1.36129e+07	1.21939e+07	3.61114e+06	1.04387e+07	5.89654e+06	3.17487e+06	4.3649e+06	2.12906e+06	2.97635e+06	1.09279e+06	2.20316e+06		M+5	2.97635e+06	1.09279e+06	2.20316e+06	0.510923	1.29514
	M+6		7.54369e+07	6.5048e+07	5.22263e+07	6.48273e+07	7.67245e+07	4.55676e+07	1.50502e+08	5.64293e+07	9.84684e+07	6.15909e+07	2.38915e+07	3.49829e+07	3.8447e+07	8.76859e+06	2.5131e+07	1.44715e+07	3.78085e+06	4.33167e+06	4.14616e+06	1.24278e+06	186828	533324		M+6	1.24278e+06	186828	533324	0.160537	0.406947
	M+7		6.92811e+07	5.9659e+07	4.82254e+07	6.06414e+07	6.9028e+07	4.21718e+07	1.34164e+08	4.92764e+07	8.60399e+07	5.47106e+07	2.0708e+07	2.94636e+07	3.2806e+07	7.24642e+06	2.16444e+07	1.14783e+07	2.86705e+06	3.26519e+06	3.53462e+06	255982	44358.9	142832		M+7	255982	44358.9	142832	0.0357801	0.0906991
	M+8		3.48349e+07	3.04008e+07	2.48157e+07	3.11767e+07	3.5296e+07	2.1392e+07	6.66788e+07	2.29624e+07	4.22151e+07	2.64473e+07	9.73331e+06	1.34864e+07	15231204	3.07225e+06	9.8447e+06	5.32164e+06	899464	602962	1.33245e+06					M+8	0	0	0	0	0
	M+9		1.31502e+07	1.12636e+07	9.27834e+06	1.14403e+07	1.32977e+07	7.69993e+06	2.31685e+07	7.88072e+06	1.47951e+07	8.93857e+06	3.31891e+06	4.61167e+06	5.41236e+06	904747	3.24668e+06	1.58719e+06	95249.2	84136.4	177287					M+9	0	0	0	0	0
	M+10		3.66076e+06	3.07531e+06	2.41885e+06	2.96444e+06	3.22437e+06	1.69613e+06	6.90528e+06	1.66853e+06	3.78977e+06	2.29037e+06	573743	772102	1.05004e+06	66586	512183	114201								M+10	0	0	0	0	0
	M+11		576499	380544	163024	533195	583441	132116	1.07824e+06	143316	592311	240567														M+11	0	0	0	0	0
	M+12																									M+12	0	0	0	0	0
	M+13																									M+13	0	0	0	0	0
	M+14																									M+14	0	0	0	0	0
	M+15																									M+15	0	0	0	0	0
	M+16																									M+16	0	0	0	0	0
	M+17																									M+17	0	0	0	0	0
	M+18																									M+18	0	0	0	0	0
	M+19																									M+19	0	0	0	0	0
	M+20																									M+20	0	0	0	0	0
		Sum of isotopomers	2.33797e+08	1.97114e+08	1.56728e+08	2.06251e+08	2.58932e+08	1.70083e+08	5.16104e+08	2.91421e+08	4.20031e+08	2.88871e+08	1.52451e+08	2.59469e+08	2.49427e+08	1.03315e+08	2.88402e+08	1.72867e+08	1.24725e+08	1.96396e+08	1.02505e+08	3.86971e+08	3.18499e+08	5.23908e+08
		Total protein abundances/1000	3.36173e+08	3.00632e+08	2.19426e+08	2.83647e+08	3.22118e+08	2.47702e+08	7.02936e+08	4.76208e+08	5.76304e+08	4.19192e+08	2.86964e+08	3.60554e+08	3.36788e+08	1.65422e+08	3.88291e+08	2.81994e+08	1.95183e+08	3.39728e+08	1.43119e+08	3.54743e+08	4.83281e+08	6.57633e+08
Normalized to total protein
		Filename	WT_LV_22.raw	WT_LV_21.raw	WT_LV_20.raw	WT_LV_19.raw	WT_LV_18.raw	WT_LV_17.raw	WT_LV_16.raw	WT_LV_15.raw	WT_LV_14.raw	WT_LV_13.raw	WT_LV_12.raw	WT_LV_11.raw	WT_LV_10.raw	WT_LV_9.raw	WT_LV_8.raw	WT_LV_7.raw	WT_LV_6.raw	WT_LV_5.raw	WT_LV_4.raw	WT_LV_3.raw	WT_LV_2.raw	WT_LV_1.raw
	Isotopomer	Time (day)	56	56	56	56	42	42	42	28	28	28	18	18	18	10	10	10	5	5	5	0	0	0
	M+0		0	0	0	0	0.0238718	0.0245909	0.0181392	0.0567155	0.04567	0.0540708	0.0738596	0.115564	0.105913	0.145721	0.178955	0.155549	0.210484	0.197944	0.231717	0.433789	0.257042	0.315307
	M+1		0	0	0	0	0.0147835	0.0219131	0.0161639	0.054634	0.0485441	0.056031	0.0732682	0.109737	0.0997538	0.142163	0.162175	0.138836	0.187568	0.174829	0.206519	0.377672	0.234875	0.280418
	M+2		0	0	0	0	0.00383794	0.0106497	0.00785564	0.027198	0.0261223	0.0285862	0.0336892	0.0519644	0.048393	0.0694905	0.0816791	0.0691715	0.0912357	0.0859998	0.103026	0.182885	0.114652	0.136158
	M+3		0.0519854	0.0524209	0.053249	0.0596121	0.0707531	0.0728841	0.0638901	0.0816495	0.0822327	0.0849506	0.0685882	0.0965275	0.0974922	0.073631	0.0813052	0.0669646	0.0586038	0.0520915	0.0624642	0.0672052	0.0398203	0.0491523
	M+4		0.0375126	0.0383446	0.0360775	0.0435835	0.0491708	0.0528435	0.0561707	0.0677513	0.0680001	0.0667484	0.0528768	0.0770115	0.0768675	0.0504646	0.0562502	0.0446603	0.0357026	0.0300021	0.0334049	0.0166845	0.00990594	0.011243
	M+5		0.0201392	0	0	0.0190265	0.026266	0.0247199	0.0278521	0.0334674	0.0315811	0.0308316	0.0260724	0.0377555	0.0362066	0.0218299	0.0268837	0.0209102	0.0162661	0.0128482	0.0148761	0.00839016	0.0022612	0.00335013
	M+6		0.224399	0.216371	0.238013	0.22855	0.238188	0.183961	0.214104	0.118497	0.170862	0.146928	0.0832562	0.0970252	0.114158	0.0530074	0.064722	0.0513184	0.0193708	0.0127504	0.02897	0.00350333	0.000386582	0.000810975
	M+7		0.206088	0.198446	0.21978	0.213792	0.214294	0.170252	0.190862	0.103477	0.149296	0.130514	0.0721623	0.0817175	0.0974084	0.0438057	0.0557428	0.0407043	0.014689	0.00961121	0.024697	0.000721599	9.17869e-05	0.00021719
	M+8		0.103622	0.101123	0.113094	0.109914	0.109575	0.0863617	0.0948576	0.0482193	0.0732515	0.0630911	0.0339182	0.0374045	0.0452249	0.0185722	0.0253539	0.0188715	0.00460831	0.00177484	0.00931006	0	0	0
	M+9		0.0391174	0.0374663	0.0422846	0.040333	0.0412822	0.0310854	0.0329596	0.0165489	0.0256723	0.0213233	0.0115656	0.0127905	0.0160705	0.00546933	0.00836145	0.00562845	0.000487999	0.000247658	0.00123873	0	0	0
	M+10		0.0108895	0.0102295	0.0110235	0.0104512	0.0100099	0.00684744	0.00982349	0.00350378	0.00657599	0.00546377	0.00199935	0.00214143	0.0031178	0.000402522	0.00131907	0.000404976	0	0	0	0	0	0
	M+11		0.00171489	0.00126581	0.000742957	0.00187979	0.00181127	0.000533367	0.0015339	0.000300952	0.00102778	0.000573882	0	0	0	0	0	0	0	0	0	0	0	0
	M+12		0	0	0	0	0	0	0	0	0	0	0	0	0	0	0	0	0	0	0	0	0	0
	M+13		0	0	0	0	0	0	0	0	0	0	0	0	0	0	0	0	0	0	0	0	0	0
	M+14		0	0	0	0	0	0	0	0	0	0	0	0	0	0	0	0	0	0	0	0	0	0
	M+15		0	0	0	0	0	0	0	0	0	0	0	0	0	0	0	0	0	0	0	0	0	0
	M+16		0	0	0	0	0	0	0	0	0	0	0	0	0	0	0	0	0	0	0	0	0	0
	M+17		0	0	0	0	0	0	0	0	0	0	0	0	0	0	0	0	0	0	0	0	0	0
	M+18		0	0	0	0	0	0	0	0	0	0	0	0	0	0	0	0	0	0	0	0	0	0
	M+19		0	0	0	0	0	0	0	0	0	0	0	0	0	0	0	0	0	0	0	0	0	0
	M+20		0	0	0	0	0	0	0	0	0	0	0	0	0	0	0	0	0	0	0	0	0	0
Correction to account for Unlabeled Protein in Labeled Fraction
		Natural abundance of unlabeled peptide in labeled fraction	0	0	0	0	0.00385265	0.00518183	0.00382232	0.0125614	0.0109103	0.0125741	0.0163937	0.0251382	0.0230343	0.0324013	0.0383339	0.0329617	0.0443612	0.0415946	0.0490735	0.0901522	0.0549945	0.0663561
		Unlabled peptide	0	0	0	0	0.046346	0.0623355	0.045981	0.151109	0.131247	0.151262	0.197211	0.302404	0.277094	0.389775	0.461143	0.396518	0.533649	0.500367	0.590336	1.0845	0.661564	0.79824
		Labeled peptide	0.695468	0.655667	0.714265	0.727141	0.757497	0.624307	0.688232	0.460853	0.597589	0.537851	0.334045	0.417235	0.463511	0.234781	0.281604	0.216501	0.105367	0.0777315	0.125887	0.00635258	-0.0025287	-0.00158259
Correction to Account for Precursor Pool Enrichment
		Precursor pool enrichment	0.893723	0.884221	0.878605	0.875163	0.86748	0.834333	0.866396	0.755371	0.814033	0.792857	0.744412	0.70793	0.737752	0.682726	0.705873	0.695665	0.590017	0.570158	0.706913
		Fraction of unlabeld protein that was newly synthesized	0.0112947	0.0134047	0.0147367	0.0155843	0.0175616	0.0274457	0.0178499	0.0598436	0.0345835	0.0429082	0.065325	0.085305	0.0687739	0.100663	0.086511	0.09262	0.168086	0.184764	0.0858997
		Unlabeled peptide	-0.00794487	-0.00890846	-0.0106833	-0.0115113	0.0328053	0.0447174	0.0334729	0.121774	0.10984	0.127149	0.173864	0.263492	0.242863	0.363496	0.434474	0.374418	0.51236	0.48275	0.578506	1.0845	0.661564	0.79824
		Labeled peptide	0.703413	0.664575	0.724948	0.738652	0.771038	0.641925	0.70074	0.490188	0.618996	0.561963	0.357392	0.456147	0.497743	0.26106	0.308273	0.2386	0.126657	0.0953485	0.137717	0.00635258	-0.0025287	-0.00158259
Normalization to amount of protein at Day 0		Filename	WT_LV_22.raw	WT_LV_21.raw	WT_LV_20.raw	WT_LV_19.raw	WT_LV_18.raw	WT_LV_17.raw	WT_LV_16.raw	WT_LV_15.raw	WT_LV_14.raw	WT_LV_13.raw	WT_LV_12.raw	WT_LV_11.raw	WT_LV_10.raw	WT_LV_9.raw	WT_LV_8.raw	WT_LV_7.raw	WT_LV_6.raw	WT_LV_5.raw	WT_LV_4.raw	WT_LV_3.raw	WT_LV_2.raw	WT_LV_1.raw
		Time (day)	56	56	56	56	42	42	42	28	28	28	18	18	18	10	10	10	5	5	5	0	0	0
		Unlabeled peptide	-0.00936784	-0.010504	-0.0125968	-0.0135731	0.0386809	0.0527266	0.0394681	0.143585	0.129512	0.149922	0.205004	0.310685	0.286361	0.4286	0.512291	0.441479	0.604126	0.569213	0.682119	1.27874	0.780054	0.941209
		Labeled peptide	0.829398	0.783604	0.85479	0.870949	0.909135	0.756897	0.826246	0.577983	0.729862	0.662614	0.421402	0.537845	0.586891	0.307818	0.363487	0.281335	0.149342	0.112426	0.162383	0.00749036	-0.00298161	-0.00186604

[truncated: 3 more sheets: MyBPC 3L 1, MyBPC 2L 2, MyBPC 2L 3]
