# Supplementary material for: Cardiac Myosin Filaments are Maintained by Stochastic Protein Replacement
Source: Mol Cell Proteomics. 2022 Jul 31;21(10):100274. doi: 10.1016/j.mcpro.2022.100274 (PMC9528119; doi:10.1016/j.mcpro.2022.100274)
Supplement: Table 3 [file mmc3.xlsx]

## Sheet: Proteins
Master	Accession	Description	Coverage [%]	# Peptides	# PSMs	# Unique Peptides	# AAs	MW [kDa]	Score Sequest HT: Sequest HT	Abundance: F397: Sample, P, 175 Timed, KCl, WT, 5min	Abundance: F445: Sample, P, 175 Timed, KCl, WT, 5min	Abundance: F461: Sample, P, 175 Timed, KCl, WT, 5min	Abundance: F398: Sample, P, 175 Timed, KCl, WT, 10min	Abundance: F430: Sample, P, 175 Timed, KCl, WT, 10min	Abundance: F446: Sample, P, 175 Timed, KCl, WT, 10min	Abundance: F399: Sample, P, 175 Timed, KCl, WT, 20min	Abundance: F431: Sample, P, 175 Timed, KCl, WT, 20min	Abundance: F447: Sample, P, 175 Timed, KCl, WT, 20min	Abundance: F400: Sample, P, 175 Timed, KCl, WT, 30min	Abundance: F432: Sample, P, 175 Timed, KCl, WT, 30min	Abundance: F448: Sample, P, 175 Timed, KCl, WT, 30min	Abundance: F401: Sample, S, 175 Timed, KCl, WT, 5min	Abundance: F449: Sample, S, 175 Timed, KCl, WT, 5min	Abundance: F463: Sample, S, 175 Timed, KCl, WT, 5min	Abundance: F402: Sample, S, 175 Timed, KCl, WT, 10min	Abundance: F434: Sample, S, 175 Timed, KCl, WT, 10min	Abundance: F450: Sample, S, 175 Timed, KCl, WT, 10min	Abundance: F403: Sample, S, 175 Timed, KCl, WT, 20min	Abundance: F435: Sample, S, 175 Timed, KCl, WT, 20min	Abundance: F451: Sample, S, 175 Timed, KCl, WT, 20min	Abundance: F404: Sample, S, 175 Timed, KCl, WT, 30min	Abundance: F436: Sample, S, 175 Timed, KCl, WT, 30min	Abundance: F452: Sample, S, 175 Timed, KCl, WT, 30min	Modifications
Master Protein	P45952	Medium-chain specific acyl-CoA dehydrogenase, mitochondrial OS=Mus musculus GN=Acadm PE=1 SV=1	53	19	452	19	421	46.5	554.28	8.45251e+08	5.37188e+08	5.27039e+08	3.06964e+08	3.49581e+08	2.87109e+08	3.61052e+08	1.71753e+08	2.77828e+08	1.52551e+08	4.25009e+08	2.33959e+08	4.83087e+09	2.69419e+09	3703584749	2.67005e+09	2.82302e+09	2725458704	4645314363	2.97544e+09	4.13434e+09	2.48544e+09	4060538299	3993233276
	Confidence	Annotated Sequence	Modifications	Qvality PEP	Qvality q-value	# PSMs	Master Protein Accessions	Positions in Master Proteins	# Missed Cleavages	Theo. MH+ [Da]	Abundance: F397: Sample, P, 175 Timed, KCl, WT, 5min	Abundance: F445: Sample, P, 175 Timed, KCl, WT, 5min	Abundance: F461: Sample, P, 175 Timed, KCl, WT, 5min	Abundance: F398: Sample, P, 175 Timed, KCl, WT, 10min	Abundance: F430: Sample, P, 175 Timed, KCl, WT, 10min	Abundance: F446: Sample, P, 175 Timed, KCl, WT, 10min	Abundance: F399: Sample, P, 175 Timed, KCl, WT, 20min	Abundance: F431: Sample, P, 175 Timed, KCl, WT, 20min	Abundance: F447: Sample, P, 175 Timed, KCl, WT, 20min	Abundance: F400: Sample, P, 175 Timed, KCl, WT, 30min	Abundance: F432: Sample, P, 175 Timed, KCl, WT, 30min	Abundance: F448: Sample, P, 175 Timed, KCl, WT, 30min	Abundance: F401: Sample, S, 175 Timed, KCl, WT, 5min	Abundance: F449: Sample, S, 175 Timed, KCl, WT, 5min	Abundance: F463: Sample, S, 175 Timed, KCl, WT, 5min	Abundance: F402: Sample, S, 175 Timed, KCl, WT, 10min	Abundance: F434: Sample, S, 175 Timed, KCl, WT, 10min	Abundance: F450: Sample, S, 175 Timed, KCl, WT, 10min	Abundance: F403: Sample, S, 175 Timed, KCl, WT, 20min	Abundance: F435: Sample, S, 175 Timed, KCl, WT, 20min	Abundance: F451: Sample, S, 175 Timed, KCl, WT, 20min	Abundance: F404: Sample, S, 175 Timed, KCl, WT, 30min	Abundance: F436: Sample, S, 175 Timed, KCl, WT, 30min	Abundance: F452: Sample, S, 175 Timed, KCl, WT, 30min	Confidence (by Search Engine): Sequest HT	Percolator q-Value (by Search Engine): Sequest HT	Percolator PEP (by Search Engine): Sequest HT	XCorr (by Search Engine): Sequest HT	Top Apex RT [min]	Sequence in Protein	Positions in Protein	Peptide Group Modifications in Protein	Quan Usage
	High	[K].AFAGDIANQLATDAVQIFGGYGFNTEYPVEK.[L]		1.11347e-12	0	31	P45952	P45952 [359-389]	0	3306.6	53835478	3.50242e+07	3.03772e+07	1.92207e+07	2.14095e+07	17518893	2.29303e+07	9.88872e+06	1.72419e+07	7.31657e+06	2.73049e+07	1.32629e+07	383483558	204783882	274107178	196066543	219373131	214435177	382170660	224029693	331480938	188315895	320449684	323576108	High	0	3.894e-16	5.45	95.14	K.AFAGDIANQLATDAVQIFGGYGFNTEYPVEK.L	[359-389]		Used
		Confidence	Identifying Node	PSM Ambiguity	Annotated Sequence	Modifications	Master Protein Accessions	Protein Accessions	# Missed Cleavages	Charge	DeltaScore	DeltaCn	Rank	Search Engine Rank	m/z [Da]	MH+ [Da]	Theo. MH+ [Da]	DeltaM [ppm]	Deltam/z [Da]	Activation Type	MS Order	Isolation Interference [%]	Ion Inject Time [ms]	RT [min]	First Scan	Spectrum File	Quan Info	XCorr	Percolator q-Value	Percolator PEP	Precursor Abundance	Apex RT [min]
		High	Sequest HT (A2)	Unambiguous	[K].AFAGDIANQLATDAVQIFGGYGFNTEYPVEK.[L]		P45952	P45952; Q8BJT5	0	3	0.7245	0	1	1	1102.87	3306.6	3306.6	0.7	0.00078	HCD (High Energy Collision Dissociation)	MS2	0	50	95.0591	33190	WT_S_10min_3.raw		4.61	0	5.164e-19	181926464	95.11
		High	Sequest HT (A2)	Unambiguous	[K].AFAGDIANQLATDAVQIFGGYGFNTEYPVEK.[L]		P45952	P45952; Q8BJT5	0	3	0.6073	0	1	1	1102.87	3306.59	3306.6	-0.45	-0.0005	HCD (High Energy Collision Dissociation)	MS2	0	50	95.1303	36318	WT_S_30min.raw		4.38	0	9.813e-16	157292928	95.13
		High	Sequest HT (A2)	Unambiguous	[K].AFAGDIANQLATDAVQIFGGYGFNTEYPVEK.[L]		P45952	P45952; Q8BJT5	0	3	0.4483	0	1	1	1102.87	3306.6	3306.6	0.98	0.00108	HCD (High Energy Collision Dissociation)	MS2	0	50	95.3629	32656	WT_S_5min_3.raw		1.45	0	1.717e-05	173074032	95.17
		High	Sequest HT (A2)	Unambiguous	[K].AFAGDIANQLATDAVQIFGGYGFNTEYPVEK.[L]		P45952	P45952; Q8BJT5	0	3	0.7853	0	1	1	1102.87	3306.6	3306.6	1.16	0.00128	HCD (High Energy Collision Dissociation)	MS2	0	50	95.0999	32611	WT_S_5min_3.raw		5.45	0	3.894e-16	173074032	95.17
		High	Sequest HT (A2)	Unambiguous	[K].AFAGDIANQLATDAVQIFGGYGFNTEYPVEK.[L]		P45952	P45952; Q8BJT5	0	3	0.4931	0	1	1	1102.87	3306.6	3306.6	0.62	0.00069	HCD (High Energy Collision Dissociation)	MS2	0	50	95.4273	37451	WT_S_20min_3.raw		1.44	0	3.975e-05	279958368	95.23
		High	Sequest HT (A2)	Unambiguous	[K].AFAGDIANQLATDAVQIFGGYGFNTEYPVEK.[L]		P45952	P45952; Q8BJT5	0	3	0.6992	0	1	1	1102.87	3306.6	3306.6	0.5	0.00055	HCD (High Energy Collision Dissociation)	MS2	0	50	95.1589	37399	WT_S_20min_3.raw		4.72	0	2.542e-15	279958368	95.23
		High	Sequest HT (A2)	Unambiguous	[K].AFAGDIANQLATDAVQIFGGYGFNTEYPVEK.[L]		P45952	P45952; Q8BJT5	0	3	0.6253	0	1	1	1102.87	3306.59	3306.6	-1.39	-0.00154	HCD (High Energy Collision Dissociation)	MS2	0	50	95.1167	38213	WT_S_20min.raw		4.51	0	1.116e-15	319165088	95.16
		High	Sequest HT (A2)	Unambiguous	[K].AFAGDIANQLATDAVQIFGGYGFNTEYPVEK.[L]		P45952	P45952; Q8BJT5	0	4	0.2735	0	1	1	827.403	3306.59	3306.6	-1.7	-0.00141	HCD (High Energy Collision Dissociation)	MS2	0	50	95.2467	38245	WT_S_20min.raw		1.17	0	6.458e-06	41372064	95.15
		High	Sequest HT (A2)	Unambiguous	[K].AFAGDIANQLATDAVQIFGGYGFNTEYPVEK.[L]		P45952	P45952; Q8BJT5	0	3	0.4122	0	1	1	1102.87	3306.59	3306.6	-0.5	-0.00055	HCD (High Energy Collision Dissociation)	MS2	0	50	95.368	38270	WT_S_20min.raw		1.31	0	1.218e-06	319165088	95.16
		High	Sequest HT (A2)	Unambiguous	[K].AFAGDIANQLATDAVQIFGGYGFNTEYPVEK.[L]		P45952	P45952; Q8BJT5	0	3	0.6771	0	1	1	1102.87	3306.6	3306.6	0.95	0.00105	HCD (High Energy Collision Dissociation)	MS2	0	50	95.1472	36955	WT_S_20min_2.raw		4.8	0	1.544e-15	190469280	95.2
		High	Sequest HT (A2)	Unambiguous	[K].AFAGDIANQLATDAVQIFGGYGFNTEYPVEK.[L]		P45952	P45952; Q8BJT5	0	3	0.6591	0	1	1	1102.87	3306.6	3306.6	1.25	0.00138	HCD (High Energy Collision Dissociation)	MS2	0	50	95.0213	34423	WT_S_10min_2.raw		4.43	0	1.032e-16	186113136	95.09
		High	Sequest HT (A2)	Unambiguous	[K].AFAGDIANQLATDAVQIFGGYGFNTEYPVEK.[L]		P45952	P45952; Q8BJT5	0	3	0.7342	0	1	1	1102.87	3306.6	3306.6	0.91	0.001	HCD (High Energy Collision Dissociation)	MS2	0	50	95.0873	38436	WT_S_30min_2.raw		4.59	0	1.599e-16	272439552	95.2
		High	Sequest HT (A2)	Unambiguous	[K].AFAGDIANQLATDAVQIFGGYGFNTEYPVEK.[L]		P45952	P45952; Q8BJT5	0	3	0.743	0	1	1	1102.87	3306.6	3306.6	0.49	0.00053	HCD (High Energy Collision Dissociation)	MS2	0	50	95.346	38486	WT_S_30min_2.raw		4.67	0	2.221e-16	272439552	95.2
		High	Sequest HT (A2)	Unambiguous	[K].AFAGDIANQLATDAVQIFGGYGFNTEYPVEK.[L]		P45952	P45952; Q8BJT5	0	3	0.5463	0	1	1	1102.87	3306.6	3306.6	0.11	0.00012	HCD (High Energy Collision Dissociation)	MS2	0	50	95.3863	37466	WT_S_5min_4.raw		2.16	0	2.607e-10	229216768	95.2
		High	Sequest HT (A2)	Unambiguous	[K].AFAGDIANQLATDAVQIFGGYGFNTEYPVEK.[L]		P45952	P45952; Q8BJT5	0	3	0.7116	0	1	1	1102.87	3306.6	3306.6	-0.03	-4e-05	HCD (High Energy Collision Dissociation)	MS2	0	50	95.1137	37417	WT_S_5min_4.raw		4.3	0	6.188e-17	229216768	95.2
		High	Sequest HT (A2)	Unambiguous	[K].AFAGDIANQLATDAVQIFGGYGFNTEYPVEK.[L]		P45952	P45952; Q8BJT5	0	3	0.2941	0	1	1	1102.87	3306.6	3306.6	0.78	0.00086	HCD (High Energy Collision Dissociation)	MS2	0	50	95.1924	36621	WT_P_5min.raw		1.02	0	4.514e-05	45447448	95.13
		High	Sequest HT (A2)	Unambiguous	[K].AFAGDIANQLATDAVQIFGGYGFNTEYPVEK.[L]		P45952	P45952; Q8BJT5	0	3	0.7225	0	1	1	1102.87	3306.6	3306.6	0.78	0.00086	HCD (High Energy Collision Dissociation)	MS2	0	50	95.0485	37647	WT_S_30min_3.raw		4.72	0	7.058e-14	272891776	95.17
		High	Sequest HT (A2)	Unambiguous	[K].AFAGDIANQLATDAVQIFGGYGFNTEYPVEK.[L]		P45952	P45952; Q8BJT5	0	3	0.7291	0	1	1	1102.87	3306.6	3306.6	0.25	0.00028	HCD (High Energy Collision Dissociation)	MS2	0	50	95.3136	37697	WT_S_30min_3.raw		4.54	0	1.254e-16	272891776	95.17
		High	Sequest HT (A2)	Unambiguous	[K].AFAGDIANQLATDAVQIFGGYGFNTEYPVEK.[L]		P45952	P45952; Q8BJT5	0	3	0.6229	0	1	1	1102.87	3306.6	3306.6	0.11	0.00013	HCD (High Energy Collision Dissociation)	MS2	0	50	94.9627	37668	WT_S_5min.raw		2.97	0	8.551e-14	320491296	95.07
		High	Sequest HT (A2)	Unambiguous	[K].AFAGDIANQLATDAVQIFGGYGFNTEYPVEK.[L]		P45952	P45952; Q8BJT5	0	3	0.6541	0	1	1	1102.87	3306.59	3306.6	-1.11	-0.00122	HCD (High Energy Collision Dissociation)	MS2	0	50	95.2149	37720	WT_S_5min.raw		2.92	0	1.839e-11	320491296	95.07
		High	Sequest HT (A2)	Unambiguous	[K].AFAGDIANQLATDAVQIFGGYGFNTEYPVEK.[L]		P45952	P45952; Q8BJT5	0	3	0.6675	0	1	1	1102.87	3306.6	3306.6	0.05	5e-05	HCD (High Energy Collision Dissociation)	MS2	0	50	95.0455	33543	WT_S_10min.raw		3.97	0	5.585e-13	163819168	95.07
		High	Sequest HT (A2)	Unambiguous	[K].AFAGDIANQLATDAVQIFGGYGFNTEYPVEK.[L]		P45952	P45952; Q8BJT5	0	4	0.4385	0	1	1	827.403	3306.59	3306.6	-1.26	-0.00104	HCD (High Energy Collision Dissociation)	MS2	0	50	95.2969	37450	WT_S_5min_4.raw		1.3	4.306e-05	0.0004926	28832558	95.2
		High	Sequest HT (A2)	Unambiguous	[K].AFAGDIANQLATDAVQIFGGYGFNTEYPVEK.[L]		P45952	P45952; Q8BJT5	0	4	0.0658	0	1	1	827.404	3306.59	3306.6	-0.54	-0.00045	HCD (High Energy Collision Dissociation)	MS2	0	50	95.2605	38470	WT_S_30min_2.raw		0.76	0.0002872	0.002398	28534980	95.2
		High	Sequest HT (A2)	Unambiguous	[K].AFAGDIANQLATDAVQIFGGYGFNTEYPVEK.[L]		P45952	P45952; Q8BJT5	0	2	0.28	0	1	1	1653.8	3306.59	3306.6	-1.39	-0.0023	HCD (High Energy Collision Dissociation)	MS2	2.17908	50	95.1158	36314	WT_S_30min.raw		0.5	0.0008725	0.009427	9928121	95.14
		High	Sequest HT (A2)	Unambiguous	[K].AFAGDIANQLATDAVQIFGGYGFNTEYPVEK.[L]		P45952	P45952; Q8BJT5	0	4	0.3084	0	1	1	827.403	3306.59	3306.6	-1.57	-0.0013	HCD (High Energy Collision Dissociation)	MS2	0.111092	50	95.1489	37705	WT_S_5min.raw		1.07	0.0009043	0.009949	42202640	95.08
		High	Sequest HT (A2)	Selected	[K].AFAGDIANQLATDAVQIFGGYGFNTEYPVEK.[L]		P45952	P45952; Q8BJT5	0	2		0	3	3	1653.8	3306.6	3306.6	0.23	0.00039	HCD (High Energy Collision Dissociation)	MS2	0	50	95.1487	36956	WT_S_20min_2.raw		0.5	0.003148	0.0268	13343333	95.21
		High	Sequest HT (A2)	Unambiguous	[K].AFAGDIANQLATDAVQIFGGYGFNTEYPVEK.[L]		P45952	P45952; Q8BJT5	0	2	0.3165	0	1	1	1653.8	3306.6	3306.6	-0.01	-2e-05	HCD (High Energy Collision Dissociation)	MS2	0	50	95.0606	33191	WT_S_10min_3.raw		0.79	0.00385	0.0326	13904827	95.12
		High	Sequest HT (A2)	Unambiguous	[K].AFAGDIANQLATDAVQIFGGYGFNTEYPVEK.[L]		P45952	P45952; Q8BJT5	0	3	0.3707	0	1	1	1102.87	3306.6	3306.6	1.5	0.00166	HCD (High Energy Collision Dissociation)	MS2	0	50	95.2822	34470	WT_S_10min_2.raw		1.16	0.00543	0.04379	186113136	95.09
		High	Sequest HT (A2)	Selected	[K].AFAGDIANQLATDAVQIFGGYGFNTEYPVEK.[L]		P45952	P45952; Q8BJT5	0	3	0.0135	0	1	1	1102.87	3306.6	3306.6	0.55	0.0006	HCD (High Energy Collision Dissociation)	MS2	0	50	95.2739	35723	WT_P_5min_4.raw		0.74	0.006234	0.0493	25788996	95.14
		High	Sequest HT (A2)	Selected	[K].AFAGDIANQLATDAVQIFGGYGFNTEYPVEK.[L]		P45952	P45952; Q8BJT5	0	4		0	3	3	827.404	3306.59	3306.6	-0.51	-0.00042	HCD (High Energy Collision Dissociation)	MS2	0.70716	50	95.3267	37432	WT_S_20min_3.raw		0.78	0.009316	0.0741	29096424	95.22
		High	Sequest HT (A2)	Unambiguous	[K].AFAGDIANQLATDAVQIFGGYGFNTEYPVEK.[L]		P45952	P45952; Q8BJT5	0	3	0.1967	0	1	1	1102.87	3306.6	3306.6	1.45	0.0016	HCD (High Energy Collision Dissociation)	MS2	0	50	95.0173	31045	WT_P_10min_3.raw		0.61	0.009804	0.07762	14951329	95.13
	High	[R].TRPTVAAGAVGLAQR.[A]		5.7094e-09	0	58	P45952	P45952 [280-294]	0	1467.84	88877870	57328506	52665134	29067269	32958804	29166725	34408366	15296476	29286505	1.18486e+07	41346634	23497620	560675920	314965560	428466928	307681616	321340384	320898112	541560672	338829416	488933344	289487672	469493568	472956160	High	0	1.693e-13	4.76	33.98	R.TRPTVAAGAVGLAQR.A	[280-294]		Used
		Confidence	Identifying Node	PSM Ambiguity	Annotated Sequence	Modifications	Master Protein Accessions	Protein Accessions	# Missed Cleavages	Charge	DeltaScore	DeltaCn	Rank	Search Engine Rank	m/z [Da]	MH+ [Da]	Theo. MH+ [Da]	DeltaM [ppm]	Deltam/z [Da]	Activation Type	MS Order	Isolation Interference [%]	Ion Inject Time [ms]	RT [min]	First Scan	Spectrum File	Quan Info	XCorr	Percolator q-Value	Percolator PEP	Precursor Abundance	Apex RT [min]
		High	Sequest HT (A2)	Unambiguous	[R].TRPTVAAGAVGLAQR.[A]		P45952	P45952; Q91WS8; Q8BJT5	0	3	0.5412	0	1	1	489.951	1467.84	1467.84	0.39	0.00019	HCD (High Energy Collision Dissociation)	MS2	8.75479	50	33.9963	13347	WT_P_10min_2.raw		1.7	0	6.1e-06	21455000	34.1
		High	Sequest HT (A2)	Unambiguous	[R].TRPTVAAGAVGLAQR.[A]		P45952	P45952; Q91WS8; Q8BJT5	0	3	0.7173	0	1	1	489.951	1467.84	1467.84	-0.3	-0.00015	HCD (High Energy Collision Dissociation)	MS2	6.62483	50	34.2394	14662	WT_S_20min_3.raw		3.75	0	3.23e-10	283316352	34.08
		High	Sequest HT (A2)	Unambiguous	[R].TRPTVAAGAVGLAQR.[A]		P45952	P45952; Q91WS8; Q8BJT5	0	2	0.6459	0	1	1	734.423	1467.84	1467.84	-0.75	-0.00055	HCD (High Energy Collision Dissociation)	MS2	0	50	34.2132	14649	WT_S_20min_3.raw		2.09	0	1.203e-06	205616992	34.07
		High	Sequest HT (A2)	Unambiguous	[R].TRPTVAAGAVGLAQR.[A]		P45952	P45952; Q91WS8; Q8BJT5	0	3	0.6984	0	1	1	489.951	1467.84	1467.84	-0.28	-0.00014	HCD (High Energy Collision Dissociation)	MS2	0	44.884	33.9739	14540	WT_S_20min_3.raw		3.78	0	1.622e-12	283316352	34.08
		High	Sequest HT (A2)	Unambiguous	[R].TRPTVAAGAVGLAQR.[A]		P45952	P45952; Q91WS8; Q8BJT5	0	2	0.6438	0	1	1	734.423	1467.84	1467.84	-0.56	-0.00041	HCD (High Energy Collision Dissociation)	MS2	0	50	33.9492	14528	WT_S_20min_3.raw		1.46	0	9.299e-05	205616992	34.07
		High	Sequest HT (A2)	Unambiguous	[R].TRPTVAAGAVGLAQR.[A]		P45952	P45952; Q91WS8; Q8BJT5	0	3	0.6935	0	1	1	489.951	1467.84	1467.84	-1.09	-0.00053	HCD (High Energy Collision Dissociation)	MS2	9.59611	50	33.7493	12997	WT_S_10min_3.raw		2.61	0	1.256e-06	186053936	33.9
		High	Sequest HT (A2)	Unambiguous	[R].TRPTVAAGAVGLAQR.[A]		P45952	P45952; Q91WS8; Q8BJT5	0	2	0.6119	0	1	1	734.422	1467.84	1467.84	-1.27	-0.00093	HCD (High Energy Collision Dissociation)	MS2	0	50	34.0085	13115	WT_S_10min_3.raw		1.34	0	7.314e-05	134844176	33.9
		High	Sequest HT (A2)	Unambiguous	[R].TRPTVAAGAVGLAQR.[A]		P45952	P45952; Q91WS8; Q8BJT5	0	3	0.7344	0	1	1	489.951	1467.84	1467.84	-0.47	-0.00023	HCD (High Energy Collision Dissociation)	MS2	0.284709	45.075	34.0071	13114	WT_S_10min_3.raw		3.84	0	9.825e-12	186053936	33.9
		High	Sequest HT (A2)	Unambiguous	[R].TRPTVAAGAVGLAQR.[A]		P45952	P45952; Q91WS8; Q8BJT5	0	3	0.7329	0	1	1	489.951	1467.84	1467.84	-0.23	-0.00011	HCD (High Energy Collision Dissociation)	MS2	6.15093	50	33.9256	14886	WT_P_30min_2.raw		3.22	0	3.922e-10	25754688	33.98
		High	Sequest HT (A2)	Unambiguous	[R].TRPTVAAGAVGLAQR.[A]		P45952	P45952; Q91WS8; Q8BJT5	0	3	0.6986	0	1	1	489.951	1467.84	1467.84	0.03	2e-05	HCD (High Energy Collision Dissociation)	MS2	4.7838	50	33.9431	13306	WT_P_5min_3.raw		2.92	0	2.634e-08	37542380	34.02
		High	Sequest HT (A2)	Unambiguous	[R].TRPTVAAGAVGLAQR.[A]		P45952	P45952; Q91WS8; Q8BJT5	0	3	0.6639	0	1	1	489.951	1467.84	1467.84	-0.39	-0.00019	HCD (High Energy Collision Dissociation)	MS2	2.7119	36.755	34.1343	13837	WT_S_30min.raw		3.57	0	9.451e-12	165538064	34.05
		High	Sequest HT (A2)	Unambiguous	[R].TRPTVAAGAVGLAQR.[A]		P45952	P45952; Q91WS8; Q8BJT5	0	2	0.6883	0	1	1	734.422	1467.84	1467.84	-1.73	-0.00127	HCD (High Energy Collision Dissociation)	MS2	0	50	33.9975	13770	WT_S_30min.raw		2.47	0	2.833e-11	123949608	34.05
		High	Sequest HT (A2)	Unambiguous	[R].TRPTVAAGAVGLAQR.[A]		P45952	P45952; Q91WS8; Q8BJT5	0	3	0.7209	0	1	1	489.951	1467.84	1467.84	-0.25	-0.00012	HCD (High Energy Collision Dissociation)	MS2	1.64614	23.693	34.1096	14855	WT_S_30min_2.raw		3.87	0	5.089e-12	289469728	34.03
		High	Sequest HT (A2)	Unambiguous	[R].TRPTVAAGAVGLAQR.[A]		P45952	P45952; Q91WS8; Q8BJT5	0	3	0.6811	0	1	1	489.951	1467.84	1467.84	-0.23	-0.00011	HCD (High Energy Collision Dissociation)	MS2	0	50	33.8392	14723	WT_S_30min_2.raw		2.54	0	2.607e-08	289469728	34.03
		High	Sequest HT (A2)	Unambiguous	[R].TRPTVAAGAVGLAQR.[A]		P45952	P45952; Q91WS8; Q8BJT5	0	2	0.7106	0	1	1	734.422	1467.84	1467.84	-0.97	-0.00071	HCD (High Energy Collision Dissociation)	MS2	0	50	34.1216	14861	WT_S_30min_2.raw		2.35	0	1.151e-08	180023840	34.03
		High	Sequest HT (A2)	Unambiguous	[R].TRPTVAAGAVGLAQR.[A]		P45952	P45952; Q91WS8; Q8BJT5	0	3	0.6849	0	1	1	489.951	1467.84	1467.84	0.31	0.00015	HCD (High Energy Collision Dissociation)	MS2	7.07357	50	33.9475	14120	WT_P_20min_3.raw		2.38	0	5.414e-06	17903116	33.95
		High	Sequest HT (A2)	Unambiguous	[R].TRPTVAAGAVGLAQR.[A]		P45952	P45952; Q91WS8; Q8BJT5	0	2	0.7028	0	1	1	734.422	1467.84	1467.84	-1.36	-0.001	HCD (High Energy Collision Dissociation)	MS2	0	50	34.0508	12755	WT_S_5min_3.raw		2.49	0	1.179e-08	131407976	33.98
		High	Sequest HT (A2)	Unambiguous	[R].TRPTVAAGAVGLAQR.[A]		P45952	P45952; Q91WS8; Q8BJT5	0	3	0.7259	0	1	1	489.951	1467.84	1467.84	0.03	1e-05	HCD (High Energy Collision Dissociation)	MS2	0.39971	28.083	34.0036	12732	WT_S_5min_3.raw		4.05	0	8.519e-11	183557584	33.98
		High	Sequest HT (A2)	Unambiguous	[R].TRPTVAAGAVGLAQR.[A]		P45952	P45952; Q91WS8; Q8BJT5	0	3	0.6848	0	1	1	489.951	1467.84	1467.84	-0.45	-0.00022	HCD (High Energy Collision Dissociation)	MS2	0	50	33.9217	14192	WT_S_20min_2.raw		3.49	0	7.666e-09	209846560	34.06
		High	Sequest HT (A2)	Unambiguous	[R].TRPTVAAGAVGLAQR.[A]		P45952	P45952; Q91WS8; Q8BJT5	0	3	0.6624	0	1	1	489.951	1467.84	1467.84	-0.48	-0.00023	HCD (High Energy Collision Dissociation)	MS2	8.73454	50	34.1876	14316	WT_S_20min_2.raw		3.88	0	7.943e-11	209846560	34.06
		High	Sequest HT (A2)	Unambiguous	[R].TRPTVAAGAVGLAQR.[A]		P45952	P45952; Q91WS8; Q8BJT5	0	2	0.5238	0	1	1	734.423	1467.84	1467.84	-0.61	-0.00045	HCD (High Energy Collision Dissociation)	MS2	0	50	34.2	14322	WT_S_20min_2.raw		1.05	0	0.0002167	128982856	34.06
		High	Sequest HT (A2)	Unambiguous	[R].TRPTVAAGAVGLAQR.[A]		P45952	P45952; Q91WS8; Q8BJT5	0	3	0.6313	0	1	1	489.951	1467.84	1467.84	-0.33	-0.00016	HCD (High Energy Collision Dissociation)	MS2	10.9695	50	34.0009	13922	WT_P_30min_3.raw		2.17	0	2.645e-07	14247201	34.05
		High	Sequest HT (A2)	Unambiguous	[R].TRPTVAAGAVGLAQR.[A]		P45952	P45952; Q91WS8; Q8BJT5	0	2	0.6875	0	1	1	734.422	1467.84	1467.84	-1.03	-0.00076	HCD (High Energy Collision Dissociation)	MS2	2.64816	50	33.8424	13250	WT_S_10min_2.raw		2.08	0	3.899e-08	119585952	33.92
		High	Sequest HT (A2)	Unambiguous	[R].TRPTVAAGAVGLAQR.[A]		P45952	P45952; Q91WS8; Q8BJT5	0	3	0.4509	0	1	1	489.951	1467.84	1467.84	-0.08	-4e-05	HCD (High Energy Collision Dissociation)	MS2	2.89404	50	33.7535	13209	WT_S_10min_2.raw		1.73	0	3.066e-05	201754432	33.93
		High	Sequest HT (A2)	Unambiguous	[R].TRPTVAAGAVGLAQR.[A]		P45952	P45952; Q91WS8; Q8BJT5	0	3	0.7523	0	1	1	489.951	1467.84	1467.84	-0.96	-0.00047	HCD (High Energy Collision Dissociation)	MS2	0	43.39	34.0242	13333	WT_S_10min_2.raw		4.28	0	1.832e-13	201754432	33.93
		High	Sequest HT (A2)	Unambiguous	[R].TRPTVAAGAVGLAQR.[A]		P45952	P45952; Q91WS8; Q8BJT5	0	3	0.5821	0	1	1	489.951	1467.84	1467.84	-0.65	-0.00032	HCD (High Energy Collision Dissociation)	MS2	8.22676	50	33.6394	14244	WT_S_5min_4.raw		2.68	0	1.159e-07	250057920	33.84
		High	Sequest HT (A2)	Unambiguous	[R].TRPTVAAGAVGLAQR.[A]		P45952	P45952; Q91WS8; Q8BJT5	0	3	0.7185	0	1	1	489.951	1467.84	1467.84	-0.92	-0.00045	HCD (High Energy Collision Dissociation)	MS2	0.220541	30.36	33.9052	14374	WT_S_5min_4.raw		4.76	0	1.693e-13	250057920	33.84
		High	Sequest HT (A2)	Unambiguous	[R].TRPTVAAGAVGLAQR.[A]		P45952	P45952; Q91WS8; Q8BJT5	0	2	0.6325	0	1	1	734.422	1467.84	1467.84	-1.6	-0.00117	HCD (High Energy Collision Dissociation)	MS2	0	38.879	33.8929	14368	WT_S_5min_4.raw		3.02	0	4.549e-10	178409008	33.84
		High	Sequest HT (A2)	Unambiguous	[R].TRPTVAAGAVGLAQR.[A]		P45952	P45952; Q91WS8; Q8BJT5	0	3	0.7183	0	1	1	489.952	1467.84	1467.84	1.85	0.00091	HCD (High Energy Collision Dissociation)	MS2	3.97033	50	33.8956	14200	WT_P_20min.raw		3.55	0	2.606e-11	21079646	33.89
		High	Sequest HT (A2)	Unambiguous	[R].TRPTVAAGAVGLAQR.[A]		P45952	P45952; Q91WS8; Q8BJT5	0	3	0.6983	0	1	1	489.952	1467.84	1467.84	1.03	0.0005	HCD (High Energy Collision Dissociation)	MS2	2.46515	50	33.978	14592	WT_P_5min.raw		3.48	0	2.436e-11	58329140	34.05
		High	Sequest HT (A2)	Unambiguous	[R].TRPTVAAGAVGLAQR.[A]		P45952	P45952; Q91WS8; Q8BJT5	0	3	0.4595	0	1	1	489.951	1467.84	1467.84	0.06	3e-05	HCD (High Energy Collision Dissociation)	MS2	14.4658	50	33.8111	12199	WT_P_10min.raw		1.85	0	1.565e-05	17979730	33.9
		High	Sequest HT (A2)	Unambiguous	[R].TRPTVAAGAVGLAQR.[A]		P45952	P45952; Q91WS8; Q8BJT5	0	3	0.6704	0	1	1	489.951	1467.84	1467.84	-0.3	-0.00015	HCD (High Energy Collision Dissociation)	MS2	0.386288	37.319	33.9247	12749	WT_S_10min.raw		3.58	0	6.6e-12	174781984	33.86
		High	Sequest HT (A2)	Unambiguous	[R].TRPTVAAGAVGLAQR.[A]		P45952	P45952; Q91WS8; Q8BJT5	0	2	0.6181	0	1	1	734.422	1467.84	1467.84	-1.32	-0.00097	HCD (High Energy Collision Dissociation)	MS2	0	50	33.9559	12763	WT_S_10min.raw		1.44	0	3.209e-06	132899632	33.85
		High	Sequest HT (A2)	Unambiguous	[R].TRPTVAAGAVGLAQR.[A]		P45952	P45952; Q91WS8; Q8BJT5	0	3	0.6337	0	1	1	489.951	1467.84	1467.84	0.15	7e-05	HCD (High Energy Collision Dissociation)	MS2	13.7326	50	33.6576	12627	WT_S_10min.raw		2.02	0	1.005e-07	174781984	33.86
		High	Sequest HT (A2)	Unambiguous	[R].TRPTVAAGAVGLAQR.[A]		P45952	P45952; Q91WS8; Q8BJT5	0	3	0.7257	0	1	1	489.951	1467.84	1467.84	0.3	0.00015	HCD (High Energy Collision Dissociation)	MS2	0.742245	50	33.9278	14203	WT_P_5min_4.raw		3.5	0	1.244e-09	33920972	33.99
		High	Sequest HT (A2)	Unambiguous	[R].TRPTVAAGAVGLAQR.[A]		P45952	P45952; Q91WS8; Q8BJT5	0	3	0.6576	0	1	1	489.951	1467.84	1467.84	0.12	6e-05	HCD (High Energy Collision Dissociation)	MS2	0	50	33.8705	14239	WT_S_5min.raw		3.68	0	7.234e-13	324043328	33.99
		High	Sequest HT (A2)	Unambiguous	[R].TRPTVAAGAVGLAQR.[A]		P45952	P45952; Q91WS8; Q8BJT5	0	3	0.6771	0	1	1	489.951	1467.84	1467.84	-0.14	-7e-05	HCD (High Energy Collision Dissociation)	MS2	3.59136	50	34.132	14366	WT_S_5min.raw		3.5	0	8.498e-11	324043328	33.99
		High	Sequest HT (A2)	Unambiguous	[R].TRPTVAAGAVGLAQR.[A]		P45952	P45952; Q91WS8; Q8BJT5	0	2	0.7213	0	1	1	734.422	1467.84	1467.84	-1.11	-0.00082	HCD (High Energy Collision Dissociation)	MS2	0	50	34.1334	14367	WT_S_5min.raw		1.83	0	6.684e-07	236632592	33.99
		High	Sequest HT (A2)	Unambiguous	[R].TRPTVAAGAVGLAQR.[A]		P45952	P45952; Q91WS8; Q8BJT5	0	2	0.7158	0	1	1	734.423	1467.84	1467.84	-0.83	-0.00061	HCD (High Energy Collision Dissociation)	MS2	0	50	34.0514	14667	WT_S_30min_3.raw		2.85	0	1.33e-07	202795840	33.94
		High	Sequest HT (A2)	Unambiguous	[R].TRPTVAAGAVGLAQR.[A]		P45952	P45952; Q91WS8; Q8BJT5	0	3	0.6444	0	1	1	489.951	1467.84	1467.84	-0.64	-0.00031	HCD (High Energy Collision Dissociation)	MS2	0.447292	43.03	33.844	14480	WT_S_20min.raw		3.6	0	5.492e-11	311429088	33.93
		High	Sequest HT (A2)	Unambiguous	[R].TRPTVAAGAVGLAQR.[A]		P45952	P45952; Q91WS8; Q8BJT5	0	3	0.7007	0	1	1	489.951	1467.84	1467.84	-0.3	-0.00014	HCD (High Energy Collision Dissociation)	MS2	2.01646	21.614	33.9997	14641	WT_S_30min_3.raw		4.11	0	2.364e-13	270160320	33.94
		High	Sequest HT (A2)	Unambiguous	[R].TRPTVAAGAVGLAQR.[A]		P45952	P45952; Q91WS8; Q8BJT5	0	2	0.5479	0	1	1	734.423	1467.84	1467.84	-0.83	-0.00061	HCD (High Energy Collision Dissociation)	MS2	0	50	34.0794	14595	WT_S_20min.raw		1.46	0	8.813e-05	230131584	33.93
		High	Sequest HT (A2)	Unambiguous	[R].TRPTVAAGAVGLAQR.[A]		P45952	P45952; Q91WS8; Q8BJT5	0	3	0.6953	0	1	1	489.951	1467.84	1467.84	-0.15	-7e-05	HCD (High Energy Collision Dissociation)	MS2	5.84443	50	34.1149	14612	WT_S_20min.raw		3.38	0	1.325e-10	311429088	33.93
		High	Sequest HT (A2)	Unambiguous	[R].TRPTVAAGAVGLAQR.[A]		P45952	P45952; Q91WS8; Q8BJT5	0	3	0.5652	0	1	1	489.951	1467.84	1467.84	-0.02	-1e-05	HCD (High Energy Collision Dissociation)	MS2	0	50	33.931	12472	WT_P_10min_3.raw		1.84	0	2.119e-05	18433620	34.01
		High	Sequest HT (A2)	Unambiguous	[R].TRPTVAAGAVGLAQR.[A]		P45952	P45952; Q91WS8; Q8BJT5	0	3	0.5508	0	1	1	489.951	1467.84	1467.84	-0.54	-0.00026	HCD (High Energy Collision Dissociation)	MS2	23.5455	50	33.8762	13712	WT_S_30min.raw		1.18	1.473e-05	0.000349	165538064	34.05
		High	Sequest HT (A2)	Unambiguous	[R].TRPTVAAGAVGLAQR.[A]		P45952	P45952; Q91WS8; Q8BJT5	0	2	0.5547	0	1	1	734.422	1467.84	1467.84	-1.15	-0.00084	HCD (High Energy Collision Dissociation)	MS2	0	50	33.7821	14545	WT_S_30min_3.raw		1.28	9.301e-05	0.0007979	202795840	33.94
		High	Sequest HT (A2)	Unambiguous	[R].TRPTVAAGAVGLAQR.[A]		P45952	P45952; Q91WS8; Q8BJT5	0	3	0.5679	0	1	1	489.951	1467.84	1467.84	0.22	0.00011	HCD (High Energy Collision Dissociation)	MS2	0	50	33.7347	14522	WT_S_30min_3.raw		1.62	9.301e-05	0.0008752	270160320	33.94
		High	Sequest HT (A2)	Unambiguous	[R].TRPTVAAGAVGLAQR.[A]		P45952	P45952; Q91WS8; Q8BJT5	0	3	0.4907	0	1	1	489.951	1467.84	1467.84	-0.15	-8e-05	HCD (High Energy Collision Dissociation)	MS2	2.44453	50	33.9805	13302	WT_P_20min_2.raw		1.08	0.0001163	0.0009086	9913024	34.03
		High	Sequest HT (A2)	Unambiguous	[R].TRPTVAAGAVGLAQR.[A]		P45952	P45952; Q91WS8; Q8BJT5	0	3	0.3467	0	1	1	489.952	1467.84	1467.84	0.72	0.00035	HCD (High Energy Collision Dissociation)	MS2	7.27505	50	34.3985	14495	WT_S_5min.raw		0.75	0.0001716	0.001547	324043328	33.99
		High	Sequest HT (A2)	Unambiguous	[R].TRPTVAAGAVGLAQR.[A]		P45952	P45952; Q91WS8; Q8BJT5	0	2	0.5229	0	1	1	734.422	1467.84	1467.84	-1.09	-0.0008	HCD (High Energy Collision Dissociation)	MS2	0	50	33.9339	14198	WT_S_20min_2.raw		1.09	0.0001796	0.00174	128982856	34.06
		High	Sequest HT (A2)	Unambiguous	[R].TRPTVAAGAVGLAQR.[A]		P45952	P45952; Q91WS8; Q8BJT5	0	2	0.5714	0	1	1	734.423	1467.84	1467.84	-0.9	-0.00066	HCD (High Energy Collision Dissociation)	MS2	0	50	33.7969	14457	WT_S_20min.raw		1.19	0.0001902	0.001898	230131584	33.93
		High	Sequest HT (A2)	Unambiguous	[R].TRPTVAAGAVGLAQR.[A]		P45952	P45952; Q91WS8; Q8BJT5	0	2	0.6174	0	1	1	734.423	1467.84	1467.84	-0.13	-9e-05	HCD (High Energy Collision Dissociation)	MS2	0	50	34.0283	14616	WT_P_5min.raw		1.15	0.0002783	0.00215	30548730	34.05
		High	Sequest HT (A2)	Unambiguous	[R].TRPTVAAGAVGLAQR.[A]		P45952	P45952; Q91WS8; Q8BJT5	0	2	0.4862	0	1	1	734.422	1467.84	1467.84	-1.18	-0.00087	HCD (High Energy Collision Dissociation)	MS2	0	50	33.8611	14235	WT_S_5min.raw		1.09	0.0004126	0.004578	236632592	33.99
		High	Sequest HT (A2)	Selected	[R].TRPTVAAGAVGLAQR.[A]		P45952	P45952; Q91WS8; Q8BJT5	0	3	0	0	1	1	489.952	1467.84	1467.84	1.15	0.00056	HCD (High Energy Collision Dissociation)	MS2	5.12992	50	34.3743	14739	WT_S_20min.raw		0.5	0.001331	0.01266	311429088	33.93
		High	Sequest HT (A2)	Unambiguous	[R].TRPTVAAGAVGLAQR.[A]		P45952	P45952; Q91WS8; Q8BJT5	0	3	0.3797	0	1	1	489.951	1467.84	1467.84	-0.5	-0.00025	HCD (High Energy Collision Dissociation)	MS2	5.68135	50	33.7501	12620	WT_S_5min_3.raw		0.79	0.001458	0.01393	183557584	33.98
		High	Sequest HT (A2)	Unambiguous	[R].TRPTVAAGAVGLAQR.[A]		P45952	P45952; Q91WS8; Q8BJT5	0	2	0.5304	0	1	1	734.423	1467.84	1467.84	-0.56	-0.00041	HCD (High Energy Collision Dissociation)	MS2	9.95484	50	33.9402	14209	WT_P_5min_4.raw		1.15	0.003176	0.02702	18744162	33.99
		High	Sequest HT (A2)	Unambiguous	[R].TRPTVAAGAVGLAQR.[A]		P45952	P45952; Q91WS8; Q8BJT5	0	3	0.3378	0	1	1	489.951	1467.84	1467.84	0.17	8e-05	HCD (High Energy Collision Dissociation)	MS2	54.7532	50	33.9686	12425	WT_P_30min.raw		0.74	0.005026	0.0412	7.19961e+06	33.98
		High	Sequest HT (A2)	Unambiguous	[R].TRPTVAAGAVGLAQR.[A]		P45952	P45952; Q91WS8; Q8BJT5	0	3	0.6098	0	1	1	489.951	1467.84	1467.84	0.42	0.0002	HCD (High Energy Collision Dissociation)	MS2	0	50	34.3778	14987	WT_S_30min_2.raw		0.82	0.006613	0.0517	289469728	34.03
	High	[K].QEPGLGFSFELTEQQK.[E]		1.90236e-07	0	16	P45952	P45952 [31-46]	0	1837.9	3.57189e+07	1.9249e+07	19770270	13448503	11481717	10821665	15471148	5.83717e+06	1.03989e+07	5.60465e+06	1.46582e+07	7.85116e+06	239276576	104029081	168489050	130763810	101404950	110688208	223521838	103081987	164390382	129281784	152259540	162601374	High	0	3.239e-11	3.16	60.02	K.QEPGLGFSFELTEQQK.E	[31-46]		Used
		Confidence	Identifying Node	PSM Ambiguity	Annotated Sequence	Modifications	Master Protein Accessions	Protein Accessions	# Missed Cleavages	Charge	DeltaScore	DeltaCn	Rank	Search Engine Rank	m/z [Da]	MH+ [Da]	Theo. MH+ [Da]	DeltaM [ppm]	Deltam/z [Da]	Activation Type	MS Order	Isolation Interference [%]	Ion Inject Time [ms]	RT [min]	First Scan	Spectrum File	Quan Info	XCorr	Percolator q-Value	Percolator PEP	Precursor Abundance	Apex RT [min]
		High	Sequest HT (A2)	Unambiguous	[K].QEPGLGFSFELTEQQK.[E]		P45952	P45952; Q91WS8; Q3V2I9; D6RFD7	0	2	0.5393	0	1	1	919.452	1837.9	1837.9	0.04	3e-05	HCD (High Energy Collision Dissociation)	MS2	0	50	60.0109	23640	WT_S_5min_3.raw		1.78	0	0.0001121	89376064	59.96
		High	Sequest HT (A2)	Unambiguous	[K].QEPGLGFSFELTEQQK.[E]		P45952	P45952; Q91WS8; Q3V2I9; D6RFD7	0	2	0.5576	0	1	1	919.452	1837.9	1837.9	0.22	0.0002	HCD (High Energy Collision Dissociation)	MS2	0	50	60.2004	27235	WT_S_20min.raw		2.17	0	2.982e-08	192196960	60.1
		High	Sequest HT (A2)	Unambiguous	[K].QEPGLGFSFELTEQQK.[E]		P45952	P45952; Q91WS8; Q3V2I9; D6RFD7	0	2	0.2323	0	1	1	919.451	1837.89	1837.9	-0.91	-0.00083	HCD (High Energy Collision Dissociation)	MS2	61.8505	50	59.9343	27115	WT_S_20min.raw		0.99	0	7.984e-05	192196960	60.1
		High	Sequest HT (A2)	Unambiguous	[K].QEPGLGFSFELTEQQK.[E]		P45952	P45952; Q91WS8; Q3V2I9; D6RFD7	0	2	0.5789	0	1	1	919.452	1837.9	1837.9	0.4	0.00036	HCD (High Energy Collision Dissociation)	MS2	0	50	60.1743	26030	WT_S_30min.raw		1.9	0	3.261e-10	111197568	60.1
		High	Sequest HT (A2)	Unambiguous	[K].QEPGLGFSFELTEQQK.[E]		P45952	P45952; Q91WS8; Q3V2I9; D6RFD7	0	2	0.7247	0	1	1	919.453	1837.9	1837.9	0.74	0.00068	HCD (High Energy Collision Dissociation)	MS2	0	50	60.1193	26999	WT_S_20min_3.raw		3.16	0	3.239e-11	143664560	60.06
		High	Sequest HT (A2)	Unambiguous	[K].QEPGLGFSFELTEQQK.[E]		P45952	P45952; Q91WS8; Q3V2I9; D6RFD7	0	2	0.5672	0	1	1	919.452	1837.9	1837.9	0.25	0.00023	HCD (High Energy Collision Dissociation)	MS2	0	50	60.043	27413	WT_S_30min_2.raw		2.01	0	1.625e-10	127193984	59.98
		High	Sequest HT (A2)	Unambiguous	[K].QEPGLGFSFELTEQQK.[E]		P45952	P45952; Q91WS8; Q3V2I9; D6RFD7	0	2	0.5738	0	1	1	919.452	1837.9	1837.9	0.53	0.00049	HCD (High Energy Collision Dissociation)	MS2	0.950402	50	60.0368	24801	WT_S_10min_2.raw		2.44	0	1.566e-09	83727840	59.98
		High	Sequest HT (A2)	Unambiguous	[K].QEPGLGFSFELTEQQK.[E]		P45952	P45952; Q91WS8; Q3V2I9; D6RFD7	0	2	0.6014	0	1	1	919.452	1837.9	1837.9	0.32	0.0003	HCD (High Energy Collision Dissociation)	MS2	1.17572	50	59.9646	26735	WT_S_5min_4.raw		2.96	0	3.104e-11	143629984	59.93
		High	Sequest HT (A2)	Unambiguous	[K].QEPGLGFSFELTEQQK.[E]		P45952	P45952; Q91WS8; Q3V2I9; D6RFD7	0	2	0.5234	0	1	1	919.452	1837.9	1837.9	0.02	2e-05	HCD (High Energy Collision Dissociation)	MS2	0	50	60.0739	26856	WT_S_5min.raw		2.35	0	3.461e-10	204438272	60.04
		High	Sequest HT (A2)	Unambiguous	[K].QEPGLGFSFELTEQQK.[E]		P45952	P45952; Q91WS8; Q3V2I9; D6RFD7	0	2	0.6209	0	1	1	919.453	1837.9	1837.9	0.71	0.00066	HCD (High Energy Collision Dissociation)	MS2	0	50	60.0424	27084	WT_S_30min_3.raw		2.77	0	1.378e-09	142088528	59.99
		High	Sequest HT (A2)	Unambiguous	[K].QEPGLGFSFELTEQQK.[E]		P45952	P45952; Q91WS8; Q3V2I9; D6RFD7	0	2	0.6448	0	1	1	919.452	1837.9	1837.9	0.55	0.00051	HCD (High Energy Collision Dissociation)	MS2	0	50	60.0741	24122	WT_S_10min.raw		1.83	0	7.22e-09	112243000	60.01
		High	Sequest HT (A2)	Unambiguous	[K].QEPGLGFSFELTEQQK.[E]		P45952	P45952; Q91WS8; Q3V2I9; D6RFD7	0	3	0.1504	0	1	1	613.304	1837.9	1837.9	0.21	0.00013	HCD (High Energy Collision Dissociation)	MS2	7.30063	50	60.1669	26900	WT_S_5min.raw		1.13	0.0001163	0.001001	34838304	60.03
		High	Sequest HT (A2)	Unambiguous	[K].QEPGLGFSFELTEQQK.[E]		P45952	P45952; Q91WS8; Q3V2I9; D6RFD7	0	2	0.5038	0	1	1	919.452	1837.9	1837.9	0	0	HCD (High Energy Collision Dissociation)	MS2	0	50	60.0432	24172	WT_S_10min_3.raw		1.33	0.0001513	0.001234	95346296	59.97
		High	Sequest HT (A2)	Unambiguous	[K].QEPGLGFSFELTEQQK.[E]		P45952	P45952; Q91WS8; Q3V2I9; D6RFD7	0	3	0.303	0	1	1	613.304	1837.9	1837.9	1.05	0.00064	HCD (High Energy Collision Dissociation)	MS2	32.0701	50	59.8665	26690	WT_S_5min_4.raw		1.65	0.002364	0.0211	24859066	59.93
		High	Sequest HT (A2)	Unambiguous	[K].QEPGLGFSFELTEQQK.[E]		P45952	P45952; Q91WS8; Q3V2I9; D6RFD7	0	2	0.1519	0	1	1	919.452	1837.9	1837.9	-0.31	-0.00028	HCD (High Energy Collision Dissociation)	MS2	50.5242	50	59.915	25928	WT_S_30min.raw		0.79	0.003882	0.03297	111197568	60.1
		High	Sequest HT (A2)	Selected	[K].QEPGLGFSFELTEQQK.[E]		P45952	P45952; Q91WS8; Q3V2I9; D6RFD7	0	2	0	0	1	1	919.452	1837.9	1837.9	0.36	0.00033	HCD (High Energy Collision Dissociation)	MS2	55.1337	50	59.9396	26277	WT_P_5min_4.raw		0.45	0.006352	0.05004	16577608	59.98
	High	[K].AFTGFIVEADTPGIHIGK.[K]		1.86888e-06	0	36	P45952	P45952 [218-235]	0	1872.99	128463336	78827724	87353820	69119476	78158848	56344176	85453250	44956669	53524632	57558667	95528926	55318945	386140936	210803280	276066768	225699584	251048748	211454416	385682160	273057880	317138152	212638008	339021656	298978632	High	0	2.197e-09	3.09	61.69	K.AFTGFIVEADTPGIHIGK.K	[218-235]		Used
		Confidence	Identifying Node	PSM Ambiguity	Annotated Sequence	Modifications	Master Protein Accessions	Protein Accessions	# Missed Cleavages	Charge	DeltaScore	DeltaCn	Rank	Search Engine Rank	m/z [Da]	MH+ [Da]	Theo. MH+ [Da]	DeltaM [ppm]	Deltam/z [Da]	Activation Type	MS Order	Isolation Interference [%]	Ion Inject Time [ms]	RT [min]	First Scan	Spectrum File	Quan Info	XCorr	Percolator q-Value	Percolator PEP	Precursor Abundance	Apex RT [min]
		High	Sequest HT (A2)	Unambiguous	[K].AFTGFIVEADTPGIHIGK.[K]		P45952	P45952; Q91WS8	0	3	0.6941	0	1	1	625.002	1872.99	1872.99	2.58	0.00161	HCD (High Energy Collision Dissociation)	MS2	0	45.074	61.7779	24825	WT_S_10min_3.raw		2.55	0	1.441e-06	148150880	61.7
		High	Sequest HT (A2)	Unambiguous	[K].AFTGFIVEADTPGIHIGK.[K]		P45952	P45952; Q91WS8	0	2	0.7701	0	1	1	936.998	1872.99	1872.99	1.29	0.0012	HCD (High Energy Collision Dissociation)	MS2	0	50	61.7911	24828	WT_S_10min_3.raw		1.87	0	6.307e-05	63303536	61.69
		High	Sequest HT (A2)	Unambiguous	[K].AFTGFIVEADTPGIHIGK.[K]		P45952	P45952; Q91WS8	0	2	0.7126	0	1	1	936.997	1872.99	1872.99	0.54	0.00051	HCD (High Energy Collision Dissociation)	MS2	0	50	61.7857	26738	WT_S_30min.raw		1.74	0	3.089e-05	71345496	61.67
		High	Sequest HT (A2)	Unambiguous	[K].AFTGFIVEADTPGIHIGK.[K]		P45952	P45952; Q91WS8	0	3	0.7124	0	1	1	625.001	1872.99	1872.99	2.41	0.0015	HCD (High Energy Collision Dissociation)	MS2	0	50	61.797	24300	WT_S_5min_3.raw		2.26	0	7.389e-07	148986880	61.68
		High	Sequest HT (A2)	Unambiguous	[K].AFTGFIVEADTPGIHIGK.[K]		P45952	P45952; Q91WS8	0	3	0.679	0	1	1	625.001	1872.99	1872.99	1.19	0.00074	HCD (High Energy Collision Dissociation)	MS2	0.135053	50	61.7608	26726	WT_S_30min.raw		2.43	0	1.395e-07	141292512	61.67
		High	Sequest HT (A2)	Unambiguous	[K].AFTGFIVEADTPGIHIGK.[K]		P45952	P45952; Q91WS8	0	2	0.6587	0	1	1	936.997	1872.99	1872.99	0.6	0.00056	HCD (High Energy Collision Dissociation)	MS2	0	50	61.7225	27947	WT_S_20min.raw		2.08	0	9.602e-06	127234240	61.64
		High	Sequest HT (A2)	Unambiguous	[K].AFTGFIVEADTPGIHIGK.[K]		P45952	P45952; Q91WS8	0	3	0.6888	0	1	1	625.001	1872.99	1872.99	1.05	0.00066	HCD (High Energy Collision Dissociation)	MS2	0.14459	47.43	61.7839	27974	WT_S_20min.raw		2.41	0	5.78e-07	258447920	61.65
		High	Sequest HT (A2)	Unambiguous	[K].AFTGFIVEADTPGIHIGK.[K]		P45952	P45952; Q91WS8	0	3	0.6561	0	1	1	625	1872.99	1872.99	-0.03	-2e-05	HCD (High Energy Collision Dissociation)	MS2	0	50	61.5284	27863	WT_S_20min.raw		2.21	0	1.53e-08	258447920	61.65
		High	Sequest HT (A2)	Unambiguous	[K].AFTGFIVEADTPGIHIGK.[K]		P45952	P45952; Q91WS8	0	3	0.6504	0	1	1	625	1872.99	1872.99	0.48	0.0003	HCD (High Energy Collision Dissociation)	MS2	0	50	61.5323	27646	WT_S_20min_3.raw		2.46	0	1.957e-07	218694816	61.65
		High	Sequest HT (A2)	Unambiguous	[K].AFTGFIVEADTPGIHIGK.[K]		P45952	P45952; Q91WS8	0	2	0.5647	0	1	1	936.997	1872.99	1872.99	0.65	0.00061	HCD (High Energy Collision Dissociation)	MS2	0.839095	50	61.7496	27732	WT_S_20min_3.raw		1.7	0	1.197e-05	98443336	61.65
		High	Sequest HT (A2)	Unambiguous	[K].AFTGFIVEADTPGIHIGK.[K]		P45952	P45952; Q91WS8	0	3	0.6372	0	1	1	625.001	1872.99	1872.99	1.66	0.00104	HCD (High Energy Collision Dissociation)	MS2	0	50	61.7905	27750	WT_S_20min_3.raw		2.26	0	2.03e-07	218694816	61.65
		High	Sequest HT (A2)	Unambiguous	[K].AFTGFIVEADTPGIHIGK.[K]		P45952	P45952; Q91WS8	0	3	0.6875	0	1	1	625.001	1872.99	1872.99	1.64	0.00102	HCD (High Energy Collision Dissociation)	MS2	0	50	61.7932	27307	WT_S_20min_2.raw		2.72	0	6.246e-07	199628656	61.66
		High	Sequest HT (A2)	Unambiguous	[K].AFTGFIVEADTPGIHIGK.[K]		P45952	P45952; Q91WS8	0	3	0.57	0	1	1	625	1872.99	1872.99	0.65	0.00041	HCD (High Energy Collision Dissociation)	MS2	0.357526	50	61.5354	27212	WT_S_20min_2.raw		2.07	0	2.994e-07	199628656	61.66
		High	Sequest HT (A2)	Unambiguous	[K].AFTGFIVEADTPGIHIGK.[K]		P45952	P45952; Q91WS8	0	2	0.75	0	1	1	936.997	1872.99	1872.99	0.5	0.00047	HCD (High Energy Collision Dissociation)	MS2	0	50	61.7275	27281	WT_S_20min_2.raw		2.12	0	8.537e-05	73429224	61.66
		High	Sequest HT (A2)	Unambiguous	[K].AFTGFIVEADTPGIHIGK.[K]		P45952	P45952; Q91WS8	0	3	0.7256	0	1	1	625	1872.99	1872.99	0.46	0.00029	HCD (High Energy Collision Dissociation)	MS2	0	31.797	61.6233	28149	WT_S_30min_2.raw		2.66	0	3.498e-09	249020800	61.7
		High	Sequest HT (A2)	Unambiguous	[K].AFTGFIVEADTPGIHIGK.[K]		P45952	P45952; Q91WS8	0	2	0.8	0	1	1	936.997	1872.99	1872.99	0.72	0.00068	HCD (High Energy Collision Dissociation)	MS2	1.11713	50	61.7901	28216	WT_S_30min_2.raw		2.75	0	4.093e-07	90000856	61.7
		High	Sequest HT (A2)	Unambiguous	[K].AFTGFIVEADTPGIHIGK.[K]		P45952	P45952; Q91WS8	0	3	0.6744	0	1	1	625	1872.98	1872.99	-0.62	-0.00039	HCD (High Energy Collision Dissociation)	MS2	0	50	61.8826	28256	WT_S_30min_2.raw		2.15	0	1.218e-07	249020800	61.7
		High	Sequest HT (A2)	Unambiguous	[K].AFTGFIVEADTPGIHIGK.[K]		P45952	P45952; Q91WS8	0	3	0.7444	0	1	1	625.002	1872.99	1872.99	2.75	0.00172	HCD (High Energy Collision Dissociation)	MS2	0	32.62	61.8146	25507	WT_S_10min_2.raw		2.66	0	6.196e-07	186906608	61.72
		High	Sequest HT (A2)	Unambiguous	[K].AFTGFIVEADTPGIHIGK.[K]		P45952	P45952; Q91WS8	0	3	0.699	0	1	1	625.002	1872.99	1872.99	2.76	0.00172	HCD (High Energy Collision Dissociation)	MS2	0	50	61.8677	27579	WT_S_5min_4.raw		3.09	0	2.197e-09	198733856	61.74
		High	Sequest HT (A2)	Unambiguous	[K].AFTGFIVEADTPGIHIGK.[K]		P45952	P45952; Q91WS8	0	3	0.6558	0	1	1	625	1872.99	1872.99	0.72	0.00045	HCD (High Energy Collision Dissociation)	MS2	0.595982	50	61.6081	27476	WT_S_5min_4.raw		2.15	0	9.18e-10	198733856	61.74
		High	Sequest HT (A2)	Unambiguous	[K].AFTGFIVEADTPGIHIGK.[K]		P45952	P45952; Q91WS8	0	3	0.5	0	1	1	625.001	1872.99	1872.99	0.93	0.00058	HCD (High Energy Collision Dissociation)	MS2	10.7448	50	61.645	27643	WT_P_5min.raw		1.56	0	5.479e-06	88025840	61.69
		High	Sequest HT (A2)	Unambiguous	[K].AFTGFIVEADTPGIHIGK.[K]		P45952	P45952; Q91WS8	0	2	0.6269	0	1	1	936.996	1872.99	1872.99	0.08	8e-05	HCD (High Energy Collision Dissociation)	MS2	0	50	61.8099	27641	WT_S_5min.raw		1.93	0	5.866e-08	119950168	61.7
		High	Sequest HT (A2)	Unambiguous	[K].AFTGFIVEADTPGIHIGK.[K]		P45952	P45952; Q91WS8	0	3	0.6798	0	1	1	625.001	1872.99	1872.99	1.45	0.0009	HCD (High Energy Collision Dissociation)	MS2	0.0851709	36.57	61.8084	27640	WT_S_5min.raw		2.28	0	5.132e-07	266190768	61.7
		High	Sequest HT (A2)	Unambiguous	[K].AFTGFIVEADTPGIHIGK.[K]		P45952	P45952; Q91WS8	0	3	0.632	0	1	1	625	1872.99	1872.99	0.79	0.00049	HCD (High Energy Collision Dissociation)	MS2	0	31.944	61.6341	27801	WT_S_30min_3.raw		2.31	0	3.261e-06	204775536	61.7
		High	Sequest HT (A2)	Unambiguous	[K].AFTGFIVEADTPGIHIGK.[K]		P45952	P45952; Q91WS8	0	2	0.751	0	1	1	936.997	1872.99	1872.99	0.57	0.00053	HCD (High Energy Collision Dissociation)	MS2	0	50	61.765	27850	WT_S_30min_3.raw		2.53	0	2.759e-07	94203096	61.7
		High	Sequest HT (A2)	Unambiguous	[K].AFTGFIVEADTPGIHIGK.[K]		P45952	P45952; Q91WS8	0	3	0.5226	0	1	1	625	1872.99	1872.99	0.56	0.00035	HCD (High Energy Collision Dissociation)	MS2	1.88491	50	61.5524	27529	WT_S_5min.raw		1.55	0	3.884e-05	266190768	61.7
		High	Sequest HT (A2)	Unambiguous	[K].AFTGFIVEADTPGIHIGK.[K]		P45952	P45952; Q91WS8	0	3	0.6633	0	1	1	625.001	1872.99	1872.99	1.37	0.00086	HCD (High Energy Collision Dissociation)	MS2	0	45.144	61.8248	24788	WT_S_10min.raw		1.99	0	1.075e-05	151279536	61.72
		High	Sequest HT (A2)	Unambiguous	[K].AFTGFIVEADTPGIHIGK.[K]		P45952	P45952; Q91WS8	0	2	0.7228	0	1	1	936.998	1872.99	1872.99	1.36	0.00127	HCD (High Energy Collision Dissociation)	MS2	0	50	61.7999	25503	WT_S_10min_2.raw		1.84	1.473e-05	0.0002282	64142140	61.72
		High	Sequest HT (A2)	Unambiguous	[K].AFTGFIVEADTPGIHIGK.[K]		P45952	P45952; Q91WS8	0	3	0.4762	0	1	1	625	1872.99	1872.99	0.68	0.00043	HCD (High Energy Collision Dissociation)	MS2	16.7265	50	61.5354	26918	WT_P_5min_4.raw		1.05	0.000162	0.00129	68342032	61.81
		High	Sequest HT (A2)	Unambiguous	[K].AFTGFIVEADTPGIHIGK.[K]		P45952	P45952; Q91WS8	0	2	0.7069	0	1	1	936.998	1872.99	1872.99	1.82	0.00171	HCD (High Energy Collision Dissociation)	MS2	0	50	61.8457	27569	WT_S_5min_4.raw		1.74	0.0003873	0.003884	77332912	61.74
		High	Sequest HT (A2)	Unambiguous	[K].AFTGFIVEADTPGIHIGK.[K]		P45952	P45952; Q91WS8	0	2	0.6104	0	1	1	936.996	1872.99	1872.99	0.02	1e-05	HCD (High Energy Collision Dissociation)	MS2	25.9407	50	61.5444	27526	WT_S_5min.raw		0.77	0.0007002	0.006892	119950168	61.7
		High	Sequest HT (A2)	Unambiguous	[K].AFTGFIVEADTPGIHIGK.[K]		P45952	P45952; Q91WS8	0	3	0.2469	0	1	1	625	1872.99	1872.99	0.59	0.00037	HCD (High Energy Collision Dissociation)	MS2	0	50	61.5588	25427	WT_S_10min_2.raw		0.81	0.001366	0.01282	186906608	61.72
		High	Sequest HT (A2)	Unambiguous	[K].AFTGFIVEADTPGIHIGK.[K]		P45952	P45952; Q91WS8	0	2	0.5652	0	1	1	936.997	1872.99	1872.99	0.27	0.00026	HCD (High Energy Collision Dissociation)	MS2	0	50	61.8373	24794	WT_S_10min.raw		1.15	0.001635	0.01531	74420048	61.72
		High	Sequest HT (A2)	Unambiguous	[K].AFTGFIVEADTPGIHIGK.[K]		P45952	P45952; Q91WS8	0	3	0.3437	0	1	1	625.001	1872.99	1872.99	1.41	0.00088	HCD (High Energy Collision Dissociation)	MS2	40.1838	50	61.5794	27083	WT_P_20min.raw		0.96	0.002196	0.01986	53475956	61.85
		High	Sequest HT (A2)	Unambiguous	[K].AFTGFIVEADTPGIHIGK.[K]		P45952	P45952; Q91WS8	0	2	0.4556	0	1	1	936.997	1872.99	1872.99	1.08	0.00101	HCD (High Energy Collision Dissociation)	MS2	0	50	61.7999	24302	WT_S_5min_3.raw		0.9	0.009151	0.07264	61816400	61.68
		High	Sequest HT (A2)	Unambiguous	[K].AFTGFIVEADTPGIHIGK.[K]		P45952	P45952; Q91WS8	0	3	0.3333	0	1	1	625	1872.99	1872.99	-0.14	-9e-05	HCD (High Energy Collision Dissociation)	MS2	21.1499	50	61.6312	23691	WT_P_10min.raw		0.78	0.009895	0.07835	46872064	61.85
	High	[K].IYQIYEGTAQIQR.[L]		1.75697e-06	0	37	P45952	P45952 [396-408]	0	1582.82	36296764	2.31722e+07	2.52638e+07	1.42245e+07	15748837	1.33761e+07	1.57301e+07	8.42594e+06	1.06185e+07	5554225	1.66011e+07	8.815e+06	259706328	142703222	195066582	153104740	155469890	142786430	236312690	150268868	179269760	134911204	182155836	166303936	High	0	1.347e-08	2.99	43.65	K.IYQIYEGTAQIQR.L	[396-408]		Used
		Confidence	Identifying Node	PSM Ambiguity	Annotated Sequence	Modifications	Master Protein Accessions	Protein Accessions	# Missed Cleavages	Charge	DeltaScore	DeltaCn	Rank	Search Engine Rank	m/z [Da]	MH+ [Da]	Theo. MH+ [Da]	DeltaM [ppm]	Deltam/z [Da]	Activation Type	MS Order	Isolation Interference [%]	Ion Inject Time [ms]	RT [min]	First Scan	Spectrum File	Quan Info	XCorr	Percolator q-Value	Percolator PEP	Precursor Abundance	Apex RT [min]
		High	Sequest HT (A2)	Unambiguous	[K].IYQIYEGTAQIQR.[L]		P45952	P45952; Q91WS8; Q8BJT5	0	2	0.6484	0	1	1	791.914	1582.82	1582.82	-0.72	-0.00057	HCD (High Energy Collision Dissociation)	MS2	4.28412	50	43.7455	17424	WT_S_10min_3.raw		1.28	0	7.507e-05	123583944	43.58
		High	Sequest HT (A2)	Unambiguous	[K].IYQIYEGTAQIQR.[L]		P45952	P45952; Q91WS8; Q8BJT5	0	2	0.7079	0	1	1	791.914	1582.82	1582.82	-0.55	-0.00044	HCD (High Energy Collision Dissociation)	MS2	0	50	43.4834	17299	WT_S_10min_3.raw		2.67	0	1.617e-09	123583944	43.58
		High	Sequest HT (A2)	Unambiguous	[K].IYQIYEGTAQIQR.[L]		P45952	P45952; Q91WS8; Q8BJT5	0	2	0.562	0	1	1	791.914	1582.82	1582.82	-0.63	-0.0005	HCD (High Energy Collision Dissociation)	MS2	10.4261	50	43.608	17680	WT_P_5min_3.raw		1.21	0	4.991e-07	19217482	43.65
		High	Sequest HT (A2)	Unambiguous	[K].IYQIYEGTAQIQR.[L]		P45952	P45952; Q91WS8; Q8BJT5	0	2	0.623	0	1	1	791.915	1582.82	1582.82	-0.38	-0.0003	HCD (High Energy Collision Dissociation)	MS2	0	50	43.7187	19275	WT_S_20min.raw		2.52	0	1.083e-09	203293056	43.79
		High	Sequest HT (A2)	Unambiguous	[K].IYQIYEGTAQIQR.[L]		P45952	P45952; Q91WS8; Q8BJT5	0	2	0.5644	0	1	1	791.914	1582.82	1582.82	-0.42	-0.00033	HCD (High Energy Collision Dissociation)	MS2	0	50	43.6941	18371	WT_S_30min.raw		2.25	0	1.189e-09	117259736	43.76
		High	Sequest HT (A2)	Unambiguous	[K].IYQIYEGTAQIQR.[L]		P45952	P45952; Q91WS8; Q8BJT5	0	2	0.65	0	1	1	791.914	1582.82	1582.82	-0.58	-0.00046	HCD (High Energy Collision Dissociation)	MS2	0	50	43.5973	19185	WT_S_20min_3.raw		2.6	0	8.374e-10	156775936	43.69
		High	Sequest HT (A2)	Unambiguous	[K].IYQIYEGTAQIQR.[L]		P45952	P45952; Q91WS8; Q8BJT5	0	2	0.3299	0	1	1	791.915	1582.82	1582.82	-0.05	-4e-05	HCD (High Energy Collision Dissociation)	MS2	9.03681	50	43.8611	18919	WT_S_20min_2.raw		0.97	0	1.503e-05	127011104	43.69
		High	Sequest HT (A2)	Unambiguous	[K].IYQIYEGTAQIQR.[L]		P45952	P45952; Q91WS8; Q8BJT5	0	2	0.6538	0	1	1	791.914	1582.82	1582.82	-0.58	-0.00046	HCD (High Energy Collision Dissociation)	MS2	0	50	43.6012	18789	WT_S_20min_2.raw		2.6	0	3.806e-09	127011104	43.69
		High	Sequest HT (A2)	Unambiguous	[K].IYQIYEGTAQIQR.[L]		P45952	P45952; Q91WS8; Q8BJT5	0	2	0.6614	0	1	1	791.914	1582.82	1582.82	-0.64	-0.00051	HCD (High Energy Collision Dissociation)	MS2	0	50	43.4921	19422	WT_S_30min_2.raw		2.54	0	2.662e-09	156354528	43.6
		High	Sequest HT (A2)	Unambiguous	[K].IYQIYEGTAQIQR.[L]		P45952	P45952; Q91WS8; Q8BJT5	0	3	0.4217	0	1	1	528.278	1582.82	1582.82	-1.69	-0.00089	HCD (High Energy Collision Dissociation)	MS2	1.07275	50	43.6097	19480	WT_S_30min_2.raw		1.66	0	1.402e-05	25801308	43.59
		High	Sequest HT (A2)	Unambiguous	[K].IYQIYEGTAQIQR.[L]		P45952	P45952; Q91WS8; Q8BJT5	0	2	0.5694	0	1	1	791.915	1582.82	1582.82	-0.33	-0.00026	HCD (High Energy Collision Dissociation)	MS2	3.54192	50	43.7532	19551	WT_S_30min_2.raw		1.44	0	1.06e-05	156354528	43.6
		High	Sequest HT (A2)	Unambiguous	[K].IYQIYEGTAQIQR.[L]		P45952	P45952; Q91WS8; Q8BJT5	0	2	0.6757	0	1	1	791.914	1582.82	1582.82	-1.14	-0.0009	HCD (High Energy Collision Dissociation)	MS2	5.63141	50	43.6851	16971	WT_S_5min_3.raw		1.85	0	3.809e-06	124496256	43.56
		High	Sequest HT (A2)	Unambiguous	[K].IYQIYEGTAQIQR.[L]		P45952	P45952; Q91WS8; Q8BJT5	0	2	0.6278	0	1	1	791.914	1582.82	1582.82	-1.13	-0.0009	HCD (High Energy Collision Dissociation)	MS2	0	50	43.4239	16844	WT_S_5min_3.raw		1.8	0	4.317e-05	124496256	43.56
		High	Sequest HT (A2)	Unambiguous	[K].IYQIYEGTAQIQR.[L]		P45952	P45952; Q91WS8; Q8BJT5	0	2	0.6438	0	1	1	791.914	1582.82	1582.82	-1.48	-0.00117	HCD (High Energy Collision Dissociation)	MS2	0	50	43.4881	17584	WT_S_10min_2.raw		1.6	0	0.0001495	132400400	43.62
		High	Sequest HT (A2)	Unambiguous	[K].IYQIYEGTAQIQR.[L]		P45952	P45952; Q91WS8; Q8BJT5	0	2	0.6806	0	1	1	791.914	1582.82	1582.82	-0.64	-0.00051	HCD (High Energy Collision Dissociation)	MS2	3.35073	50	43.744	17709	WT_S_10min_2.raw		1.91	0	6.602e-09	132400400	43.62
		High	Sequest HT (A2)	Unambiguous	[K].IYQIYEGTAQIQR.[L]		P45952	P45952; Q91WS8; Q8BJT5	0	2	0.5873	0	1	1	791.914	1582.82	1582.82	-1.21	-0.00096	HCD (High Energy Collision Dissociation)	MS2	19.6718	50	43.5481	18788	WT_P_5min_4.raw		1.26	0	1.316e-05	21741420	43.59
		High	Sequest HT (A2)	Unambiguous	[K].IYQIYEGTAQIQR.[L]		P45952	P45952; Q91WS8; Q8BJT5	0	2	0.3883	0	1	1	791.913	1582.82	1582.82	-2.34	-0.00185	HCD (High Energy Collision Dissociation)	MS2	24.769	50	43.6534	19317	WT_P_5min.raw		1.03	0	9.661e-05	29470828	43.76
		High	Sequest HT (A2)	Unambiguous	[K].IYQIYEGTAQIQR.[L]		P45952	P45952; Q91WS8; Q8BJT5	0	2	0.6885	0	1	1	791.913	1582.82	1582.82	-1.72	-0.00136	HCD (High Energy Collision Dissociation)	MS2	0	50	43.4483	18950	WT_S_5min_4.raw		2.6	0	1.61e-09	169728656	43.55
		High	Sequest HT (A2)	Unambiguous	[K].IYQIYEGTAQIQR.[L]		P45952	P45952; Q91WS8; Q8BJT5	0	2	0.677	0	1	1	791.914	1582.82	1582.82	-1.57	-0.00124	HCD (High Energy Collision Dissociation)	MS2	11.7487	50	43.711	19081	WT_S_5min_4.raw		1.61	0	0.0001422	169728656	43.55
		High	Sequest HT (A2)	Unambiguous	[K].IYQIYEGTAQIQR.[L]		P45952	P45952; Q91WS8; Q8BJT5	0	2	0.6056	0	1	1	791.915	1582.82	1582.82	-0.35	-0.00027	HCD (High Energy Collision Dissociation)	MS2	3.96617	50	43.8094	17170	WT_S_10min.raw		1.42	0	6.147e-05	133042280	43.67
		High	Sequest HT (A2)	Unambiguous	[K].IYQIYEGTAQIQR.[L]		P45952	P45952; Q91WS8; Q8BJT5	0	2	0.3382	0	1	1	791.914	1582.82	1582.82	-0.78	-0.00062	HCD (High Energy Collision Dissociation)	MS2	0	50	43.5513	17047	WT_S_10min.raw		1.36	0	1.309e-07	133042280	43.67
		High	Sequest HT (A2)	Unambiguous	[K].IYQIYEGTAQIQR.[L]		P45952	P45952; Q91WS8; Q8BJT5	0	3	0.4485	0	1	1	528.279	1582.82	1582.82	-0.07	-4e-05	HCD (High Energy Collision Dissociation)	MS2	0	50	43.6287	19273	WT_S_30min_3.raw		1.65	0	3.25e-05	21044256	43.59
		High	Sequest HT (A2)	Unambiguous	[K].IYQIYEGTAQIQR.[L]		P45952	P45952; Q91WS8; Q8BJT5	0	2	0.689	0	1	1	791.914	1582.82	1582.82	-1.17	-0.00093	HCD (High Energy Collision Dissociation)	MS2	0	50	43.5469	19232	WT_S_30min_3.raw		2.99	0	1.347e-08	145259680	43.59
		High	Sequest HT (A2)	Unambiguous	[K].IYQIYEGTAQIQR.[L]		P45952	P45952; Q91WS8; Q8BJT5	0	2	0.6443	0	1	1	791.914	1582.82	1582.82	-0.75	-0.00059	HCD (High Energy Collision Dissociation)	MS2	0	50	43.5724	18933	WT_S_5min.raw		2.53	0	1.398e-09	225120720	43.67
		High	Sequest HT (A2)	Unambiguous	[K].IYQIYEGTAQIQR.[L]		P45952	P45952; Q91WS8; Q8BJT5	0	3	0.4356	0	1	1	528.278	1582.82	1582.82	-1.34	-0.00071	HCD (High Energy Collision Dissociation)	MS2	0	50	43.6568	18975	WT_S_5min.raw		1.63	0	0.0001679	34585608	43.67
		High	Sequest HT (A2)	Unambiguous	[K].IYQIYEGTAQIQR.[L]		P45952	P45952; Q91WS8; Q8BJT5	0	2	0.4286	0	1	1	791.914	1582.82	1582.82	-0.84	-0.00067	HCD (High Energy Collision Dissociation)	MS2	9.34963	50	43.8355	19063	WT_S_5min.raw		1.05	0	4.397e-06	225120720	43.67
		High	Sequest HT (A2)	Unambiguous	[K].IYQIYEGTAQIQR.[L]		P45952	P45952; Q91WS8; Q8BJT5	0	3	0.5347	0	1	1	528.279	1582.82	1582.82	-0.51	-0.00027	HCD (High Energy Collision Dissociation)	MS2	50.7298	50	43.8387	19335	WT_S_20min.raw		2.02	1.473e-05	0.0002696	33019634	43.79
		High	Sequest HT (A2)	Unambiguous	[K].IYQIYEGTAQIQR.[L]		P45952	P45952; Q91WS8; Q8BJT5	0	2	0.4868	0	1	1	791.914	1582.82	1582.82	-0.58	-0.00046	HCD (High Energy Collision Dissociation)	MS2	2.61698	50	43.8605	19315	WT_S_20min_3.raw		0.76	2.887e-05	0.0004682	156775936	43.69
		High	Sequest HT (A2)	Unambiguous	[K].IYQIYEGTAQIQR.[L]		P45952	P45952; Q91WS8; Q8BJT5	0	2	0.209	0	1	1	791.913	1582.82	1582.82	-1.82	-0.00144	HCD (High Energy Collision Dissociation)	MS2	33.789	50	43.7168	18930	WT_P_20min.raw		0.67	5.653e-05	0.0005079	13497172	43.76
		High	Sequest HT (A2)	Unambiguous	[K].IYQIYEGTAQIQR.[L]		P45952	P45952; Q91WS8; Q8BJT5	0	3	0.4574	0	1	1	528.279	1582.82	1582.82	-0.78	-0.00041	HCD (High Energy Collision Dissociation)	MS2	48.2135	50	43.7299	19251	WT_S_20min_3.raw		1.88	6.889e-05	0.0005945	22493824	43.69
		High	Sequest HT (A2)	Unambiguous	[K].IYQIYEGTAQIQR.[L]		P45952	P45952; Q91WS8; Q8BJT5	0	2	0.6667	0	1	1	791.914	1582.82	1582.82	-1.32	-0.00105	HCD (High Energy Collision Dissociation)	MS2	26.4533	50	43.549	16470	WT_P_10min.raw		0.75	0.0001163	0.001003	12040318	43.64
		High	Sequest HT (A2)	Unambiguous	[K].IYQIYEGTAQIQR.[L]		P45952	P45952; Q91WS8; Q8BJT5	0	2	0.3889	0	1	1	791.914	1582.82	1582.82	-0.44	-0.00035	HCD (High Energy Collision Dissociation)	MS2	32.0806	50	43.5897	18666	WT_P_20min_3.raw		0.72	0.0001281	0.001098	9170883	43.64
		High	Sequest HT (A2)	Unambiguous	[K].IYQIYEGTAQIQR.[L]		P45952	P45952; Q91WS8; Q8BJT5	0	3	0.3504	0	1	1	528.278	1582.82	1582.82	-1.6	-0.00085	HCD (High Energy Collision Dissociation)	MS2	45.9312	50	43.6024	17073	WT_S_10min.raw		1.37	0.0005282	0.005215	20062460	43.67
		High	Sequest HT (A2)	Unambiguous	[K].IYQIYEGTAQIQR.[L]		P45952	P45952; Q91WS8; Q8BJT5	0	2	0.5714	0	1	1	791.914	1582.82	1582.82	-1.24	-0.00098	HCD (High Energy Collision Dissociation)	MS2	27.4015	50	43.5815	18442	WT_P_30min_3.raw		0.77	0.002841	0.02491	7477872	43.61
		High	Sequest HT (A2)	Unambiguous	[K].IYQIYEGTAQIQR.[L]		P45952	P45952; Q91WS8; Q8BJT5	0	2	0.5455	0	1	1	791.914	1582.82	1582.82	-1.11	-0.00088	HCD (High Energy Collision Dissociation)	MS2	44.6429	50	43.6173	19637	WT_P_30min_2.raw		0.55	0.006835	0.05392	13472684	43.67
		High	Sequest HT (A2)	Unambiguous	[K].IYQIYEGTAQIQR.[L]		P45952	P45952; Q91WS8; Q8BJT5	0	2	0.102	0	1	1	791.914	1582.82	1582.82	-1.38	-0.0011	HCD (High Energy Collision Dissociation)	MS2	19.2117	50	43.5576	17751	WT_P_10min_2.raw		0.49	0.008318	0.06505	13314499	43.62
		High	Sequest HT (A2)	Unambiguous	[K].IYQIYEGTAQIQR.[L]		P45952	P45952; Q91WS8; Q8BJT5	0	3	0.3084	0	1	1	528.278	1582.82	1582.82	-1.8	-0.00095	HCD (High Energy Collision Dissociation)	MS2	44.3804	50	43.5573	16911	WT_S_5min_3.raw		1.07	0.009416	0.07506	18206966	43.56
	High	[K].LLVEHQGVSFLLAEMAMK.[V]		2.22487e-05	0	17	P45952	P45952 [312-329]	0	2016.07	3.26831e+06	4.08513e+06	4.16381e+06	2887196	2919973	2.6169e+06	2.41753e+06	1.56587e+06	1.50646e+06	1.0141e+06	2168163	1.03573e+06	56851824	42198140	57423616	47107968	57466484	42475000	40294460	36732716	30472376	35580052	29999668	29245418	High	0	3.648e-08	3.11	73.11	K.LLVEHQGVSFLLAEMAMK.V	[312-329]		Used
		Confidence	Identifying Node	PSM Ambiguity	Annotated Sequence	Modifications	Master Protein Accessions	Protein Accessions	# Missed Cleavages	Charge	DeltaScore	DeltaCn	Rank	Search Engine Rank	m/z [Da]	MH+ [Da]	Theo. MH+ [Da]	DeltaM [ppm]	Deltam/z [Da]	Activation Type	MS Order	Isolation Interference [%]	Ion Inject Time [ms]	RT [min]	First Scan	Spectrum File	Quan Info	XCorr	Percolator q-Value	Percolator PEP	Precursor Abundance	Apex RT [min]
		High	Sequest HT (A2)	Unambiguous	[K].LLVEHQGVSFLLAEMAMK.[V]		P45952	P45952; Q91WS8; Q8BJT5	0	3	0.593	0	1	1	672.693	2016.06	2016.07	-0.37	-0.00025	HCD (High Energy Collision Dissociation)	MS2	0.187117	50	73.2935	28525	WT_S_10min_3.raw		1.72	0	8.15e-06	42475000	73.2
		High	Sequest HT (A2)	Unambiguous	[K].LLVEHQGVSFLLAEMAMK.[V]		P45952	P45952; Q91WS8; Q8BJT5	0	3	0.5477	0	1	1	672.693	2016.06	2016.07	-0.43	-0.00029	HCD (High Energy Collision Dissociation)	MS2	0	50	72.7559	30897	WT_S_30min.raw		1.99	0	1.498e-05	35580052	72.86
		High	Sequest HT (A2)	Unambiguous	[K].LLVEHQGVSFLLAEMAMK.[V]		P45952	P45952; Q91WS8; Q8BJT5	0	3	0.6188	0	1	1	672.693	2016.07	2016.07	0.1	7e-05	HCD (High Energy Collision Dissociation)	MS2	0.345739	50	73.317	27937	WT_S_5min_3.raw		2.23	0	1.518e-07	42198140	73.25
		High	Sequest HT (A2)	Unambiguous	[K].LLVEHQGVSFLLAEMAMK.[V]		P45952	P45952; Q91WS8; Q8BJT5	0	3	0.6728	0	1	1	672.693	2016.07	2016.07	-0.23	-0.00015	HCD (High Energy Collision Dissociation)	MS2	0	50	72.7734	32443	WT_S_20min.raw		2.17	0	4.462e-07	40294460	72.87
		High	Sequest HT (A2)	Unambiguous	[K].LLVEHQGVSFLLAEMAMK.[V]		P45952	P45952; Q91WS8; Q8BJT5	0	3	0.7376	0	1	1	672.694	2016.07	2016.07	1.21	0.00081	HCD (High Energy Collision Dissociation)	MS2	0.307338	50	73.2363	32791	WT_S_30min_2.raw		1.41	0	0.0001097	29999668	73.14
		High	Sequest HT (A2)	Unambiguous	[K].LLVEHQGVSFLLAEMAMK.[V]		P45952	P45952; Q91WS8; Q8BJT5	0	3	0.6794	0	1	1	672.694	2016.07	2016.07	0.24	0.00016	HCD (High Energy Collision Dissociation)	MS2	0	50	73.1961	29448	WT_S_10min_2.raw		2.09	0	1.334e-07	57466484	73.16
		High	Sequest HT (A2)	Unambiguous	[K].LLVEHQGVSFLLAEMAMK.[V]		P45952	P45952; Q91WS8; Q8BJT5	0	3	0.7203	0	1	1	672.694	2016.07	2016.07	0.65	0.00044	HCD (High Energy Collision Dissociation)	MS2	0	50	73.2594	32033	WT_S_5min_4.raw		3.11	0	3.648e-08	57423616	73.19
		High	Sequest HT (A2)	Unambiguous	[K].LLVEHQGVSFLLAEMAMK.[V]		P45952	P45952; Q91WS8; Q8BJT5	0	3	0.6402	0	1	1	672.693	2016.06	2016.07	-0.48	-0.00032	HCD (High Energy Collision Dissociation)	MS2	1.60817	50	72.6792	31964	WT_S_5min.raw		1.89	0	5.554e-05	56851824	72.79
		High	Sequest HT (A2)	Unambiguous	[K].LLVEHQGVSFLLAEMAMK.[V]		P45952	P45952; Q91WS8; Q8BJT5	0	3	0.5688	0	1	1	672.695	2016.07	2016.07	1.81	0.00122	HCD (High Energy Collision Dissociation)	MS2	0	50	72.9421	32059	WT_S_5min.raw		2.18	0	1.307e-06	56851824	72.79
		High	Sequest HT (A2)	Unambiguous	[K].LLVEHQGVSFLLAEMAMK.[V]		P45952	P45952; Q91WS8; Q8BJT5	0	3	0.6716	0	1	1	672.695	2016.07	2016.07	1.86	0.00125	HCD (High Energy Collision Dissociation)	MS2	1.02448	50	73.1726	32247	WT_S_30min_3.raw		1.34	0	9.166e-05	29245418	73.08
		High	Sequest HT (A2)	Unambiguous	[K].LLVEHQGVSFLLAEMAMK.[V]		P45952	P45952; Q91WS8; Q8BJT5	0	3	0.663	0	1	1	672.694	2016.07	2016.07	1.11	0.00075	HCD (High Energy Collision Dissociation)	MS2	0	50	72.9272	28618	WT_S_10min.raw		1.84	0	4.883e-06	47107968	72.85
		High	Sequest HT (A2)	Unambiguous	[K].LLVEHQGVSFLLAEMAMK.[V]		P45952	P45952; Q91WS8; Q8BJT5	0	3	0.6111	0	1	1	672.694	2016.07	2016.07	1.05	0.00071	HCD (High Energy Collision Dissociation)	MS2	0.618286	50	73.0023	31565	WT_S_20min_2.raw		1.44	2.887e-05	0.0004268	36732716	73.12
		High	Sequest HT (A2)	Unambiguous	[K].LLVEHQGVSFLLAEMAMK.[V]		P45952	P45952; Q91WS8; Q8BJT5	0	3	0.4845	0	1	1	672.693	2016.07	2016.07	0.04	3e-05	HCD (High Energy Collision Dissociation)	MS2	1.17529	50	73.0351	31999	WT_S_20min_3.raw		0.97	0.0012	0.01161	30472376	73.17
		High	Sequest HT (A2)	Unambiguous	[K].LLVEHQGVSFLLAEMAMK.[V]		P45952	P45952; Q91WS8; Q8BJT5	0	3	0.5616	0	1	1	672.694	2016.07	2016.07	1.13	0.00076	HCD (High Energy Collision Dissociation)	MS2	0.824084	50	73.2605	31664	WT_S_20min_2.raw		0.73	0.001243	0.01188	36732716	73.12
		High	Sequest HT (A2)	Unambiguous	[K].LLVEHQGVSFLLAEMAMK.[V]		P45952	P45952; Q91WS8; Q8BJT5	0	3	0.4615	0	1	1	672.694	2016.07	2016.07	1.22	0.00082	HCD (High Energy Collision Dissociation)	MS2	2.01626	50	73.038	32548	WT_S_20min.raw		1.04	0.001331	0.01245	40294460	72.87
		High	Sequest HT (A2)	Unambiguous	[K].LLVEHQGVSFLLAEMAMK.[V]		P45952	P45952; Q91WS8; Q8BJT5	0	3	0.2157	0	1	1	672.693	2016.07	2016.07	-0.07	-5e-05	HCD (High Energy Collision Dissociation)	MS2	0	50	72.668	28543	WT_S_10min.raw		0.51	0.00749	0.0589	47107968	72.85
		High	Sequest HT (A2)	Selected	[K].LLVEHQGVSFLLAEMAMK.[V]		P45952	P45952; Q91WS8; Q8BJT5	0	3	0	0	1	1	672.694	2016.07	2016.07	0.94	0.00063	HCD (High Energy Collision Dissociation)	MS2	6.21303	50	72.9751	32695	WT_S_30min_2.raw		0.34	0.007535	0.0593	29999668	73.14
	High	[K].ENVLIGEGAGFK.[I]		1.76194e-05	0	43	P45952	P45952 [260-271]	0	1233.65	6.59085e+07	42264837	4.14166e+07	2.14745e+07	2.43408e+07	2.09405e+07	2.56771e+07	1.09815e+07	2.09888e+07	8.41027e+06	2.8709e+07	1.61117e+07	410149356	236595102	323546026	234701040	235890515	236785130	399031034	251476922	358361386	208809607	342924714	356161774	High	0	1.08e-07	2.79	45.51	K.ENVLIGEGAGFK.I	[260-271]		Used
		Confidence	Identifying Node	PSM Ambiguity	Annotated Sequence	Modifications	Master Protein Accessions	Protein Accessions	# Missed Cleavages	Charge	DeltaScore	DeltaCn	Rank	Search Engine Rank	m/z [Da]	MH+ [Da]	Theo. MH+ [Da]	DeltaM [ppm]	Deltam/z [Da]	Activation Type	MS Order	Isolation Interference [%]	Ion Inject Time [ms]	RT [min]	First Scan	Spectrum File	Quan Info	XCorr	Percolator q-Value	Percolator PEP	Precursor Abundance	Apex RT [min]
		High	Sequest HT (A2)	Unambiguous	[K].ENVLIGEGAGFK.[I]		P45952	P45952; Q91WS8; Q8BJT5	0	2	0.5733	0	1	1	617.328	1233.65	1233.65	1.54	0.00095	HCD (High Energy Collision Dissociation)	MS2	16.0951	50	45.5279	17551	WT_P_10min_3.raw		1.5	0	4.416e-05	19669616	45.58
		High	Sequest HT (A2)	Unambiguous	[K].ENVLIGEGAGFK.[I]		P45952	P45952; Q91WS8; Q8BJT5	0	2	0.6094	0	1	1	617.328	1233.65	1233.65	0.67	0.00041	HCD (High Energy Collision Dissociation)	MS2	0.733709	34.817	45.5299	18228	WT_S_10min_3.raw		2.33	0	3.247e-07	219627424	45.48
		High	Sequest HT (A2)	Unambiguous	[K].ENVLIGEGAGFK.[I]		P45952	P45952; Q91WS8; Q8BJT5	0	2	0.6158	0	1	1	617.327	1233.65	1233.65	0	0	HCD (High Energy Collision Dissociation)	MS2	26.2135	50	45.2926	18134	WT_S_10min_3.raw		1.9	0	3.48e-05	219627424	45.48
		High	Sequest HT (A2)	Unambiguous	[K].ENVLIGEGAGFK.[I]		P45952	P45952; Q91WS8; Q8BJT5	0	2	0.4094	0	1	1	617.328	1233.65	1233.65	0.85	0.00052	HCD (High Energy Collision Dissociation)	MS2	21.5675	50	45.2645	20050	WT_S_20min.raw		1.27	0	0.0001599	373835584	45.44
		High	Sequest HT (A2)	Unambiguous	[K].ENVLIGEGAGFK.[I]		P45952	P45952; Q91WS8; Q8BJT5	0	2	0.5992	0	1	1	617.328	1233.65	1233.65	1.31	0.00081	HCD (High Energy Collision Dissociation)	MS2	4.44496	25.128	45.5263	20179	WT_S_20min.raw		2.47	0	6.103e-07	373835584	45.44
		High	Sequest HT (A2)	Unambiguous	[K].ENVLIGEGAGFK.[I]		P45952	P45952; Q91WS8; Q8BJT5	0	2	0.6028	0	1	1	617.328	1233.65	1233.65	1.01	0.00062	HCD (High Energy Collision Dissociation)	MS2	13.9949	50	45.5848	19289	WT_S_30min.raw		2.14	0	1.13e-06	197006304	45.45
		High	Sequest HT (A2)	Unambiguous	[K].ENVLIGEGAGFK.[I]		P45952	P45952; Q91WS8; Q8BJT5	0	2	0.6367	0	1	1	617.328	1233.65	1233.65	1.35	0.00083	HCD (High Energy Collision Dissociation)	MS2	6.60393	50	45.3261	19166	WT_S_30min.raw		2.45	0	2.599e-08	197006304	45.45
		High	Sequest HT (A2)	Unambiguous	[K].ENVLIGEGAGFK.[I]		P45952	P45952; Q91WS8; Q8BJT5	0	1	0.7079	0	1	1	1233.65	1233.65	1233.65	0.93	0.00115	HCD (High Energy Collision Dissociation)	MS2	0	50	45.415	20081	WT_S_20min_3.raw		1.78	0	2.091e-05	29622058	45.44
		High	Sequest HT (A2)	Unambiguous	[K].ENVLIGEGAGFK.[I]		P45952	P45952; Q91WS8; Q8BJT5	0	2	0.6654	0	1	1	617.327	1233.65	1233.65	-0.03	-2e-05	HCD (High Energy Collision Dissociation)	MS2	0.761549	26.578	45.5338	20139	WT_S_20min_3.raw		2.72	0	2.228e-06	328739328	45.45
		High	Sequest HT (A2)	Unambiguous	[K].ENVLIGEGAGFK.[I]		P45952	P45952; Q91WS8; Q8BJT5	0	2	0.6653	0	1	1	617.327	1233.65	1233.65	-0.16	-0.0001	HCD (High Energy Collision Dissociation)	MS2	3.25595	38.158	45.4689	19720	WT_S_20min_2.raw		2.45	0	7.499e-08	233995888	45.38
		High	Sequest HT (A2)	Unambiguous	[K].ENVLIGEGAGFK.[I]		P45952	P45952; Q91WS8; Q8BJT5	0	2	0.6056	0	1	1	617.328	1233.65	1233.65	1.52	0.00094	HCD (High Energy Collision Dissociation)	MS2	22.5655	50	45.5023	19597	WT_P_20min_3.raw		1.42	0	0.0001319	19276368	45.55
		High	Sequest HT (A2)	Unambiguous	[K].ENVLIGEGAGFK.[I]		P45952	P45952; Q91WS8; Q8BJT5	0	1	0.6771	0	1	1	1233.65	1233.65	1233.65	1.4	0.00173	HCD (High Energy Collision Dissociation)	MS2	0	50	45.4247	20379	WT_S_30min_2.raw		1.92	0	1.41e-05	25413962	45.47
		High	Sequest HT (A2)	Unambiguous	[K].ENVLIGEGAGFK.[I]		P45952	P45952; Q91WS8; Q8BJT5	0	2	0.5934	0	1	1	617.328	1233.65	1233.65	0.74	0.00045	HCD (High Energy Collision Dissociation)	MS2	3.34118	26.649	45.5543	20443	WT_S_30min_2.raw		2.41	0	7.735e-07	317510752	45.48
		High	Sequest HT (A2)	Unambiguous	[K].ENVLIGEGAGFK.[I]		P45952	P45952; Q91WS8; Q8BJT5	0	2	0.5912	0	1	1	617.329	1233.65	1233.65	1.93	0.00119	HCD (High Energy Collision Dissociation)	MS2	27.8101	50	45.4218	20536	WT_P_30min_2.raw		1.81	0	0.0001163	27171652	45.49
		High	Sequest HT (A2)	Unambiguous	[K].ENVLIGEGAGFK.[I]		P45952	P45952; Q91WS8; Q8BJT5	0	2	0.6034	0	1	1	617.328	1233.65	1233.65	0.35	0.00022	HCD (High Energy Collision Dissociation)	MS2	1.0446	45.532	45.618	17834	WT_S_5min_3.raw		2.37	0	1.117e-07	219257424	45.53
		High	Sequest HT (A2)	Unambiguous	[K].ENVLIGEGAGFK.[I]		P45952	P45952; Q91WS8; Q8BJT5	0	2	0.6216	0	1	1	617.326	1233.65	1233.65	-1.41	-0.00087	HCD (High Energy Collision Dissociation)	MS2	37.757	50	45.3601	17725	WT_S_5min_3.raw		1.85	0	3.996e-05	219257424	45.53
		High	Sequest HT (A2)	Unambiguous	[K].ENVLIGEGAGFK.[I]		P45952	P45952; Q91WS8; Q8BJT5	0	2	0.6454	0	1	1	617.328	1233.65	1233.65	0.78	0.00048	HCD (High Energy Collision Dissociation)	MS2	0.908628	32.274	45.4975	18533	WT_S_10min_2.raw		2.51	0	3.414e-07	221960768	45.45
		High	Sequest HT (A2)	Unambiguous	[K].ENVLIGEGAGFK.[I]		P45952	P45952; Q91WS8; Q8BJT5	0	2	0.638	0	1	1	617.328	1233.65	1233.65	1.6	0.00099	HCD (High Energy Collision Dissociation)	MS2	25.9311	50	45.467	19795	WT_P_20min.raw		2.21	0	1.821e-06	24448030	45.51
		High	Sequest HT (A2)	Unambiguous	[K].ENVLIGEGAGFK.[I]		P45952	P45952; Q91WS8; Q8BJT5	0	2	0.6574	0	1	1	617.327	1233.65	1233.65	0.02	1e-05	HCD (High Energy Collision Dissociation)	MS2	25.2705	50	45.4344	19714	WT_P_5min_4.raw		2.16	0	3.612e-07	39705216	45.53
		High	Sequest HT (A2)	Unambiguous	[K].ENVLIGEGAGFK.[I]		P45952	P45952; Q91WS8; Q8BJT5	0	2	0.6079	0	1	1	617.328	1233.65	1233.65	1.46	0.0009	HCD (High Energy Collision Dissociation)	MS2	11.369	50	45.5243	20231	WT_P_5min.raw		2.27	0	1.103e-06	62575712	45.59
		High	Sequest HT (A2)	Unambiguous	[K].ENVLIGEGAGFK.[I]		P45952	P45952; Q91WS8; Q8BJT5	0	2	0.6354	0	1	1	617.327	1233.65	1233.65	0.26	0.00016	HCD (High Energy Collision Dissociation)	MS2	0.32878	27.336	45.5507	19989	WT_S_5min_4.raw		2.77	0	2.379e-07	306303808	45.49
		High	Sequest HT (A2)	Unambiguous	[K].ENVLIGEGAGFK.[I]		P45952	P45952; Q91WS8; Q8BJT5	0	2	0.6533	0	1	1	617.327	1233.65	1233.65	-0.9	-0.00056	HCD (High Energy Collision Dissociation)	MS2	49.7303	50	45.2904	19867	WT_S_5min_4.raw		1.99	0	2.648e-06	306303808	45.49
		High	Sequest HT (A2)	Unambiguous	[K].ENVLIGEGAGFK.[I]		P45952	P45952; Q91WS8; Q8BJT5	0	2	0.6141	0	1	1	617.328	1233.65	1233.65	1.28	0.00079	HCD (High Energy Collision Dissociation)	MS2	10.1922	39.672	45.6194	19943	WT_S_5min.raw		2.41	0	3.228e-07	386827360	45.5
		High	Sequest HT (A2)	Unambiguous	[K].ENVLIGEGAGFK.[I]		P45952	P45952; Q91WS8; Q8BJT5	0	2	0.5561	0	1	1	617.328	1233.65	1233.65	0.91	0.00056	HCD (High Energy Collision Dissociation)	MS2	37.9201	50	45.3536	19813	WT_S_5min.raw		2.14	0	1.492e-06	386827360	45.5
		High	Sequest HT (A2)	Unambiguous	[K].ENVLIGEGAGFK.[I]		P45952	P45952; Q91WS8; Q8BJT5	0	2	0.5261	0	1	1	617.328	1233.65	1233.65	0.9	0.00055	HCD (High Energy Collision Dissociation)	MS2	2.90265	33.188	45.5622	17969	WT_S_10min.raw		2.3	0	4.235e-07	222859008	45.51
		High	Sequest HT (A2)	Unambiguous	[K].ENVLIGEGAGFK.[I]		P45952	P45952; Q91WS8; Q8BJT5	0	2	0.6373	0	1	1	617.327	1233.65	1233.65	-0.62	-0.00038	HCD (High Energy Collision Dissociation)	MS2	49.0418	50	45.2877	20105	WT_S_30min_3.raw		1.93	0	3.979e-06	325387968	45.44
		High	Sequest HT (A2)	Unambiguous	[K].ENVLIGEGAGFK.[I]		P45952	P45952; Q91WS8; Q8BJT5	0	2	0.6738	0	1	1	617.327	1233.65	1233.65	0.05	3e-05	HCD (High Energy Collision Dissociation)	MS2	1.55486	23.188	45.5005	20204	WT_S_30min_3.raw		2.79	0	1.08e-07	325387968	45.44
		High	Sequest HT (A2)	Unambiguous	[K].ENVLIGEGAGFK.[I]		P45952	P45952; Q91WS8; Q8BJT5	0	2	0.6866	0	1	1	617.328	1233.65	1233.65	1.21	0.00074	HCD (High Energy Collision Dissociation)	MS2	23.2217	50	45.4902	18561	WT_P_5min_3.raw		2.01	0	1.864e-06	39665740	45.56
		High	Sequest HT (A2)	Unambiguous	[K].ENVLIGEGAGFK.[I]		P45952	P45952; Q91WS8; Q8BJT5	0	2	0.5855	0	1	1	617.326	1233.65	1233.65	-1.42	-0.00088	HCD (High Energy Collision Dissociation)	MS2	62.8651	50	45.2143	19597	WT_S_20min_2.raw		1.52	1.473e-05	0.0003737	233995888	45.38
		High	Sequest HT (A2)	Unambiguous	[K].ENVLIGEGAGFK.[I]		P45952	P45952; Q91WS8; Q8BJT5	0	2	0.7095	0	1	1	617.328	1233.65	1233.65	1.13	0.0007	HCD (High Energy Collision Dissociation)	MS2	17.4912	50	45.3062	17858	WT_S_10min.raw		1.48	1.473e-05	0.0002538	222859008	45.51
		High	Sequest HT (A2)	Unambiguous	[K].ENVLIGEGAGFK.[I]		P45952	P45952; Q91WS8; Q8BJT5	0	2	0.5613	0	1	1	617.328	1233.65	1233.65	1.7	0.00105	HCD (High Energy Collision Dissociation)	MS2	29.893	50	45.4978	19357	WT_P_30min_3.raw		1.55	1.473e-05	0.0003603	15096047	45.55
		High	Sequest HT (A2)	Unambiguous	[K].ENVLIGEGAGFK.[I]		P45952	P45952; Q91WS8; Q8BJT5	0	1	0.5734	0	1	1	1233.65	1233.65	1233.65	0.46	0.00057	HCD (High Energy Collision Dissociation)	MS2	0	50	45.4481	19859	WT_S_5min.raw		1.43	1.473e-05	0.0002916	23321996	45.49
		High	Sequest HT (A2)	Unambiguous	[K].ENVLIGEGAGFK.[I]		P45952	P45952; Q91WS8; Q8BJT5	0	2	0.5725	0	1	1	617.327	1233.65	1233.65	-0.81	-0.0005	HCD (High Energy Collision Dissociation)	MS2	39.388	50	45.2687	20014	WT_S_20min_3.raw		1.38	0.0001163	0.001044	328739328	45.45
		High	Sequest HT (A2)	Unambiguous	[K].ENVLIGEGAGFK.[I]		P45952	P45952; Q91WS8; Q8BJT5	0	2	0.5938	0	1	1	617.329	1233.65	1233.65	2.01	0.00124	HCD (High Energy Collision Dissociation)	MS2	5.84539	50	45.4944	19594	WT_P_20min_3.raw		1.28	0.0001796	0.001616	19276368	45.55
		High	Sequest HT (A2)	Unambiguous	[K].ENVLIGEGAGFK.[I]		P45952	P45952; Q91WS8; Q8BJT5	0	1	0.4464	0	1	1	1233.65	1233.65	1233.65	0.32	0.0004	HCD (High Energy Collision Dissociation)	MS2	0	50	45.5067	17788	WT_S_5min_3.raw		1.12	0.0003158	0.002863	17337678	45.52
		High	Sequest HT (A2)	Unambiguous	[K].ENVLIGEGAGFK.[I]		P45952	P45952; Q91WS8; Q8BJT5	0	2	0.717	0	1	1	617.327	1233.65	1233.65	0.06	4e-05	HCD (High Energy Collision Dissociation)	MS2	21.0077	50	45.5724	18647	WT_P_20min_2.raw		1.06	0.0003322	0.003183	10619781	45.59
		High	Sequest HT (A2)	Unambiguous	[K].ENVLIGEGAGFK.[I]		P45952	P45952; Q91WS8; Q8BJT5	0	1	0.4552	0	1	1	1233.65	1233.65	1233.65	0.82	0.00101	HCD (High Energy Collision Dissociation)	MS2	0	50	45.3826	20150	WT_S_30min_3.raw		1.45	0.001142	0.01103	30773806	45.43
		High	Sequest HT (A2)	Unambiguous	[K].ENVLIGEGAGFK.[I]		P45952	P45952; Q91WS8; Q8BJT5	0	2	0.5285	0	1	1	617.329	1233.65	1233.65	2.61	0.00161	HCD (High Energy Collision Dissociation)	MS2	24.5986	50	45.491	17351	WT_P_10min.raw		1.23	0.001243	0.01181	20520014	45.59
		High	Sequest HT (A2)	Unambiguous	[K].ENVLIGEGAGFK.[I]		P45952	P45952; Q91WS8; Q8BJT5	0	1	0.6667	0	1	1	1233.65	1233.65	1233.65	0.89	0.0011	HCD (High Energy Collision Dissociation)	MS2	4.2093	50	45.384	20109	WT_S_20min.raw		1.17	0.005083	0.04146	25195450	45.44
		High	Sequest HT (A2)	Unambiguous	[K].ENVLIGEGAGFK.[I]		P45952	P45952; Q91WS8; Q8BJT5	0	2	0.3805	0	1	1	617.327	1233.65	1233.65	-0.19	-0.00012	HCD (High Energy Collision Dissociation)	MS2	55.6163	50	45.2719	18128	WT_S_10min_3.raw		1.13	0.0057	0.04568	219627424	45.48
		High	Sequest HT (A2)	Unambiguous	[K].ENVLIGEGAGFK.[I]		P45952	P45952; Q91WS8; Q8BJT5	0	1	0.5889	0	1	1	1233.65	1233.65	1233.65	1.14	0.0014	HCD (High Energy Collision Dissociation)	MS2	0	50	45.4188	18503	WT_S_10min_2.raw		0.9	0.00682	0.05348	13929747	45.44
		High	Sequest HT (A2)	Unambiguous	[K].ENVLIGEGAGFK.[I]		P45952	P45952; Q91WS8; Q8BJT5	0	2	0.6721	0	1	1	617.328	1233.65	1233.65	1.64	0.00101	HCD (High Energy Collision Dissociation)	MS2	25.1196	50	45.4699	18646	WT_P_10min_2.raw		1.22	0.008205	0.06404	23259148	45.56
		High	Sequest HT (A2)	Unambiguous	[K].ENVLIGEGAGFK.[I]		P45952	P45952; Q91WS8; Q8BJT5	0	1	0.6263	0	1	1	1233.65	1233.65	1233.65	1.14	0.00141	HCD (High Energy Collision Dissociation)	MS2	0	50	45.4122	18182	WT_S_10min_3.raw		0.99	0.009589	0.07599	17157706	45.47
	High	[K].KGDEYVINGQK.[M]		0.000247275	0	25	P45952	P45952 [179-189]	1	1250.64	26648918	1.74485e+07	1.54258e+07	7.55848e+06	10246405	8.7642e+06	6.34667e+06	3.5541e+06	8.63177e+06	3.64846e+06	1.49531e+07	7.63264e+06	120831020	90916046	100090012	56074542	68224784	75539578	121499308	9.70521e+07	163689224	6.4266e+07	166972368	162224068	High	0	2.115e-06	2.94	22.05	K.KGDEYVINGQK.M	[179-189]		Used
		Confidence	Identifying Node	PSM Ambiguity	Annotated Sequence	Modifications	Master Protein Accessions	Protein Accessions	# Missed Cleavages	Charge	DeltaScore	DeltaCn	Rank	Search Engine Rank	m/z [Da]	MH+ [Da]	Theo. MH+ [Da]	DeltaM [ppm]	Deltam/z [Da]	Activation Type	MS Order	Isolation Interference [%]	Ion Inject Time [ms]	RT [min]	First Scan	Spectrum File	Quan Info	XCorr	Percolator q-Value	Percolator PEP	Precursor Abundance	Apex RT [min]
		High	Sequest HT (A2)	Unambiguous	[K].KGDEYVINGQK.[M]		P45952	P45952; Q91WS8; Q3V2I9	1	2	0.5136	0	1	1	625.822	1250.64	1250.64	-0.57	-0.00036	HCD (High Energy Collision Dissociation)	MS2	0	50	21.9495	8763	WT_S_20min_3.raw		2.94	0	2.115e-06	119910896	22.01
		High	Sequest HT (A2)	Unambiguous	[K].KGDEYVINGQK.[M]		P45952	P45952; Q91WS8; Q3V2I9	1	2	0.4618	0	1	1	625.822	1250.64	1250.64	-0.65	-0.00041	HCD (High Energy Collision Dissociation)	MS2	0	50	21.9478	8858	WT_S_30min_3.raw		2.75	0	9.988e-06	118822880	22.02
		High	Sequest HT (A2)	Unambiguous	[K].KGDEYVINGQK.[M]		P45952	P45952; Q91WS8; Q3V2I9	1	2	0.6023	0	1	1	625.822	1250.64	1250.64	-0.15	-9e-05	HCD (High Energy Collision Dissociation)	MS2	0	50	21.9117	8084	WT_S_30min.raw		1.71	0	7.383e-05	45989936	21.96
		High	Sequest HT (A2)	Unambiguous	[K].KGDEYVINGQK.[M]		P45952	P45952; Q91WS8; Q3V2I9	1	2	0.5424	0	1	1	625.822	1250.64	1250.64	-0.24	-0.00015	HCD (High Energy Collision Dissociation)	MS2	0	50	21.8969	8922	WT_S_30min_2.raw		1.77	0	4.183e-05	117208992	22
		High	Sequest HT (A2)	Unambiguous	[K].KGDEYVINGQK.[M]		P45952	P45952; Q91WS8; Q3V2I9	1	2	0.4494	0	1	1	625.822	1250.64	1250.64	-0.01	-1e-05	HCD (High Energy Collision Dissociation)	MS2	0	50	21.9107	8497	WT_S_20min_2.raw		2.47	0	1.617e-05	68881184	21.96
		High	Sequest HT (A2)	Unambiguous	[K].KGDEYVINGQK.[M]		P45952	P45952; Q91WS8; Q3V2I9	1	2	0.4481	0	1	1	625.822	1250.64	1250.64	-0.08	-5e-05	HCD (High Energy Collision Dissociation)	MS2	3.7948	50	21.8984	8461	WT_S_5min.raw		2.41	0	1.311e-06	84628656	21.97
		High	Sequest HT (A2)	Unambiguous	[K].KGDEYVINGQK.[M]		P45952	P45952; Q91WS8; Q3V2I9	1	2	0.5435	0	1	1	625.822	1250.64	1250.64	-0.41	-0.00026	HCD (High Energy Collision Dissociation)	MS2	9.84769	50	21.9783	8682	WT_S_20min.raw		1.38	1.473e-05	0.0002869	85934640	22.11
		High	Sequest HT (A2)	Unambiguous	[K].KGDEYVINGQK.[M]		P45952	P45952; Q91WS8; Q3V2I9	1	3	0.5394	0	1	1	417.551	1250.64	1250.64	-0.19	-8e-05	HCD (High Energy Collision Dissociation)	MS2	12.0421	50	22.0066	7586	WT_S_5min_3.raw		1.65	0.000106	0.0008918	23735966	22.07
		High	Sequest HT (A2)	Unambiguous	[K].KGDEYVINGQK.[M]		P45952	P45952; Q91WS8; Q3V2I9	1	2	0.4964	0	1	1	625.823	1250.64	1250.64	0.26	0.00016	HCD (High Energy Collision Dissociation)	MS2	7.51999	50	22.2398	8809	WT_S_20min.raw		1.39	0.0001902	0.001965	85934640	22.11
		High	Sequest HT (A2)	Unambiguous	[K].KGDEYVINGQK.[M]		P45952	P45952; Q91WS8; Q3V2I9	1	3	0.6205	0	1	1	417.551	1250.64	1250.64	0.28	0.00012	HCD (High Energy Collision Dissociation)	MS2	9.0898	50	22.0638	8628	WT_P_5min_4.raw		1.66	0.0003397	0.003311	6.50422e+06	22.11
		High	Sequest HT (A2)	Unambiguous	[K].KGDEYVINGQK.[M]		P45952	P45952; Q91WS8; Q3V2I9	1	3	0.5036	0	1	1	417.551	1250.64	1250.64	0.06	3e-05	HCD (High Energy Collision Dissociation)	MS2	17.5106	50	21.8884	8073	WT_S_30min.raw		1.39	0.0006395	0.006216	17940522	21.96
		High	Sequest HT (A2)	Unambiguous	[K].KGDEYVINGQK.[M]		P45952	P45952; Q91WS8; Q3V2I9	1	2	0.4522	0	1	1	625.822	1250.64	1250.64	-0.76	-0.00048	HCD (High Energy Collision Dissociation)	MS2	0	50	21.9783	7572	WT_S_5min_3.raw		1.15	0.0006713	0.006855	67180080	22.07
		High	Sequest HT (A2)	Unambiguous	[K].KGDEYVINGQK.[M]		P45952	P45952; Q91WS8; Q3V2I9	1	3	0.559	0	1	1	417.55	1250.64	1250.64	-0.75	-0.00031	HCD (High Energy Collision Dissociation)	MS2	12.9134	50	21.874	8449	WT_S_5min.raw		1.95	0.0007248	0.007194	36202364	21.97
		High	Sequest HT (A2)	Unambiguous	[K].KGDEYVINGQK.[M]		P45952	P45952; Q91WS8; Q3V2I9	1	3	0.5768	0	1	1	417.551	1250.64	1250.64	0.42	0.00017	HCD (High Energy Collision Dissociation)	MS2	10.363	50	22.1172	8719	WT_S_5min_4.raw		2.67	0.0008232	0.008796	32395876	22.17
		High	Sequest HT (A2)	Unambiguous	[K].KGDEYVINGQK.[M]		P45952	P45952; Q91WS8; Q3V2I9	1	3	0.5357	0	1	1	417.551	1250.64	1250.64	0.88	0.00037	HCD (High Energy Collision Dissociation)	MS2	8.80969	50	22.0558	7825	WT_S_10min_3.raw		1.4	0.0009125	0.01004	20423106	22.13
		High	Sequest HT (A2)	Unambiguous	[K].KGDEYVINGQK.[M]		P45952	P45952; Q91WS8; Q3V2I9	1	2	0.4949	0	1	1	625.823	1250.64	1250.64	0.92	0.00058	HCD (High Energy Collision Dissociation)	MS2	0	50	22.1142	7955	WT_S_10min_2.raw		0.99	0.001275	0.01211	47165528	22.19
		High	Sequest HT (A2)	Unambiguous	[K].KGDEYVINGQK.[M]		P45952	P45952; Q91WS8; Q3V2I9	1	2	0.4	0	1	1	625.822	1250.64	1250.64	-0.26	-0.00016	HCD (High Energy Collision Dissociation)	MS2	0	50	22.0439	7530	WT_S_10min.raw		1.15	0.001398	0.01313	40425308	22.1
		High	Sequest HT (A2)	Unambiguous	[K].KGDEYVINGQK.[M]		P45952	P45952; Q91WS8; Q3V2I9	1	3	0.6017	0	1	1	417.551	1250.64	1250.64	0.29	0.00012	HCD (High Energy Collision Dissociation)	MS2	7.1507	50	21.946	8946	WT_S_30min_2.raw		2.41	0.001402	0.01321	49763376	22
		High	Sequest HT (A2)	Unambiguous	[K].KGDEYVINGQK.[M]		P45952	P45952; Q91WS8; Q3V2I9	1	3	0.4403	0	1	1	417.551	1250.64	1250.64	0.15	6e-05	HCD (High Energy Collision Dissociation)	MS2	18.9721	50	21.9129	8746	WT_S_20min_3.raw		1.34	0.002445	0.02178	43778328	22.01
		High	Sequest HT (A2)	Unambiguous	[K].KGDEYVINGQK.[M]		P45952	P45952; Q91WS8; Q3V2I9	1	3	0.539	0	1	1	417.551	1250.64	1250.64	-0.14	-6e-05	HCD (High Energy Collision Dissociation)	MS2	13.7739	50	21.8875	8486	WT_S_20min_2.raw		1.54	0.003176	0.02709	27878350	21.96
		High	Sequest HT (A2)	Unambiguous	[K].KGDEYVINGQK.[M]		P45952	P45952; Q91WS8; Q3V2I9	1	3	0.4545	0	1	1	417.551	1250.64	1250.64	0.86	0.00036	HCD (High Energy Collision Dissociation)	MS2	16.3093	50	22.1238	7959	WT_S_10min_2.raw		1.1	0.003644	0.03057	21059256	22.19
		High	Sequest HT (A2)	Unambiguous	[K].KGDEYVINGQK.[M]		P45952	P45952; Q91WS8; Q3V2I9	1	3	0.5071	0	1	1	417.55	1250.64	1250.64	-0.5	-0.00021	HCD (High Energy Collision Dissociation)	MS2	14.4986	50	22.0024	8694	WT_S_20min.raw		1.4	0.00412	0.03503	35564668	22.11
		High	Sequest HT (A2)	Unambiguous	[K].KGDEYVINGQK.[M]		P45952	P45952; Q91WS8; Q3V2I9	1	3	0.4526	0	1	1	417.551	1250.64	1250.64	-0.22	-9e-05	HCD (High Energy Collision Dissociation)	MS2	9.28321	50	22.0374	7528	WT_S_10min.raw		0.95	0.007403	0.05827	15649234	22.1
		High	Sequest HT (A2)	Unambiguous	[K].KGDEYVINGQK.[M]		P45952	P45952; Q91WS8; Q3V2I9	1	2	0.2165	0	1	1	625.823	1250.64	1250.64	0.19	0.00012	HCD (High Energy Collision Dissociation)	MS2	5.28922	50	22.0461	8684	WT_S_5min_4.raw		0.97	0.009272	0.07384	67694136	22.16
		High	Sequest HT (A2)	Unambiguous	[K].KGDEYVINGQK.[M]		P45952	P45952; Q91WS8; Q3V2I9	1	3	0.5082	0	1	1	417.551	1250.64	1250.64	0.09	4e-05	HCD (High Energy Collision Dissociation)	MS2	7.35846	50	22	8884	WT_S_30min_3.raw		2.44	0.009731	0.07706	43401188	22.02
	High	[R].EEIIPVAPEYDK.[S]		5.50346e-05	0	40	P45952	P45952 [58-69]	0	1402.71	5.76382e+07	3.92974e+07	3.79017e+07	1.93425e+07	2.10371e+07	1.83542e+07	2.10432e+07	9444341	1.76265e+07	6.96036e+06	25172162	1.46092e+07	414328129	225659139	325010309	2.26169e+08	231598172	229548480	384681760	245008124	353287962	203444946	319845811	334391290	High	0	1.287e-05	2.52	47.39	R.EEIIPVAPEYDK.S	[58-69]		Used
		Confidence	Identifying Node	PSM Ambiguity	Annotated Sequence	Modifications	Master Protein Accessions	Protein Accessions	# Missed Cleavages	Charge	DeltaScore	DeltaCn	Rank	Search Engine Rank	m/z [Da]	MH+ [Da]	Theo. MH+ [Da]	DeltaM [ppm]	Deltam/z [Da]	Activation Type	MS Order	Isolation Interference [%]	Ion Inject Time [ms]	RT [min]	First Scan	Spectrum File	Quan Info	XCorr	Percolator q-Value	Percolator PEP	Precursor Abundance	Apex RT [min]
		High	Sequest HT (A2)	Unambiguous	[R].EEIIPVAPEYDK.[S]		P45952	P45952; Q91WS8; Q3V2I9; D6RFD7	0	2	0.7093	0	1	1	701.858	1402.71	1402.71	-1.04	-0.00073	HCD (High Energy Collision Dissociation)	MS2	15.0761	50	47.2486	18992	WT_S_10min_3.raw		2.27	0	3.243e-06	218965568	47.39
		High	Sequest HT (A2)	Unambiguous	[R].EEIIPVAPEYDK.[S]		P45952	P45952; Q91WS8; Q3V2I9; D6RFD7	0	2	0.687	0	1	1	701.858	1402.71	1402.71	-0.36	-0.00025	HCD (High Energy Collision Dissociation)	MS2	5.04996	50	47.5074	19117	WT_S_10min_3.raw		2.3	0	4.433e-06	218965568	47.39
		High	Sequest HT (A2)	Unambiguous	[R].EEIIPVAPEYDK.[S]		P45952	P45952; Q91WS8; Q3V2I9; D6RFD7	0	2	0.6686	0	1	1	701.859	1402.71	1402.71	-0.1	-7e-05	HCD (High Energy Collision Dissociation)	MS2	0	50	47.3472	18330	WT_P_10min_3.raw		1.75	0	3.335e-05	17697910	47.29
		High	Sequest HT (A2)	Unambiguous	[R].EEIIPVAPEYDK.[S]		P45952	P45952; Q91WS8; Q3V2I9; D6RFD7	0	2	0.7004	0	1	1	701.858	1402.71	1402.71	-1.32	-0.00092	HCD (High Energy Collision Dissociation)	MS2	9.5477	50	47.6584	21236	WT_S_20min.raw		2.27	0	5.12e-06	369655840	47.52
		High	Sequest HT (A2)	Unambiguous	[R].EEIIPVAPEYDK.[S]		P45952	P45952; Q91WS8; Q3V2I9; D6RFD7	0	2	0.7026	0	1	1	701.859	1402.71	1402.71	-0.07	-5e-05	HCD (High Energy Collision Dissociation)	MS2	13.1486	50	47.3951	21106	WT_S_20min.raw		2.32	0	1.399e-07	369655840	47.52
		High	Sequest HT (A2)	Unambiguous	[R].EEIIPVAPEYDK.[S]		P45952	P45952; Q91WS8; Q3V2I9; D6RFD7	0	2	0.6683	0	1	1	701.859	1402.71	1402.71	0.52	0.00036	HCD (High Energy Collision Dissociation)	MS2	11.1382	50	47.3282	20128	WT_S_30min.raw		2.05	0	2.107e-06	196207984	47.47
		High	Sequest HT (A2)	Unambiguous	[R].EEIIPVAPEYDK.[S]		P45952	P45952; Q91WS8; Q3V2I9; D6RFD7	0	2	0.6667	0	1	1	701.858	1402.71	1402.71	-0.9	-0.00063	HCD (High Energy Collision Dissociation)	MS2	5.24279	50	47.5955	20258	WT_S_30min.raw		2.22	0	2.24e-06	196207984	47.47
		High	Sequest HT (A2)	Unambiguous	[R].EEIIPVAPEYDK.[S]		P45952	P45952; Q91WS8; Q3V2I9; D6RFD7	0	2	0.6892	0	1	1	701.858	1402.71	1402.71	-0.84	-0.00059	HCD (High Energy Collision Dissociation)	MS2	2.08627	36.088	47.5541	21137	WT_S_20min_3.raw		2.51	0	2.211e-06	335424768	47.46
		High	Sequest HT (A2)	Unambiguous	[R].EEIIPVAPEYDK.[S]		P45952	P45952; Q91WS8; Q3V2I9; D6RFD7	0	2	0.618	0	1	1	701.858	1402.71	1402.71	-0.39	-0.00027	HCD (High Energy Collision Dissociation)	MS2	20.4574	50	47.291	21007	WT_S_20min_3.raw		1.78	0	0.0001621	335424768	47.46
		High	Sequest HT (A2)	Unambiguous	[R].EEIIPVAPEYDK.[S]		P45952	P45952; Q91WS8; Q3V2I9; D6RFD7	0	2	0.6826	0	1	1	701.859	1402.71	1402.71	0.01	1e-05	HCD (High Energy Collision Dissociation)	MS2	4.98555	50	47.3486	20647	WT_S_20min_2.raw		2.3	0	3.004e-07	235459632	47.46
		High	Sequest HT (A2)	Unambiguous	[R].EEIIPVAPEYDK.[S]		P45952	P45952; Q91WS8; Q3V2I9; D6RFD7	0	2	0.693	0	1	1	701.858	1402.71	1402.71	-1.18	-0.00083	HCD (High Energy Collision Dissociation)	MS2	3.22967	50	47.5541	21434	WT_S_30min_2.raw		2.28	0	5.12e-06	304559648	47.42
		High	Sequest HT (A2)	Unambiguous	[R].EEIIPVAPEYDK.[S]		P45952	P45952; Q91WS8; Q3V2I9; D6RFD7	0	2	0.7119	0	1	1	701.858	1402.71	1402.71	-0.29	-0.0002	HCD (High Energy Collision Dissociation)	MS2	13.5839	50	47.2937	21306	WT_S_30min_2.raw		2.36	0	2.732e-06	304559648	47.42
		High	Sequest HT (A2)	Unambiguous	[R].EEIIPVAPEYDK.[S]		P45952	P45952; Q91WS8; Q3V2I9; D6RFD7	0	2	0.7024	0	1	1	701.859	1402.71	1402.71	0.22	0.00015	HCD (High Energy Collision Dissociation)	MS2	0.519145	33.586	47.2876	18588	WT_S_5min_3.raw		2.52	0	1.287e-05	215888624	47.32
		High	Sequest HT (A2)	Unambiguous	[R].EEIIPVAPEYDK.[S]		P45952	P45952; Q91WS8; Q3V2I9; D6RFD7	0	2	0.6371	0	1	1	701.859	1402.71	1402.71	-0.2	-0.00014	HCD (High Energy Collision Dissociation)	MS2	1.59108	45.83	47.302	19368	WT_S_10min_2.raw		2.37	0	1.373e-06	223145072	47.37
		High	Sequest HT (A2)	Unambiguous	[R].EEIIPVAPEYDK.[S]		P45952	P45952; Q91WS8; Q3V2I9; D6RFD7	0	2	0.6603	0	1	1	701.858	1402.71	1402.71	-0.35	-0.00024	HCD (High Energy Collision Dissociation)	MS2	8.35221	50	47.4084	20658	WT_P_5min_4.raw		2.09	0	1.214e-06	37333672	47.4
		High	Sequest HT (A2)	Unambiguous	[R].EEIIPVAPEYDK.[S]		P45952	P45952; Q91WS8; Q3V2I9; D6RFD7	0	2	0.674	0	1	1	701.858	1402.71	1402.71	-0.89	-0.00062	HCD (High Energy Collision Dissociation)	MS2	13.2434	50	47.2713	21068	WT_P_5min.raw		2.27	0	3.13e-07	55795200	47.32
		High	Sequest HT (A2)	Unambiguous	[R].EEIIPVAPEYDK.[S]		P45952	P45952; Q91WS8; Q3V2I9; D6RFD7	0	2	0.5959	0	1	1	701.858	1402.71	1402.71	-0.42	-0.00029	HCD (High Energy Collision Dissociation)	MS2	3.94507	33.983	47.4562	20925	WT_S_5min_4.raw		2.45	0	5.198e-07	315920768	47.36
		High	Sequest HT (A2)	Unambiguous	[R].EEIIPVAPEYDK.[S]		P45952	P45952; Q91WS8; Q3V2I9; D6RFD7	0	2	0.6769	0	1	1	701.858	1402.71	1402.71	-1.35	-0.00095	HCD (High Energy Collision Dissociation)	MS2	22.9367	50	47.1922	20795	WT_S_5min_4.raw		2.29	0	5.778e-07	315920768	47.36
		High	Sequest HT (A2)	Unambiguous	[R].EEIIPVAPEYDK.[S]		P45952	P45952; Q91WS8; Q3V2I9; D6RFD7	0	2	0.6368	0	1	1	701.859	1402.71	1402.71	-0.15	-0.00011	HCD (High Energy Collision Dissociation)	MS2	11.1335	50	47.3319	20788	WT_S_5min.raw		2.34	0	6.26e-07	398317312	47.46
		High	Sequest HT (A2)	Unambiguous	[R].EEIIPVAPEYDK.[S]		P45952	P45952; Q91WS8; Q3V2I9; D6RFD7	0	2	0.6942	0	1	1	701.858	1402.71	1402.71	-0.86	-0.0006	HCD (High Energy Collision Dissociation)	MS2	5.56042	50	47.5962	20918	WT_S_5min.raw		2.06	0	1.935e-06	398317312	47.46
		High	Sequest HT (A2)	Unambiguous	[R].EEIIPVAPEYDK.[S]		P45952	P45952; Q91WS8; Q3V2I9; D6RFD7	0	2	0.6609	0	1	1	701.859	1402.71	1402.71	0.42	0.00029	HCD (High Energy Collision Dissociation)	MS2	1.13188	29.212	47.4288	18824	WT_S_10min.raw		2.3	0	1.339e-06	219346640	47.43
		High	Sequest HT (A2)	Unambiguous	[R].EEIIPVAPEYDK.[S]		P45952	P45952; Q91WS8; Q3V2I9; D6RFD7	0	2	0.6695	0	1	1	701.858	1402.71	1402.71	-0.55	-0.00039	HCD (High Energy Collision Dissociation)	MS2	9.78276	50	47.322	21112	WT_S_30min_3.raw		2.39	0	5.508e-07	315568128	47.44
		High	Sequest HT (A2)	Unambiguous	[R].EEIIPVAPEYDK.[S]		P45952	P45952; Q91WS8; Q3V2I9; D6RFD7	0	2	0.5487	0	1	1	701.859	1402.71	1402.71	0.05	4e-05	HCD (High Energy Collision Dissociation)	MS2	6.78249	50	47.3591	20223	WT_P_30min_3.raw		1.13	1.473e-05	0.0002811	14206038	47.3
		High	Sequest HT (A2)	Unambiguous	[R].EEIIPVAPEYDK.[S]		P45952	P45952; Q91WS8; Q3V2I9; D6RFD7	0	2	0.6328	0	1	1	701.858	1402.71	1402.71	-0.52	-0.00037	HCD (High Energy Collision Dissociation)	MS2	2.80993	50	47.3612	19395	WT_P_5min_3.raw		1.77	1.473e-05	0.0002591	37485232	47.35
		High	Sequest HT (A2)	Unambiguous	[R].EEIIPVAPEYDK.[S]		P45952	P45952; Q91WS8; Q3V2I9; D6RFD7	0	2	0.5829	0	1	1	701.858	1402.71	1402.71	-0.96	-0.00068	HCD (High Energy Collision Dissociation)	MS2	5.33938	50	47.6079	20775	WT_S_20min_2.raw		1.87	1.473e-05	0.000401	235459632	47.46
		High	Sequest HT (A2)	Unambiguous	[R].EEIIPVAPEYDK.[S]		P45952	P45952; Q91WS8; Q3V2I9; D6RFD7	0	1	0.6212	0	1	1	1402.71	1402.71	1402.71	-0.71	-0.001	HCD (High Energy Collision Dissociation)	MS2	0	50	47.4765	20859	WT_S_5min.raw		1.32	1.473e-05	0.0002509	16010817	47.46
		High	Sequest HT (A2)	Unambiguous	[R].EEIIPVAPEYDK.[S]		P45952	P45952; Q91WS8; Q3V2I9; D6RFD7	0	2	0.6307	0	1	1	701.858	1402.71	1402.71	-0.93	-0.00065	HCD (High Energy Collision Dissociation)	MS2	3.8188	50	47.5808	21242	WT_S_30min_3.raw		1.76	2.887e-05	0.0004637	315568128	47.44
		High	Sequest HT (A2)	Unambiguous	[R].EEIIPVAPEYDK.[S]		P45952	P45952; Q91WS8; Q3V2I9; D6RFD7	0	2	0.4516	0	1	1	701.858	1402.71	1402.71	-0.32	-0.00023	HCD (High Energy Collision Dissociation)	MS2	0	50	47.4406	21516	WT_P_30min_2.raw		1.24	0.0001163	0.0009828	24347584	47.39
		High	Sequest HT (A2)	Unambiguous	[R].EEIIPVAPEYDK.[S]		P45952	P45952; Q91WS8; Q3V2I9; D6RFD7	0	2	0.5492	0	1	1	701.858	1402.71	1402.71	-0.64	-0.00045	HCD (High Energy Collision Dissociation)	MS2	0	50	47.506	20770	WT_P_20min.raw		1.22	0.0001796	0.001593	20562658	47.43
		High	Sequest HT (A2)	Unambiguous	[R].EEIIPVAPEYDK.[S]		P45952	P45952; Q91WS8; Q3V2I9; D6RFD7	0	2	0.6526	0	1	1	701.858	1402.71	1402.71	-0.28	-0.0002	HCD (High Energy Collision Dissociation)	MS2	21.7028	50	47.5736	19503	WT_S_10min_2.raw		0.95	0.0001796	0.001854	223145072	47.37
		High	Sequest HT (A2)	Unambiguous	[R].EEIIPVAPEYDK.[S]		P45952	P45952; Q91WS8; Q3V2I9; D6RFD7	0	2	0.5231	0	1	1	701.859	1402.71	1402.71	-0.22	-0.00015	HCD (High Energy Collision Dissociation)	MS2	3.5979	50	47.306	19489	WT_P_10min_2.raw		1.3	0.0001796	0.001761	20670468	47.27
		High	Sequest HT (A2)	Unambiguous	[R].EEIIPVAPEYDK.[S]		P45952	P45952; Q91WS8; Q3V2I9; D6RFD7	0	2	0.5323	0	1	1	701.858	1402.71	1402.71	-0.56	-0.00039	HCD (High Energy Collision Dissociation)	MS2	2.18417	50	47.4079	18197	WT_P_10min.raw		1.24	0.0002783	0.002316	19040500	47.36
		High	Sequest HT (A2)	Unambiguous	[R].EEIIPVAPEYDK.[S]		P45952	P45952; Q91WS8; Q3V2I9; D6RFD7	0	1	0.4468	0	1	1	1402.71	1402.71	1402.71	0.45	0.00063	HCD (High Energy Collision Dissociation)	MS2	0	50	47.4014	21359	WT_S_30min_2.raw		0.94	0.000591	0.006055	15286163	47.43
		High	Sequest HT (A2)	Unambiguous	[R].EEIIPVAPEYDK.[S]		P45952	P45952; Q91WS8; Q3V2I9; D6RFD7	0	2	0.4779	0	1	1	701.858	1402.71	1402.71	-0.45	-0.00032	HCD (High Energy Collision Dissociation)	MS2	0	50	47.3406	18328	WT_P_10min_3.raw		1.13	0.0009756	0.0102	17697910	47.29
		High	Sequest HT (A2)	Unambiguous	[R].EEIIPVAPEYDK.[S]		P45952	P45952; Q91WS8; Q3V2I9; D6RFD7	0	2	0.6937	0	1	1	701.858	1402.71	1402.71	-0.35	-0.00025	HCD (High Energy Collision Dissociation)	MS2	0	50	47.3797	18318	WT_P_30min.raw		1.11	0.0012	0.01133	6.96036e+06	47.38
		High	Sequest HT (A2)	Unambiguous	[R].EEIIPVAPEYDK.[S]		P45952	P45952; Q91WS8; Q3V2I9; D6RFD7	0	1	0.5326	0	1	1	1402.71	1402.71	1402.71	0.8	0.00112	HCD (High Energy Collision Dissociation)	MS2	0	50	47.4056	21154	WT_S_30min_3.raw		0.92	0.001402	0.0134	18823162	47.44
		High	Sequest HT (A2)	Unambiguous	[R].EEIIPVAPEYDK.[S]		P45952	P45952; Q91WS8; Q3V2I9; D6RFD7	0	2	0.4783	0	1	1	701.858	1402.71	1402.71	-0.6	-0.00042	HCD (High Energy Collision Dissociation)	MS2	0	50	47.4544	20509	WT_P_20min_3.raw		1.15	0.00158	0.01486	16893056	47.37
		High	Sequest HT (A2)	Unambiguous	[R].EEIIPVAPEYDK.[S]		P45952	P45952; Q91WS8; Q3V2I9; D6RFD7	0	1	0.3333	0	1	1	1402.71	1402.71	1402.71	0	1e-05	HCD (High Energy Collision Dissociation)	MS2	0	50	47.3489	18618	WT_S_5min_3.raw		0.75	0.001685	0.01601	9770515	47.32
		High	Sequest HT (A2)	Unambiguous	[R].EEIIPVAPEYDK.[S]		P45952	P45952; Q91WS8; Q3V2I9; D6RFD7	0	1	0.4898	0	1	1	1402.71	1402.71	1402.71	0.7	0.00098	HCD (High Energy Collision Dissociation)	MS2	0	50	47.4004	21061	WT_S_20min_3.raw		0.98	0.002628	0.02313	17863194	47.47
		High	Sequest HT (A2)	Unambiguous	[R].EEIIPVAPEYDK.[S]		P45952	P45952; Q91WS8; Q3V2I9; D6RFD7	0	1	0.6512	0	1	1	1402.71	1402.71	1402.71	-0.29	-0.0004	HCD (High Energy Collision Dissociation)	MS2	0	50	47.4934	21155	WT_S_20min.raw		0.86	0.004511	0.03739	15025920	47.53
	High	[K].ANWYFLLAR.[S]		0.00128304	0	22	P45952	P45952 [198-206]	0	1153.62	14161919	10772690	10525312	5408064	7873404	5375369	6.02071e+06	3536646	5163485	2.23536e+06	8924887	4429714	85316400	53274600	75275968	49200592	70256296	58186240	88301040	72317496	85213248	4.68545e+07	98744808	76719416	High	0	3.637e-05	2.14	68.05	K.ANWYFLLAR.S	[198-206]		Used
		Confidence	Identifying Node	PSM Ambiguity	Annotated Sequence	Modifications	Master Protein Accessions	Protein Accessions	# Missed Cleavages	Charge	DeltaScore	DeltaCn	Rank	Search Engine Rank	m/z [Da]	MH+ [Da]	Theo. MH+ [Da]	DeltaM [ppm]	Deltam/z [Da]	Activation Type	MS Order	Isolation Interference [%]	Ion Inject Time [ms]	RT [min]	First Scan	Spectrum File	Quan Info	XCorr	Percolator q-Value	Percolator PEP	Precursor Abundance	Apex RT [min]
		High	Sequest HT (A2)	Unambiguous	[K].ANWYFLLAR.[S]		P45952	P45952; Q91WS8; Q3V2I9	0	2	0.5241	0	1	1	577.312	1153.62	1153.62	1.18	0.00068	HCD (High Energy Collision Dissociation)	MS2	0	50	68.1746	26976	WT_S_10min_3.raw		1.87	0	5.512e-05	58186240	68.07
		High	Sequest HT (A2)	Unambiguous	[K].ANWYFLLAR.[S]		P45952	P45952; Q91WS8; Q3V2I9	0	2	0.5529	0	1	1	577.312	1153.62	1153.62	0.7	0.0004	HCD (High Energy Collision Dissociation)	MS2	0	50	68.0376	30602	WT_S_20min.raw		2.08	0	0.0001471	88301040	67.94
		High	Sequest HT (A2)	Unambiguous	[K].ANWYFLLAR.[S]		P45952	P45952; Q91WS8; Q3V2I9	0	2	0.5514	0	1	1	577.312	1153.62	1153.62	0.65	0.00038	HCD (High Energy Collision Dissociation)	MS2	2.11746	50	68.1437	30230	WT_S_20min_3.raw		2.14	0	3.637e-05	85213248	68.04
		High	Sequest HT (A2)	Unambiguous	[K].ANWYFLLAR.[S]		P45952	P45952; Q91WS8; Q3V2I9	0	2	0.4129	0	1	1	577.311	1153.62	1153.62	0.22	0.00013	HCD (High Energy Collision Dissociation)	MS2	0	50	67.883	30120	WT_S_20min_3.raw		1.55	0	1.516e-05	85213248	68.04
		High	Sequest HT (A2)	Unambiguous	[K].ANWYFLLAR.[S]		P45952	P45952; Q91WS8; Q3V2I9	0	2	0.452	0	1	1	577.312	1153.62	1153.62	0.72	0.00042	HCD (High Energy Collision Dissociation)	MS2	1.47833	50	68.125	29771	WT_S_20min_2.raw		1.77	0	9.66e-05	72317496	68.04
		High	Sequest HT (A2)	Unambiguous	[K].ANWYFLLAR.[S]		P45952	P45952; Q91WS8; Q3V2I9	0	2	0.4722	0	1	1	577.312	1153.62	1153.62	0.75	0.00043	HCD (High Energy Collision Dissociation)	MS2	1.01426	50	67.9285	30733	WT_S_30min_2.raw		1.8	0	9.522e-05	98744808	68.03
		High	Sequest HT (A2)	Unambiguous	[K].ANWYFLLAR.[S]		P45952	P45952; Q91WS8; Q3V2I9	0	2	0.5189	0	1	1	577.312	1153.62	1153.62	0.88	0.00051	HCD (High Energy Collision Dissociation)	MS2	2.0803	50	68.1892	30853	WT_S_30min_2.raw		1.85	0	5.103e-05	98744808	68.03
		High	Sequest HT (A2)	Unambiguous	[K].ANWYFLLAR.[S]		P45952	P45952; Q91WS8; Q3V2I9	0	2	0.4578	0	1	1	577.311	1153.61	1153.62	-0.32	-0.00019	HCD (High Energy Collision Dissociation)	MS2	13.291	50	67.9798	30044	WT_S_5min_4.raw		1.66	0	2.367e-05	75275968	68.13
		High	Sequest HT (A2)	Unambiguous	[K].ANWYFLLAR.[S]		P45952	P45952; Q91WS8; Q3V2I9	0	2	0.6166	0	1	1	577.312	1153.62	1153.62	0.65	0.00038	HCD (High Energy Collision Dissociation)	MS2	1.66877	50	68.0654	30187	WT_S_5min.raw		1.93	0	0.0001184	85316400	67.97
		High	Sequest HT (A2)	Unambiguous	[K].ANWYFLLAR.[S]		P45952	P45952; Q91WS8; Q3V2I9	0	2	0.4253	0	1	1	577.311	1153.62	1153.62	0.28	0.00016	HCD (High Energy Collision Dissociation)	MS2	0	50	67.9692	30296	WT_S_30min_3.raw		1.74	0	0.0001151	76719416	68.07
		High	Sequest HT (A2)	Unambiguous	[K].ANWYFLLAR.[S]		P45952	P45952; Q91WS8; Q3V2I9	0	2	0.5962	0	1	1	577.312	1153.62	1153.62	0.98	0.00057	HCD (High Energy Collision Dissociation)	MS2	6.29817	50	67.8015	30068	WT_S_5min.raw		1.56	0	0.0001057	85316400	67.97
		High	Sequest HT (A2)	Unambiguous	[K].ANWYFLLAR.[S]		P45952	P45952; Q91WS8; Q3V2I9	0	2	0.5158	0	1	1	577.311	1153.62	1153.62	-0.03	-2e-05	HCD (High Energy Collision Dissociation)	MS2	0	50	68.0932	27004	WT_S_10min.raw		1.9	0	2.785e-05	49200592	68.02
		High	Sequest HT (A2)	Unambiguous	[K].ANWYFLLAR.[S]		P45952	P45952; Q91WS8; Q3V2I9	0	2	0.4578	0	1	1	577.312	1153.62	1153.62	1.03	0.00059	HCD (High Energy Collision Dissociation)	MS2	2.17847	50	68.1574	27796	WT_S_10min_2.raw		1.66	1.473e-05	0.0002277	70256296	68.05
		High	Sequest HT (A2)	Unambiguous	[K].ANWYFLLAR.[S]		P45952	P45952; Q91WS8; Q3V2I9	0	2	0.5529	0	1	1	577.312	1153.62	1153.62	1.7	0.00098	HCD (High Energy Collision Dissociation)	MS2	1.16596	50	68.2336	30148	WT_S_5min_4.raw		2.08	1.473e-05	0.0003366	75275968	68.13
		High	Sequest HT (A2)	Unambiguous	[K].ANWYFLLAR.[S]		P45952	P45952; Q91WS8; Q3V2I9	0	2	0.4444	0	1	1	577.312	1153.62	1153.62	0.62	0.00036	HCD (High Energy Collision Dissociation)	MS2	1.81728	50	68.1607	26393	WT_S_5min_3.raw		1.35	1.473e-05	0.0002347	53274600	68.06
		High	Sequest HT (A2)	Unambiguous	[K].ANWYFLLAR.[S]		P45952	P45952; Q91WS8; Q3V2I9	0	2	0.5285	0	1	1	577.312	1153.62	1153.62	0.6	0.00035	HCD (High Energy Collision Dissociation)	MS2	4.75672	50	67.8738	29095	WT_S_30min.raw		1.23	2.887e-05	0.0004675	46374112	67.98
		High	Sequest HT (A2)	Unambiguous	[K].ANWYFLLAR.[S]		P45952	P45952; Q91WS8; Q3V2I9	0	2	0.3068	0	1	1	577.311	1153.62	1153.62	-0.22	-0.00012	HCD (High Energy Collision Dissociation)	MS2	6.07689	50	67.8972	27693	WT_S_10min_2.raw		0.88	2.887e-05	0.0004704	70256296	68.05
		High	Sequest HT (A2)	Unambiguous	[K].ANWYFLLAR.[S]		P45952	P45952; Q91WS8; Q3V2I9	0	2	0.5825	0	1	1	577.311	1153.62	1153.62	-0.05	-3e-05	HCD (High Energy Collision Dissociation)	MS2	2.56271	50	67.7819	30488	WT_S_20min.raw		1.03	8.204e-05	0.0007134	88301040	67.94
		High	Sequest HT (A2)	Unambiguous	[K].ANWYFLLAR.[S]		P45952	P45952; Q91WS8; Q3V2I9	0	2	0.5981	0	1	1	577.312	1153.62	1153.62	0.71	0.00041	HCD (High Energy Collision Dissociation)	MS2	5.61389	50	68.2318	30404	WT_S_30min_3.raw		1.07	0.0001281	0.001144	76719416	68.07
		High	Sequest HT (A2)	Unambiguous	[K].ANWYFLLAR.[S]		P45952	P45952; Q91WS8; Q3V2I9	0	2	0.337	0	1	1	577.311	1153.62	1153.62	0.03	1e-05	HCD (High Energy Collision Dissociation)	MS2	4.07815	50	67.9192	26888	WT_S_10min_3.raw		0.92	0.000162	0.001294	58186240	68.07
		High	Sequest HT (A2)	Unambiguous	[K].ANWYFLLAR.[S]		P45952	P45952; Q91WS8; Q3V2I9	0	2	0.5063	0	1	1	577.311	1153.62	1153.62	0.09	5e-05	HCD (High Energy Collision Dissociation)	MS2	3.73988	50	67.9584	30073	WT_P_5min.raw		0.79	0.0004413	0.004773	14161919	68
		High	Sequest HT (A2)	Unambiguous	[K].ANWYFLLAR.[S]		P45952	P45952; Q91WS8; Q3V2I9	0	2	0.4533	0	1	1	577.311	1153.62	1153.62	0.07	4e-05	HCD (High Energy Collision Dissociation)	MS2	0	50	68.1101	29296	WT_P_5min_4.raw		0.75	0.001126	0.01094	10525312	68.18
	High	[R].AAWEVDSGR.[R]		0.00494917	0	13	P45952	P45952 [340-348]	0	990.464	20806196	14108856	15621466	8105722	9138459	7385094	9680744	4.62166e+06	6.60857e+06	3.3023e+06	9001744	4.79358e+06	118917192	70644216	104877144	75565440	81127656	76361584	111411056	70396760	8.50822e+07	63196456	77194528	74272680	High	0	0.0001753	2	29.46	R.AAWEVDSGR.R	[340-348]		Used
		Confidence	Identifying Node	PSM Ambiguity	Annotated Sequence	Modifications	Master Protein Accessions	Protein Accessions	# Missed Cleavages	Charge	DeltaScore	DeltaCn	Rank	Search Engine Rank	m/z [Da]	MH+ [Da]	Theo. MH+ [Da]	DeltaM [ppm]	Deltam/z [Da]	Activation Type	MS Order	Isolation Interference [%]	Ion Inject Time [ms]	RT [min]	First Scan	Spectrum File	Quan Info	XCorr	Percolator q-Value	Percolator PEP	Precursor Abundance	Apex RT [min]
		High	Sequest HT (A2)	Unambiguous	[R].AAWEVDSGR.[R]		P45952	P45952; Q91WS8; Q8BJT5	0	2	0.5031	0	1	1	495.736	990.464	990.464	-0.04	-2e-05	HCD (High Energy Collision Dissociation)	MS2	7.86113	50	29.3585	12358	WT_S_20min_3.raw		1.61	0	0.0001505	84291192	29.42
		High	Sequest HT (A2)	Unambiguous	[R].AAWEVDSGR.[R]		P45952	P45952; Q91WS8; Q8BJT5	0	2	0.4941	0	1	1	495.736	990.464	990.464	-0.05	-2e-05	HCD (High Energy Collision Dissociation)	MS2	10.5684	50	29.348	12046	WT_S_20min_2.raw		1.7	0	0.0001132	70396760	29.37
		High	Sequest HT (A2)	Unambiguous	[R].AAWEVDSGR.[R]		P45952	P45952; Q91WS8; Q8BJT5	0	2	0.595	0	1	1	495.736	990.464	990.464	-0.05	-3e-05	HCD (High Energy Collision Dissociation)	MS2	7.38682	50	29.3854	12230	WT_S_5min_4.raw		2	0	0.0001753	104877144	29.44
		High	Sequest HT (A2)	Unambiguous	[R].AAWEVDSGR.[R]		P45952	P45952; Q91WS8; Q8BJT5	0	2	0.5393	0	1	1	495.735	990.464	990.464	-0.31	-0.00015	HCD (High Energy Collision Dissociation)	MS2	10.3826	39.888	29.4564	12596	WT_S_30min_2.raw		1.78	1.473e-05	0.0002346	77194528	29.47
		High	Sequest HT (A2)	Unambiguous	[R].AAWEVDSGR.[R]		P45952	P45952; Q91WS8; Q8BJT5	0	2	0.4128	0	1	1	495.736	990.465	990.464	0.6	0.0003	HCD (High Energy Collision Dissociation)	MS2	4.25731	50	29.375	12082	WT_S_5min.raw		1.09	0.0001281	0.001109	118917192	29.48
		High	Sequest HT (A2)	Unambiguous	[R].AAWEVDSGR.[R]		P45952	P45952; Q91WS8; Q8BJT5	0	2	0.5122	0	1	1	495.736	990.464	990.464	0.51	0.00025	HCD (High Energy Collision Dissociation)	MS2	7.01496	50	29.3887	10749	WT_S_10min.raw		1.23	0.0001513	0.001278	75565440	29.51
		High	Sequest HT (A2)	Unambiguous	[R].AAWEVDSGR.[R]		P45952	P45952; Q91WS8; Q8BJT5	0	2	0.5088	0	1	1	495.736	990.464	990.464	0.45	0.00023	HCD (High Energy Collision Dissociation)	MS2	8.901	50	29.4819	11322	WT_S_10min_2.raw		1.14	0.0001716	0.001538	81127656	29.42
		High	Sequest HT (A2)	Unambiguous	[R].AAWEVDSGR.[R]		P45952	P45952; Q91WS8; Q8BJT5	0	2	0.3491	0	1	1	495.736	990.465	990.464	1.06	0.00053	HCD (High Energy Collision Dissociation)	MS2	0	50	29.4637	12441	WT_P_5min.raw		1.06	0.0002783	0.002305	20806196	29.5
		High	Sequest HT (A2)	Unambiguous	[R].AAWEVDSGR.[R]		P45952	P45952; Q91WS8; Q8BJT5	0	2	0.3086	0	1	1	495.736	990.465	990.464	1.1	0.00054	HCD (High Energy Collision Dissociation)	MS2	13.4325	50	29.2641	12259	WT_S_20min.raw		0.81	0.0007728	0.008087	111411056	29.41
		High	Sequest HT (A2)	Unambiguous	[R].AAWEVDSGR.[R]		P45952	P45952; Q91WS8; Q8BJT5	0	2	0.7159	0	1	1	495.736	990.465	990.464	0.92	0.00045	HCD (High Energy Collision Dissociation)	MS2	9.94025	50	29.4632	11359	WT_P_5min_3.raw		0.88	0.001944	0.01829	14108856	29.45
		High	Sequest HT (A2)	Unambiguous	[R].AAWEVDSGR.[R]		P45952	P45952; Q91WS8; Q8BJT5	0	2	0.2647	0	1	1	495.736	990.464	990.464	-0.13	-7e-05	HCD (High Energy Collision Dissociation)	MS2	0.950766	50	29.5293	12390	WT_S_20min.raw		1.02	0.002693	0.02377	111411056	29.41
		High	Sequest HT (A2)	Unambiguous	[R].AAWEVDSGR.[R]		P45952	P45952; Q91WS8; Q8BJT5	0	2	0.4915	0	1	1	495.736	990.464	990.464	0.44	0.00022	HCD (High Energy Collision Dissociation)	MS2	4.99683	50	29.6583	10870	WT_S_10min.raw		0.59	0.002756	0.02397	75565440	29.51
		High	Sequest HT (A2)	Unambiguous	[R].AAWEVDSGR.[R]		P45952	P45952; Q91WS8; Q8BJT5	0	2	0.6835	0	1	1	495.736	990.465	990.464	1.5	0.00074	HCD (High Energy Collision Dissociation)	MS2	2.06361	50	29.5383	12163	WT_P_20min.raw		0.79	0.008318	0.06491	9680744	29.48
	High	[K].SGEYPFPLIK.[R]		0.0103456	0.000216466	30	P45952	P45952 [70-79]	0	1150.61	73030696	44801392	43355732	22841570	25776564	21634920	2.8571e+07	11984431	21890582	9250090	32040530	16888374	425419392	238449600	344448128	236378496	248162528	241516016	412752480	261468576	358736000	211626176	353869760	351901056	High	1.473e-05	0.0003746	2.18	57.14	K.SGEYPFPLIK.R	[70-79]		Used
		Confidence	Identifying Node	PSM Ambiguity	Annotated Sequence	Modifications	Master Protein Accessions	Protein Accessions	# Missed Cleavages	Charge	DeltaScore	DeltaCn	Rank	Search Engine Rank	m/z [Da]	MH+ [Da]	Theo. MH+ [Da]	DeltaM [ppm]	Deltam/z [Da]	Activation Type	MS Order	Isolation Interference [%]	Ion Inject Time [ms]	RT [min]	First Scan	Spectrum File	Quan Info	XCorr	Percolator q-Value	Percolator PEP	Precursor Abundance	Apex RT [min]
		High	Sequest HT (A2)	Unambiguous	[K].SGEYPFPLIK.[R]		P45952	P45952; Q91WS8; Q3V2I9	0	2	0.5083	0	1	1	575.811	1150.61	1150.61	0.39	0.00023	HCD (High Energy Collision Dissociation)	MS2	0.764262	21.532	57.1344	22963	WT_S_10min.raw		1.81	1.473e-05	0.0004042	236378496	57.12
		High	Sequest HT (A2)	Unambiguous	[K].SGEYPFPLIK.[R]		P45952	P45952; Q91WS8; Q3V2I9	0	2	0.5083	0	1	1	575.811	1150.61	1150.61	0.12	7e-05	HCD (High Energy Collision Dissociation)	MS2	0.777111	22.633	57.1876	23675	WT_S_10min_2.raw		1.81	1.473e-05	0.0003509	248162528	57.13
		High	Sequest HT (A2)	Unambiguous	[K].SGEYPFPLIK.[R]		P45952	P45952; Q91WS8; Q3V2I9	0	2	0.4771	0	1	1	575.811	1150.61	1150.61	0.1	6e-05	HCD (High Energy Collision Dissociation)	MS2	0.851384	14.913	57.2105	25501	WT_S_5min_4.raw		2.18	1.473e-05	0.0003746	344448128	57.21
		High	Sequest HT (A2)	Unambiguous	[K].SGEYPFPLIK.[R]		P45952	P45952; Q91WS8; Q3V2I9	0	2	0.5161	0	1	1	575.811	1150.61	1150.61	0.25	0.00014	HCD (High Energy Collision Dissociation)	MS2	1.47146	21.059	57.1762	25848	WT_S_20min.raw		1.86	1.473e-05	0.0004189	412752480	57.06
		High	Sequest HT (A2)	Unambiguous	[K].SGEYPFPLIK.[R]		P45952	P45952; Q91WS8; Q3V2I9	0	2	0.5165	0	1	1	575.811	1150.61	1150.61	-0.43	-0.00025	HCD (High Energy Collision Dissociation)	MS2	0.597668	20.439	57.2035	26102	WT_S_30min_2.raw		1.82	1.473e-05	0.000359	353869760	57.12
		High	Sequest HT (A2)	Unambiguous	[K].SGEYPFPLIK.[R]		P45952	P45952; Q91WS8; Q3V2I9	0	2	0.514	0	1	1	575.811	1150.61	1150.61	0.4	0.00023	HCD (High Energy Collision Dissociation)	MS2	1.18299	28.28	57.2156	24762	WT_S_30min.raw		1.79	1.473e-05	0.0003885	211626176	57.15
		High	Sequest HT (A2)	Unambiguous	[K].SGEYPFPLIK.[R]		P45952	P45952; Q91WS8; Q3V2I9	0	2	0.5	0	1	1	575.811	1150.61	1150.61	-0.29	-0.00017	HCD (High Energy Collision Dissociation)	MS2	0.867047	20.972	57.2423	22603	WT_S_5min_3.raw		1.84	1.473e-05	0.0003403	238449600	57.23
		High	Sequest HT (A2)	Unambiguous	[K].SGEYPFPLIK.[R]		P45952	P45952; Q91WS8; Q3V2I9	0	2	0.516	0	1	1	575.812	1150.62	1150.61	2.02	0.00116	HCD (High Energy Collision Dissociation)	MS2	17.4676	50	56.9833	25185	WT_S_20min_2.raw		1.88	2.887e-05	0.0004727	261468576	57.15
		High	Sequest HT (A2)	Unambiguous	[K].SGEYPFPLIK.[R]		P45952	P45952; Q91WS8; Q3V2I9	0	2	0.5027	0	1	1	575.811	1150.61	1150.61	0.17	0.0001	HCD (High Energy Collision Dissociation)	MS2	1.0921	20.186	57.198	23121	WT_S_10min_3.raw		1.87	2.887e-05	0.0004467	241516016	57.15
		High	Sequest HT (A2)	Unambiguous	[K].SGEYPFPLIK.[R]		P45952	P45952; Q91WS8; Q3V2I9	0	2	0.5258	0	1	1	575.811	1150.61	1150.61	0.29	0.00017	HCD (High Energy Collision Dissociation)	MS2	1.24672	22.54	57.221	25727	WT_S_20min_3.raw		1.94	5.653e-05	0.0005225	358736000	57.15
		High	Sequest HT (A2)	Unambiguous	[K].SGEYPFPLIK.[R]		P45952	P45952; Q91WS8; Q3V2I9	0	2	0.5297	0	1	1	575.811	1150.62	1150.61	1.1	0.00063	HCD (High Energy Collision Dissociation)	MS2	7.24181	50	56.9146	25723	WT_S_20min.raw		1.85	6.889e-05	0.0005963	412752480	57.06
		High	Sequest HT (A2)	Unambiguous	[K].SGEYPFPLIK.[R]		P45952	P45952; Q91WS8; Q3V2I9	0	2	0.5228	0	1	1	575.811	1150.61	1150.61	-0.13	-7e-05	HCD (High Energy Collision Dissociation)	MS2	0.432814	26.415	57.1969	25812	WT_S_30min_3.raw		1.97	6.889e-05	0.000599	351901056	57.12
		High	Sequest HT (A2)	Unambiguous	[K].SGEYPFPLIK.[R]		P45952	P45952; Q91WS8; Q3V2I9	0	2	0.4479	0	1	1	575.811	1150.62	1150.61	0.75	0.00043	HCD (High Energy Collision Dissociation)	MS2	0.873111	14.411	57.1588	25517	WT_S_5min.raw		1.63	9.301e-05	0.0008055	425419392	57.09
		High	Sequest HT (A2)	Unambiguous	[K].SGEYPFPLIK.[R]		P45952	P45952; Q91WS8; Q3V2I9	0	2	0.483	0	1	1	575.812	1150.62	1150.61	2.11	0.00121	HCD (High Energy Collision Dissociation)	MS2	23.4055	50	56.9606	25609	WT_S_20min_3.raw		1.76	0.0001796	0.0016	358736000	57.15
		High	Sequest HT (A2)	Unambiguous	[K].SGEYPFPLIK.[R]		P45952	P45952; Q91WS8; Q3V2I9	0	2	0.5156	0	1	1	575.812	1150.62	1150.61	1.69	0.00097	HCD (High Energy Collision Dissociation)	MS2	10.3485	50	56.9373	25694	WT_S_30min_3.raw		1.92	0.0002872	0.002466	351901056	57.12
		High	Sequest HT (A2)	Unambiguous	[K].SGEYPFPLIK.[R]		P45952	P45952; Q91WS8; Q3V2I9	0	2	0.4908	0	1	1	575.812	1150.62	1150.61	1.62	0.00093	HCD (High Energy Collision Dissociation)	MS2	10.8792	50	56.8983	25393	WT_S_5min.raw		1.63	0.000305	0.002818	425419392	57.09
		High	Sequest HT (A2)	Unambiguous	[K].SGEYPFPLIK.[R]		P45952	P45952; Q91WS8; Q3V2I9	0	2	0.497	0	1	1	575.811	1150.62	1150.61	0.94	0.00054	HCD (High Energy Collision Dissociation)	MS2	1.8893	50	57.1634	25714	WT_P_5min.raw		1.69	0.0003233	0.002929	73030696	57.11
		High	Sequest HT (A2)	Unambiguous	[K].SGEYPFPLIK.[R]		P45952	P45952; Q91WS8; Q3V2I9	0	2	0.4161	0	1	1	575.812	1150.62	1150.61	1.33	0.00076	HCD (High Energy Collision Dissociation)	MS2	2.96884	50	57.3102	25171	WT_P_5min_4.raw		1.61	0.0003233	0.002951	43355732	57.23
		High	Sequest HT (A2)	Unambiguous	[K].SGEYPFPLIK.[R]		P45952	P45952; Q91WS8; Q3V2I9	0	2	0.23	0	1	1	575.812	1150.62	1150.61	1.65	0.00095	HCD (High Energy Collision Dissociation)	MS2	4.70907	50	57.3054	23723	WT_P_10min_2.raw		1	0.0005617	0.005683	25776564	57.17
		High	Sequest HT (A2)	Unambiguous	[K].SGEYPFPLIK.[R]		P45952	P45952; Q91WS8; Q3V2I9	0	2	0.2475	0	1	1	575.811	1150.62	1150.61	0.98	0.00056	HCD (High Energy Collision Dissociation)	MS2	2.26608	50	57.2013	22131	WT_P_10min.raw		1.01	0.0008376	0.008896	22841570	57.12
		High	Sequest HT (A2)	Unambiguous	[K].SGEYPFPLIK.[R]		P45952	P45952; Q91WS8; Q3V2I9	0	2	0.3786	0	1	1	575.812	1150.62	1150.61	1.46	0.00084	HCD (High Energy Collision Dissociation)	MS2	14.6065	50	56.9419	23023	WT_S_10min_3.raw		1.4	0.0008812	0.009472	241516016	57.15
		High	Sequest HT (A2)	Unambiguous	[K].SGEYPFPLIK.[R]		P45952	P45952; Q91WS8; Q3V2I9	0	2	0.406	0	1	1	575.812	1150.62	1150.61	1.27	0.00073	HCD (High Energy Collision Dissociation)	MS2	18.1298	50	57.4741	25623	WT_S_5min_4.raw		1.33	0.001402	0.01325	344448128	57.21
		High	Sequest HT (A2)	Unambiguous	[K].SGEYPFPLIK.[R]		P45952	P45952; Q91WS8; Q3V2I9	0	2	0.2525	0	1	1	575.811	1150.62	1150.61	1.04	0.0006	HCD (High Energy Collision Dissociation)	MS2	27.7995	50	57.4569	26220	WT_S_30min_2.raw		0.99	0.001663	0.01558	353869760	57.12
		High	Sequest HT (A2)	Unambiguous	[K].SGEYPFPLIK.[R]		P45952	P45952; Q91WS8; Q3V2I9	0	2	0.2404	0	1	1	575.812	1150.62	1150.61	1.57	0.0009	HCD (High Energy Collision Dissociation)	MS2	1.52008	50	57.2348	24754	WT_P_20min_3.raw		1.04	0.001692	0.01625	21890582	57.12
		High	Sequest HT (A2)	Unambiguous	[K].SGEYPFPLIK.[R]		P45952	P45952; Q91WS8; Q3V2I9	0	2	0.4365	0	1	1	575.812	1150.62	1150.61	1.89	0.00109	HCD (High Energy Collision Dissociation)	MS2	2.37504	50	57.202	26146	WT_P_30min_2.raw		1.26	0.002756	0.02393	32040530	57.08
		High	Sequest HT (A2)	Unambiguous	[K].SGEYPFPLIK.[R]		P45952	P45952; Q91WS8; Q3V2I9	0	2	0.4717	0	1	1	575.812	1150.62	1150.61	1.63	0.00094	HCD (High Energy Collision Dissociation)	MS2	16.82	50	56.9283	23572	WT_S_10min_2.raw		1.59	0.002946	0.02544	248162528	57.13
		High	Sequest HT (A2)	Unambiguous	[K].SGEYPFPLIK.[R]		P45952	P45952; Q91WS8; Q3V2I9	0	2	0.2294	0	1	1	575.812	1150.62	1150.61	1.38	0.00079	HCD (High Energy Collision Dissociation)	MS2	32.5398	50	57.4106	25638	WT_S_5min.raw		1.09	0.003199	0.02721	425419392	57.09
		High	Sequest HT (A2)	Unambiguous	[K].SGEYPFPLIK.[R]		P45952	P45952; Q91WS8; Q3V2I9	0	2	0.4497	0	1	1	575.811	1150.61	1150.61	0.3	0.00017	HCD (High Energy Collision Dissociation)	MS2	0.977035	28.735	57.245	25302	WT_S_20min_2.raw		1.69	0.003662	0.0309	261468576	57.15
		High	Sequest HT (A2)	Unambiguous	[K].SGEYPFPLIK.[R]		P45952	P45952; Q91WS8; Q3V2I9	0	2	0.3885	0	1	1	575.812	1150.62	1150.61	2.35	0.00135	HCD (High Energy Collision Dissociation)	MS2	16.1381	50	56.9542	24646	WT_S_30min.raw		1.39	0.005268	0.04311	211626176	57.15
		High	Sequest HT (A2)	Unambiguous	[K].SGEYPFPLIK.[R]		P45952	P45952; Q91WS8; Q3V2I9	0	2	0.4647	0	1	1	575.812	1150.62	1150.61	1.82	0.00104	HCD (High Energy Collision Dissociation)	MS2	10.3405	50	56.9424	25978	WT_S_30min_2.raw		1.7	0.006852	0.05421	353869760	57.12
	High	[K].IAMGAFDR.[T]		0.0173471	0.000953833	11	P45952	P45952 [272-279]	0	880.435	53310148	32161922	31950388	16025518	18729502	15644353	20130598	9176590	15583881	6.44079e+06	22573892	12365662	311841888	163824672	240028240	166908880	178323280	169674032	289276160	188947568	258583744	153913744	255293824	245011248	High	0.0001163	0.0009471	2.07	37.5	K.IAMGAFDR.T	[272-279]		Used
		Confidence	Identifying Node	PSM Ambiguity	Annotated Sequence	Modifications	Master Protein Accessions	Protein Accessions	# Missed Cleavages	Charge	DeltaScore	DeltaCn	Rank	Search Engine Rank	m/z [Da]	MH+ [Da]	Theo. MH+ [Da]	DeltaM [ppm]	Deltam/z [Da]	Activation Type	MS Order	Isolation Interference [%]	Ion Inject Time [ms]	RT [min]	First Scan	Spectrum File	Quan Info	XCorr	Percolator q-Value	Percolator PEP	Precursor Abundance	Apex RT [min]
		High	Sequest HT (A2)	Unambiguous	[K].IAMGAFDR.[T]		P45952	P45952; Q91WS8; Q8BJT5	0	2	0.5616	0	1	1	440.721	880.434	880.435	-0.15	-7e-05	HCD (High Energy Collision Dissociation)	MS2	3.31926	24.608	37.6191	16292	WT_S_20min.raw		1.46	9.301e-05	0.0007333	289276160	37.52
		High	Sequest HT (A2)	Unambiguous	[K].IAMGAFDR.[T]		P45952	P45952; Q91WS8; Q8BJT5	0	2	0.5165	0	1	1	440.721	880.434	880.435	-0.32	-0.00014	HCD (High Energy Collision Dissociation)	MS2	6.88867	34.641	37.4783	15417	WT_S_30min.raw		1.82	9.301e-05	0.0008675	153913744	37.42
		High	Sequest HT (A2)	Unambiguous	[K].IAMGAFDR.[T]		P45952	P45952; Q91WS8; Q8BJT5	0	2	0.4396	0	1	1	440.721	880.434	880.435	-0.32	-0.00014	HCD (High Energy Collision Dissociation)	MS2	12.5511	45.903	37.6461	16141	WT_S_5min_4.raw		2.07	0.0001163	0.0009471	240028240	37.53
		High	Sequest HT (A2)	Unambiguous	[K].IAMGAFDR.[T]		P45952	P45952; Q91WS8; Q8BJT5	0	2	0.3765	0	1	1	440.721	880.434	880.435	-0.48	-0.00021	HCD (High Energy Collision Dissociation)	MS2	12.138	34.01	37.5974	15918	WT_S_20min_2.raw		1.62	0.0001163	0.0009825	188947568	37.52
		High	Sequest HT (A2)	Unambiguous	[K].IAMGAFDR.[T]		P45952	P45952; Q91WS8; Q8BJT5	0	2	0.4591	0	1	1	440.721	880.434	880.435	-0.12	-5e-05	HCD (High Energy Collision Dissociation)	MS2	17.0715	21.483	37.5202	14245	WT_S_5min_3.raw		1.59	0.0001281	0.001081	163824672	37.49
		High	Sequest HT (A2)	Unambiguous	[K].IAMGAFDR.[T]		P45952	P45952; Q91WS8; Q8BJT5	0	2	0.321	0	1	1	440.721	880.434	880.435	-0.15	-6e-05	HCD (High Energy Collision Dissociation)	MS2	7.84475	26.505	37.6056	16269	WT_S_20min_3.raw		1.62	0.0007368	0.007813	258583744	37.51
		High	Sequest HT (A2)	Unambiguous	[K].IAMGAFDR.[T]		P45952	P45952; Q91WS8; Q8BJT5	0	2	0.283	0	1	1	440.721	880.434	880.435	-0.23	-0.0001	HCD (High Energy Collision Dissociation)	MS2	34.9263	50	37.4937	13994	WT_P_10min_3.raw		1.06	0.0009043	0.009932	15644353	37.5
		High	Sequest HT (A2)	Unambiguous	[K].IAMGAFDR.[T]		P45952	P45952; Q91WS8; Q8BJT5	0	2	0.4186	0	1	1	440.721	880.435	880.435	0.51	0.00022	HCD (High Energy Collision Dissociation)	MS2	21.9173	50	37.6255	16040	WT_S_5min.raw		1.29	0.001081	0.01071	311841888	37.43
		High	Sequest HT (A2)	Unambiguous	[K].IAMGAFDR.[T]		P45952	P45952; Q91WS8; Q8BJT5	0	2	0.3828	0	1	1	440.721	880.435	880.435	0.26	0.00011	HCD (High Energy Collision Dissociation)	MS2	10.6001	50	37.64	14388	WT_S_10min.raw		1.28	0.003644	0.03058	166908880	37.47
		High	Sequest HT (A2)	Unambiguous	[K].IAMGAFDR.[T]		P45952	P45952; Q91WS8; Q8BJT5	0	2	0.24	0	1	1	440.721	880.435	880.435	0.13	6e-05	HCD (High Energy Collision Dissociation)	MS2	3.097	14.236	37.5391	16238	WT_S_20min_3.raw		1.5	0.005169	0.04226	258583744	37.51
		High	Sequest HT (A2)	Selected	[K].IAMGAFDR.[T]		P45952	P45952; Q91WS8; Q8BJT5	0	2		0	4	4	440.721	880.434	880.435	-0.54	-0.00024	HCD (High Energy Collision Dissociation)	MS2	10.4378	50	37.7222	14711	WT_S_10min_3.raw		0.8	0.009906	0.07851	169674032	37.57
	High	[R].NTYYASIAK.[A]		0.0109996	0.000216466	15	P45952	P45952 [350-358]	0	1030.52	37348124	2.53186e+07	2.23948e+07	12251366	1.4261e+07	12768331	1.45384e+07	7.9918e+06	1.31172e+07	5.07384e+06	1.79407e+07	10433871	2.00869e+08	128199980	154437732	108516668	1.24218e+08	125393292	192972916	1.32465e+08	188762760	102598464	181042764	181524500	High	0.0001716	0.001491	1.64	30.94	R.NTYYASIAK.A	[350-358]		Used
		Confidence	Identifying Node	PSM Ambiguity	Annotated Sequence	Modifications	Master Protein Accessions	Protein Accessions	# Missed Cleavages	Charge	DeltaScore	DeltaCn	Rank	Search Engine Rank	m/z [Da]	MH+ [Da]	Theo. MH+ [Da]	DeltaM [ppm]	Deltam/z [Da]	Activation Type	MS Order	Isolation Interference [%]	Ion Inject Time [ms]	RT [min]	First Scan	Spectrum File	Quan Info	XCorr	Percolator q-Value	Percolator PEP	Precursor Abundance	Apex RT [min]
		High	Sequest HT (A2)	Unambiguous	[R].NTYYASIAK.[A]		P45952	P45952; Q91WS8; Q8BJT5	0	2	0.6536	0	1	1	515.764	1030.52	1030.52	0.34	0.00018	HCD (High Energy Collision Dissociation)	MS2	0.502603	50	31.0667	11813	WT_S_10min_3.raw		1.53	1.473e-05	0.0003728	80070424	30.96
		High	Sequest HT (A2)	Unambiguous	[R].NTYYASIAK.[A]		P45952	P45952; Q91WS8; Q8BJT5	0	2	0.4586	0	1	1	515.764	1030.52	1030.52	-0.05	-2e-05	HCD (High Energy Collision Dissociation)	MS2	5.96373	50	30.9988	13203	WT_S_30min_3.raw		1.33	0.0001163	0.001002	114713784	30.89
		High	Sequest HT (A2)	Unambiguous	[R].NTYYASIAK.[A]		P45952	P45952; Q91WS8; Q8BJT5	0	2	0.6524	0	1	1	515.764	1030.52	1030.52	0.28	0.00014	HCD (High Energy Collision Dissociation)	MS2	1.44938	50	30.922	13110	WT_S_20min_3.raw		1.64	0.0001716	0.001491	118637144	30.83
		High	Sequest HT (A2)	Unambiguous	[R].NTYYASIAK.[A]		P45952	P45952; Q91WS8; Q8BJT5	0	2	0.4846	0	1	1	515.764	1030.52	1030.52	0.27	0.00014	HCD (High Energy Collision Dissociation)	MS2	1.60073	50	30.9665	12802	WT_S_20min_2.raw		1.3	0.0002872	0.002479	90443584	30.87
		High	Sequest HT (A2)	Unambiguous	[R].NTYYASIAK.[A]		P45952	P45952; Q91WS8; Q8BJT5	0	2	0.4762	0	1	1	515.765	1030.52	1030.52	1.58	0.00082	HCD (High Energy Collision Dissociation)	MS2	1.80692	50	30.7959	12281	WT_S_30min.raw		1.05	0.0002956	0.002667	68175144	30.87
		High	Sequest HT (A2)	Unambiguous	[R].NTYYASIAK.[A]		P45952	P45952; Q91WS8; Q8BJT5	0	2	0.5338	0	1	1	515.765	1030.52	1030.52	1.71	0.00088	HCD (High Energy Collision Dissociation)	MS2	3.17695	50	30.836	12923	WT_S_5min_4.raw		1.48	0.0003873	0.004062	112684152	30.94
		High	Sequest HT (A2)	Unambiguous	[R].NTYYASIAK.[A]		P45952	P45952; Q91WS8; Q8BJT5	0	2	0.4348	0	1	1	515.765	1030.52	1030.52	1.43	0.00074	HCD (High Energy Collision Dissociation)	MS2	1.04818	50	30.936	13071	WT_S_20min.raw		1.15	0.0004215	0.004732	129429096	31.03
		High	Sequest HT (A2)	Unambiguous	[R].NTYYASIAK.[A]		P45952	P45952; Q91WS8; Q8BJT5	0	2	0.5039	0	1	1	515.764	1030.52	1030.52	0.72	0.00037	HCD (High Energy Collision Dissociation)	MS2	0	50	31.0053	11466	WT_S_5min_3.raw		1.27	0.0007002	0.006893	80566056	30.91
		High	Sequest HT (A2)	Unambiguous	[R].NTYYASIAK.[A]		P45952	P45952; Q91WS8; Q8BJT5	0	2	0.3818	0	1	1	515.765	1030.52	1030.52	1.35	0.00069	HCD (High Energy Collision Dissociation)	MS2	2.02919	50	30.8955	11426	WT_S_10min.raw		1.1	0.0009125	0.01003	72667248	30.99
		High	Sequest HT (A2)	Unambiguous	[R].NTYYASIAK.[A]		P45952	P45952; Q91WS8; Q8BJT5	0	2	0.4455	0	1	1	515.765	1030.52	1030.52	1.42	0.00073	HCD (High Energy Collision Dissociation)	MS2	1.06449	48.021	30.8431	12797	WT_S_5min.raw		1.1	0.001722	0.01659	135251984	30.91
		High	Sequest HT (A2)	Unambiguous	[R].NTYYASIAK.[A]		P45952	P45952; Q91WS8; Q8BJT5	0	2	0.3784	0	1	1	515.764	1030.52	1030.52	-0.23	-0.00012	HCD (High Energy Collision Dissociation)	MS2	0.961428	50	30.876	13123	WT_P_5min.raw		1.11	0.001878	0.01798	29715982	30.9
		High	Sequest HT (A2)	Unambiguous	[R].NTYYASIAK.[A]		P45952	P45952; Q91WS8; Q8BJT5	0	2	0.4941	0	1	1	515.764	1030.52	1030.52	-0.21	-0.00011	HCD (High Energy Collision Dissociation)	MS2	13.3893	50	30.8938	12778	WT_P_5min_4.raw		0.85	0.002133	0.01951	18313036	30.97
		High	Sequest HT (A2)	Unambiguous	[R].NTYYASIAK.[A]		P45952	P45952; Q91WS8; Q8BJT5	0	2	0.487	0	1	1	515.765	1030.52	1030.52	2.81	0.00145	HCD (High Energy Collision Dissociation)	MS2	6.15363	50	30.7683	13228	WT_S_30min_2.raw		1.15	0.003882	0.03302	123959144	30.9
		High	Sequest HT (A2)	Unambiguous	[R].NTYYASIAK.[A]		P45952	P45952; Q91WS8; Q8BJT5	0	2	0.4286	0	1	1	515.764	1030.52	1030.52	0.52	0.00027	HCD (High Energy Collision Dissociation)	MS2	18.3996	50	31.1035	13051	WT_S_5min_4.raw		0.91	0.004758	0.03965	112684152	30.94
		High	Sequest HT (A2)	Unambiguous	[R].NTYYASIAK.[A]		P45952	P45952; Q91WS8; Q8BJT5	0	1	0.7338	0	1	1	1030.52	1030.52	1030.52	0.86	0.00088	HCD (High Energy Collision Dissociation)	MS2	0	50	30.8409	13126	WT_S_30min_3.raw		1.54	0.009644	0.07636	66810716	30.89
	High	[R].GIAFEDVR.[V]		0.00725653	0	26	P45952	P45952 [249-256]	0	906.468	74715483	46623319	45335886	2.38036e+07	2.80361e+07	2.3481e+07	27945207	1.29822e+07	2.17058e+07	8.99288e+06	3.2693e+07	17415354	448156528	248265596	333501276	246714724	258004844	257745084	435604384	278228204	384662040	230928332	382545128	380838088	High	0.000732	0.007391	2.16	39.15	R.GIAFEDVR.V	[249-256]		Used
		Confidence	Identifying Node	PSM Ambiguity	Annotated Sequence	Modifications	Master Protein Accessions	Protein Accessions	# Missed Cleavages	Charge	DeltaScore	DeltaCn	Rank	Search Engine Rank	m/z [Da]	MH+ [Da]	Theo. MH+ [Da]	DeltaM [ppm]	Deltam/z [Da]	Activation Type	MS Order	Isolation Interference [%]	Ion Inject Time [ms]	RT [min]	First Scan	Spectrum File	Quan Info	XCorr	Percolator q-Value	Percolator PEP	Precursor Abundance	Apex RT [min]
		High	Sequest HT (A2)	Unambiguous	[R].GIAFEDVR.[V]		P45952	P45952; Q91WS8; Q8BJT5	0	2	0.5329	0	1	1	453.738	906.468	906.468	0.49	0.00022	HCD (High Energy Collision Dissociation)	MS2	2.28372	50	39.1446	15645	WT_P_5min_3.raw		1.52	0	0.0001998	39940952	39.19
		High	Sequest HT (A2)	Unambiguous	[R].GIAFEDVR.[V]		P45952	P45952; Q91WS8; Q8BJT5	0	2	0.4779	0	1	1	453.738	906.469	906.468	0.79	0.00036	HCD (High Energy Collision Dissociation)	MS2	0	50	39.3925	16752	WT_S_20min_2.raw		1.36	6.889e-05	0.0005854	231399360	39.25
		High	Sequest HT (A2)	Unambiguous	[R].GIAFEDVR.[V]		P45952	P45952; Q91WS8; Q8BJT5	0	2	0.5275	0	1	1	453.737	906.468	906.468	-0.29	-0.00013	HCD (High Energy Collision Dissociation)	MS2	18.3358	50	39.1162	16656	WT_P_5min_4.raw		1.82	0.0001163	0.0009058	39856656	39.19
		High	Sequest HT (A2)	Unambiguous	[R].GIAFEDVR.[V]		P45952	P45952; Q91WS8; Q8BJT5	0	2	0.4576	0	1	1	453.738	906.468	906.468	0.44	0.0002	HCD (High Energy Collision Dissociation)	MS2	0	18.808	39.3135	17083	WT_S_20min_3.raw		1.77	0.0001902	0.001943	308730848	39.26
		High	Sequest HT (A2)	Unambiguous	[R].GIAFEDVR.[V]		P45952	P45952; Q91WS8; Q8BJT5	0	2	0.5155	0	1	1	453.738	906.469	906.468	1.11	0.0005	HCD (High Energy Collision Dissociation)	MS2	51.3805	50	39.2411	15391	WT_S_10min_3.raw		1.61	0.0002872	0.002425	209803792	39.12
		High	Sequest HT (A2)	Unambiguous	[R].GIAFEDVR.[V]		P45952	P45952; Q91WS8; Q8BJT5	0	2	0.4754	0	1	1	453.738	906.468	906.468	0.34	0.00016	HCD (High Energy Collision Dissociation)	MS2	1.22253	23.963	39.2268	17128	WT_S_30min_3.raw		1.83	0.000305	0.002788	303963744	39.15
		High	Sequest HT (A2)	Unambiguous	[R].GIAFEDVR.[V]		P45952	P45952; Q91WS8; Q8BJT5	0	2	0.5591	0	1	1	453.738	906.468	906.468	-0.13	-6e-05	HCD (High Energy Collision Dissociation)	MS2	0.667238	23.06	39.2241	17329	WT_S_30min_2.raw		1.86	0.000305	0.002754	317736864	39.14
		High	Sequest HT (A2)	Unambiguous	[R].GIAFEDVR.[V]		P45952	P45952; Q91WS8; Q8BJT5	0	2	0.5367	0	1	1	453.738	906.469	906.468	1.32	0.0006	HCD (High Energy Collision Dissociation)	MS2	0.0945155	21.108	39.143	14939	WT_S_5min_3.raw		1.77	0.0003158	0.002857	202422032	39.12
		High	Sequest HT (A2)	Unambiguous	[R].GIAFEDVR.[V]		P45952	P45952; Q91WS8; Q8BJT5	0	2	0.5345	0	1	1	453.738	906.468	906.468	0.4	0.00018	HCD (High Energy Collision Dissociation)	MS2	0.159025	18.731	39.2493	17083	WT_S_20min.raw		1.74	0.0003233	0.00312	356147968	39.18
		High	Sequest HT (A2)	Unambiguous	[R].GIAFEDVR.[V]		P45952	P45952; Q91WS8; Q8BJT5	0	2	0.5722	0	1	1	453.738	906.469	906.468	1.41	0.00064	HCD (High Energy Collision Dissociation)	MS2	0.776462	25.059	39.1751	15602	WT_S_10min_2.raw		1.8	0.0004063	0.004097	217785344	39.12
		High	Sequest HT (A2)	Unambiguous	[R].GIAFEDVR.[V]		P45952	P45952; Q91WS8; Q8BJT5	0	2	0.5385	0	1	1	453.738	906.469	906.468	0.8	0.00036	HCD (High Energy Collision Dissociation)	MS2	0.227115	28.727	39.3117	16258	WT_S_30min.raw		1.82	0.0004126	0.004502	189653600	39.25
		High	Sequest HT (A2)	Unambiguous	[R].GIAFEDVR.[V]		P45952	P45952; Q91WS8; Q8BJT5	0	2	0.517	0	1	1	453.738	906.468	906.468	0.57	0.00026	HCD (High Energy Collision Dissociation)	MS2	0	11.529	39.1635	16767	WT_S_5min.raw		1.76	0.0004126	0.004484	371554976	39.16
		High	Sequest HT (A2)	Unambiguous	[R].GIAFEDVR.[V]		P45952	P45952; Q91WS8; Q8BJT5	0	2	0.439	0	1	1	453.738	906.469	906.468	1.01	0.00046	HCD (High Energy Collision Dissociation)	MS2	0	50	39.0599	16648	WT_P_20min.raw		1.23	0.0005574	0.005522	23885328	39.13
		High	Sequest HT (A2)	Unambiguous	[R].GIAFEDVR.[V]		P45952	P45952; Q91WS8; Q8BJT5	0	2	0.4698	0	1	1	453.738	906.468	906.468	0.14	6e-05	HCD (High Energy Collision Dissociation)	MS2	16.2658	29.992	39.171	17102	WT_S_30min_3.raw		2.15	0.0006616	0.006415	303963744	39.15
		High	Sequest HT (A2)	Unambiguous	[R].GIAFEDVR.[V]		P45952	P45952; Q91WS8; Q8BJT5	0	2	0.5417	0	1	1	453.738	906.468	906.468	0	0	HCD (High Energy Collision Dissociation)	MS2	16.2867	29.909	39.1757	17305	WT_S_30min_2.raw		2.16	0.000732	0.007391	317736864	39.14
		High	Sequest HT (A2)	Unambiguous	[R].GIAFEDVR.[V]		P45952	P45952; Q91WS8; Q8BJT5	0	1	0.4316	0	1	1	906.468	906.468	906.468	-0.02	-1e-05	HCD (High Energy Collision Dissociation)	MS2	0	50	39.2225	16669	WT_S_20min_2.raw		0.95	0.0007728	0.00813	46828844	39.25
		High	Sequest HT (A2)	Unambiguous	[R].GIAFEDVR.[V]		P45952	P45952; Q91WS8; Q8BJT5	0	2	0.5642	0	1	1	453.738	906.469	906.468	1.35	0.00061	HCD (High Energy Collision Dissociation)	MS2	0	30.69	39.2212	16891	WT_S_5min_4.raw		1.79	0.0007815	0.00823	282556160	39.13
		High	Sequest HT (A2)	Unambiguous	[R].GIAFEDVR.[V]		P45952	P45952; Q91WS8; Q8BJT5	0	2	0.3984	0	1	1	453.738	906.468	906.468	-0.18	-8e-05	HCD (High Energy Collision Dissociation)	MS2	3.64811	50	39.0371	17039	WT_P_5min.raw		1.23	0.0009043	0.009961	65591624	39.16
		High	Sequest HT (A2)	Unambiguous	[R].GIAFEDVR.[V]		P45952	P45952; Q91WS8; Q8BJT5	0	2	0.4593	0	1	1	453.738	906.469	906.468	0.97	0.00044	HCD (High Energy Collision Dissociation)	MS2	12.9856	31.658	39.2259	16798	WT_S_5min.raw		1.72	0.001081	0.01075	371554976	39.16
		High	Sequest HT (A2)	Unambiguous	[R].GIAFEDVR.[V]		P45952	P45952; Q91WS8; Q8BJT5	0	2	0.5047	0	1	1	453.738	906.468	906.468	-0.16	-7e-05	HCD (High Energy Collision Dissociation)	MS2	6.03718	50	39.0319	17362	WT_P_30min_2.raw		1.07	0.001547	0.01467	27909500	39.12
		High	Sequest HT (A2)	Unambiguous	[R].GIAFEDVR.[V]		P45952	P45952; Q91WS8; Q8BJT5	0	2	0.495	0	1	1	453.738	906.469	906.468	0.66	0.0003	HCD (High Energy Collision Dissociation)	MS2	12.1058	43.916	39.2525	16229	WT_S_30min.raw		2	0.001663	0.0156	189653600	39.25
		High	Sequest HT (A2)	Unambiguous	[R].GIAFEDVR.[V]		P45952	P45952; Q91WS8; Q8BJT5	0	2	0.545	0	1	1	453.738	906.469	906.468	1.36	0.00061	HCD (High Energy Collision Dissociation)	MS2	13.7147	33.806	39.0836	15023	WT_S_10min.raw		1.89	0.00204	0.01878	205049536	39.09
		High	Sequest HT (A2)	Unambiguous	[R].GIAFEDVR.[V]		P45952	P45952; Q91WS8; Q8BJT5	0	2	0.3981	0	1	1	453.737	906.468	906.468	-0.34	-0.00015	HCD (High Energy Collision Dissociation)	MS2	0	50	39.0535	15642	WT_P_10min_2.raw		1.03	0.00221	0.02004	24436448	39.15
		High	Sequest HT (A2)	Unambiguous	[R].GIAFEDVR.[V]		P45952	P45952; Q91WS8; Q8BJT5	0	2	0.4653	0	1	1	453.738	906.468	906.468	0.33	0.00015	HCD (High Energy Collision Dissociation)	MS2	22.4061	50	39.0053	15576	WT_P_20min_2.raw		1.01	0.004989	0.04098	11677083	39.08
		High	Sequest HT (A2)	Unambiguous	[R].GIAFEDVR.[V]		P45952	P45952; Q91WS8; Q8BJT5	0	2	0.4806	0	1	1	453.738	906.469	906.468	1.48	0.00067	HCD (High Energy Collision Dissociation)	MS2	2.94947	50	38.981	14974	WT_S_10min.raw		1.29	0.007936	0.06225	205049536	39.09
		High	Sequest HT (A2)	Unambiguous	[R].GIAFEDVR.[V]		P45952	P45952; Q91WS8; Q8BJT5	0	1	0.3667	0	1	1	906.468	906.468	906.468	0.58	0.00052	HCD (High Energy Collision Dissociation)	MS2	1.5682	50	39.0845	15315	WT_S_10min_3.raw		1.2	0.009349	0.07447	47941292	39.12
	High	[K].MWITNGGK.[A]		0.0148383	0.000607839	18	P45952	P45952 [190-197]	0	906.45	2.10303e+07	1.47343e+07	1.25827e+07	6.34697e+06	8.72252e+06	7.52479e+06	5.20571e+06	2.96177e+06	7.97902e+06	2.97288e+06	1.15941e+07	6.56766e+06	130756150	85663689	93715011	56723652	69745701	74939847	124561308	86583823	136189838	6.69634e+07	140634776	139719518	High	0.0008462	0.009163	1.71	34.27	K.MWITNGGK.A	[190-197]		Used
		Confidence	Identifying Node	PSM Ambiguity	Annotated Sequence	Modifications	Master Protein Accessions	Protein Accessions	# Missed Cleavages	Charge	DeltaScore	DeltaCn	Rank	Search Engine Rank	m/z [Da]	MH+ [Da]	Theo. MH+ [Da]	DeltaM [ppm]	Deltam/z [Da]	Activation Type	MS Order	Isolation Interference [%]	Ion Inject Time [ms]	RT [min]	First Scan	Spectrum File	Quan Info	XCorr	Percolator q-Value	Percolator PEP	Precursor Abundance	Apex RT [min]
		High	Sequest HT (A2)	Unambiguous	[K].MWITNGGK.[A]		P45952	P45952; Q91WS8; Q3V2I9	0	2	0.604	0	1	1	453.729	906.45	906.45	-0.04	-2e-05	HCD (High Energy Collision Dissociation)	MS2	3.40425	50	34.174	14500	WT_S_5min_4.raw		1.49	6.889e-05	0.0005797	78614856	34.29
		High	Sequest HT (A2)	Unambiguous	[K].MWITNGGK.[A]		P45952	P45952; Q91WS8; Q3V2I9	0	2	0.5924	0	1	1	453.729	906.45	906.45	-0.14	-6e-05	HCD (High Energy Collision Dissociation)	MS2	4.34521	50	34.0853	14683	WT_S_30min_3.raw		1.57	8.204e-05	0.0007041	109505080	34.19
		High	Sequest HT (A2)	Unambiguous	[K].MWITNGGK.[A]		P45952	P45952; Q91WS8; Q3V2I9	0	2	0.5944	0	1	1	453.728	906.45	906.45	-0.52	-0.00024	HCD (High Energy Collision Dissociation)	MS2	0	50	34.1369	13839	WT_S_30min.raw		1.43	0.0001513	0.001193	53273684	34.19
		High	Sequest HT (A2)	Unambiguous	[K].MWITNGGK.[A]		P45952	P45952; Q91WS8; Q3V2I9	0	2	0.5762	0	1	1	453.729	906.45	906.45	-0.4	-0.00018	HCD (High Energy Collision Dissociation)	MS2	5.39857	50	34.0395	14322	WT_S_5min.raw		1.51	0.0001513	0.001162	105391248	34.14
		High	Sequest HT (A2)	Unambiguous	[K].MWITNGGK.[A]		P45952	P45952; Q91WS8; Q3V2I9	0	2	0.5817	0	1	1	453.728	906.449	906.45	-1.27	-0.00058	HCD (High Energy Collision Dissociation)	MS2	5.30783	50	34.2038	13414	WT_S_10min_2.raw		1.53	0.000162	0.001371	58147380	34.27
		High	Sequest HT (A2)	Unambiguous	[K].MWITNGGK.[A]		P45952	P45952; Q91WS8; Q3V2I9	0	2	0.5867	0	1	1	453.729	906.45	906.45	-0.13	-6e-05	HCD (High Energy Collision Dissociation)	MS2	1.2333	50	34.034	14573	WT_S_20min.raw		1.5	0.000162	0.001321	99010192	34.11
		High	Sequest HT (A2)	Unambiguous	[K].MWITNGGK.[A]		P45952	P45952; Q91WS8; Q3V2I9	0	2	0.6051	0	1	1	453.729	906.45	906.45	-0.14	-6e-05	HCD (High Energy Collision Dissociation)	MS2	5.46483	50	34.2146	14650	WT_S_20min_3.raw		1.57	0.0001716	0.001406	106196384	34.29
		High	Sequest HT (A2)	Unambiguous	[K].MWITNGGK.[A]		P45952	P45952; Q91WS8; Q3V2I9	0	2	0.5725	0	1	1	453.729	906.45	906.45	-0.44	-0.0002	HCD (High Energy Collision Dissociation)	MS2	4.94901	50	34.1564	13186	WT_S_10min_3.raw		1.31	0.000305	0.002776	60361296	34.28
		High	Sequest HT (A2)	Unambiguous	[K].MWITNGGK.[A]		P45952	P45952; Q91WS8; Q3V2I9	0	2	0.4516	0	1	1	453.729	906.45	906.45	-0.5	-0.00023	HCD (High Energy Collision Dissociation)	MS2	24.1627	50	34.4792	12935	WT_S_5min_3.raw		1.24	0.0006616	0.006407	69114408	34.36
		High	Sequest HT (A2)	Unambiguous	[K].MWITNGGK.[A]		P45952	P45952; Q91WS8; Q3V2I9	0	2	0.2973	0	1	1	453.729	906.451	906.45	0.62	0.00028	HCD (High Energy Collision Dissociation)	MS2	50.5028	50	34.2861	15059	WT_P_30min_2.raw		0.74	0.0007453	0.008024	10057997	34.28
		High	Sequest HT (A2)	Unambiguous	[K].MWITNGGK.[A]		P45952	P45952; Q91WS8; Q3V2I9	0	2	0.5029	0	1	1	453.728	906.449	906.45	-1	-0.00045	HCD (High Energy Collision Dissociation)	MS2	52.051	50	34.3912	14602	WT_S_5min_4.raw		1.71	0.0008462	0.009163	78614856	34.29
		High	Sequest HT (A2)	Unambiguous	[K].MWITNGGK.[A]		P45952	P45952; Q91WS8; Q3V2I9	0	2	0.5274	0	1	1	453.729	906.45	906.45	-0.24	-0.00011	HCD (High Energy Collision Dissociation)	MS2	8.60187	50	34.2301	14338	WT_S_20min_2.raw		1.46	0.0008462	0.009222	70283072	34.3
		High	Sequest HT (A2)	Unambiguous	[K].MWITNGGK.[A]		P45952	P45952; Q91WS8; Q3V2I9	0	2	0.5882	0	1	1	453.729	906.45	906.45	-0.42	-0.00019	HCD (High Energy Collision Dissociation)	MS2	1.81697	50	34.1362	14869	WT_S_30min_2.raw		1.7	0.001243	0.01183	113913168	34.23
		High	Sequest HT (A2)	Unambiguous	[K].MWITNGGK.[A]		P45952	P45952; Q91WS8; Q3V2I9	0	2	0.4576	0	1	1	453.728	906.449	906.45	-0.81	-0.00037	HCD (High Energy Collision Dissociation)	MS2	33.2808	50	34.3121	14453	WT_S_5min.raw		1.18	0.00153	0.01454	105391248	34.14
		High	Sequest HT (A2)	Unambiguous	[K].MWITNGGK.[A]		P45952	P45952; Q91WS8; Q3V2I9	0	2	0.5	0	1	1	453.728	906.449	906.45	-1.18	-0.00053	HCD (High Energy Collision Dissociation)	MS2	17.8644	50	34.3471	14404	WT_P_5min_4.raw		1.1	0.002203	0.01998	11521615	34.42
		High	Sequest HT (A2)	Unambiguous	[K].MWITNGGK.[A]		P45952	P45952; Q91WS8; Q3V2I9	0	2	0.5426	0	1	1	453.729	906.45	906.45	-0.26	-0.00012	HCD (High Energy Collision Dissociation)	MS2	6.18844	50	34.2218	12823	WT_S_5min_3.raw		0.94	0.003456	0.02933	69114408	34.36
		High	Sequest HT (A2)	Unambiguous	[K].MWITNGGK.[A]		P45952	P45952; Q91WS8; Q3V2I9	0	2	0.4429	0	1	1	453.729	906.45	906.45	-0.51	-0.00023	HCD (High Energy Collision Dissociation)	MS2	6.0758	50	34.0376	12802	WT_S_10min.raw		0.7	0.005319	0.04326	46315388	34.16
		High	Sequest HT (A2)	Unambiguous	[K].MWITNGGK.[A]		P45952	P45952; Q91WS8; Q3V2I9	0	1	0.5392	0	1	1	906.45	906.45	906.45	-0.6	-0.00054	HCD (High Energy Collision Dissociation)	MS2	0	50	34.1126	14697	WT_S_30min_3.raw		1.02	0.009657	0.07644	30214438	34.19
	High	[K].EFQATAR.[K]		0.0851936	0.00505726	5	P45952	P45952 [47-53]	0	822.41	20202034	11665365	10674445	5817073	6438988	5510115	7.27943e+06	3.10171e+06	5.65837e+06	2.35375e+06	8.11726e+06	4.42202e+06	97260736	3.32507e+07	60228316	53894584	45740372	36275184	96367688	53168468	80901848	49071184	77101104	73700976	High	0.005714	0.04583	0.97	17.59	K.EFQATAR.K	[47-53]		Used
		Confidence	Identifying Node	PSM Ambiguity	Annotated Sequence	Modifications	Master Protein Accessions	Protein Accessions	# Missed Cleavages	Charge	DeltaScore	DeltaCn	Rank	Search Engine Rank	m/z [Da]	MH+ [Da]	Theo. MH+ [Da]	DeltaM [ppm]	Deltam/z [Da]	Activation Type	MS Order	Isolation Interference [%]	Ion Inject Time [ms]	RT [min]	First Scan	Spectrum File	Quan Info	XCorr	Percolator q-Value	Percolator PEP	Precursor Abundance	Apex RT [min]
		High	Sequest HT (A2)	Unambiguous	[K].EFQATAR.[K]		P45952	P45952; Q91WS8; Q3V2I9; D6RFD7	0	2	0.3034	0	1	1	411.709	822.411	822.41	0.6	0.00025	HCD (High Energy Collision Dissociation)	MS2	31.7933	50	17.6309	6450	WT_P_20min.raw		0.89	0.0007728	0.008185	7.27943e+06	17.7
		High	Sequest HT (A2)	Unambiguous	[K].EFQATAR.[K]		P45952	P45952; Q91WS8; Q3V2I9; D6RFD7	0	2	0.3918	0	1	1	411.709	822.411	822.41	0.21	9e-05	HCD (High Energy Collision Dissociation)	MS2	23.5074	50	17.7586	6169	WT_P_5min_3.raw		0.97	0.005714	0.04583	11665365	17.73
		High	Sequest HT (A2)	Unambiguous	[K].EFQATAR.[K]		P45952	P45952; Q91WS8; Q3V2I9; D6RFD7	0	2	0.3789	0	1	1	411.709	822.411	822.41	0.18	7e-05	HCD (High Energy Collision Dissociation)	MS2	52.9479	50	17.7401	6096	WT_P_10min_2.raw		0.95	0.00643	0.05074	6438988	17.75
		High	Sequest HT (A2)	Unambiguous	[K].EFQATAR.[K]		P45952	P45952; Q91WS8; Q3V2I9; D6RFD7	0	2	0.3226	0	1	1	411.709	822.411	822.41	0.11	4e-05	HCD (High Energy Collision Dissociation)	MS2	38.8831	50	17.7459	6570	WT_P_20min_3.raw		0.93	0.007275	0.05725	5.65837e+06	17.73
		High	Sequest HT (A2)	Unambiguous	[K].EFQATAR.[K]		P45952	P45952; Q91WS8; Q3V2I9; D6RFD7	0	2	0.3723	0	1	1	411.709	822.411	822.41	0.21	9e-05	HCD (High Energy Collision Dissociation)	MS2	41.2761	50	17.7387	6161	WT_P_5min_3.raw		0.94	0.008561	0.06749	11665365	17.73
	High	[K].ELNMGQR.[C]		0.117892	0.00975828	7	P45952	P45952 [237-243]	0	847.409	29290352	18038512	18541796	9488851	11060179	8891137	11442966	5445872	9162703	3.76361e+06	13440363	7182125	168877168	93211464	139488272	95323560	99464992	94158136	165296976	101769488	147660864	87510568	144632352	139308144	High	0.00781	0.06165	1.46	20.46	K.ELNMGQR.C	[237-243]		Used
		Confidence	Identifying Node	PSM Ambiguity	Annotated Sequence	Modifications	Master Protein Accessions	Protein Accessions	# Missed Cleavages	Charge	DeltaScore	DeltaCn	Rank	Search Engine Rank	m/z [Da]	MH+ [Da]	Theo. MH+ [Da]	DeltaM [ppm]	Deltam/z [Da]	Activation Type	MS Order	Isolation Interference [%]	Ion Inject Time [ms]	RT [min]	First Scan	Spectrum File	Quan Info	XCorr	Percolator q-Value	Percolator PEP	Precursor Abundance	Apex RT [min]
		High	Sequest HT (A2)	Unambiguous	[K].ELNMGQR.[C]		P45952	P45952; Q91WS8	0	2	0.39	0	1	1	424.208	847.409	847.409	-0.46	-0.00019	HCD (High Energy Collision Dissociation)	MS2	4.76112	50	20.2932	8143	WT_S_30min_2.raw		1	0.00141	0.01356	144632352	20.44
		High	Sequest HT (A2)	Unambiguous	[K].ELNMGQR.[C]		P45952	P45952; Q91WS8	0	2	0.4231	0	1	1	424.208	847.409	847.409	0.44	0.00019	HCD (High Energy Collision Dissociation)	MS2	23.1251	50	20.4671	7804	WT_P_20min_3.raw		1.04	0.002946	0.02555	9162703	20.54
		High	Sequest HT (A2)	Unambiguous	[K].ELNMGQR.[C]		P45952	P45952; Q91WS8	0	2	0.3056	0	1	1	424.208	847.409	847.409	0.16	7e-05	HCD (High Energy Collision Dissociation)	MS2	6.71406	50	20.5848	7829	WT_S_5min.raw		1.08	0.003882	0.03311	168877168	20.45
		High	Sequest HT (A2)	Unambiguous	[K].ELNMGQR.[C]		P45952	P45952; Q91WS8	0	2	0.4314	0	1	1	424.208	847.409	847.409	-0.07	-3e-05	HCD (High Energy Collision Dissociation)	MS2	2.94205	50	20.5551	7447	WT_S_30min.raw		1.02	0.004165	0.03561	87510568	20.45
		High	Sequest HT (A2)	Unambiguous	[K].ELNMGQR.[C]		P45952	P45952; Q91WS8	0	2	0.4257	0	1	1	424.208	847.409	847.409	0.1	4e-05	HCD (High Energy Collision Dissociation)	MS2	5.0119	50	20.5148	7829	WT_S_20min_2.raw		1.01	0.006424	0.05064	101769488	20.39
		High	Sequest HT (A2)	Unambiguous	[K].ELNMGQR.[C]		P45952	P45952; Q91WS8	0	2	0.2877	0	1	1	424.208	847.409	847.409	0.17	7e-05	HCD (High Energy Collision Dissociation)	MS2	3.79456	50	20.5588	8274	WT_S_30min_2.raw		1.46	0.00781	0.06165	144632352	20.44
		High	Sequest HT (A2)	Unambiguous	[K].ELNMGQR.[C]		P45952	P45952; Q91WS8	0	2	0.3214	0	1	1	424.208	847.41	847.409	0.57	0.00024	HCD (High Energy Collision Dissociation)	MS2	13.6265	50	20.2642	7837	WT_S_5min_4.raw		0.84	0.008419	0.06631	139488272	20.44
	High	[R].AAWEVDSGRR.[N]		0.113518	0.00927782	2	P45952	P45952 [340-349]	1	1146.57	4.69965e+06	2.26569e+06	1.71833e+06	532059	1.2419e+06	991081	759922		1.13459e+06	250083	2240161	1.32615e+06	12011150	6755584	9318193	3455278	6.15492e+06	6598758	14015773	10559564	21519182	6.03876e+06	26356410	23798890	High	0.00851	0.06712	1.82	25.87	R.AAWEVDSGRR.N	[340-349]		Used
		Confidence	Identifying Node	PSM Ambiguity	Annotated Sequence	Modifications	Master Protein Accessions	Protein Accessions	# Missed Cleavages	Charge	DeltaScore	DeltaCn	Rank	Search Engine Rank	m/z [Da]	MH+ [Da]	Theo. MH+ [Da]	DeltaM [ppm]	Deltam/z [Da]	Activation Type	MS Order	Isolation Interference [%]	Ion Inject Time [ms]	RT [min]	First Scan	Spectrum File	Quan Info	XCorr	Percolator q-Value	Percolator PEP	Precursor Abundance	Apex RT [min]
		High	Sequest HT (A2)	Unambiguous	[R].AAWEVDSGRR.[N]		P45952	P45952; Q91WS8; Q8BJT5	1	3	0.5141	0	1	1	382.86	1146.56	1146.57	-0.79	-0.0003	HCD (High Energy Collision Dissociation)	MS2	2.23649	50	25.7402	10496	WT_S_5min_4.raw		1.77	0.001366	0.0128	9318193	25.76
		High	Sequest HT (A2)	Unambiguous	[R].AAWEVDSGRR.[N]		P45952	P45952; Q91WS8; Q8BJT5	1	3	0.522	0	1	1	382.859	1146.56	1146.57	-1.02	-0.00039	HCD (High Energy Collision Dissociation)	MS2	3.2018	50	25.9284	10676	WT_S_20min_3.raw		1.82	0.00851	0.06712	21519182	25.96
Master Protein	Q9CPQ1	Cytochrome c oxidase subunit 6C OS=Mus musculus GN=Cox6c PE=1 SV=3	46	5	157	5	76	8.5	122.4	1552401700	860297514	1031799454	744638684	867039578	717931598	1086338790	660148610	1.02286e+09	540141154	1194159610	956426276	561857050	402367186	647750762	4.62504e+08	542011710	481461458	1039526690	878529608	997140716	585456318	887351186	7.94119e+08
	Confidence	Annotated Sequence	Modifications	Qvality PEP	Qvality q-value	# PSMs	Master Protein Accessions	Positions in Master Proteins	# Missed Cleavages	Theo. MH+ [Da]	Abundance: F397: Sample, P, 175 Timed, KCl, WT, 5min	Abundance: F445: Sample, P, 175 Timed, KCl, WT, 5min	Abundance: F461: Sample, P, 175 Timed, KCl, WT, 5min	Abundance: F398: Sample, P, 175 Timed, KCl, WT, 10min	Abundance: F430: Sample, P, 175 Timed, KCl, WT, 10min	Abundance: F446: Sample, P, 175 Timed, KCl, WT, 10min	Abundance: F399: Sample, P, 175 Timed, KCl, WT, 20min	Abundance: F431: Sample, P, 175 Timed, KCl, WT, 20min	Abundance: F447: Sample, P, 175 Timed, KCl, WT, 20min	Abundance: F400: Sample, P, 175 Timed, KCl, WT, 30min	Abundance: F432: Sample, P, 175 Timed, KCl, WT, 30min	Abundance: F448: Sample, P, 175 Timed, KCl, WT, 30min	Abundance: F401: Sample, S, 175 Timed, KCl, WT, 5min	Abundance: F449: Sample, S, 175 Timed, KCl, WT, 5min	Abundance: F463: Sample, S, 175 Timed, KCl, WT, 5min	Abundance: F402: Sample, S, 175 Timed, KCl, WT, 10min	Abundance: F434: Sample, S, 175 Timed, KCl, WT, 10min	Abundance: F450: Sample, S, 175 Timed, KCl, WT, 10min	Abundance: F403: Sample, S, 175 Timed, KCl, WT, 20min	Abundance: F435: Sample, S, 175 Timed, KCl, WT, 20min	Abundance: F451: Sample, S, 175 Timed, KCl, WT, 20min	Abundance: F404: Sample, S, 175 Timed, KCl, WT, 30min	Abundance: F436: Sample, S, 175 Timed, KCl, WT, 30min	Abundance: F452: Sample, S, 175 Timed, KCl, WT, 30min	Confidence (by Search Engine): Sequest HT	Percolator q-Value (by Search Engine): Sequest HT	Percolator PEP (by Search Engine): Sequest HT	XCorr (by Search Engine): Sequest HT	Top Apex RT [min]	Sequence in Protein	Positions in Protein	Peptide Group Modifications in Protein	Quan Usage
	High	[R].NYDSMKDFEEMR.[K]		4.42399e-07	0	69	Q9CPQ1	Q9CPQ1 [56-67]	1	1564.64	149957692	76392890	84329036	50182120	68288850	56728242	89530596	50230712	99857696	37285598	116876536	96517360	40423044	27507078	45973282	23497706	34454874	33972704	81867916	72334658	100546996	41839812	82630796	78119424	High	0	1.086e-10	3.04	42.62	R.NYDSMKDFEEMR.K	[56-67]		Used
		Confidence	Identifying Node	PSM Ambiguity	Annotated Sequence	Modifications	Master Protein Accessions	Protein Accessions	# Missed Cleavages	Charge	DeltaScore	DeltaCn	Rank	Search Engine Rank	m/z [Da]	MH+ [Da]	Theo. MH+ [Da]	DeltaM [ppm]	Deltam/z [Da]	Activation Type	MS Order	Isolation Interference [%]	Ion Inject Time [ms]	RT [min]	First Scan	Spectrum File	Quan Info	XCorr	Percolator q-Value	Percolator PEP	Precursor Abundance	Apex RT [min]
		High	Sequest HT (A2)	Unambiguous	[R].NYDSMKDFEEMR.[K]		Q9CPQ1	Q9CPQ1	1	2	0.5904	0	1	1	782.824	1564.64	1564.64	-0.28	-0.00022	HCD (High Energy Collision Dissociation)	MS2	33.01	50	42.6144	17284	WT_P_20min_2.raw		1.66	0	6.505e-06	16519056	42.67
		High	Sequest HT (A2)	Unambiguous	[R].NYDSMKDFEEMR.[K]		Q9CPQ1	Q9CPQ1	1	2	0.2807	0	1	1	782.824	1564.64	1564.64	-0.35	-0.00027	HCD (High Energy Collision Dissociation)	MS2	11.7528	50	42.5836	16896	WT_S_10min_3.raw		1.14	0	4.308e-05	15267364	42.61
		High	Sequest HT (A2)	Unambiguous	[R].NYDSMKDFEEMR.[K]		Q9CPQ1	Q9CPQ1	1	2	0.6168	0	1	1	782.824	1564.64	1564.64	-0.4	-0.00031	HCD (High Energy Collision Dissociation)	MS2	27.865	50	42.6192	18741	WT_S_20min.raw		1.67	0	2.576e-05	39380348	42.71
		High	Sequest HT (A2)	Unambiguous	[R].NYDSMKDFEEMR.[K]		Q9CPQ1	Q9CPQ1	1	2	0.7054	0	1	1	782.824	1564.64	1564.64	-0.29	-0.00023	HCD (High Energy Collision Dissociation)	MS2	30.7501	50	42.4589	18638	WT_S_20min_3.raw		2.24	0	1.963e-06	46024652	42.55
		High	Sequest HT (A2)	Unambiguous	[R].NYDSMKDFEEMR.[K]		Q9CPQ1	Q9CPQ1	1	3	0.6476	0	1	1	522.218	1564.64	1564.64	0.09	5e-05	HCD (High Energy Collision Dissociation)	MS2	50.6828	50	42.4924	18654	WT_S_20min_3.raw		2.27	0	0.0001822	54522344	42.55
		High	Sequest HT (A2)	Unambiguous	[R].NYDSMKDFEEMR.[K]		Q9CPQ1	Q9CPQ1	1	2	0.6749	0	1	1	782.824	1564.64	1564.64	0.31	0.00025	HCD (High Energy Collision Dissociation)	MS2	24.0755	50	42.5615	16253	WT_P_10min_3.raw		2.03	0	1.28e-05	18996398	42.6
		High	Sequest HT (A2)	Unambiguous	[R].NYDSMKDFEEMR.[K]		Q9CPQ1	Q9CPQ1	1	2	0.6166	0	1	1	782.824	1564.64	1564.64	-0.25	-0.00019	HCD (High Energy Collision Dissociation)	MS2	31.2516	50	42.6576	18221	WT_P_20min_3.raw		1.93	0	1.077e-06	36263204	42.74
		High	Sequest HT (A2)	Unambiguous	[R].NYDSMKDFEEMR.[K]		Q9CPQ1	Q9CPQ1	1	2	0.7711	0	1	1	782.824	1564.64	1564.64	-0.33	-0.00026	HCD (High Energy Collision Dissociation)	MS2	12.1997	50	42.7352	18261	WT_P_20min_3.raw		2.84	0	4.81e-08	36263204	42.74
		High	Sequest HT (A2)	Unambiguous	[R].NYDSMKDFEEMR.[K]		Q9CPQ1	Q9CPQ1	1	2	0.7277	0	1	1	782.824	1564.64	1564.64	-0.41	-0.00032	HCD (High Energy Collision Dissociation)	MS2	28.7532	50	42.5159	18947	WT_S_30min_2.raw		1.91	0	1.082e-06	32895616	42.58
		High	Sequest HT (A2)	Unambiguous	[R].NYDSMKDFEEMR.[K]		Q9CPQ1	Q9CPQ1	1	3	0.656	0	1	1	522.219	1564.64	1564.64	0.59	0.00031	HCD (High Energy Collision Dissociation)	MS2	22.3192	50	42.563	18970	WT_S_30min_2.raw		2.18	0	5.482e-05	49735180	42.58
		High	Sequest HT (A2)	Unambiguous	[R].NYDSMKDFEEMR.[K]		Q9CPQ1	Q9CPQ1	1	2	0.6424	0	1	1	782.824	1564.64	1564.64	0.09	7e-05	HCD (High Energy Collision Dissociation)	MS2	49.5578	50	42.6526	19157	WT_P_30min_2.raw		1.65	0	1.459e-05	40409488	42.75
		High	Sequest HT (A2)	Unambiguous	[R].NYDSMKDFEEMR.[K]		Q9CPQ1	Q9CPQ1	1	3	0.7004	0	1	1	522.219	1564.64	1564.64	0.24	0.00012	HCD (High Energy Collision Dissociation)	MS2	38.2987	50	42.6993	19180	WT_P_30min_2.raw		2.67	0	4.466e-05	76467048	42.75
		High	Sequest HT (A2)	Unambiguous	[R].NYDSMKDFEEMR.[K]		Q9CPQ1	Q9CPQ1	1	2	0.6978	0	1	1	782.824	1564.64	1564.64	-0.31	-0.00024	HCD (High Energy Collision Dissociation)	MS2	19.6512	50	42.4792	17943	WT_P_30min_3.raw		1.82	0	1.098e-06	35886540	42.56
		High	Sequest HT (A2)	Unambiguous	[R].NYDSMKDFEEMR.[K]		Q9CPQ1	Q9CPQ1	1	2	0.7643	0	1	1	782.824	1564.64	1564.64	-0.38	-0.0003	HCD (High Energy Collision Dissociation)	MS2	12.6148	50	42.5993	18001	WT_P_30min_3.raw		2.8	0	1.23e-07	35886540	42.56
		High	Sequest HT (A2)	Unambiguous	[R].NYDSMKDFEEMR.[K]		Q9CPQ1	Q9CPQ1	1	2	0.6557	0	1	1	782.824	1564.64	1564.64	-0.45	-0.00035	HCD (High Energy Collision Dissociation)	MS2	14.0335	50	42.6083	17180	WT_S_10min_2.raw		1.83	0	4.717e-06	13495094	42.64
		High	Sequest HT (A2)	Unambiguous	[R].NYDSMKDFEEMR.[K]		Q9CPQ1	Q9CPQ1	1	2	0.7138	0	1	1	782.824	1564.64	1564.64	-0.06	-4e-05	HCD (High Energy Collision Dissociation)	MS2	20.8573	50	42.6956	18431	WT_P_20min.raw		3.04	0	1.086e-10	34327192	42.75
		High	Sequest HT (A2)	Unambiguous	[R].NYDSMKDFEEMR.[K]		Q9CPQ1	Q9CPQ1	1	2	1	0	1	1	782.824	1564.64	1564.64	0.17	0.00013	HCD (High Energy Collision Dissociation)	MS2	17.7959	50	42.5316	18308	WT_P_5min_4.raw		1.47	0	1.11e-06	26417108	42.6
		High	Sequest HT (A2)	Unambiguous	[R].NYDSMKDFEEMR.[K]		Q9CPQ1	Q9CPQ1	1	3	0.6608	0	1	1	522.218	1564.64	1564.64	0.07	4e-05	HCD (High Energy Collision Dissociation)	MS2	24.12	49.122	42.5469	18780	WT_P_5min.raw		2.86	0	1.933e-07	102321232	42.59
		High	Sequest HT (A2)	Unambiguous	[R].NYDSMKDFEEMR.[K]		Q9CPQ1	Q9CPQ1	1	2	0.7266	0	1	1	782.824	1564.64	1564.64	-0.03	-3e-05	HCD (High Energy Collision Dissociation)	MS2	23.0753	50	42.5591	18786	WT_P_5min.raw		2.89	0	1.697e-09	47636460	42.59
		High	Sequest HT (A2)	Unambiguous	[R].NYDSMKDFEEMR.[K]		Q9CPQ1	Q9CPQ1	1	3	0.5179	0	1	1	522.218	1564.64	1564.64	-0.12	-6e-05	HCD (High Energy Collision Dissociation)	MS2	34.7602	50	42.5927	16053	WT_P_10min.raw		1.95	0	0.0002045	32248826	42.66
		High	Sequest HT (A2)	Unambiguous	[R].NYDSMKDFEEMR.[K]		Q9CPQ1	Q9CPQ1	1	2	0.6795	0	1	1	782.824	1564.64	1564.64	0.32	0.00025	HCD (High Energy Collision Dissociation)	MS2	27.0172	50	42.6049	16059	WT_P_10min.raw		1.56	0	1.181e-05	17933294	42.66
		High	Sequest HT (A2)	Unambiguous	[R].NYDSMKDFEEMR.[K]		Q9CPQ1	Q9CPQ1	1	2	0.6927	0	1	1	782.823	1564.64	1564.64	-0.6	-0.00047	HCD (High Energy Collision Dissociation)	MS2	10.3583	50	42.5355	18503	WT_S_5min_4.raw		2.18	0	8.924e-07	19776002	42.56
		High	Sequest HT (A2)	Unambiguous	[R].NYDSMKDFEEMR.[K]		Q9CPQ1	Q9CPQ1	1	2	0.15	0	1	1	782.824	1564.64	1564.64	0.49	0.00038	HCD (High Energy Collision Dissociation)	MS2	14.4322	50	42.6079	16622	WT_S_10min.raw		0.6	0	0.0001981	11344637	42.65
		High	Sequest HT (A2)	Unambiguous	[R].NYDSMKDFEEMR.[K]		Q9CPQ1	Q9CPQ1	1	2	0.6321	0	1	1	782.823	1564.64	1564.64	-0.6	-0.00047	HCD (High Energy Collision Dissociation)	MS2	30.3809	50	42.49	18715	WT_S_30min_3.raw		1.93	0	2.911e-05	36481508	42.59
		High	Sequest HT (A2)	Unambiguous	[R].NYDSMKDFEEMR.[K]		Q9CPQ1	Q9CPQ1	1	3	0.6119	0	1	1	522.219	1564.64	1564.64	0.41	0.00021	HCD (High Energy Collision Dissociation)	MS2	50.0235	50	42.5356	18737	WT_S_30min_3.raw		2.19	0	0.0001661	41637916	42.59
		High	Sequest HT (A2)	Unambiguous	[R].NYDSMKDFEEMR.[K]		Q9CPQ1	Q9CPQ1	1	2	0.4587	0	1	1	782.823	1564.64	1564.64	-0.97	-0.00076	HCD (High Energy Collision Dissociation)	MS2	17.8434	50	42.5543	16454	WT_S_5min_3.raw		1.09	1.473e-05	0.0003044	11868873	42.55
		High	Sequest HT (A2)	Unambiguous	[R].NYDSMKDFEEMR.[K]		Q9CPQ1	Q9CPQ1	1	3	0.603	0	1	1	522.219	1564.64	1564.64	0.24	0.00013	HCD (High Energy Collision Dissociation)	MS2	38.5969	50	42.5058	18295	WT_P_5min_4.raw		1.99	1.473e-05	0.0003531	57911928	42.6
		High	Sequest HT (A2)	Unambiguous	[R].NYDSMKDFEEMR.[K]		Q9CPQ1	Q9CPQ1	1	3	0.5036	0	1	1	522.218	1564.64	1564.64	-0.08	-4e-05	HCD (High Energy Collision Dissociation)	MS2	51.9224	50	42.6175	16486	WT_S_5min_3.raw		1.39	2.887e-05	0.0004707	15638205	42.56
		High	Sequest HT (A2)	Unambiguous	[R].NYDSMKDFEEMR.[K]		Q9CPQ1	Q9CPQ1	1	3	0.4737	0	1	1	522.219	1564.64	1564.64	0.64	0.00034	HCD (High Energy Collision Dissociation)	MS2	31.9252	50	42.6463	18755	WT_S_20min.raw		1.52	6.889e-05	0.0005802	42487568	42.71
		High	Sequest HT (A2)	Unambiguous	[R].NYDSMKDFEEMR.[K]		Q9CPQ1	Q9CPQ1	1	2	0.5809	0	1	1	782.824	1564.64	1564.64	0.11	9e-05	HCD (High Energy Collision Dissociation)	MS2	26.318	50	42.5217	17218	WT_P_5min_3.raw		1.36	6.889e-05	0.0005759	24324498	42.61
		High	Sequest HT (A2)	Unambiguous	[R].NYDSMKDFEEMR.[K]		Q9CPQ1	Q9CPQ1	1	3	0.5337	0	1	1	522.218	1564.64	1564.64	-0.23	-0.00012	HCD (High Energy Collision Dissociation)	MS2	37.909	50	42.6626	18372	WT_P_5min_4.raw		2.08	8.204e-05	0.0007041	57911928	42.6
		High	Sequest HT (A2)	Unambiguous	[R].NYDSMKDFEEMR.[K]		Q9CPQ1	Q9CPQ1	1	3	0.5722	0	1	1	522.218	1564.64	1564.64	-0.06	-3e-05	HCD (High Energy Collision Dissociation)	MS2	46.7052	50	42.6609	18414	WT_P_20min.raw		1.94	8.204e-05	0.0006948	55203404	42.75
		High	Sequest HT (A2)	Unambiguous	[R].NYDSMKDFEEMR.[K]		Q9CPQ1	Q9CPQ1	1	3	0.6341	0	1	1	522.218	1564.64	1564.64	-0.11	-6e-05	HCD (High Energy Collision Dissociation)	MS2	45.2985	50	42.4859	17290	WT_P_10min_2.raw		2.05	9.301e-05	0.0007377	45969124	42.55
		High	Sequest HT (A2)	Unambiguous	[R].NYDSMKDFEEMR.[K]		Q9CPQ1	Q9CPQ1	1	3	0.4565	0	1	1	522.218	1564.64	1564.64	-0.02	-1e-05	HCD (High Energy Collision Dissociation)	MS2	55.0106	50	42.6021	17278	WT_P_20min_2.raw		1.38	9.301e-05	0.0007425	33711656	42.68
		High	Sequest HT (A2)	Unambiguous	[R].NYDSMKDFEEMR.[K]		Q9CPQ1	Q9CPQ1	1	3	0.6147	0	1	1	522.218	1564.64	1564.64	0.17	9e-05	HCD (High Energy Collision Dissociation)	MS2	37.3594	50	42.6843	18235	WT_P_20min_3.raw		2.31	0.0001163	0.001078	63594492	42.74
		High	Sequest HT (A2)	Unambiguous	[R].NYDSMKDFEEMR.[K]		Q9CPQ1	Q9CPQ1	1	3	0.3359	0	1	1	522.219	1564.64	1564.64	0.99	0.00052	HCD (High Energy Collision Dissociation)	MS2	28.1105	50	42.5407	18427	WT_S_5min.raw		1.28	0.0002015	0.001987	21324664	42.58
		High	Sequest HT (A2)	Unambiguous	[R].NYDSMKDFEEMR.[K]		Q9CPQ1	Q9CPQ1	1	3	0.5561	0	1	1	522.219	1564.64	1564.64	0.9	0.00047	HCD (High Energy Collision Dissociation)	MS2	47.0055	50	42.5636	18294	WT_S_20min_2.raw		1.87	0.0003233	0.002996	43443784	42.61
		High	Sequest HT (A2)	Unambiguous	[R].NYDSMKDFEEMR.[K]		Q9CPQ1	Q9CPQ1	1	3	0.569	0	1	1	522.219	1564.64	1564.64	0.45	0.00023	HCD (High Energy Collision Dissociation)	MS2	47.8675	50	42.6292	17292	WT_P_20min_2.raw		1.74	0.0003233	0.002974	33711656	42.68
		High	Sequest HT (A2)	Unambiguous	[R].NYDSMKDFEEMR.[K]		Q9CPQ1	Q9CPQ1	1	3	0.5837	0	1	1	522.219	1564.64	1564.64	0.59	0.00031	HCD (High Energy Collision Dissociation)	MS2	38.984	50	42.6153	18349	WT_P_5min_4.raw		2.57	0.0003233	0.002927	57911928	42.6
		High	Sequest HT (A2)	Unambiguous	[R].NYDSMKDFEEMR.[K]		Q9CPQ1	Q9CPQ1	1	2	0.5333	0	1	1	782.824	1564.64	1564.64	0.32	0.00025	HCD (High Energy Collision Dissociation)	MS2	26.2543	50	42.4765	17286	WT_P_10min_2.raw		1.2	0.0003397	0.003314	22319726	42.56
		High	Sequest HT (A2)	Unambiguous	[R].NYDSMKDFEEMR.[K]		Q9CPQ1	Q9CPQ1	1	3	1	0	1	1	522.219	1564.64	1564.64	0.58	0.0003	HCD (High Energy Collision Dissociation)	MS2	40.1473	50	42.7068	18053	WT_P_30min_3.raw		1.47	0.0003792	0.003783	60630820	42.56
		High	Sequest HT (A2)	Unambiguous	[R].NYDSMKDFEEMR.[K]		Q9CPQ1	Q9CPQ1	1	3	0.5602	0	1	1	522.218	1564.64	1564.64	-0.14	-7e-05	HCD (High Energy Collision Dissociation)	MS2	40.5591	50	42.6522	17303	WT_P_20min_2.raw		1.91	0.0004816	0.004975	33711656	42.68
		High	Sequest HT (A2)	Unambiguous	[R].NYDSMKDFEEMR.[K]		Q9CPQ1	Q9CPQ1	1	3	0.5514	0	1	1	522.219	1564.64	1564.64	0.35	0.00018	HCD (High Energy Collision Dissociation)	MS2	43.929	50	42.5494	16247	WT_P_10min_3.raw		1.85	0.0005373	0.005415	37731844	42.6
		High	Sequest HT (A2)	Unambiguous	[R].NYDSMKDFEEMR.[K]		Q9CPQ1	Q9CPQ1	1	3	0.5837	0	1	1	522.218	1564.64	1564.64	-0.47	-0.00024	HCD (High Energy Collision Dissociation)	MS2	43.6451	50	42.5655	17328	WT_P_10min_2.raw		2.21	0.0006103	0.006092	45969124	42.55
		High	Sequest HT (A2)	Unambiguous	[R].NYDSMKDFEEMR.[K]		Q9CPQ1	Q9CPQ1	1	3	0.5587	0	1	1	522.219	1564.64	1564.64	0.7	0.00037	HCD (High Energy Collision Dissociation)	MS2	33.26	50	42.5134	17959	WT_P_30min_3.raw		2.13	0.0006616	0.006483	60630820	42.56
		High	Sequest HT (A2)	Unambiguous	[R].NYDSMKDFEEMR.[K]		Q9CPQ1	Q9CPQ1	1	3	0.3377	0	1	1	522.219	1564.64	1564.64	0.58	0.0003	HCD (High Energy Collision Dissociation)	MS2	45.4202	50	42.4778	17942	WT_P_30min_3.raw		1.51	0.0007002	0.006926	60630820	42.56
		High	Sequest HT (A2)	Unambiguous	[R].NYDSMKDFEEMR.[K]		Q9CPQ1	Q9CPQ1	1	3	0.5345	0	1	1	522.219	1564.64	1564.64	0.9	0.00047	HCD (High Energy Collision Dissociation)	MS2	48.885	50	42.565	18295	WT_S_20min_2.raw		1.74	0.0007248	0.007219	43443784	42.61
		High	Sequest HT (A2)	Unambiguous	[R].NYDSMKDFEEMR.[K]		Q9CPQ1	Q9CPQ1	1	3	0.4492	0	1	1	522.219	1564.64	1564.64	0.23	0.00012	HCD (High Energy Collision Dissociation)	MS2	40.007	50	42.5776	16262	WT_P_10min_3.raw		1.87	0.0007248	0.007293	37731844	42.6
		High	Sequest HT (A2)	Unambiguous	[R].NYDSMKDFEEMR.[K]		Q9CPQ1	Q9CPQ1	1	3	0.2651	0	1	1	522.218	1564.64	1564.64	0.14	7e-05	HCD (High Energy Collision Dissociation)	MS2	33.5449	50	42.5534	17232	WT_P_5min_3.raw		1.66	0.0007453	0.008018	52068392	42.61
		High	Sequest HT (A2)	Unambiguous	[R].NYDSMKDFEEMR.[K]		Q9CPQ1	Q9CPQ1	1	3	0.494	0	1	1	522.219	1564.64	1564.64	0.32	0.00016	HCD (High Energy Collision Dissociation)	MS2	37.4092	50	42.5743	18299	WT_S_20min_2.raw		1.66	0.0008047	0.008624	43443784	42.61
		High	Sequest HT (A2)	Unambiguous	[R].NYDSMKDFEEMR.[K]		Q9CPQ1	Q9CPQ1	1	3	0.5935	0	1	1	522.218	1564.64	1564.64	0.17	9e-05	HCD (High Energy Collision Dissociation)	MS2	39.3452	50	42.683	18234	WT_P_20min_3.raw		2.14	0.0008232	0.008786	63594492	42.74
		High	Sequest HT (A2)	Unambiguous	[R].NYDSMKDFEEMR.[K]		Q9CPQ1	Q9CPQ1	1	3	0.5667	0	1	1	522.218	1564.64	1564.64	0.12	6e-05	HCD (High Energy Collision Dissociation)	MS2	37.7618	50	42.656	18370	WT_P_5min_4.raw		2.1	0.001236	0.01171	57911928	42.6
		High	Sequest HT (A2)	Unambiguous	[R].NYDSMKDFEEMR.[K]		Q9CPQ1	Q9CPQ1	1	3	0.5365	0	1	1	522.218	1564.64	1564.64	0.17	9e-05	HCD (High Energy Collision Dissociation)	MS2	23.4632	50	42.7338	18260	WT_P_20min_3.raw		1.92	0.001275	0.01204	63594492	42.74
		High	Sequest HT (A2)	Unambiguous	[R].NYDSMKDFEEMR.[K]		Q9CPQ1	Q9CPQ1	1	3	0.3311	0	1	1	522.218	1564.64	1564.64	-0.35	-0.00018	HCD (High Energy Collision Dissociation)	MS2	47.4881	50	42.4967	17295	WT_P_10min_2.raw		1.51	0.001282	0.01227	45969124	42.55
		High	Sequest HT (A2)	Unambiguous	[R].NYDSMKDFEEMR.[K]		Q9CPQ1	Q9CPQ1	1	3	0.4246	0	1	1	522.218	1564.64	1564.64	-0.14	-7e-05	HCD (High Energy Collision Dissociation)	MS2	49.527	50	42.6657	17310	WT_P_20min_2.raw		1.79	0.001366	0.01286	33711656	42.68
		High	Sequest HT (A2)	Unambiguous	[R].NYDSMKDFEEMR.[K]		Q9CPQ1	Q9CPQ1	1	3	0.4127	0	1	1	522.219	1564.64	1564.64	0.75	0.00039	HCD (High Energy Collision Dissociation)	MS2	44.6627	50	42.5971	16617	WT_S_10min.raw		1.26	0.001663	0.01555	12153069	42.64
		High	Sequest HT (A2)	Unambiguous	[R].NYDSMKDFEEMR.[K]		Q9CPQ1	Q9CPQ1	1	3	0.4908	0	1	1	522.219	1564.64	1564.64	0.54	0.00028	HCD (High Energy Collision Dissociation)	MS2	16.1558	50	42.597	18805	WT_P_5min.raw		2.18	0.001663	0.01559	102321232	42.59
		High	Sequest HT (A2)	Unambiguous	[R].NYDSMKDFEEMR.[K]		Q9CPQ1	Q9CPQ1	1	2	0.4957	0	1	1	782.824	1564.64	1564.64	-0.21	-0.00016	HCD (High Energy Collision Dissociation)	MS2	24.777	50	42.5421	18428	WT_S_5min.raw		1.17	0.001715	0.01657	19098380	42.58
		High	Sequest HT (A2)	Unambiguous	[R].NYDSMKDFEEMR.[K]		Q9CPQ1	Q9CPQ1	1	3	0.5485	0	1	1	522.219	1564.64	1564.64	0.54	0.00028	HCD (High Energy Collision Dissociation)	MS2	17.1118	50	42.5928	18802	WT_P_5min.raw		2.37	0.002016	0.0186	102321232	42.59
		High	Sequest HT (A2)	Unambiguous	[R].NYDSMKDFEEMR.[K]		Q9CPQ1	Q9CPQ1	1	3	0.3464	0	1	1	522.219	1564.64	1564.64	0.26	0.00014	HCD (High Energy Collision Dissociation)	MS2	38.5921	50	42.5327	17223	WT_P_5min_3.raw		1.53	0.002203	0.01999	52068392	42.61
		High	Sequest HT (A2)	Unambiguous	[R].NYDSMKDFEEMR.[K]		Q9CPQ1	Q9CPQ1	1	3	0.5294	0	1	1	522.219	1564.64	1564.64	0.23	0.00012	HCD (High Energy Collision Dissociation)	MS2	31.878	50	42.579	16263	WT_P_10min_3.raw		1.87	0.002564	0.0224	37731844	42.6
		High	Sequest HT (A2)	Unambiguous	[R].NYDSMKDFEEMR.[K]		Q9CPQ1	Q9CPQ1	1	3	0.5121	0	1	1	522.219	1564.64	1564.64	0.24	0.00012	HCD (High Energy Collision Dissociation)	MS2	37.4703	50	42.7607	19211	WT_P_30min_2.raw		2.07	0.003368	0.02832	76467048	42.75
		High	Sequest HT (A2)	Unambiguous	[R].NYDSMKDFEEMR.[K]		Q9CPQ1	Q9CPQ1	1	3	0.3846	0	1	1	522.218	1564.64	1564.64	-0.24	-0.00012	HCD (High Energy Collision Dissociation)	MS2	32.9236	50	42.6186	16066	WT_P_10min.raw		1.56	0.003387	0.02854	32248826	42.66
		High	Sequest HT (A2)	Unambiguous	[R].NYDSMKDFEEMR.[K]		Q9CPQ1	Q9CPQ1	1	3	0.4943	0	1	1	522.218	1564.64	1564.64	-0.47	-0.00024	HCD (High Energy Collision Dissociation)	MS2	31.8396	50	42.5641	17327	WT_P_10min_2.raw		1.76	0.003426	0.02904	45969124	42.55
		High	Sequest HT (A2)	Unambiguous	[R].NYDSMKDFEEMR.[K]		Q9CPQ1	Q9CPQ1	1	3	0.2256	0	1	1	522.218	1564.64	1564.64	0.09	5e-05	HCD (High Energy Collision Dissociation)	MS2	47.8741	50	42.4817	18649	WT_S_20min_3.raw		1.33	0.004259	0.03601	54522344	42.55
		High	Sequest HT (A2)	Unambiguous	[R].NYDSMKDFEEMR.[K]		Q9CPQ1	Q9CPQ1	1	3	0.4802	0	1	1	522.218	1564.64	1564.64	0	0	HCD (High Energy Collision Dissociation)	MS2	35.4873	50	42.6078	16061	WT_P_10min.raw		1.77	0.005409	0.04368	32248826	42.66
		High	Sequest HT (A2)	Unambiguous	[R].NYDSMKDFEEMR.[K]		Q9CPQ1	Q9CPQ1	1	3	0.1481	0	1	1	522.219	1564.64	1564.64	0.91	0.00047	HCD (High Energy Collision Dissociation)	MS2	72.9576	50	42.5037	17815	WT_S_30min.raw		1.08	0.005872	0.04685	20829502	42.58
		High	Sequest HT (A2)	Unambiguous	[R].NYDSMKDFEEMR.[K]		Q9CPQ1	Q9CPQ1	1	2	0.3676	0	1	1	782.824	1564.64	1564.64	-0.43	-0.00034	HCD (High Energy Collision Dissociation)	MS2	44.0507	50	42.5902	16221	WT_P_30min.raw		0.68	0.006157	0.049	14253098	42.65
		High	Sequest HT (A2)	Unambiguous	[R].NYDSMKDFEEMR.[K]		Q9CPQ1	Q9CPQ1	1	3	0.271	0	1	1	522.218	1564.64	1564.64	0.11	6e-05	HCD (High Energy Collision Dissociation)	MS2	37.7785	50	42.6237	18013	WT_P_30min_3.raw		1.55	0.007191	0.05677	60630820	42.56
	High	[R].KAGIFQSAK.[-]		0.0149394	0.000607839	6	Q9CPQ1	Q9CPQ1 [68-76]	1	949.547	33128488	22620656	22844618	17242412	20416008	18581956	26671930	17319114	28785618	13995068	32054794	28521796	17758134	10686436	16838656	12688520	13174220	13024046	32440142	23374302	33515528	18840266	26083422	24722024	High	6.889e-05	0.000586	1.53	21.77	R.KAGIFQSAK.-	[68-76]		Used
		Confidence	Identifying Node	PSM Ambiguity	Annotated Sequence	Modifications	Master Protein Accessions	Protein Accessions	# Missed Cleavages	Charge	DeltaScore	DeltaCn	Rank	Search Engine Rank	m/z [Da]	MH+ [Da]	Theo. MH+ [Da]	DeltaM [ppm]	Deltam/z [Da]	Activation Type	MS Order	Isolation Interference [%]	Ion Inject Time [ms]	RT [min]	First Scan	Spectrum File	Quan Info	XCorr	Percolator q-Value	Percolator PEP	Precursor Abundance	Apex RT [min]
		High	Sequest HT (A2)	Unambiguous	[R].KAGIFQSAK.[-]		Q9CPQ1	Q9CPQ1	1	2	0.6797	0	1	1	475.277	949.547	949.547	0.19	9e-05	HCD (High Energy Collision Dissociation)	MS2	10.5066	50	21.9136	8499	WT_S_20min_2.raw		1.53	6.889e-05	0.000586	23374302	21.9
		High	Sequest HT (A2)	Unambiguous	[R].KAGIFQSAK.[-]		Q9CPQ1	Q9CPQ1	1	2	0.6058	0	1	1	475.277	949.547	949.547	0.52	0.00025	HCD (High Energy Collision Dissociation)	MS2	13.166	50	21.9706	8589	WT_P_5min_4.raw		1.37	0.0005617	0.005953	22844618	22.03
		High	Sequest HT (A2)	Unambiguous	[R].KAGIFQSAK.[-]		Q9CPQ1	Q9CPQ1	1	2	0.4846	0	1	1	475.277	949.546	949.547	-0.17	-8e-05	HCD (High Energy Collision Dissociation)	MS2	2.07811	50	21.9064	8926	WT_S_30min_2.raw		1.3	0.0006616	0.006488	26083422	21.89
		High	Sequest HT (A2)	Unambiguous	[R].KAGIFQSAK.[-]		Q9CPQ1	Q9CPQ1	1	2	0.2933	0	1	1	475.277	949.547	949.547	0.17	8e-05	HCD (High Energy Collision Dissociation)	MS2	4.33882	50	21.8185	8443	WT_P_20min_3.raw		0.75	0.005696	0.04559	28785618	21.86
		High	Sequest HT (A2)	Unambiguous	[R].KAGIFQSAK.[-]		Q9CPQ1	Q9CPQ1	1	2	0.5093	0	1	1	475.276	949.545	949.547	-1.26	-0.0006	HCD (High Energy Collision Dissociation)	MS2	4.03172	50	21.2423	8434	WT_P_5min.raw		1.08	0.007047	0.05588	33128488	21.28
		High	Sequest HT (A2)	Unambiguous	[R].KAGIFQSAK.[-]		Q9CPQ1	Q9CPQ1	1	2	0.3077	0	1	1	475.277	949.547	949.547	0.32	0.00015	HCD (High Energy Collision Dissociation)	MS2	7.21564	50	21.3963	7016	WT_P_10min.raw		0.78	0.008683	0.06815	17242412	21.43
	High	[K].FGVAEPR.[K]		0.0408387	0.00187275	42	Q9CPQ1	Q9CPQ1 [40-46]	0	775.41	348548032	193304944	260818160	199768112	217343152	175525216	275697568	170903744	226701488	139161600	260989552	209908688	172929680	120497944	201718384	149391696	163068096	142435280	303217664	238396752	242895232	177276240	215526384	2.02708e+08	High	0.0007368	0.007716	2.09	27.91	K.FGVAEPR.K	[40-46]		Used
		Confidence	Identifying Node	PSM Ambiguity	Annotated Sequence	Modifications	Master Protein Accessions	Protein Accessions	# Missed Cleavages	Charge	DeltaScore	DeltaCn	Rank	Search Engine Rank	m/z [Da]	MH+ [Da]	Theo. MH+ [Da]	DeltaM [ppm]	Deltam/z [Da]	Activation Type	MS Order	Isolation Interference [%]	Ion Inject Time [ms]	RT [min]	First Scan	Spectrum File	Quan Info	XCorr	Percolator q-Value	Percolator PEP	Precursor Abundance	Apex RT [min]
		High	Sequest HT (A2)	Unambiguous	[K].FGVAEPR.[K]		Q9CPQ1	Q9CPQ1	0	2	0.2971	0	1	1	388.209	775.41	775.41	0.67	0.00026	HCD (High Energy Collision Dissociation)	MS2	0.94205	50	27.8795	10625	WT_S_10min_2.raw		1.75	0.0002956	0.002665	163068096	27.77
		High	Sequest HT (A2)	Unambiguous	[K].FGVAEPR.[K]		Q9CPQ1	Q9CPQ1	0	2	0.3293	0	1	1	388.209	775.41	775.41	0.55	0.00021	HCD (High Energy Collision Dissociation)	MS2	2.88227	50	28.049	11423	WT_S_20min_2.raw		1.67	0.0004816	0.004969	238396752	27.91
		High	Sequest HT (A2)	Unambiguous	[K].FGVAEPR.[K]		Q9CPQ1	Q9CPQ1	0	2	0.1779	0	1	1	388.209	775.41	775.41	0.93	0.00036	HCD (High Energy Collision Dissociation)	MS2	1.12951	39.299	28.0968	10782	WT_P_5min_3.raw		1.63	0.000522	0.005087	193304944	27.99
		High	Sequest HT (A2)	Unambiguous	[K].FGVAEPR.[K]		Q9CPQ1	Q9CPQ1	0	2	0.3073	0	1	1	388.209	775.41	775.41	0.53	0.0002	HCD (High Energy Collision Dissociation)	MS2	9.31358	50	27.6822	11433	WT_S_5min_4.raw		1.79	0.0005373	0.005449	201718384	27.82
		High	Sequest HT (A2)	Unambiguous	[K].FGVAEPR.[K]		Q9CPQ1	Q9CPQ1	0	2	0.2989	0	1	1	388.209	775.41	775.41	0.45	0.00017	HCD (High Energy Collision Dissociation)	MS2	5.98042	45.478	27.9714	11628	WT_S_20min.raw		1.84	0.0005617	0.005969	303217664	27.84
		High	Sequest HT (A2)	Unambiguous	[K].FGVAEPR.[K]		Q9CPQ1	Q9CPQ1	0	2	0.3292	0	1	1	388.209	775.411	775.41	1.74	0.00068	HCD (High Energy Collision Dissociation)	MS2	8.76634	50	27.7868	11382	WT_P_5min_4.raw		1.61	0.000591	0.006063	260818160	27.95
		High	Sequest HT (A2)	Unambiguous	[K].FGVAEPR.[K]		Q9CPQ1	Q9CPQ1	0	2	0.2979	0	1	1	388.209	775.41	775.41	0	0	HCD (High Energy Collision Dissociation)	MS2	2.66523	25.547	28.0674	9785	WT_P_10min.raw		1.88	0.0006395	0.006209	199768112	27.99
		High	Sequest HT (A2)	Unambiguous	[K].FGVAEPR.[K]		Q9CPQ1	Q9CPQ1	0	2	0.2941	0	1	1	388.209	775.41	775.41	0.16	6e-05	HCD (High Energy Collision Dissociation)	MS2	5.82828	50	27.7891	11299	WT_S_20min_2.raw		1.87	0.0006616	0.00646	238396752	27.91
		High	Sequest HT (A2)	Unambiguous	[K].FGVAEPR.[K]		Q9CPQ1	Q9CPQ1	0	2	0.3869	0	1	1	388.209	775.411	775.41	1.09	0.00042	HCD (High Energy Collision Dissociation)	MS2	1.97537	50	27.8346	10674	WT_P_5min_3.raw		1.37	0.0006616	0.006388	193304944	27.99
		High	Sequest HT (A2)	Unambiguous	[K].FGVAEPR.[K]		Q9CPQ1	Q9CPQ1	0	2	0.2926	0	1	1	388.209	775.411	775.41	1.16	0.00045	HCD (High Energy Collision Dissociation)	MS2	7.01956	50	27.8335	10867	WT_S_30min.raw		1.88	0.0006616	0.006495	177276240	27.94
		High	Sequest HT (A2)	Unambiguous	[K].FGVAEPR.[K]		Q9CPQ1	Q9CPQ1	0	2	0.3005	0	1	1	388.209	775.41	775.41	0.45	0.00018	HCD (High Energy Collision Dissociation)	MS2	8.00319	50	28.1118	11469	WT_S_5min.raw		1.83	0.0007248	0.00718	172929680	28
		High	Sequest HT (A2)	Unambiguous	[K].FGVAEPR.[K]		Q9CPQ1	Q9CPQ1	0	2	0.3022	0	1	1	388.208	775.41	775.41	-0.01	-1e-05	HCD (High Energy Collision Dissociation)	MS2	3.40631	50	28.12	11944	WT_S_30min_2.raw		1.82	0.0007368	0.007834	215526384	27.99
		High	Sequest HT (A2)	Unambiguous	[K].FGVAEPR.[K]		Q9CPQ1	Q9CPQ1	0	2	0.2775	0	1	1	388.209	775.411	775.41	1.24	0.00048	HCD (High Energy Collision Dissociation)	MS2	2.23559	50	27.8418	10870	WT_S_30min.raw		2.09	0.0007368	0.007716	177276240	27.94
		High	Sequest HT (A2)	Unambiguous	[K].FGVAEPR.[K]		Q9CPQ1	Q9CPQ1	0	2	0.2973	0	1	1	388.208	775.409	775.41	-0.38	-0.00015	HCD (High Energy Collision Dissociation)	MS2	6.06739	28.544	28.081	11778	WT_P_5min.raw		1.85	0.0007728	0.008088	348548032	27.97
		High	Sequest HT (A2)	Unambiguous	[K].FGVAEPR.[K]		Q9CPQ1	Q9CPQ1	0	2	0.2917	0	1	1	388.208	775.41	775.41	-0.06	-2e-05	HCD (High Energy Collision Dissociation)	MS2	4.59268	26.555	27.9028	11423	WT_P_20min.raw		1.92	0.0008047	0.008665	275697568	27.81
		High	Sequest HT (A2)	Unambiguous	[K].FGVAEPR.[K]		Q9CPQ1	Q9CPQ1	0	2	0.3043	0	1	1	388.208	775.409	775.41	-0.4	-0.00016	HCD (High Energy Collision Dissociation)	MS2	2.7419	50	28.074	11799	WT_S_30min_3.raw		1.84	0.0008232	0.00877	200678016	27.95
		High	Sequest HT (A2)	Unambiguous	[K].FGVAEPR.[K]		Q9CPQ1	Q9CPQ1	0	2	0.2973	0	1	1	388.209	775.411	775.41	1.14	0.00044	HCD (High Energy Collision Dissociation)	MS2	11.8285	50	27.7058	11499	WT_S_20min.raw		1.85	0.000896	0.009828	303217664	27.84
		High	Sequest HT (A2)	Unambiguous	[K].FGVAEPR.[K]		Q9CPQ1	Q9CPQ1	0	2	0.3237	0	1	1	388.209	775.411	775.41	1.61	0.00062	HCD (High Energy Collision Dissociation)	MS2	0.855727	40.916	28.0928	10748	WT_P_10min_2.raw		1.73	0.00109	0.01085	217343152	27.98
		High	Sequest HT (A2)	Unambiguous	[K].FGVAEPR.[K]		Q9CPQ1	Q9CPQ1	0	2	0.2947	0	1	1	388.209	775.411	775.41	1.12	0.00044	HCD (High Energy Collision Dissociation)	MS2	1.18182	50	27.9464	10156	WT_S_10min.raw		1.9	0.0012	0.01132	149391696	27.86
		High	Sequest HT (A2)	Unambiguous	[K].FGVAEPR.[K]		Q9CPQ1	Q9CPQ1	0	2	0.1985	0	1	1	388.209	775.41	775.41	0.82	0.00032	HCD (High Energy Collision Dissociation)	MS2	12.4206	50	27.6184	10512	WT_S_10min_2.raw		1.36	0.001331	0.01274	163068096	27.77
		High	Sequest HT (A2)	Unambiguous	[K].FGVAEPR.[K]		Q9CPQ1	Q9CPQ1	0	2	0.3043	0	1	1	388.209	775.411	775.41	1.38	0.00054	HCD (High Energy Collision Dissociation)	MS2	0.904449	32.52	27.893	11407	WT_P_20min_3.raw		1.84	0.001381	0.01296	226701488	27.79
		High	Sequest HT (A2)	Unambiguous	[K].FGVAEPR.[K]		Q9CPQ1	Q9CPQ1	0	2	0.2126	0	1	1	388.209	775.41	775.41	0.4	0.00016	HCD (High Energy Collision Dissociation)	MS2	3.78468	50	27.9333	10474	WT_S_10min_3.raw		1.27	0.001498	0.01432	142435280	27.78
		High	Sequest HT (A2)	Unambiguous	[K].FGVAEPR.[K]		Q9CPQ1	Q9CPQ1	0	2	0.2963	0	1	1	388.209	775.41	775.41	1.01	0.00039	HCD (High Energy Collision Dissociation)	MS2	0.257155	50	27.9419	11555	WT_S_5min_4.raw		1.89	0.001635	0.01521	201718384	27.82
		High	Sequest HT (A2)	Unambiguous	[K].FGVAEPR.[K]		Q9CPQ1	Q9CPQ1	0	2	0.3333	0	1	1	388.208	775.41	775.41	-0.23	-9e-05	HCD (High Energy Collision Dissociation)	MS2	1.20623	31.47	27.8384	9860	WT_P_30min.raw		1.65	0.001651	0.01544	139161600	27.9
		High	Sequest HT (A2)	Unambiguous	[K].FGVAEPR.[K]		Q9CPQ1	Q9CPQ1	0	2	0.3294	0	1	1	388.208	775.409	775.41	-0.32	-0.00012	HCD (High Energy Collision Dissociation)	MS2	0.256919	12.478	27.8358	11978	WT_P_30min_2.raw		1.7	0.001659	0.01549	260989552	27.86
		High	Sequest HT (A2)	Unambiguous	[K].FGVAEPR.[K]		Q9CPQ1	Q9CPQ1	0	2	0.2919	0	1	1	388.208	775.409	775.41	-0.64	-0.00025	HCD (High Energy Collision Dissociation)	MS2	0.350489	28.007	27.9961	10048	WT_P_10min_3.raw		1.85	0.001685	0.01597	175525216	28.07
		High	Sequest HT (A2)	Unambiguous	[K].FGVAEPR.[K]		Q9CPQ1	Q9CPQ1	0	2	0.291	0	1	1	388.209	775.411	775.41	1.43	0.00055	HCD (High Energy Collision Dissociation)	MS2	0.702356	28.621	28.0555	11501	WT_P_5min_4.raw		1.89	0.001968	0.01838	260818160	27.95
		High	Sequest HT (A2)	Unambiguous	[K].FGVAEPR.[K]		Q9CPQ1	Q9CPQ1	0	2	0.2947	0	1	1	388.208	775.409	775.41	-0.87	-0.00034	HCD (High Energy Collision Dissociation)	MS2	0	41.243	27.8965	10647	WT_P_20min_2.raw		1.9	0.00303	0.02597	170903744	27.95
		High	Sequest HT (A2)	Unambiguous	[K].FGVAEPR.[K]		Q9CPQ1	Q9CPQ1	0	2	0.2013	0	1	1	388.209	775.41	775.41	0.42	0.00016	HCD (High Energy Collision Dissociation)	MS2	7.28332	50	27.667	10355	WT_S_10min_3.raw		1.54	0.003426	0.02902	142435280	27.78
		High	Sequest HT (A2)	Unambiguous	[K].FGVAEPR.[K]		Q9CPQ1	Q9CPQ1	0	2	0.2044	0	1	1	388.209	775.41	775.41	0.13	5e-05	HCD (High Energy Collision Dissociation)	MS2	12.2267	50	27.8121	11609	WT_S_20min_3.raw		1.37	0.003563	0.03014	242895232	27.94
		High	Sequest HT (A2)	Unambiguous	[K].FGVAEPR.[K]		Q9CPQ1	Q9CPQ1	0	2	0.2168	0	1	1	388.209	775.411	775.41	1.05	0.00041	HCD (High Energy Collision Dissociation)	MS2	5.34298	50	27.8341	10635	WT_P_10min_2.raw		1.43	0.003583	0.03033	217343152	27.98
		High	Sequest HT (A2)	Unambiguous	[K].FGVAEPR.[K]		Q9CPQ1	Q9CPQ1	0	2	0.1818	0	1	1	388.209	775.411	775.41	1.63	0.00063	HCD (High Energy Collision Dissociation)	MS2	21.8694	50	27.8541	11344	WT_S_5min.raw		1.54	0.003796	0.03202	172929680	28
		High	Sequest HT (A2)	Unambiguous	[K].FGVAEPR.[K]		Q9CPQ1	Q9CPQ1	0	2	0.2014	0	1	1	388.209	775.41	775.41	0.94	0.00037	HCD (High Energy Collision Dissociation)	MS2	17.2702	50	28.0961	10991	WT_S_30min.raw		1.44	0.003796	0.03178	177276240	27.94
		High	Sequest HT (A2)	Unambiguous	[K].FGVAEPR.[K]		Q9CPQ1	Q9CPQ1	0	2	0.2083	0	1	1	388.209	775.41	775.41	0.98	0.00038	HCD (High Energy Collision Dissociation)	MS2	1.00604	50	28.0919	10194	WT_S_5min_3.raw		1.44	0.004042	0.03398	120497944	27.98
		High	Sequest HT (A2)	Unambiguous	[K].FGVAEPR.[K]		Q9CPQ1	Q9CPQ1	0	2	0.1935	0	1	1	388.209	775.41	775.41	0.22	9e-05	HCD (High Energy Collision Dissociation)	MS2	5.22206	50	28.0741	11737	WT_S_20min_3.raw		1.55	0.004404	0.03681	242895232	27.94
		High	Sequest HT (A2)	Unambiguous	[K].FGVAEPR.[K]		Q9CPQ1	Q9CPQ1	0	2	0.1893	0	1	1	388.209	775.41	775.41	0.69	0.00027	HCD (High Energy Collision Dissociation)	MS2	2.17878	50	27.8787	11356	WT_S_5min.raw		1.69	0.005409	0.04373	172929680	28
		High	Sequest HT (A2)	Unambiguous	[K].FGVAEPR.[K]		Q9CPQ1	Q9CPQ1	0	2	0.2296	0	1	1	388.209	775.41	775.41	0.77	0.0003	HCD (High Energy Collision Dissociation)	MS2	9.63718	50	27.8119	11673	WT_S_30min_3.raw		1.35	0.006099	0.04852	200678016	27.95
		High	Sequest HT (A2)	Unambiguous	[K].FGVAEPR.[K]		Q9CPQ1	Q9CPQ1	0	2	0.2177	0	1	1	388.209	775.41	775.41	0.52	0.0002	HCD (High Energy Collision Dissociation)	MS2	10.067	50	27.8622	11820	WT_S_30min_2.raw		1.47	0.006342	0.04992	215526384	27.99
		High	Sequest HT (A2)	Unambiguous	[K].FGVAEPR.[K]		Q9CPQ1	Q9CPQ1	0	2	0.2589	0	1	1	388.209	775.41	775.41	0.5	0.00019	HCD (High Energy Collision Dissociation)	MS2	13.0417	50	27.8318	10089	WT_S_5min_3.raw		1.12	0.006855	0.05431	120497944	27.98
		High	Sequest HT (A2)	Unambiguous	[K].FGVAEPR.[K]		Q9CPQ1	Q9CPQ1	0	2	0.1863	0	1	1	388.209	775.411	775.41	1.5	0.00058	HCD (High Energy Collision Dissociation)	MS2	1.52596	50	28.0034	11228	WT_P_30min_3.raw		1.61	0.007317	0.05767	209908688	27.88
		High	Sequest HT (A2)	Unambiguous	[K].FGVAEPR.[K]		Q9CPQ1	Q9CPQ1	0	2	0.2081	0	1	1	388.209	775.411	775.41	1.02	0.0004	HCD (High Energy Collision Dissociation)	MS2	1.36226	50	27.739	11108	WT_P_30min_3.raw		1.49	0.007317	0.05762	209908688	27.88
		High	Sequest HT (A2)	Unambiguous	[K].FGVAEPR.[K]		Q9CPQ1	Q9CPQ1	0	2	0.216	0	1	1	388.209	775.411	775.41	1.6	0.00062	HCD (High Energy Collision Dissociation)	MS2	60.0799	50	27.6339	11301	WT_P_20min.raw		1.25	0.007682	0.06039	275697568	27.81
	High	[K].AYAEFYR.[N]		0.0841029	0.00477223	17	Q9CPQ1	Q9CPQ1 [49-55]	0	919.431	409188736	226296576	277660864	189845536	230328912	186981248	266933184	174057744	258702304	139660848	306584128	241143568	121851736	88730096	144504592	1.04584e+08	132317760	109900760	226272176	209167648	217401008	128724392	211116320	168855536	High	0.001019	0.01054	1.79	34.22	K.AYAEFYR.N	[49-55]		Used
		Confidence	Identifying Node	PSM Ambiguity	Annotated Sequence	Modifications	Master Protein Accessions	Protein Accessions	# Missed Cleavages	Charge	DeltaScore	DeltaCn	Rank	Search Engine Rank	m/z [Da]	MH+ [Da]	Theo. MH+ [Da]	DeltaM [ppm]	Deltam/z [Da]	Activation Type	MS Order	Isolation Interference [%]	Ion Inject Time [ms]	RT [min]	First Scan	Spectrum File	Quan Info	XCorr	Percolator q-Value	Percolator PEP	Precursor Abundance	Apex RT [min]
		High	Sequest HT (A2)	Unambiguous	[K].AYAEFYR.[N]		Q9CPQ1	Q9CPQ1	0	2	0.562	0	1	1	460.219	919.431	919.431	0.03	1e-05	HCD (High Energy Collision Dissociation)	MS2	6.9829	25.257	34.4724	14830	WT_P_5min.raw		1.37	0.0007453	0.007986	409188736	34.34
		High	Sequest HT (A2)	Unambiguous	[K].AYAEFYR.[N]		Q9CPQ1	Q9CPQ1	0	2	0.6425	0	1	1	460.219	919.431	919.431	-0.21	-0.0001	HCD (High Energy Collision Dissociation)	MS2	1.52259	30.467	34.2078	14338	WT_P_5min_4.raw		1.79	0.001019	0.01054	277660864	34.3
		High	Sequest HT (A2)	Unambiguous	[K].AYAEFYR.[N]		Q9CPQ1	Q9CPQ1	0	2	0.5725	0	1	1	460.219	919.431	919.431	0.2	9e-05	HCD (High Energy Collision Dissociation)	MS2	1.34396	33.659	34.3262	12418	WT_P_10min.raw		1.31	0.001236	0.01174	189845536	34.26
		High	Sequest HT (A2)	Unambiguous	[K].AYAEFYR.[N]		Q9CPQ1	Q9CPQ1	0	2	0.507	0	1	1	460.219	919.431	919.431	-0.04	-2e-05	HCD (High Energy Collision Dissociation)	MS2	8.73476	50	34.1354	12500	WT_P_30min.raw		1.42	0.001628	0.01516	139660848	34.28
		High	Sequest HT (A2)	Unambiguous	[K].AYAEFYR.[N]		Q9CPQ1	Q9CPQ1	0	2	0.1789	0	1	1	460.219	919.431	919.431	-0.07	-3e-05	HCD (High Energy Collision Dissociation)	MS2	19.98	50	34.037	13130	WT_S_10min_3.raw		0.95	0.002364	0.02113	109900760	34.17
		High	Sequest HT (A2)	Unambiguous	[K].AYAEFYR.[N]		Q9CPQ1	Q9CPQ1	0	2	0.5	0	1	1	460.219	919.431	919.431	0.25	0.00012	HCD (High Energy Collision Dissociation)	MS2	20.8616	50	34.0757	14958	WT_P_30min_2.raw		1.4	0.004932	0.04041	306584128	34.24
		High	Sequest HT (A2)	Unambiguous	[K].AYAEFYR.[N]		Q9CPQ1	Q9CPQ1	0	2	0.5338	0	1	1	460.219	919.43	919.431	-0.54	-0.00025	HCD (High Energy Collision Dissociation)	MS2	3.53744	50	34.3958	12619	WT_P_30min.raw		1.48	0.004989	0.04089	139660848	34.28
		High	Sequest HT (A2)	Unambiguous	[K].AYAEFYR.[N]		Q9CPQ1	Q9CPQ1	0	2	0.5082	0	1	1	460.219	919.431	919.431	-0.36	-0.00017	HCD (High Energy Collision Dissociation)	MS2	1.30732	31.531	33.9888	14636	WT_S_30min_3.raw		1.22	0.005084	0.04164	168855536	34.03
		High	Sequest HT (A2)	Unambiguous	[K].AYAEFYR.[N]		Q9CPQ1	Q9CPQ1	0	2	0.4023	0	1	1	460.219	919.43	919.431	-0.66	-0.0003	HCD (High Energy Collision Dissociation)	MS2	15.3588	50	34.1465	13379	WT_P_20min_2.raw		0.87	0.005479	0.04411	174057744	34.31
		High	Sequest HT (A2)	Unambiguous	[K].AYAEFYR.[N]		Q9CPQ1	Q9CPQ1	0	2	0.6042	0	1	1	460.219	919.43	919.431	-0.95	-0.00044	HCD (High Energy Collision Dissociation)	MS2	1.11485	42.551	34.0589	14445	WT_S_5min_4.raw		1.44	0.00584	0.04664	144504592	34.14
		High	Sequest HT (A2)	Unambiguous	[K].AYAEFYR.[N]		Q9CPQ1	Q9CPQ1	0	2	0.5238	0	1	1	460.219	919.431	919.431	-0.02	-1e-05	HCD (High Energy Collision Dissociation)	MS2	3.8389	50	34.4399	14126	WT_P_30min_3.raw		1.26	0.006464	0.05091	241143568	34.3
		High	Sequest HT (A2)	Unambiguous	[K].AYAEFYR.[N]		Q9CPQ1	Q9CPQ1	0	2	0.5644	0	1	1	460.219	919.431	919.431	-0.02	-1e-05	HCD (High Energy Collision Dissociation)	MS2	8.37942	48.752	34.368	14423	WT_P_20min.raw		1.63	0.007003	0.0554	266933184	34.24
		High	Sequest HT (A2)	Unambiguous	[K].AYAEFYR.[N]		Q9CPQ1	Q9CPQ1	0	2	0.5141	0	1	1	460.219	919.431	919.431	0.01	0	HCD (High Energy Collision Dissociation)	MS2	1.50221	17.599	34.3297	14298	WT_P_20min_3.raw		1.42	0.007759	0.06125	258702304	34.26
		High	Sequest HT (A2)	Unambiguous	[K].AYAEFYR.[N]		Q9CPQ1	Q9CPQ1	0	2	0.413	0	1	1	460.219	919.431	919.431	-0.26	-0.00012	HCD (High Energy Collision Dissociation)	MS2	15.2285	50	34.175	13430	WT_P_10min_2.raw		0.92	0.008651	0.06798	230328912	34.33
		High	Sequest HT (A2)	Unambiguous	[K].AYAEFYR.[N]		Q9CPQ1	Q9CPQ1	0	2	0.5455	0	1	1	460.219	919.431	919.431	-0.03	-1e-05	HCD (High Energy Collision Dissociation)	MS2	2.30059	29.756	34.3439	15086	WT_P_30min_2.raw		1.54	0.00924	0.07337	306584128	34.24
		High	Sequest HT (A2)	Unambiguous	[K].AYAEFYR.[N]		Q9CPQ1	Q9CPQ1	0	2	0.4964	0	1	1	460.219	919.431	919.431	-0.38	-0.00017	HCD (High Energy Collision Dissociation)	MS2	1.5179	38.839	34.4086	13496	WT_P_20min_2.raw		1.37	0.009329	0.07417	174057744	34.31
		High	Sequest HT (A2)	Unambiguous	[K].AYAEFYR.[N]		Q9CPQ1	Q9CPQ1	0	2	0.5603	0	1	1	460.219	919.431	919.431	-0.13	-6e-05	HCD (High Energy Collision Dissociation)	MS2	9.32104	50	34.0748	14339	WT_S_5min.raw		1.41	0.009416	0.07502	121851736	34.16
	High	[K].AGIFQSAK.[-]		0.0599576	0.00223986	23	Q9CPQ1	Q9CPQ1 [69-76]	0	821.452	611578752	341682448	386146776	287600504	330662656	280114936	427505512	247637296	4.08813e+08	210038040	477654600	380334864	208894456	154945632	238715848	172342752	198996760	182128668	395728792	335256248	402781952	218775608	351994264	319713576	High	0.006822	0.0538	1.44	28.52	K.AGIFQSAK.-	[69-76]		Used
		Confidence	Identifying Node	PSM Ambiguity	Annotated Sequence	Modifications	Master Protein Accessions	Protein Accessions	# Missed Cleavages	Charge	DeltaScore	DeltaCn	Rank	Search Engine Rank	m/z [Da]	MH+ [Da]	Theo. MH+ [Da]	DeltaM [ppm]	Deltam/z [Da]	Activation Type	MS Order	Isolation Interference [%]	Ion Inject Time [ms]	RT [min]	First Scan	Spectrum File	Quan Info	XCorr	Percolator q-Value	Percolator PEP	Precursor Abundance	Apex RT [min]
		High	Sequest HT (A2)	Unambiguous	[K].AGIFQSAK.[-]		Q9CPQ1	Q9CPQ1	0	2	0.2845	0	1	1	411.229	821.452	821.452	0.06	3e-05	HCD (High Energy Collision Dissociation)	MS2	0.207007	25.72	28.6421	10976	WT_P_10min_2.raw		1.16	0.0004413	0.004774	249999008	28.54
		High	Sequest HT (A2)	Unambiguous	[K].AGIFQSAK.[-]		Q9CPQ1	Q9CPQ1	0	2	0.4496	0	1	1	411.229	821.451	821.452	-0.14	-6e-05	HCD (High Energy Collision Dissociation)	MS2	0.135801	30.544	28.5565	10923	WT_S_10min_2.raw		1.29	0.0006713	0.006854	139861184	28.51
		High	Sequest HT (A2)	Unambiguous	[K].AGIFQSAK.[-]		Q9CPQ1	Q9CPQ1	0	2	0.2991	0	1	1	411.229	821.452	821.452	-0.05	-2e-05	HCD (High Energy Collision Dissociation)	MS2	0.324982	50	28.7437	10475	WT_S_5min_3.raw		1.17	0.0007002	0.006894	99331984	28.67
		High	Sequest HT (A2)	Unambiguous	[K].AGIFQSAK.[-]		Q9CPQ1	Q9CPQ1	0	2	0.2286	0	1	1	411.229	821.452	821.452	0.16	7e-05	HCD (High Energy Collision Dissociation)	MS2	0.187809	16.812	28.5085	9957	WT_P_10min.raw		0.7	0.0007453	0.008055	215947824	28.51
		High	Sequest HT (A2)	Unambiguous	[K].AGIFQSAK.[-]		Q9CPQ1	Q9CPQ1	0	2	0.1667	0	1	1	411.23	821.452	821.452	0.6	0.00025	HCD (High Energy Collision Dissociation)	MS2	0.319831	29.061	28.5618	11206	WT_S_30min.raw		0.72	0.0008376	0.008904	146768864	28.51
		High	Sequest HT (A2)	Unambiguous	[K].AGIFQSAK.[-]		Q9CPQ1	Q9CPQ1	0	2	0.2917	0	1	1	411.229	821.451	821.452	-0.3	-0.00012	HCD (High Energy Collision Dissociation)	MS2	0.228229	10.085	28.4268	12262	WT_P_30min_2.raw		0.96	0.0008812	0.009475	350573472	28.39
		High	Sequest HT (A2)	Unambiguous	[K].AGIFQSAK.[-]		Q9CPQ1	Q9CPQ1	0	2	0.1364	0	1	1	411.23	821.452	821.452	0.25	0.0001	HCD (High Energy Collision Dissociation)	MS2	0.268997	15.011	28.5392	11450	WT_P_30min_3.raw		0.66	0.001126	0.01098	267274800	28.49
		High	Sequest HT (A2)	Unambiguous	[K].AGIFQSAK.[-]		Q9CPQ1	Q9CPQ1	0	2	0.1364	0	1	1	411.23	821.452	821.452	0.6	0.00024	HCD (High Energy Collision Dissociation)	MS2	0.172695	33.266	28.5319	10391	WT_S_10min.raw		0.66	0.00145	0.01382	116721752	28.49
		High	Sequest HT (A2)	Unambiguous	[K].AGIFQSAK.[-]		Q9CPQ1	Q9CPQ1	0	2	0.2769	0	1	1	411.23	821.452	821.452	0.26	0.0001	HCD (High Energy Collision Dissociation)	MS2	0.254865	15.299	28.6468	11005	WT_P_5min_3.raw		1.3	0.001635	0.01535	246068672	28.6
		High	Sequest HT (A2)	Unambiguous	[K].AGIFQSAK.[-]		Q9CPQ1	Q9CPQ1	0	2	0.1286	0	1	1	411.229	821.451	821.452	-0.17	-7e-05	HCD (High Energy Collision Dissociation)	MS2	0.130929	22.346	28.4788	10109	WT_P_30min.raw		0.7	0.001825	0.01741	153783968	28.43
		High	Sequest HT (A2)	Unambiguous	[K].AGIFQSAK.[-]		Q9CPQ1	Q9CPQ1	0	2	0.36	0	1	1	411.23	821.452	821.452	0.26	0.00011	HCD (High Energy Collision Dissociation)	MS2	0.407676	11.897	28.6457	11764	WT_P_5min_4.raw		1.25	0.001992	0.01851	301972576	28.65
		High	Sequest HT (A2)	Unambiguous	[K].AGIFQSAK.[-]		Q9CPQ1	Q9CPQ1	0	2	0.2764	0	1	1	411.229	821.451	821.452	-1	-0.00041	HCD (High Energy Collision Dissociation)	MS2	0.244976	11.482	28.4578	11630	WT_P_20min_3.raw		1.23	0.002564	0.02237	286392896	28.45
		High	Sequest HT (A2)	Unambiguous	[K].AGIFQSAK.[-]		Q9CPQ1	Q9CPQ1	0	2	0.3981	0	1	1	411.23	821.452	821.452	0.47	0.00019	HCD (High Energy Collision Dissociation)	MS2	0.369526	25.755	28.6656	11893	WT_S_5min_4.raw		1.03	0.003206	0.02727	172149328	28.62
		High	Sequest HT (A2)	Unambiguous	[K].AGIFQSAK.[-]		Q9CPQ1	Q9CPQ1	0	2	0.2615	0	1	1	411.229	821.451	821.452	-0.36	-0.00015	HCD (High Energy Collision Dissociation)	MS2	0.157238	16.819	28.6929	10302	WT_P_10min_3.raw		0.65	0.004076	0.03428	198774512	28.69
		High	Sequest HT (A2)	Unambiguous	[K].AGIFQSAK.[-]		Q9CPQ1	Q9CPQ1	0	2	0.1417	0	1	1	411.23	821.452	821.452	0.5	0.00021	HCD (High Energy Collision Dissociation)	MS2	0	50	28.3832	10866	WT_P_10min_2.raw		1.2	0.00445	0.03689	249999008	28.54
		High	Sequest HT (A2)	Unambiguous	[K].AGIFQSAK.[-]		Q9CPQ1	Q9CPQ1	0	2	0.0714	0	1	1	411.23	821.452	821.452	1.06	0.00043	HCD (High Energy Collision Dissociation)	MS2	0.41234	10.634	28.3065	11607	WT_P_20min.raw		0.7	0.004758	0.03951	313332864	28.3
		High	Sequest HT (A2)	Unambiguous	[K].AGIFQSAK.[-]		Q9CPQ1	Q9CPQ1	0	2	0.2396	0	1	1	411.23	821.452	821.452	0.26	0.00011	HCD (High Energy Collision Dissociation)	MS2	1.601	50	28.4284	12096	WT_S_30min_2.raw		0.96	0.005046	0.0414	238800048	28.58
		High	Sequest HT (A2)	Unambiguous	[K].AGIFQSAK.[-]		Q9CPQ1	Q9CPQ1	0	2	0.2774	0	1	1	411.229	821.452	821.452	0.02	1e-05	HCD (High Energy Collision Dissociation)	MS2	0.343029	14.908	28.6133	12000	WT_S_20min_3.raw		1.37	0.005968	0.04749	258006976	28.55
		High	Sequest HT (A2)	Unambiguous	[K].AGIFQSAK.[-]		Q9CPQ1	Q9CPQ1	0	2	0.4514	0	1	1	411.229	821.452	821.452	-0.08	-3e-05	HCD (High Energy Collision Dissociation)	MS2	0.446653	39.921	28.5819	10749	WT_S_10min_3.raw		1.44	0.006822	0.0538	116889888	28.52
		High	Sequest HT (A2)	Unambiguous	[K].AGIFQSAK.[-]		Q9CPQ1	Q9CPQ1	0	2	0.1647	0	1	1	411.229	821.451	821.452	-0.27	-0.00011	HCD (High Energy Collision Dissociation)	MS2	4.45356	50	28.2083	11746	WT_S_20min.raw		0.85	0.007041	0.05566	263678688	28.36
		High	Sequest HT (A2)	Unambiguous	[K].AGIFQSAK.[-]		Q9CPQ1	Q9CPQ1	0	1	0.4602	0	1	1	821.451	821.451	821.452	-0.33	-0.00027	HCD (High Energy Collision Dissociation)	MS2	0	50	28.5721	11465	WT_P_30min_3.raw		1.13	0.007689	0.0604	113060064	28.49
		High	Sequest HT (A2)	Unambiguous	[K].AGIFQSAK.[-]		Q9CPQ1	Q9CPQ1	0	2	0.2442	0	1	1	411.23	821.452	821.452	0.26	0.00011	HCD (High Energy Collision Dissociation)	MS2	0	50	28.5992	11705	WT_S_5min.raw		0.86	0.008894	0.06997	141600432	28.48
		High	Sequest HT (A2)	Unambiguous	[K].AGIFQSAK.[-]		Q9CPQ1	Q9CPQ1	0	1	0.2887	0	1	1	821.451	821.451	821.452	-0.34	-0.00028	HCD (High Energy Collision Dissociation)	MS2	0	50	28.4622	11927	WT_S_20min_3.raw		1.42	0.009221	0.07321	144774976	28.56
Master Protein	Q3TK29	Putative uncharacterized protein OS=Mus musculus GN=Trap1 PE=2 SV=1	8	4	74	3	706	80.1	60.4	3650336	2.41841e+06	1.37478e+06	1.04175e+06	1.47425e+06	1.17435e+06	1.57747e+06	525321	1.13837e+06	487275	2.01399e+06	869868	3.47785e+07	18904146	26432341	1.90929e+07	1.98033e+07	19346367	35378415	2.45216e+07	29041617	2.30961e+07	3.40813e+07	3.10085e+07
	Confidence	Annotated Sequence	Modifications	Qvality PEP	Qvality q-value	# PSMs	Master Protein Accessions	Positions in Master Proteins	# Missed Cleavages	Theo. MH+ [Da]	Abundance: F397: Sample, P, 175 Timed, KCl, WT, 5min	Abundance: F445: Sample, P, 175 Timed, KCl, WT, 5min	Abundance: F461: Sample, P, 175 Timed, KCl, WT, 5min	Abundance: F398: Sample, P, 175 Timed, KCl, WT, 10min	Abundance: F430: Sample, P, 175 Timed, KCl, WT, 10min	Abundance: F446: Sample, P, 175 Timed, KCl, WT, 10min	Abundance: F399: Sample, P, 175 Timed, KCl, WT, 20min	Abundance: F431: Sample, P, 175 Timed, KCl, WT, 20min	Abundance: F447: Sample, P, 175 Timed, KCl, WT, 20min	Abundance: F400: Sample, P, 175 Timed, KCl, WT, 30min	Abundance: F432: Sample, P, 175 Timed, KCl, WT, 30min	Abundance: F448: Sample, P, 175 Timed, KCl, WT, 30min	Abundance: F401: Sample, S, 175 Timed, KCl, WT, 5min	Abundance: F449: Sample, S, 175 Timed, KCl, WT, 5min	Abundance: F463: Sample, S, 175 Timed, KCl, WT, 5min	Abundance: F402: Sample, S, 175 Timed, KCl, WT, 10min	Abundance: F434: Sample, S, 175 Timed, KCl, WT, 10min	Abundance: F450: Sample, S, 175 Timed, KCl, WT, 10min	Abundance: F403: Sample, S, 175 Timed, KCl, WT, 20min	Abundance: F435: Sample, S, 175 Timed, KCl, WT, 20min	Abundance: F451: Sample, S, 175 Timed, KCl, WT, 20min	Abundance: F404: Sample, S, 175 Timed, KCl, WT, 30min	Abundance: F436: Sample, S, 175 Timed, KCl, WT, 30min	Abundance: F452: Sample, S, 175 Timed, KCl, WT, 30min	Confidence (by Search Engine): Sequest HT	Percolator q-Value (by Search Engine): Sequest HT	Percolator PEP (by Search Engine): Sequest HT	XCorr (by Search Engine): Sequest HT	Top Apex RT [min]	Sequence in Protein	Positions in Protein	Peptide Group Modifications in Protein	Quan Usage
	High	[R].GVVDSEDIPLNLSR.[E]		2.8517e-07	0	86	Q3UIF3; P11499; Q3TK29	Q3UIF3 [388-401]; P11499 [379-392]; Q3TK29 [391-404]	0	1513.79	29910136	24145816	20178522	11581323	16175874	14954966	18128154	7873332	19591028	11235600	24713056	11198478	139951744	69089368	107029192	75639944	69856912	72930272	139905648	100636488	117167744	105465432	152899408	134494064	High	0	1.894e-10	3.09	52.56	R.GVVDSEDIPLNLSR.E	[391-404]		Not Used
		Confidence	Identifying Node	PSM Ambiguity	Annotated Sequence	Modifications	Master Protein Accessions	Protein Accessions	# Missed Cleavages	Charge	DeltaScore	DeltaCn	Rank	Search Engine Rank	m/z [Da]	MH+ [Da]	Theo. MH+ [Da]	DeltaM [ppm]	Deltam/z [Da]	Activation Type	MS Order	Isolation Interference [%]	Ion Inject Time [ms]	RT [min]	First Scan	Spectrum File	Quan Info	XCorr	Percolator q-Value	Percolator PEP	Precursor Abundance	Apex RT [min]
		High	Sequest HT (A2)	Unambiguous	[R].GVVDSEDLPLNISR.[E]		Q3UIF3; P11499	Q3TKB9; Q80Y52; Q3TJU7; Q811H6; Q3TKA2; Q80YC2; E9Q3D6; Q3UIF3; A0PJ91; P11499; Q3TKG0; Q8C5U3	0	2		0	1	2	757.397	1513.79	1513.79	0.44	0.00033	HCD (High Energy Collision Dissociation)	MS2	20.2872	50	52.3807	21180	WT_S_10min_3.raw		1.89	0	0.0001984	72930272	52.45
		High	Sequest HT (A2)	Unambiguous	[R].GVVDSEDIPLNLSR.[E]		Q3TK29	Q3TSG8; Q922R9; Q3UPJ8; Q9CQN1; Q3TK29; Q922Z3	0	2	0	0	1	1	757.397	1513.79	1513.79	0.44	0.00033	HCD (High Energy Collision Dissociation)	MS2	20.2872	50	52.3807	21180	WT_S_10min_3.raw		1.89	0	0.0001984	72930272	52.45
		High	Sequest HT (A2)	Unambiguous	[R].GVVDSEDLPLNISR.[E]		Q3UIF3; P11499	Q3TKB9; Q80Y52; Q3TJU7; Q811H6; Q3TKA2; Q80YC2; E9Q3D6; Q3UIF3; A0PJ91; P11499; Q3TKG0; Q8C5U3	0	2		0	1	2	757.397	1513.79	1513.79	0.44	0.00033	HCD (High Energy Collision Dissociation)	MS2	0	50	52.371	21176	WT_S_10min_3.raw		2.66	0	1.132e-09	72930272	52.45
		High	Sequest HT (A2)	Unambiguous	[R].GVVDSEDIPLNLSR.[E]		Q3TK29	Q3TSG8; Q922R9; Q3UPJ8; Q9CQN1; Q3TK29; Q922Z3	0	2	0	0	1	1	757.397	1513.79	1513.79	0.44	0.00033	HCD (High Energy Collision Dissociation)	MS2	0	50	52.371	21176	WT_S_10min_3.raw		2.66	0	1.132e-09	72930272	52.45
		High	Sequest HT (A2)	Unambiguous	[R].GVVDSEDLPLNISR.[E]		Q3UIF3; P11499	Q3TKB9; Q80Y52; Q3TJU7; Q811H6; Q3TKA2; Q80YC2; E9Q3D6; Q3UIF3; A0PJ91; P11499; Q3TKG0; Q8C5U3	0	2	0	0	1	1	757.396	1513.78	1513.79	-1.02	-0.00077	HCD (High Energy Collision Dissociation)	MS2	0	50	52.7451	23716	WT_S_20min.raw		1.69	0	1.107e-07	139905648	52.64
		High	Sequest HT (A2)	Unambiguous	[R].GVVDSEDIPLNLSR.[E]		Q3TK29	Q3TSG8; Q922R9; Q3UPJ8; Q9CQN1; Q3TK29; Q922Z3	0	2		0	1	2	757.396	1513.78	1513.79	-1.02	-0.00077	HCD (High Energy Collision Dissociation)	MS2	0	50	52.7451	23716	WT_S_20min.raw		1.69	0	1.107e-07	139905648	52.64
		High	Sequest HT (A2)	Unambiguous	[R].GVVDSEDIPLNLSR.[E]		Q3TK29	Q3TSG8; Q922R9; Q3UPJ8; Q9CQN1; Q3TK29; Q922Z3	0	2		0	1	2	757.396	1513.78	1513.79	-0.78	-0.00059	HCD (High Energy Collision Dissociation)	MS2	13.3697	50	52.664	23677	WT_S_20min.raw		2.57	0	2.897e-08	139905648	52.64
		High	Sequest HT (A2)	Unambiguous	[R].GVVDSEDLPLNISR.[E]		Q3UIF3; P11499	Q3TKB9; Q80Y52; Q3TJU7; Q811H6; Q3TKA2; Q80YC2; E9Q3D6; Q3UIF3; A0PJ91; P11499; Q3TKG0; Q8C5U3	0	2	0	0	1	1	757.396	1513.78	1513.79	-0.78	-0.00059	HCD (High Energy Collision Dissociation)	MS2	13.3697	50	52.664	23677	WT_S_20min.raw		2.57	0	2.897e-08	139905648	52.64
		High	Sequest HT (A2)	Unambiguous	[R].GVVDSEDLPLNISR.[E]		Q3UIF3; P11499	Q3TKB9; Q80Y52; Q3TJU7; Q811H6; Q3TKA2; Q80YC2; E9Q3D6; Q3UIF3; A0PJ91; P11499; Q3TKG0; Q8C5U3	0	2	0	0	1	1	757.396	1513.78	1513.79	-0.76	-0.00058	HCD (High Energy Collision Dissociation)	MS2	2.10512	50	52.7265	22688	WT_S_30min.raw		1.68	0	3.696e-07	105465432	52.61
		High	Sequest HT (A2)	Unambiguous	[R].GVVDSEDIPLNLSR.[E]		Q3TK29	Q3TSG8; Q922R9; Q3UPJ8; Q9CQN1; Q3TK29; Q922Z3	0	2		0	1	2	757.396	1513.78	1513.79	-0.76	-0.00058	HCD (High Energy Collision Dissociation)	MS2	2.10512	50	52.7265	22688	WT_S_30min.raw		1.68	0	3.696e-07	105465432	52.61
		High	Sequest HT (A2)	Unambiguous	[R].GVVDSEDIPLNLSR.[E]		Q3TK29	Q3TSG8; Q922R9; Q3UPJ8; Q9CQN1; Q3TK29; Q922Z3	0	2		0	1	2	757.396	1513.79	1513.79	0.03	2e-05	HCD (High Energy Collision Dissociation)	MS2	13.9591	50	52.5977	22630	WT_S_30min.raw		2.38	0	2.183e-09	105465432	52.61
		High	Sequest HT (A2)	Unambiguous	[R].GVVDSEDIPLNLSR.[E]		Q3TK29	Q3TSG8; Q922R9; Q3UPJ8; Q9CQN1; Q3TK29; Q922Z3	0	2	0	0	1	1	757.396	1513.79	1513.79	-0.23	-0.00017	HCD (High Energy Collision Dissociation)	MS2	2.135	50	52.4575	22567	WT_S_30min.raw		2.26	0	2.928e-07	105465432	52.61
		High	Sequest HT (A2)	Unambiguous	[R].GVVDSEDLPLNISR.[E]		Q3UIF3; P11499	Q3TKB9; Q80Y52; Q3TJU7; Q811H6; Q3TKA2; Q80YC2; E9Q3D6; Q3UIF3; A0PJ91; P11499; Q3TKG0; Q8C5U3	0	2		0	1	2	757.396	1513.79	1513.79	-0.23	-0.00017	HCD (High Energy Collision Dissociation)	MS2	2.135	50	52.4575	22567	WT_S_30min.raw		2.26	0	2.928e-07	105465432	52.61
		High	Sequest HT (A2)	Unambiguous	[R].GVVDSEDLPLNISR.[E]		Q3UIF3; P11499	Q3TKB9; Q80Y52; Q3TJU7; Q811H6; Q3TKA2; Q80YC2; E9Q3D6; Q3UIF3; A0PJ91; P11499; Q3TKG0; Q8C5U3	0	2	0	0	1	1	757.396	1513.79	1513.79	0.03	2e-05	HCD (High Energy Collision Dissociation)	MS2	13.9591	50	52.5977	22630	WT_S_30min.raw		2.38	0	2.183e-09	105465432	52.61
		High	Sequest HT (A2)	Unambiguous	[R].GVVDSEDIPLNLSR.[E]		Q3TK29	Q3TSG8; Q922R9; Q3UPJ8; Q9CQN1; Q3TK29; Q922Z3	0	2		0	1	2	757.396	1513.79	1513.79	-0.1	-7e-05	HCD (High Energy Collision Dissociation)	MS2	0	50	52.5049	23512	WT_S_20min_3.raw		2.27	0	1.406e-07	117167744	52.61
		High	Sequest HT (A2)	Unambiguous	[R].GVVDSEDLPLNISR.[E]		Q3UIF3; P11499	Q3TKB9; Q80Y52; Q3TJU7; Q811H6; Q3TKA2; Q80YC2; E9Q3D6; Q3UIF3; A0PJ91; P11499; Q3TKG0; Q8C5U3	0	2	0	0	1	1	757.396	1513.79	1513.79	-0.1	-7e-05	HCD (High Energy Collision Dissociation)	MS2	0	50	52.5049	23512	WT_S_20min_3.raw		2.27	0	1.406e-07	117167744	52.61
		High	Sequest HT (A2)	Unambiguous	[R].GVVDSEDIPLNLSR.[E]		Q3TK29	Q3TSG8; Q922R9; Q3UPJ8; Q9CQN1; Q3TK29; Q922Z3	0	2		0	1	2	757.396	1513.78	1513.79	-1.06	-0.00081	HCD (High Energy Collision Dissociation)	MS2	13.3409	50	52.7627	23632	WT_S_20min_3.raw		1.73	0	1.666e-06	117167744	52.61
		High	Sequest HT (A2)	Unambiguous	[R].GVVDSEDLPLNISR.[E]		Q3UIF3; P11499	Q3TKB9; Q80Y52; Q3TJU7; Q811H6; Q3TKA2; Q80YC2; E9Q3D6; Q3UIF3; A0PJ91; P11499; Q3TKG0; Q8C5U3	0	2	0	0	1	1	757.396	1513.78	1513.79	-1.06	-0.00081	HCD (High Energy Collision Dissociation)	MS2	13.3409	50	52.7627	23632	WT_S_20min_3.raw		1.73	0	1.666e-06	117167744	52.61
		High	Sequest HT (A2)	Unambiguous	[R].GVVDSEDIPLNLSR.[E]		Q3TK29	Q3TSG8; Q922R9; Q3UPJ8; Q9CQN1; Q3TK29; Q922Z3	0	2	0	0	1	1	757.396	1513.78	1513.79	-0.63	-0.00048	HCD (High Energy Collision Dissociation)	MS2	0	50	52.5017	23093	WT_S_20min_2.raw		2.73	0	1.282e-09	100636488	52.56
		High	Sequest HT (A2)	Unambiguous	[R].GVVDSEDLPLNISR.[E]		Q3UIF3; P11499	Q3TKB9; Q80Y52; Q3TJU7; Q811H6; Q3TKA2; Q80YC2; E9Q3D6; Q3UIF3; A0PJ91; P11499; Q3TKG0; Q8C5U3	0	2		0	1	2	757.396	1513.78	1513.79	-0.63	-0.00048	HCD (High Energy Collision Dissociation)	MS2	0	50	52.5017	23093	WT_S_20min_2.raw		2.73	0	1.282e-09	100636488	52.56
		High	Sequest HT (A2)	Unambiguous	[R].GVVDSEDIPLNLSR.[E]		Q3TK29	Q3TSG8; Q922R9; Q3UPJ8; Q9CQN1; Q3TK29; Q922Z3	0	2	0	0	1	1	757.396	1513.78	1513.79	-0.47	-0.00036	HCD (High Energy Collision Dissociation)	MS2	15.5189	50	52.5398	23109	WT_S_20min_2.raw		2.55	0	7.926e-09	100636488	52.56
		High	Sequest HT (A2)	Unambiguous	[R].GVVDSEDLPLNISR.[E]		Q3UIF3; P11499	Q3TKB9; Q80Y52; Q3TJU7; Q811H6; Q3TKA2; Q80YC2; E9Q3D6; Q3UIF3; A0PJ91; P11499; Q3TKG0; Q8C5U3	0	2		0	1	2	757.396	1513.78	1513.79	-0.47	-0.00036	HCD (High Energy Collision Dissociation)	MS2	15.5189	50	52.5398	23109	WT_S_20min_2.raw		2.55	0	7.926e-09	100636488	52.56
		High	Sequest HT (A2)	Unambiguous	[R].GVVDSEDIPLNLSR.[E]		Q3TK29	Q3TSG8; Q922R9; Q3UPJ8; Q9CQN1; Q3TK29; Q922Z3	0	2		0	1	2	757.396	1513.78	1513.79	-0.54	-0.00041	HCD (High Energy Collision Dissociation)	MS2	0.485859	50	52.5925	23889	WT_S_30min_2.raw		2.66	0	1.291e-08	152899408	52.5
		High	Sequest HT (A2)	Unambiguous	[R].GVVDSEDLPLNISR.[E]		Q3UIF3; P11499	Q3TKB9; Q80Y52; Q3TJU7; Q811H6; Q3TKA2; Q80YC2; E9Q3D6; Q3UIF3; A0PJ91; P11499; Q3TKG0; Q8C5U3	0	2	0	0	1	1	757.396	1513.78	1513.79	-0.47	-0.00035	HCD (High Energy Collision Dissociation)	MS2	20.8984	50	52.4643	23827	WT_S_30min_2.raw		2.94	0	7.291e-08	152899408	52.5
		High	Sequest HT (A2)	Unambiguous	[R].GVVDSEDIPLNLSR.[E]		Q3TK29	Q3TSG8; Q922R9; Q3UPJ8; Q9CQN1; Q3TK29; Q922Z3	0	2		0	1	2	757.396	1513.78	1513.79	-0.47	-0.00035	HCD (High Energy Collision Dissociation)	MS2	20.8984	50	52.4643	23827	WT_S_30min_2.raw		2.94	0	7.291e-08	152899408	52.5
		High	Sequest HT (A2)	Unambiguous	[R].GVVDSEDLPLNISR.[E]		Q3UIF3; P11499	Q3TKB9; Q80Y52; Q3TJU7; Q811H6; Q3TKA2; Q80YC2; E9Q3D6; Q3UIF3; A0PJ91; P11499; Q3TKG0; Q8C5U3	0	2	0	0	1	1	757.396	1513.78	1513.79	-0.47	-0.00035	HCD (High Energy Collision Dissociation)	MS2	20.8984	50	52.4685	23830	WT_S_30min_2.raw		2.68	0	2.548e-07	152899408	52.5
		High	Sequest HT (A2)	Unambiguous	[R].GVVDSEDIPLNLSR.[E]		Q3TK29	Q3TSG8; Q922R9; Q3UPJ8; Q9CQN1; Q3TK29; Q922Z3	0	2		0	1	2	757.396	1513.78	1513.79	-0.47	-0.00035	HCD (High Energy Collision Dissociation)	MS2	20.8984	50	52.4685	23830	WT_S_30min_2.raw		2.68	0	2.548e-07	152899408	52.5
		High	Sequest HT (A2)	Unambiguous	[R].GVVDSEDLPLNISR.[E]		Q3UIF3; P11499	Q3TKB9; Q80Y52; Q3TJU7; Q811H6; Q3TKA2; Q80YC2; E9Q3D6; Q3UIF3; A0PJ91; P11499; Q3TKG0; Q8C5U3	0	2	0	0	1	1	757.396	1513.78	1513.79	-0.54	-0.00041	HCD (High Energy Collision Dissociation)	MS2	0.485859	50	52.5925	23889	WT_S_30min_2.raw		2.66	0	1.291e-08	152899408	52.5
		High	Sequest HT (A2)	Unambiguous	[R].GVVDSEDLPLNISR.[E]		Q3UIF3; P11499	Q3TKB9; Q80Y52; Q3TJU7; Q811H6; Q3TKA2; Q80YC2; E9Q3D6; Q3UIF3; A0PJ91; P11499; Q3TKG0; Q8C5U3	0	2		0	1	2	757.396	1513.79	1513.79	-0.05	-3e-05	HCD (High Energy Collision Dissociation)	MS2	0	50	52.3851	20692	WT_S_5min_3.raw		2.77	0	9.906e-10	69089368	52.47
		High	Sequest HT (A2)	Unambiguous	[R].GVVDSEDIPLNLSR.[E]		Q3TK29	Q3TSG8; Q922R9; Q3UPJ8; Q9CQN1; Q3TK29; Q922Z3	0	2	0	0	1	1	757.396	1513.79	1513.79	-0.05	-3e-05	HCD (High Energy Collision Dissociation)	MS2	0	50	52.3851	20692	WT_S_5min_3.raw		2.77	0	9.906e-10	69089368	52.47
		High	Sequest HT (A2)	Unambiguous	[R].GVVDSEDLPLNISR.[E]		Q3UIF3; P11499	Q3TKB9; Q80Y52; Q3TJU7; Q811H6; Q3TKA2; Q80YC2; E9Q3D6; Q3UIF3; A0PJ91; P11499; Q3TKG0; Q8C5U3	0	2	0	0	1	1	757.397	1513.79	1513.79	0.44	0.00034	HCD (High Energy Collision Dissociation)	MS2	0	50	52.3851	21618	WT_S_10min_2.raw		2.46	0	1.006e-08	69856912	52.47
		High	Sequest HT (A2)	Unambiguous	[R].GVVDSEDIPLNLSR.[E]		Q3TK29	Q3TSG8; Q922R9; Q3UPJ8; Q9CQN1; Q3TK29; Q922Z3	0	2		0	1	2	757.397	1513.79	1513.79	0.44	0.00034	HCD (High Energy Collision Dissociation)	MS2	0	50	52.3851	21618	WT_S_10min_2.raw		2.46	0	1.006e-08	69856912	52.47
		High	Sequest HT (A2)	Unambiguous	[R].GVVDSEDIPLNLSR.[E]		Q3TK29	Q3TSG8; Q922R9; Q3UPJ8; Q9CQN1; Q3TK29; Q922Z3	0	2	0	0	1	1	757.396	1513.79	1513.79	-0.44	-0.00033	HCD (High Energy Collision Dissociation)	MS2	10.8808	50	52.4554	21651	WT_S_10min_2.raw		2.61	0	1.388e-08	69856912	52.47
		High	Sequest HT (A2)	Unambiguous	[R].GVVDSEDLPLNISR.[E]		Q3UIF3; P11499	Q3TKB9; Q80Y52; Q3TJU7; Q811H6; Q3TKA2; Q80YC2; E9Q3D6; Q3UIF3; A0PJ91; P11499; Q3TKG0; Q8C5U3	0	2		0	1	2	757.396	1513.79	1513.79	-0.44	-0.00033	HCD (High Energy Collision Dissociation)	MS2	10.8808	50	52.4554	21651	WT_S_10min_2.raw		2.61	0	1.388e-08	69856912	52.47
		High	Sequest HT (A2)	Unambiguous	[R].GVVDSEDIPLNLSR.[E]		Q3TK29	Q3TSG8; Q922R9; Q3UPJ8; Q9CQN1; Q3TK29; Q922Z3	0	2	0	0	1	1	757.396	1513.78	1513.79	-0.45	-0.00034	HCD (High Energy Collision Dissociation)	MS2	16.2215	50	52.6107	23573	WT_P_5min.raw		0.9	0	0.0001868	29910136	52.72
		High	Sequest HT (A2)	Unambiguous	[R].GVVDSEDLPLNISR.[E]		Q3UIF3; P11499	Q3TKB9; Q80Y52; Q3TJU7; Q811H6; Q3TKA2; Q80YC2; E9Q3D6; Q3UIF3; A0PJ91; P11499; Q3TKG0; Q8C5U3	0	2		0	1	2	757.396	1513.78	1513.79	-0.45	-0.00034	HCD (High Energy Collision Dissociation)	MS2	16.2215	50	52.6107	23573	WT_P_5min.raw		0.9	0	0.0001868	29910136	52.72
		High	Sequest HT (A2)	Unambiguous	[R].GVVDSEDIPLNLSR.[E]		Q3TK29	Q3TSG8; Q922R9; Q3UPJ8; Q9CQN1; Q3TK29; Q922Z3	0	2		0	1	2	757.397	1513.79	1513.79	0.1	8e-05	HCD (High Energy Collision Dissociation)	MS2	0	50	52.5068	20288	WT_P_10min.raw		0.91	0	3.469e-05	11581323	52.55
		High	Sequest HT (A2)	Unambiguous	[R].GVVDSEDLPLNISR.[E]		Q3UIF3; P11499	Q3TKB9; Q80Y52; Q3TJU7; Q811H6; Q3TKA2; Q80YC2; E9Q3D6; Q3UIF3; A0PJ91; P11499; Q3TKG0; Q8C5U3	0	2	0	0	1	1	757.397	1513.79	1513.79	0.1	8e-05	HCD (High Energy Collision Dissociation)	MS2	0	50	52.5068	20288	WT_P_10min.raw		0.91	0	3.469e-05	11581323	52.55
		High	Sequest HT (A2)	Unambiguous	[R].GVVDSEDIPLNLSR.[E]		Q3TK29	Q3TSG8; Q922R9; Q3UPJ8; Q9CQN1; Q3TK29; Q922Z3	0	2		0	1	2	757.396	1513.78	1513.79	-1.19	-0.0009	HCD (High Energy Collision Dissociation)	MS2	38.7086	50	52.6044	23374	WT_S_5min_4.raw		1.24	0	8.824e-05	107029192	52.41
		High	Sequest HT (A2)	Unambiguous	[R].GVVDSEDLPLNISR.[E]		Q3UIF3; P11499	Q3TKB9; Q80Y52; Q3TJU7; Q811H6; Q3TKA2; Q80YC2; E9Q3D6; Q3UIF3; A0PJ91; P11499; Q3TKG0; Q8C5U3	0	2	0	0	1	1	757.396	1513.78	1513.79	-1.19	-0.0009	HCD (High Energy Collision Dissociation)	MS2	38.7086	50	52.6044	23374	WT_S_5min_4.raw		1.24	0	8.824e-05	107029192	52.41
		High	Sequest HT (A2)	Unambiguous	[R].GVVDSEDIPLNLSR.[E]		Q3TK29	Q3TSG8; Q922R9; Q3UPJ8; Q9CQN1; Q3TK29; Q922Z3	0	2	0	0	1	1	757.396	1513.79	1513.79	-0.09	-7e-05	HCD (High Energy Collision Dissociation)	MS2	0.787759	50	52.3437	23250	WT_S_5min_4.raw		3.09	0	1.894e-10	107029192	52.41
		High	Sequest HT (A2)	Unambiguous	[R].GVVDSEDLPLNISR.[E]		Q3UIF3; P11499	Q3TKB9; Q80Y52; Q3TJU7; Q811H6; Q3TKA2; Q80YC2; E9Q3D6; Q3UIF3; A0PJ91; P11499; Q3TKG0; Q8C5U3	0	2	0	0	1	1	757.397	1513.79	1513.79	0.15	0.00011	HCD (High Energy Collision Dissociation)	MS2	14.8413	50	52.3548	23255	WT_S_5min_4.raw		1.99	0	3.88e-05	107029192	52.41
		High	Sequest HT (A2)	Unambiguous	[R].GVVDSEDLPLNISR.[E]		Q3UIF3; P11499	Q3TKB9; Q80Y52; Q3TJU7; Q811H6; Q3TKA2; Q80YC2; E9Q3D6; Q3UIF3; A0PJ91; P11499; Q3TKG0; Q8C5U3	0	2		0	1	2	757.396	1513.79	1513.79	-0.09	-7e-05	HCD (High Energy Collision Dissociation)	MS2	0.787759	50	52.3437	23250	WT_S_5min_4.raw		3.09	0	1.894e-10	107029192	52.41
		High	Sequest HT (A2)	Unambiguous	[R].GVVDSEDIPLNLSR.[E]		Q3TK29	Q3TSG8; Q922R9; Q3UPJ8; Q9CQN1; Q3TK29; Q922Z3	0	2		0	1	2	757.397	1513.79	1513.79	0.15	0.00011	HCD (High Energy Collision Dissociation)	MS2	14.8413	50	52.3548	23255	WT_S_5min_4.raw		1.99	0	3.88e-05	107029192	52.41
		High	Sequest HT (A2)	Unambiguous	[R].GVVDSEDLPLNISR.[E]		Q3UIF3; P11499	Q3TKB9; Q80Y52; Q3TJU7; Q811H6; Q3TKA2; Q80YC2; E9Q3D6; Q3UIF3; A0PJ91; P11499; Q3TKG0; Q8C5U3	0	2		0	1	2	757.396	1513.78	1513.79	-0.47	-0.00035	HCD (High Energy Collision Dissociation)	MS2	19.7029	50	52.4117	23582	WT_S_30min_3.raw		2.56	0	6.096e-09	134494064	52.46
		High	Sequest HT (A2)	Unambiguous	[R].GVVDSEDIPLNLSR.[E]		Q3TK29	Q3TSG8; Q922R9; Q3UPJ8; Q9CQN1; Q3TK29; Q922Z3	0	2	0	0	1	1	757.396	1513.78	1513.79	-0.47	-0.00035	HCD (High Energy Collision Dissociation)	MS2	19.7029	50	52.4117	23582	WT_S_30min_3.raw		2.56	0	6.096e-09	134494064	52.46
		High	Sequest HT (A2)	Unambiguous	[R].GVVDSEDLPLNISR.[E]		Q3UIF3; P11499	Q3TKB9; Q80Y52; Q3TJU7; Q811H6; Q3TKA2; Q80YC2; E9Q3D6; Q3UIF3; A0PJ91; P11499; Q3TKG0; Q8C5U3	0	2		0	1	2	757.396	1513.78	1513.79	-0.78	-0.00059	HCD (High Energy Collision Dissociation)	MS2	1.44978	50	52.5775	23659	WT_S_30min_3.raw		2.95	0	5.622e-11	134494064	52.46
		High	Sequest HT (A2)	Unambiguous	[R].GVVDSEDIPLNLSR.[E]		Q3TK29	Q3TSG8; Q922R9; Q3UPJ8; Q9CQN1; Q3TK29; Q922Z3	0	2	0	0	1	1	757.396	1513.78	1513.79	-0.78	-0.00059	HCD (High Energy Collision Dissociation)	MS2	1.44978	50	52.5775	23659	WT_S_30min_3.raw		2.95	0	5.622e-11	134494064	52.46
		High	Sequest HT (A2)	Unambiguous	[R].GVVDSEDLPLNISR.[E]		Q3UIF3; P11499	Q3TKB9; Q80Y52; Q3TJU7; Q811H6; Q3TKA2; Q80YC2; E9Q3D6; Q3UIF3; A0PJ91; P11499; Q3TKG0; Q8C5U3	0	2	0	0	1	1	757.397	1513.79	1513.79	0.09	7e-05	HCD (High Energy Collision Dissociation)	MS2	0	50	52.3247	23539	WT_S_30min_3.raw		1.94	0	1.157e-06	134494064	52.46
		High	Sequest HT (A2)	Unambiguous	[R].GVVDSEDIPLNLSR.[E]		Q3TK29	Q3TSG8; Q922R9; Q3UPJ8; Q9CQN1; Q3TK29; Q922Z3	0	2		0	1	2	757.397	1513.79	1513.79	0.09	7e-05	HCD (High Energy Collision Dissociation)	MS2	0	50	52.3247	23539	WT_S_30min_3.raw		1.94	0	1.157e-06	134494064	52.46
		High	Sequest HT (A2)	Unambiguous	[R].GVVDSEDIPLNLSR.[E]		Q3TK29	Q3TSG8; Q922R9; Q3UPJ8; Q9CQN1; Q3TK29; Q922Z3	0	2		0	1	2	757.396	1513.78	1513.79	-0.93	-0.0007	HCD (High Energy Collision Dissociation)	MS2	0.624784	50	52.7006	23384	WT_S_5min.raw		2.48	0	1.863e-10	139951744	52.59
		High	Sequest HT (A2)	Unambiguous	[R].GVVDSEDLPLNISR.[E]		Q3UIF3; P11499	Q3TKB9; Q80Y52; Q3TJU7; Q811H6; Q3TKA2; Q80YC2; E9Q3D6; Q3UIF3; A0PJ91; P11499; Q3TKG0; Q8C5U3	0	2	0	0	1	1	757.396	1513.78	1513.79	-0.93	-0.0007	HCD (High Energy Collision Dissociation)	MS2	0.624784	50	52.7006	23384	WT_S_5min.raw		2.48	0	1.863e-10	139951744	52.59
		High	Sequest HT (A2)	Unambiguous	[R].GVVDSEDIPLNLSR.[E]		Q3TK29	Q3TSG8; Q922R9; Q3UPJ8; Q9CQN1; Q3TK29; Q922Z3	0	2		0	1	2	757.396	1513.78	1513.79	-0.79	-0.0006	HCD (High Energy Collision Dissociation)	MS2	1.74318	50	52.4386	23261	WT_S_5min.raw		1.48	0	7.432e-07	139951744	52.59
		High	Sequest HT (A2)	Unambiguous	[R].GVVDSEDLPLNISR.[E]		Q3UIF3; P11499	Q3TKB9; Q80Y52; Q3TJU7; Q811H6; Q3TKA2; Q80YC2; E9Q3D6; Q3UIF3; A0PJ91; P11499; Q3TKG0; Q8C5U3	0	2	0	0	1	1	757.396	1513.78	1513.79	-0.79	-0.0006	HCD (High Energy Collision Dissociation)	MS2	1.74318	50	52.4386	23261	WT_S_5min.raw		1.48	0	7.432e-07	139951744	52.59
		High	Sequest HT (A2)	Unambiguous	[R].GVVDSEDLPLNISR.[E]		Q3UIF3; P11499	Q3TKB9; Q80Y52; Q3TJU7; Q811H6; Q3TKA2; Q80YC2; E9Q3D6; Q3UIF3; A0PJ91; P11499; Q3TKG0; Q8C5U3	0	2	0	0	1	1	757.396	1513.78	1513.79	-0.53	-0.0004	HCD (High Energy Collision Dissociation)	MS2	13.9534	50	52.5798	23325	WT_S_5min.raw		2.52	0	1.266e-06	139951744	52.59
		High	Sequest HT (A2)	Unambiguous	[R].GVVDSEDIPLNLSR.[E]		Q3TK29	Q3TSG8; Q922R9; Q3UPJ8; Q9CQN1; Q3TK29; Q922Z3	0	2		0	1	2	757.396	1513.78	1513.79	-0.53	-0.0004	HCD (High Energy Collision Dissociation)	MS2	13.9534	50	52.5798	23325	WT_S_5min.raw		2.52	0	1.266e-06	139951744	52.59
		High	Sequest HT (A2)	Unambiguous	[R].GVVDSEDIPLNLSR.[E]		Q3TK29	Q3TSG8; Q922R9; Q3UPJ8; Q9CQN1; Q3TK29; Q922Z3	0	2	0	0	1	1	757.396	1513.79	1513.79	-0.23	-0.00018	HCD (High Energy Collision Dissociation)	MS2	9.66034	50	52.5259	21042	WT_S_10min.raw		2.34	0	1.97e-06	75639944	52.52
		High	Sequest HT (A2)	Unambiguous	[R].GVVDSEDLPLNISR.[E]		Q3UIF3; P11499	Q3TKB9; Q80Y52; Q3TJU7; Q811H6; Q3TKA2; Q80YC2; E9Q3D6; Q3UIF3; A0PJ91; P11499; Q3TKG0; Q8C5U3	0	2		0	1	2	757.396	1513.79	1513.79	-0.23	-0.00018	HCD (High Energy Collision Dissociation)	MS2	9.66034	50	52.5259	21042	WT_S_10min.raw		2.34	0	1.97e-06	75639944	52.52
		High	Sequest HT (A2)	Unambiguous	[R].GVVDSEDLPLNISR.[E]		Q3UIF3; P11499	Q3TKB9; Q80Y52; Q3TJU7; Q811H6; Q3TKA2; Q80YC2; E9Q3D6; Q3UIF3; A0PJ91; P11499; Q3TKG0; Q8C5U3	0	2	0	0	1	1	757.396	1513.78	1513.79	-0.63	-0.00048	HCD (High Energy Collision Dissociation)	MS2	6.70167	50	52.644	21095	WT_S_10min.raw		1.32	0	1.38e-06	75639944	52.52
		High	Sequest HT (A2)	Unambiguous	[R].GVVDSEDIPLNLSR.[E]		Q3TK29	Q3TSG8; Q922R9; Q3UPJ8; Q9CQN1; Q3TK29; Q922Z3	0	2		0	1	2	757.396	1513.78	1513.79	-0.63	-0.00048	HCD (High Energy Collision Dissociation)	MS2	6.70167	50	52.644	21095	WT_S_10min.raw		1.32	0	1.38e-06	75639944	52.52
		High	Sequest HT (A2)	Unambiguous	[R].GVVDSEDLPLNISR.[E]		Q3UIF3; P11499	Q3TKB9; Q80Y52; Q3TJU7; Q811H6; Q3TKA2; Q80YC2; E9Q3D6; Q3UIF3; A0PJ91; P11499; Q3TKG0; Q8C5U3	0	2		0	1	2	757.396	1513.78	1513.79	-1.06	-0.0008	HCD (High Energy Collision Dissociation)	MS2	0	50	52.6186	23154	WT_P_20min.raw		1.24	1.473e-05	0.0002823	18128154	52.65
		High	Sequest HT (A2)	Unambiguous	[R].GVVDSEDIPLNLSR.[E]		Q3TK29	Q3TSG8; Q922R9; Q3UPJ8; Q9CQN1; Q3TK29; Q922Z3	0	2	0	0	1	1	757.396	1513.78	1513.79	-1.06	-0.0008	HCD (High Energy Collision Dissociation)	MS2	0	50	52.6186	23154	WT_P_20min.raw		1.24	1.473e-05	0.0002823	18128154	52.65
		High	Sequest HT (A2)	Unambiguous	[R].GVVDSEDIPLNLSR.[E]		Q3TK29	Q3TSG8; Q922R9; Q3UPJ8; Q9CQN1; Q3TK29; Q922Z3	0	2	0	0	1	1	757.395	1513.78	1513.79	-1.6	-0.00121	HCD (High Energy Collision Dissociation)	MS2	0	50	52.4544	22987	WT_P_5min_4.raw		1.02	0.0001163	0.001042	20178522	52.49
		High	Sequest HT (A2)	Unambiguous	[R].GVVDSEDLPLNISR.[E]		Q3UIF3; P11499	Q3TKB9; Q80Y52; Q3TJU7; Q811H6; Q3TKA2; Q80YC2; E9Q3D6; Q3UIF3; A0PJ91; P11499; Q3TKG0; Q8C5U3	0	2		0	1	2	757.395	1513.78	1513.79	-1.6	-0.00121	HCD (High Energy Collision Dissociation)	MS2	0	50	52.4544	22987	WT_P_5min_4.raw		1.02	0.0001163	0.001042	20178522	52.49
		High	Sequest HT (A2)	Unambiguous	[R].GVVDSEDIPLNLSR.[E]		Q3TK29	Q3TSG8; Q922R9; Q3UPJ8; Q9CQN1; Q3TK29; Q922Z3	0	2	0	0	1	1	757.397	1513.79	1513.79	0.26	0.00019	HCD (High Energy Collision Dissociation)	MS2	5.86451	50	52.3303	23761	WT_S_30min_2.raw		1.57	0.0001796	0.001637	152899408	52.5
		High	Sequest HT (A2)	Unambiguous	[R].GVVDSEDLPLNISR.[E]		Q3UIF3; P11499	Q3TKB9; Q80Y52; Q3TJU7; Q811H6; Q3TKA2; Q80YC2; E9Q3D6; Q3UIF3; A0PJ91; P11499; Q3TKG0; Q8C5U3	0	2		0	1	2	757.397	1513.79	1513.79	0.26	0.00019	HCD (High Energy Collision Dissociation)	MS2	5.86451	50	52.3303	23761	WT_S_30min_2.raw		1.57	0.0001796	0.001637	152899408	52.5
		High	Sequest HT (A2)	Unambiguous	[R].GVVDSEDIPLNLSR.[E]		Q3TK29	Q3TSG8; Q922R9; Q3UPJ8; Q9CQN1; Q3TK29; Q922Z3	0	2		0	1	2	757.397	1513.79	1513.79	0.44	0.00033	HCD (High Energy Collision Dissociation)	MS2	30.5787	50	52.3793	21179	WT_S_10min_3.raw		1.59	0.0002872	0.00241	72930272	52.45
		High	Sequest HT (A2)	Unambiguous	[R].GVVDSEDLPLNISR.[E]		Q3UIF3; P11499	Q3TKB9; Q80Y52; Q3TJU7; Q811H6; Q3TKA2; Q80YC2; E9Q3D6; Q3UIF3; A0PJ91; P11499; Q3TKG0; Q8C5U3	0	2	0	0	1	1	757.397	1513.79	1513.79	0.44	0.00033	HCD (High Energy Collision Dissociation)	MS2	30.5787	50	52.3793	21179	WT_S_10min_3.raw		1.59	0.0002872	0.00241	72930272	52.45
		High	Sequest HT (A2)	Unambiguous	[R].GVVDSEDLPLNISR.[E]		Q3UIF3; P11499	Q3TKB9; Q80Y52; Q3TJU7; Q811H6; Q3TKA2; Q80YC2; E9Q3D6; Q3UIF3; A0PJ91; P11499; Q3TKG0; Q8C5U3	0	2	0	0	1	1	757.397	1513.79	1513.79	0.32	0.00024	HCD (High Energy Collision Dissociation)	MS2	12.4076	50	52.6409	20490	WT_P_30min.raw		0.85	0.0002956	0.00253	11235600	52.67
		High	Sequest HT (A2)	Unambiguous	[R].GVVDSEDIPLNLSR.[E]		Q3TK29	Q3TSG8; Q922R9; Q3UPJ8; Q9CQN1; Q3TK29; Q922Z3	0	2		0	1	2	757.397	1513.79	1513.79	0.32	0.00024	HCD (High Energy Collision Dissociation)	MS2	12.4076	50	52.6409	20490	WT_P_30min.raw		0.85	0.0002956	0.00253	11235600	52.67
		High	Sequest HT (A2)	Unambiguous	[R].GVVDSEDIPLNLSR.[E]		Q3TK29	Q3TSG8; Q922R9; Q3UPJ8; Q9CQN1; Q3TK29; Q922Z3	0	2	0	0	1	1	757.397	1513.79	1513.79	0.33	0.00025	HCD (High Energy Collision Dissociation)	MS2	0	50	52.3808	20986	WT_S_10min.raw		1.4	0.0003397	0.003375	75639944	52.52
		High	Sequest HT (A2)	Unambiguous	[R].GVVDSEDLPLNISR.[E]		Q3UIF3; P11499	Q3TKB9; Q80Y52; Q3TJU7; Q811H6; Q3TKA2; Q80YC2; E9Q3D6; Q3UIF3; A0PJ91; P11499; Q3TKG0; Q8C5U3	0	2		0	1	2	757.397	1513.79	1513.79	0.33	0.00025	HCD (High Energy Collision Dissociation)	MS2	0	50	52.3808	20986	WT_S_10min.raw		1.4	0.0003397	0.003375	75639944	52.52
		High	Sequest HT (A2)	Unambiguous	[R].GVVDSEDLPLNISR.[E]		Q3UIF3; P11499	Q3TKB9; Q80Y52; Q3TJU7; Q811H6; Q3TKA2; Q80YC2; E9Q3D6; Q3UIF3; A0PJ91; P11499; Q3TKG0; Q8C5U3	0	2	0	0	1	1	757.397	1513.79	1513.79	0.09	7e-05	HCD (High Energy Collision Dissociation)	MS2	3.26415	50	52.4832	23589	WT_S_20min.raw		1.54	0.0004063	0.004148	139905648	52.64
		High	Sequest HT (A2)	Unambiguous	[R].GVVDSEDIPLNLSR.[E]		Q3TK29	Q3TSG8; Q922R9; Q3UPJ8; Q9CQN1; Q3TK29; Q922Z3	0	2		0	1	2	757.397	1513.79	1513.79	0.09	7e-05	HCD (High Energy Collision Dissociation)	MS2	3.26415	50	52.4832	23589	WT_S_20min.raw		1.54	0.0004063	0.004148	139905648	52.64
		High	Sequest HT (A2)	Unambiguous	[R].GVVDSEDIPLNLSR.[E]		Q3TK29	Q3TSG8; Q922R9; Q3UPJ8; Q9CQN1; Q3TK29; Q922Z3	0	2	0	0	1	1	757.396	1513.79	1513.79	0.03	2e-05	HCD (High Energy Collision Dissociation)	MS2	27.0516	50	52.6019	22633	WT_S_30min.raw		1.5	0.0007728	0.008077	105465432	52.61
		High	Sequest HT (A2)	Unambiguous	[R].GVVDSEDLPLNISR.[E]		Q3UIF3; P11499	Q3TKB9; Q80Y52; Q3TJU7; Q811H6; Q3TKA2; Q80YC2; E9Q3D6; Q3UIF3; A0PJ91; P11499; Q3TKG0; Q8C5U3	0	2		0	1	2	757.396	1513.79	1513.79	0.03	2e-05	HCD (High Energy Collision Dissociation)	MS2	27.0516	50	52.6019	22633	WT_S_30min.raw		1.5	0.0007728	0.008077	105465432	52.61
		High	Sequest HT (A2)	Unambiguous	[R].GVVDSEDLPLNISR.[E]		Q3UIF3; P11499	Q3TKB9; Q80Y52; Q3TJU7; Q811H6; Q3TKA2; Q80YC2; E9Q3D6; Q3UIF3; A0PJ91; P11499; Q3TKG0; Q8C5U3	0	2		0	2	3	757.396	1513.78	1513.79	-0.83	-0.00063	HCD (High Energy Collision Dissociation)	MS2	36.7236	50	52.6346	21290	WT_S_10min_3.raw		0.67	0.0007975	0.008312	72930272	52.45
		High	Sequest HT (A2)	Unambiguous	[R].GVVDSEDIPLNLSR.[E]		Q3TK29	Q3TSG8; Q922R9; Q3UPJ8; Q9CQN1; Q3TK29; Q922Z3	0	2		0	2	2	757.396	1513.78	1513.79	-0.83	-0.00063	HCD (High Energy Collision Dissociation)	MS2	36.7236	50	52.6346	21290	WT_S_10min_3.raw		0.67	0.0007975	0.008312	72930272	52.45
		High	Sequest HT (A2)	Unambiguous	[R].GVVDSEDLPLNISR.[E]		Q3UIF3; P11499	Q3TKB9; Q80Y52; Q3TJU7; Q811H6; Q3TKA2; Q80YC2; E9Q3D6; Q3UIF3; A0PJ91; P11499; Q3TKG0; Q8C5U3	0	2	0	0	1	1	757.396	1513.79	1513.79	-0.29	-0.00022	HCD (High Energy Collision Dissociation)	MS2	0	50	52.5305	21578	WT_P_5min_3.raw		0.82	0.0017	0.01632	24145816	52.59
		High	Sequest HT (A2)	Unambiguous	[R].GVVDSEDIPLNLSR.[E]		Q3TK29	Q3TSG8; Q922R9; Q3UPJ8; Q9CQN1; Q3TK29; Q922Z3	0	2		0	1	2	757.396	1513.79	1513.79	-0.29	-0.00022	HCD (High Energy Collision Dissociation)	MS2	0	50	52.5305	21578	WT_P_5min_3.raw		0.82	0.0017	0.01632	24145816	52.59
		High	Sequest HT (A2)	Unambiguous	[R].GVVDSEDLPLNISR.[E]		Q3UIF3; P11499	Q3TKB9; Q80Y52; Q3TJU7; Q811H6; Q3TKA2; Q80YC2; E9Q3D6; Q3UIF3; A0PJ91; P11499; Q3TKG0; Q8C5U3	0	2		0	1	2	757.396	1513.79	1513.79	-0.23	-0.00017	HCD (High Energy Collision Dissociation)	MS2	2.5529	50	52.5615	21755	WT_P_10min_2.raw		0.44	0.006855	0.05433	16175874	52.61
		High	Sequest HT (A2)	Unambiguous	[R].GVVDSEDIPLNLSR.[E]		Q3TK29	Q3TSG8; Q922R9; Q3UPJ8; Q9CQN1; Q3TK29; Q922Z3	0	2	0	0	1	1	757.396	1513.79	1513.79	-0.23	-0.00017	HCD (High Energy Collision Dissociation)	MS2	2.5529	50	52.5615	21755	WT_P_10min_2.raw		0.44	0.006855	0.05433	16175874	52.61
		High	Sequest HT (A2)	Unambiguous	[R].GVVDSEDIPLNLSR.[E]		Q3TK29	Q3TSG8; Q922R9; Q3UPJ8; Q9CQN1; Q3TK29; Q922Z3	0	2		0	1	2	757.396	1513.78	1513.79	-1	-0.00075	HCD (High Energy Collision Dissociation)	MS2	21.542	50	52.6515	20797	WT_S_5min_3.raw		0.78	0.007059	0.05601	69089368	52.47
		High	Sequest HT (A2)	Unambiguous	[R].GVVDSEDLPLNISR.[E]		Q3UIF3; P11499	Q3TKB9; Q80Y52; Q3TJU7; Q811H6; Q3TKA2; Q80YC2; E9Q3D6; Q3UIF3; A0PJ91; P11499; Q3TKG0; Q8C5U3	0	2	0	0	1	1	757.396	1513.78	1513.79	-1	-0.00075	HCD (High Energy Collision Dissociation)	MS2	21.542	50	52.6515	20797	WT_S_5min_3.raw		0.78	0.007059	0.05601	69089368	52.47
		High	Sequest HT (A2)	Unambiguous	[R].GVVDSEDIPLNLSR.[E]		Q3TK29	Q3TSG8; Q922R9; Q3UPJ8; Q9CQN1; Q3TK29; Q922Z3	0	2		0	1	2	757.396	1513.78	1513.79	-0.75	-0.00057	HCD (High Energy Collision Dissociation)	MS2	44.974	50	52.6439	21735	WT_S_10min_2.raw		0.67	0.009822	0.07787	69856912	52.47
		High	Sequest HT (A2)	Unambiguous	[R].GVVDSEDLPLNISR.[E]		Q3UIF3; P11499	Q3TKB9; Q80Y52; Q3TJU7; Q811H6; Q3TKA2; Q80YC2; E9Q3D6; Q3UIF3; A0PJ91; P11499; Q3TKG0; Q8C5U3	0	2	0	0	1	1	757.396	1513.78	1513.79	-0.75	-0.00057	HCD (High Energy Collision Dissociation)	MS2	44.974	50	52.6439	21735	WT_S_10min_2.raw		0.67	0.009822	0.07787	69856912	52.47
	High	[R].LDTHPAMVTVLEMGAAR.[H]		0.00101612	0	10	Q3TK29	Q3TK29 [605-621]	0	1811.91	1428275	939189		422034	385157	413551	660606		341050	197620	652414	291207	8.09411e+06	4.68333e+06	6273879	4.53988e+06	5.2274e+06	4.66111e+06	8355516	6.29745e+06	6235221	5.34066e+06	7.85605e+06	5.70834e+06	High	0	1.071e-05	1.42	57.85	R.LDTHPAMVTVLEMGAAR.H	[605-621]		Used
		Confidence	Identifying Node	PSM Ambiguity	Annotated Sequence	Modifications	Master Protein Accessions	Protein Accessions	# Missed Cleavages	Charge	DeltaScore	DeltaCn	Rank	Search Engine Rank	m/z [Da]	MH+ [Da]	Theo. MH+ [Da]	DeltaM [ppm]	Deltam/z [Da]	Activation Type	MS Order	Isolation Interference [%]	Ion Inject Time [ms]	RT [min]	First Scan	Spectrum File	Quan Info	XCorr	Percolator q-Value	Percolator PEP	Precursor Abundance	Apex RT [min]
		High	Sequest HT (A2)	Unambiguous	[R].LDTHPAMVTVLEMGAAR.[H]		Q3TK29	Q3TSG8; Q922R9; Q3UPJ8; Q9CQN1; Q3TK29; Q922Z3	0	3	0.3451	0	1	1	604.644	1811.92	1811.91	1.03	0.00062	HCD (High Energy Collision Dissociation)	MS2	25.5975	50	57.7779	25012	WT_S_30min.raw		1.13	0	0.0001734	5.34066e+06	57.8
		High	Sequest HT (A2)	Unambiguous	[R].LDTHPAMVTVLEMGAAR.[H]		Q3TK29	Q3TSG8; Q922R9; Q3UPJ8; Q9CQN1; Q3TK29; Q922Z3	0	3	0.2878	0	1	1	604.642	1811.91	1811.91	-2.15	-0.0013	HCD (High Energy Collision Dissociation)	MS2	11.4201	50	57.8669	26415	WT_S_30min_2.raw		1.39	0	9.14e-05	7.85605e+06	57.92
		High	Sequest HT (A2)	Unambiguous	[R].LDTHPAMVTVLEMGAAR.[H]		Q3TK29	Q3TSG8; Q922R9; Q3UPJ8; Q9CQN1; Q3TK29; Q922Z3	0	3	0.3028	0	1	1	604.643	1811.92	1811.91	0.81	0.00049	HCD (High Energy Collision Dissociation)	MS2	17.4338	50	57.8298	25832	WT_S_5min.raw		1.42	0	1.071e-05	8.09411e+06	57.83
		High	Sequest HT (A2)	Unambiguous	[R].LDTHPAMVTVLEMGAAR.[H]		Q3TK29	Q3TSG8; Q922R9; Q3UPJ8; Q9CQN1; Q3TK29; Q922Z3	0	3	0.2034	0	1	1	604.643	1811.92	1811.91	0.87	0.00052	HCD (High Energy Collision Dissociation)	MS2	35.5886	50	57.7036	26092	WT_S_20min.raw		1.18	1.473e-05	0.0003768	8355516	57.74
		High	Sequest HT (A2)	Unambiguous	[R].LDTHPAMVTVLEMGAAR.[H]		Q3TK29	Q3TSG8; Q922R9; Q3UPJ8; Q9CQN1; Q3TK29; Q922Z3	0	3	0.2385	0	1	1	604.641	1811.91	1811.91	-2.51	-0.00152	HCD (High Energy Collision Dissociation)	MS2	10.1813	50	57.8873	25804	WT_S_5min_4.raw		1.3	6.889e-05	0.0005923	6273879	57.94
		High	Sequest HT (A2)	Unambiguous	[R].LDTHPAMVTVLEMGAAR.[H]		Q3TK29	Q3TSG8; Q922R9; Q3UPJ8; Q9CQN1; Q3TK29; Q922Z3	0	3	0.2449	0	1	1	604.643	1811.91	1811.91	-0.15	-9e-05	HCD (High Energy Collision Dissociation)	MS2	29.3832	50	57.8565	25577	WT_S_20min_2.raw		0.98	6.889e-05	0.0006285	6.29745e+06	57.89
		High	Sequest HT (A2)	Unambiguous	[R].LDTHPAMVTVLEMGAAR.[H]		Q3TK29	Q3TSG8; Q922R9; Q3UPJ8; Q9CQN1; Q3TK29; Q922Z3	0	3	0.2449	0	1	1	604.642	1811.91	1811.91	-1.11	-0.00067	HCD (High Energy Collision Dissociation)	MS2	32.085	50	57.8381	26006	WT_S_20min_3.raw		0.98	0.0003233	0.003106	6235221	57.88
		High	Sequest HT (A2)	Unambiguous	[R].LDTHPAMVTVLEMGAAR.[H]		Q3TK29	Q3TSG8; Q922R9; Q3UPJ8; Q9CQN1; Q3TK29; Q922Z3	0	3	0.2703	0	1	1	604.642	1811.91	1811.91	-0.91	-0.00055	HCD (High Energy Collision Dissociation)	MS2	6.89555	50	57.9234	22858	WT_S_5min_3.raw		0.74	0.0003696	0.00372	4.68333e+06	57.91
		High	Sequest HT (A2)	Selected	[R].LDTHPAMVTVLEMGAAR.[H]		Q3TK29	Q3TSG8; Q922R9; Q3UPJ8; Q9CQN1; Q3TK29; Q922Z3	0	3		0.02	4	4	604.644	1811.92	1811.91	0.96	0.00058	HCD (High Energy Collision Dissociation)	MS2	41.0615	50	57.7618	23212	WT_S_10min.raw		0.49	0.0004063	0.00421	4.53988e+06	57.81
		High	Sequest HT (A2)	Unambiguous	[R].LDTHPAMVTVLEMGAAR.[H]		Q3TK29	Q3TSG8; Q922R9; Q3UPJ8; Q9CQN1; Q3TK29; Q922Z3	0	3	0.3243	0	1	1	604.642	1811.91	1811.91	-1.11	-0.00067	HCD (High Energy Collision Dissociation)	MS2	14.5321	50	57.9268	26129	WT_S_30min_3.raw		0.74	0.000732	0.007405	5.70834e+06	57.97
	High	[R].AQLLQPTLEINPR.[H]		0.00104439	0	11	Q3TK29	Q3TK29 [637-649]	0	1492.85	2222061	1.47922e+06	1.37478e+06	619719	1.08909e+06	760800	916866	525321	797322	289655	1.36158e+06	578661	14041576	7.60499e+06	10990450	7495114	7774825	7661237	14293442	9743963	12375263	9138748	14532558	14025087	High	0	1.11e-05	1.28	53.3	R.AQLLQPTLEINPR.H	[637-649]		Used
		Confidence	Identifying Node	PSM Ambiguity	Annotated Sequence	Modifications	Master Protein Accessions	Protein Accessions	# Missed Cleavages	Charge	DeltaScore	DeltaCn	Rank	Search Engine Rank	m/z [Da]	MH+ [Da]	Theo. MH+ [Da]	DeltaM [ppm]	Deltam/z [Da]	Activation Type	MS Order	Isolation Interference [%]	Ion Inject Time [ms]	RT [min]	First Scan	Spectrum File	Quan Info	XCorr	Percolator q-Value	Percolator PEP	Precursor Abundance	Apex RT [min]
		High	Sequest HT (A2)	Unambiguous	[R].AQLLQPTLEINPR.[H]		Q3TK29	Q3TSG8; Q922R9; Q3UPJ8; Q9CQN1; Q3TK29; Q922Z3	0	2	0.5258	0	1	1	746.928	1492.85	1492.85	0.11	8e-05	HCD (High Energy Collision Dissociation)	MS2	42.0448	50	53.2819	23979	WT_S_20min.raw		0.97	0	4.585e-05	14293442	53.31
		High	Sequest HT (A2)	Unambiguous	[R].AQLLQPTLEINPR.[H]		Q3TK29	Q3TSG8; Q922R9; Q3UPJ8; Q9CQN1; Q3TK29; Q922Z3	0	2	0.6484	0	1	1	746.928	1492.85	1492.85	-0.25	-0.00018	HCD (High Energy Collision Dissociation)	MS2	38.7263	50	53.276	23884	WT_S_20min_3.raw		1.28	0	1.11e-05	12375263	53.29
		High	Sequest HT (A2)	Unambiguous	[R].AQLLQPTLEINPR.[H]		Q3TK29	Q3TSG8; Q922R9; Q3UPJ8; Q9CQN1; Q3TK29; Q922Z3	0	2	0.7327	0	1	1	746.928	1492.85	1492.85	-0.27	-0.0002	HCD (High Energy Collision Dissociation)	MS2	46.4783	50	53.2428	23443	WT_S_20min_2.raw		1.01	9.301e-05	0.0008318	9743963	53.25
		High	Sequest HT (A2)	Unambiguous	[R].AQLLQPTLEINPR.[H]		Q3TK29	Q3TSG8; Q922R9; Q3UPJ8; Q9CQN1; Q3TK29; Q922Z3	0	2	0.4792	0	1	1	746.928	1492.85	1492.85	0.79	0.00059	HCD (High Energy Collision Dissociation)	MS2	54.683	50	53.2805	22952	WT_S_30min.raw		0.96	0.0001796	0.001596	9138748	53.32
		High	Sequest HT (A2)	Unambiguous	[R].AQLLQPTLEINPR.[H]		Q3TK29	Q3TSG8; Q922R9; Q3UPJ8; Q9CQN1; Q3TK29; Q922Z3	0	2	0.75	0	1	1	746.928	1492.85	1492.85	0.27	0.0002	HCD (High Energy Collision Dissociation)	MS2	45.3102	50	53.1212	23621	WT_S_5min_4.raw		1.08	0.0005373	0.005391	10990450	53.17
		High	Sequest HT (A2)	Unambiguous	[R].AQLLQPTLEINPR.[H]		Q3TK29	Q3TSG8; Q922R9; Q3UPJ8; Q9CQN1; Q3TK29; Q922Z3	0	2	0.5345	0	1	1	746.928	1492.85	1492.85	0.02	1e-05	HCD (High Energy Collision Dissociation)	MS2	54.3454	50	53.2562	23646	WT_S_5min.raw		0.58	0.001635	0.01524	14041576	53.32
		High	Sequest HT (A2)	Unambiguous	[R].AQLLQPTLEINPR.[H]		Q3TK29	Q3TSG8; Q922R9; Q3UPJ8; Q9CQN1; Q3TK29; Q922Z3	0	2	0.6494	0	1	1	746.927	1492.85	1492.85	-0.67	-0.0005	HCD (High Energy Collision Dissociation)	MS2	54.2523	50	53.2303	24202	WT_S_30min_2.raw		0.77	0.002084	0.01928	14532558	53.3
		High	Sequest HT (A2)	Unambiguous	[R].AQLLQPTLEINPR.[H]		Q3TK29	Q3TSG8; Q922R9; Q3UPJ8; Q9CQN1; Q3TK29; Q922Z3	0	2	0.6667	0	1	1	746.928	1492.85	1492.85	0.26	0.00019	HCD (High Energy Collision Dissociation)	MS2	57.7704	50	53.1918	21020	WT_S_5min_3.raw		0.75	0.003206	0.02727	7.60499e+06	53.27
		High	Sequest HT (A2)	Unambiguous	[R].AQLLQPTLEINPR.[H]		Q3TK29	Q3TSG8; Q922R9; Q3UPJ8; Q9CQN1; Q3TK29; Q922Z3	0	2	0.6667	0	1	1	746.927	1492.85	1492.85	-0.47	-0.00035	HCD (High Energy Collision Dissociation)	MS2	43.3435	50	53.1297	21512	WT_S_10min_3.raw		0.75	0.003662	0.03093	7661237	53.15
		High	Sequest HT (A2)	Unambiguous	[R].AQLLQPTLEINPR.[H]		Q3TK29	Q3TSG8; Q922R9; Q3UPJ8; Q9CQN1; Q3TK29; Q922Z3	0	2	0.6622	0	1	1	746.928	1492.85	1492.85	0.24	0.00018	HCD (High Energy Collision Dissociation)	MS2	43.8479	50	53.1558	23937	WT_S_30min_3.raw		0.74	0.006035	0.04792	14025087	53.23
		High	Sequest HT (A2)	Unambiguous	[R].AQLLQPTLEINPR.[H]		Q3TK29	Q3TSG8; Q922R9; Q3UPJ8; Q9CQN1; Q3TK29; Q922Z3	0	2	0.4898	0	1	1	746.928	1492.85	1492.85	-0.18	-0.00014	HCD (High Energy Collision Dissociation)	MS2	52.1466	50	53.1917	21335	WT_S_10min.raw		0.49	0.007776	0.06147	7495114	53.24
	High	[R].ELLQESALIR.[K]		0.0148383	0.000607839	10	Q3TK29	Q3TK29 [405-414]	0	1171.67													12642815	6615825	9168012	7057957	6801105	7.02402e+06	12729457	8480192	10431133	8616706	11692722	11275026	High	6.889e-05	0.0006598	1.58	48.95	R.ELLQESALIR.K	[405-414]		Used
		Confidence	Identifying Node	PSM Ambiguity	Annotated Sequence	Modifications	Master Protein Accessions	Protein Accessions	# Missed Cleavages	Charge	DeltaScore	DeltaCn	Rank	Search Engine Rank	m/z [Da]	MH+ [Da]	Theo. MH+ [Da]	DeltaM [ppm]	Deltam/z [Da]	Activation Type	MS Order	Isolation Interference [%]	Ion Inject Time [ms]	RT [min]	First Scan	Spectrum File	Quan Info	XCorr	Percolator q-Value	Percolator PEP	Precursor Abundance	Apex RT [min]
		High	Sequest HT (A2)	Unambiguous	[R].ELLQESALIR.[K]		Q3TK29	Q3TSG8; Q922R9; Q3UPJ8; Q9CQN1; Q3TK29; Q922Z3	0	2	0.519	0	1	1	586.338	1171.67	1171.67	0.19	0.00011	HCD (High Energy Collision Dissociation)	MS2	9.87789	50	48.927	21904	WT_S_30min_3.raw		1.58	6.889e-05	0.0006598	11275026	48.98
		High	Sequest HT (A2)	Unambiguous	[R].ELLQESALIR.[K]		Q3TK29	Q3TSG8; Q922R9; Q3UPJ8; Q9CQN1; Q3TK29; Q922Z3	0	2	0.3906	0	1	1	586.338	1171.67	1171.67	1.23	0.00072	HCD (High Energy Collision Dissociation)	MS2	16.5436	50	48.9123	21856	WT_S_20min.raw		1.28	6.889e-05	0.0005833	12729457	48.97
		High	Sequest HT (A2)	Unambiguous	[R].ELLQESALIR.[K]		Q3TK29	Q3TSG8; Q922R9; Q3UPJ8; Q9CQN1; Q3TK29; Q922Z3	0	2	0.4153	0	1	1	586.338	1171.67	1171.67	0.64	0.00038	HCD (High Energy Collision Dissociation)	MS2	7.11838	50	48.9083	21553	WT_S_5min.raw		1.18	0.0001163	0.00104	12642815	48.96
		High	Sequest HT (A2)	Unambiguous	[R].ELLQESALIR.[K]		Q3TK29	Q3TSG8; Q922R9; Q3UPJ8; Q9CQN1; Q3TK29; Q922Z3	0	2	0.2553	0	1	1	586.338	1171.67	1171.67	1.21	0.00071	HCD (High Energy Collision Dissociation)	MS2	20.3776	50	48.9683	21827	WT_S_20min_3.raw		0.94	0.000162	0.001355	10431133	49.04
		High	Sequest HT (A2)	Unambiguous	[R].ELLQESALIR.[K]		Q3TK29	Q3TSG8; Q922R9; Q3UPJ8; Q9CQN1; Q3TK29; Q922Z3	0	2	0.4298	0	1	1	586.338	1171.67	1171.67	1.21	0.00071	HCD (High Energy Collision Dissociation)	MS2	40.1167	50	48.8586	21606	WT_S_5min_4.raw		1.14	0.0002872	0.002404	9168012	48.9
		High	Sequest HT (A2)	Unambiguous	[R].ELLQESALIR.[K]		Q3TK29	Q3TSG8; Q922R9; Q3UPJ8; Q9CQN1; Q3TK29; Q922Z3	0	2	0.3731	0	1	1	586.338	1171.67	1171.67	0.89	0.00052	HCD (High Energy Collision Dissociation)	MS2	18.0564	50	48.857	19713	WT_S_10min_3.raw		0.67	0.0004126	0.004482	7.02402e+06	48.9
		High	Sequest HT (A2)	Unambiguous	[R].ELLQESALIR.[K]		Q3TK29	Q3TSG8; Q922R9; Q3UPJ8; Q9CQN1; Q3TK29; Q922Z3	0	2	0.4747	0	1	1	586.338	1171.67	1171.67	1.08	0.00063	HCD (High Energy Collision Dissociation)	MS2	24.8974	50	48.9609	20903	WT_S_30min.raw		0.99	0.001466	0.01404	8616706	49.02
		High	Sequest HT (A2)	Unambiguous	[R].ELLQESALIR.[K]		Q3TK29	Q3TSG8; Q922R9; Q3UPJ8; Q9CQN1; Q3TK29; Q922Z3	0	2	0.3086	0	1	1	586.339	1171.67	1171.67	1.61	0.00094	HCD (High Energy Collision Dissociation)	MS2	7.16248	50	48.8271	19454	WT_S_10min.raw		0.81	0.002024	0.01868	7057957	48.86
		High	Sequest HT (A2)	Unambiguous	[R].ELLQESALIR.[K]		Q3TK29	Q3TSG8; Q922R9; Q3UPJ8; Q9CQN1; Q3TK29; Q922Z3	0	2	0.3086	0	1	1	586.339	1171.67	1171.67	1.45	0.00085	HCD (High Energy Collision Dissociation)	MS2	7.49911	50	48.923	22105	WT_S_30min_2.raw		0.81	0.00294	0.02531	11692722	48.98
		High	Sequest HT (A2)	Unambiguous	[R].ELLQESALIR.[K]		Q3TK29	Q3TSG8; Q922R9; Q3UPJ8; Q9CQN1; Q3TK29; Q922Z3	0	2	0.2963	0	1	1	586.339	1171.67	1171.67	1.88	0.0011	HCD (High Energy Collision Dissociation)	MS2	12.3398	50	48.9759	21432	WT_S_20min_2.raw		0.81	0.009145	0.0725	8480192	49.01
Master Protein	P04247	Myoglobin OS=Mus musculus GN=Mb PE=1 SV=3	69	12	819	12	154	17.1	1318.77	1.90204e+09	1.14111e+09	1.03939e+09	4.96091e+08	6.50819e+08	6.69938e+08	6.25775e+08	5.05488e+08	5.6678e+08	3.35354e+08	8.60029e+08	6.48328e+08	2.95979e+10	1.82022e+10	23017107101	1.58897e+10	1.72389e+10	1.75827e+10	3.06513e+10	1.51889e+10	1.97412e+10	1.78288e+10	2.55459e+10	2.33853e+10
	Confidence	Annotated Sequence	Modifications	Qvality PEP	Qvality q-value	# PSMs	Master Protein Accessions	Positions in Master Proteins	# Missed Cleavages	Theo. MH+ [Da]	Abundance: F397: Sample, P, 175 Timed, KCl, WT, 5min	Abundance: F445: Sample, P, 175 Timed, KCl, WT, 5min	Abundance: F461: Sample, P, 175 Timed, KCl, WT, 5min	Abundance: F398: Sample, P, 175 Timed, KCl, WT, 10min	Abundance: F430: Sample, P, 175 Timed, KCl, WT, 10min	Abundance: F446: Sample, P, 175 Timed, KCl, WT, 10min	Abundance: F399: Sample, P, 175 Timed, KCl, WT, 20min	Abundance: F431: Sample, P, 175 Timed, KCl, WT, 20min	Abundance: F447: Sample, P, 175 Timed, KCl, WT, 20min	Abundance: F400: Sample, P, 175 Timed, KCl, WT, 30min	Abundance: F432: Sample, P, 175 Timed, KCl, WT, 30min	Abundance: F448: Sample, P, 175 Timed, KCl, WT, 30min	Abundance: F401: Sample, S, 175 Timed, KCl, WT, 5min	Abundance: F449: Sample, S, 175 Timed, KCl, WT, 5min	Abundance: F463: Sample, S, 175 Timed, KCl, WT, 5min	Abundance: F402: Sample, S, 175 Timed, KCl, WT, 10min	Abundance: F434: Sample, S, 175 Timed, KCl, WT, 10min	Abundance: F450: Sample, S, 175 Timed, KCl, WT, 10min	Abundance: F403: Sample, S, 175 Timed, KCl, WT, 20min	Abundance: F435: Sample, S, 175 Timed, KCl, WT, 20min	Abundance: F451: Sample, S, 175 Timed, KCl, WT, 20min	Abundance: F404: Sample, S, 175 Timed, KCl, WT, 30min	Abundance: F436: Sample, S, 175 Timed, KCl, WT, 30min	Abundance: F452: Sample, S, 175 Timed, KCl, WT, 30min	Confidence (by Search Engine): Sequest HT	Percolator q-Value (by Search Engine): Sequest HT	Percolator PEP (by Search Engine): Sequest HT	XCorr (by Search Engine): Sequest HT	Top Apex RT [min]	Sequence in Protein	Positions in Protein	Peptide Group Modifications in Protein	Quan Usage
	High	[R].HSGDFGADAQGAMSK.[A]		4.36184e-12	0	117	P04247	P04247 [120-134]	0	1478.63	3.24942e+08	1.80504e+08	1.66277e+08	7.28707e+07	8.91001e+07	9.45311e+07	1.02697e+08	72037130	8.82361e+07	4.99474e+07	1.28961e+08	1.00427e+08	4821497336	2857550633	3.68326e+09	2.48554e+09	2.45243e+09	2.75942e+09	4977703358	2.26656e+09	3372904888	2.76005e+09	4.14977e+09	3.94999e+09	High	0	6.55e-18	5.23	26.54	R.HSGDFGADAQGAMSK.A	[120-134]		Used
		Confidence	Identifying Node	PSM Ambiguity	Annotated Sequence	Modifications	Master Protein Accessions	Protein Accessions	# Missed Cleavages	Charge	DeltaScore	DeltaCn	Rank	Search Engine Rank	m/z [Da]	MH+ [Da]	Theo. MH+ [Da]	DeltaM [ppm]	Deltam/z [Da]	Activation Type	MS Order	Isolation Interference [%]	Ion Inject Time [ms]	RT [min]	First Scan	Spectrum File	Quan Info	XCorr	Percolator q-Value	Percolator PEP	Precursor Abundance	Apex RT [min]
		High	Sequest HT (A2)	Unambiguous	[R].HSGDFGADAQGAMSK.[A]		P04247	P04247	0	2	0.5298	0	1	1	739.82	1478.63	1478.63	0.31	0.00023	HCD (High Energy Collision Dissociation)	MS2	2.04055	50	27.0785	11246	WT_S_20min_3.raw		1.51	0	7.122e-05	1987529088	26.63
		High	Sequest HT (A2)	Unambiguous	[R].HSGDFGADAQGAMSK.[A]		P04247	P04247	0	2	0.804	0	1	1	739.82	1478.63	1478.63	-0.12	-9e-05	HCD (High Energy Collision Dissociation)	MS2	0	6.224	26.5625	10991	WT_S_20min_3.raw		4.49	0	3.474e-14	1987529088	26.63
		High	Sequest HT (A2)	Unambiguous	[R].HSGDFGADAQGAMSK.[A]		P04247	P04247	0	3	0.6611	0	1	1	493.55	1478.64	1478.63	2.1	0.00103	HCD (High Energy Collision Dissociation)	MS2	1.36964	5.033	26.5835	11001	WT_S_20min_3.raw		3.57	0	7.521e-07	1308445440	26.63
		High	Sequest HT (A2)	Unambiguous	[R].HSGDFGADAQGAMSK.[A]		P04247	P04247	0	3	0.6875	0	1	1	493.549	1478.63	1478.63	0.5	0.00024	HCD (High Energy Collision Dissociation)	MS2	1.61952	18.637	26.8343	11127	WT_S_20min_3.raw		3.36	0	1.86e-07	1308445440	26.63
		High	Sequest HT (A2)	Unambiguous	[R].HSGDFGADAQGAMSK.[A]		P04247	P04247	0	2	0.7028	0	1	1	739.82	1478.63	1478.63	-0.61	-0.00045	HCD (High Energy Collision Dissociation)	MS2	1.08781	13.235	26.8222	11121	WT_S_20min_3.raw		3.6	0	4.097e-16	1987529088	26.63
		High	Sequest HT (A2)	Unambiguous	[R].HSGDFGADAQGAMSK.[A]		P04247	P04247	0	3	0.6618	0	1	1	493.55	1478.63	1478.63	1.21	0.0006	HCD (High Energy Collision Dissociation)	MS2	3.22805	50	26.6762	10098	WT_P_10min_2.raw		2.72	0	5.751e-06	44765812	26.72
		High	Sequest HT (A2)	Unambiguous	[R].HSGDFGADAQGAMSK.[A]		P04247	P04247	0	2	0.7772	0	1	1	739.82	1478.63	1478.63	-0.04	-3e-05	HCD (High Energy Collision Dissociation)	MS2	0.810716	50	26.6994	10109	WT_P_10min_2.raw		2.02	0	1.228e-06	43558732	26.72
		High	Sequest HT (A2)	Unambiguous	[R].HSGDFGADAQGAMSK.[A]		P04247	P04247	0	2	0.7896	0	1	1	739.819	1478.63	1478.63	-0.88	-0.00065	HCD (High Energy Collision Dissociation)	MS2	0.068926	17.847	26.5987	9882	WT_S_10min_3.raw		3.47	0	1.51e-12	1597013504	26.41
		High	Sequest HT (A2)	Unambiguous	[R].HSGDFGADAQGAMSK.[A]		P04247	P04247	0	3	0.6814	0	1	1	493.549	1478.63	1478.63	-0.02	-1e-05	HCD (High Energy Collision Dissociation)	MS2	1.45013	15.204	26.5757	9871	WT_S_10min_3.raw		3.61	0	1.361e-07	1108909568	26.41
		High	Sequest HT (A2)	Unambiguous	[R].HSGDFGADAQGAMSK.[A]		P04247	P04247	0	2	0.7935	0	1	1	739.82	1478.63	1478.63	-0.12	-9e-05	HCD (High Energy Collision Dissociation)	MS2	0	7.275	26.3419	9761	WT_S_10min_3.raw		3.97	0	1.009e-14	1597013504	26.41
		High	Sequest HT (A2)	Unambiguous	[R].HSGDFGADAQGAMSK.[A]		P04247	P04247	0	3	0.6746	0	1	1	493.55	1478.63	1478.63	1.36	0.00067	HCD (High Energy Collision Dissociation)	MS2	1.36172	14.722	26.3162	9748	WT_S_10min_3.raw		3.78	0	1.078e-07	1108909568	26.41
		High	Sequest HT (A2)	Unambiguous	[R].HSGDFGADAQGAMSK.[A]		P04247	P04247	0	2	0.6698	0	1	1	739.82	1478.63	1478.63	-0.63	-0.00047	HCD (High Energy Collision Dissociation)	MS2	3.09146	50	26.5079	11322	WT_P_30min_2.raw		2.12	0	8.804e-07	65121888	26.58
		High	Sequest HT (A2)	Unambiguous	[R].HSGDFGADAQGAMSK.[A]		P04247	P04247	0	3	0.6431	0	1	1	493.55	1478.63	1478.63	1.07	0.00053	HCD (High Energy Collision Dissociation)	MS2	4.26295	50	26.583	11360	WT_P_30min_2.raw		2.83	0	4.437e-08	62571108	26.58
		High	Sequest HT (A2)	Unambiguous	[R].HSGDFGADAQGAMSK.[A]		P04247	P04247	0	3	0.7028	0	1	1	493.55	1478.63	1478.63	0.76	0.00037	HCD (High Energy Collision Dissociation)	MS2	6.08146	50	26.4589	10020	WT_P_20min_2.raw		2.12	0	1.659e-05	35999032	26.53
		High	Sequest HT (A2)	Unambiguous	[R].HSGDFGADAQGAMSK.[A]		P04247	P04247	0	2	0.7979	0	1	1	739.82	1478.63	1478.63	-0.44	-0.00033	HCD (High Energy Collision Dissociation)	MS2	0.674169	8.571	26.5625	11082	WT_S_30min_3.raw		3.86	0	6.195e-16	2345153280	26.36
		High	Sequest HT (A2)	Unambiguous	[R].HSGDFGADAQGAMSK.[A]		P04247	P04247	0	3	0.6906	0	1	1	493.55	1478.63	1478.63	1.1	0.00054	HCD (High Energy Collision Dissociation)	MS2	1.72166	8.081	26.5256	11064	WT_S_30min_3.raw		3.62	0	6.217e-08	1514004736	26.36
		High	Sequest HT (A2)	Unambiguous	[R].HSGDFGADAQGAMSK.[A]		P04247	P04247	0	3	0.545	0	1	1	493.549	1478.63	1478.63	0.3	0.00015	HCD (High Energy Collision Dissociation)	MS2	2.63308	50	26.7909	11191	WT_S_30min_3.raw		2.22	0	1.525e-05	1514004736	26.36
		High	Sequest HT (A2)	Unambiguous	[R].HSGDFGADAQGAMSK.[A]		P04247	P04247	0	2	0.732	0	1	1	739.82	1478.63	1478.63	0.15	0.00011	HCD (High Energy Collision Dissociation)	MS2	0.828842	50	26.8242	11206	WT_S_30min_3.raw		1.94	0	8.517e-07	2345153280	26.36
		High	Sequest HT (A2)	Unambiguous	[R].HSGDFGADAQGAMSK.[A]		P04247	P04247	0	2	0.7892	0	1	1	739.82	1478.63	1478.63	-0.45	-0.00033	HCD (High Energy Collision Dissociation)	MS2	0	5.001	26.295	10952	WT_S_30min_3.raw		3.51	0	3.138e-15	2345153280	26.36
		High	Sequest HT (A2)	Unambiguous	[R].HSGDFGADAQGAMSK.[A]		P04247	P04247	0	3	0.6462	0	1	1	493.55	1478.63	1478.63	0.78	0.00038	HCD (High Energy Collision Dissociation)	MS2	1.76497	14.338	26.258	10934	WT_S_30min_3.raw		3.59	0	2.986e-08	1514004736	26.36
		High	Sequest HT (A2)	Unambiguous	[R].HSGDFGADAQGAMSK.[A]		P04247	P04247	0	2	0.641	0	1	1	739.821	1478.63	1478.63	0.89	0.00066	HCD (High Energy Collision Dissociation)	MS2	1.30272	50	27.0712	10508	WT_S_30min.raw		1.95	0	3.535e-05	1690553984	26.63
		High	Sequest HT (A2)	Unambiguous	[R].HSGDFGADAQGAMSK.[A]		P04247	P04247	0	3	0.5515	0	1	1	493.55	1478.63	1478.63	0.86	0.00042	HCD (High Energy Collision Dissociation)	MS2	26.9576	50	27.0838	10514	WT_S_30min.raw		1.94	0	1.51e-05	1024677120	26.63
		High	Sequest HT (A2)	Unambiguous	[R].HSGDFGADAQGAMSK.[A]		P04247	P04247	0	3	0.6341	0	1	1	493.55	1478.63	1478.63	1.25	0.00062	HCD (High Energy Collision Dissociation)	MS2	14.6578	50	27.3484	10637	WT_S_30min.raw		1.64	0	5.816e-05	1024677120	26.63
		High	Sequest HT (A2)	Unambiguous	[R].HSGDFGADAQGAMSK.[A]		P04247	P04247	0	3	0.6704	0	1	1	493.549	1478.63	1478.63	0.72	0.00035	HCD (High Energy Collision Dissociation)	MS2	1.61847	24.851	26.8207	10390	WT_S_30min.raw		3.58	0	2.727e-07	1024677120	26.63
		High	Sequest HT (A2)	Unambiguous	[R].HSGDFGADAQGAMSK.[A]		P04247	P04247	0	2	0.7617	0	1	1	739.819	1478.63	1478.63	-0.88	-0.00065	HCD (High Energy Collision Dissociation)	MS2	0	6.434	26.56	10263	WT_S_30min.raw		4.28	0	8.555e-17	1690553984	26.63
		High	Sequest HT (A2)	Unambiguous	[R].HSGDFGADAQGAMSK.[A]		P04247	P04247	0	3	0.6943	0	1	1	493.549	1478.63	1478.63	0.33	0.00016	HCD (High Energy Collision Dissociation)	MS2	1.13227	7.922	26.5613	10264	WT_S_30min.raw		3.5	0	9.938e-09	1024677120	26.63
		High	Sequest HT (A2)	Unambiguous	[R].HSGDFGADAQGAMSK.[A]		P04247	P04247	0	2	0.7778	0	1	1	739.82	1478.63	1478.63	-0.28	-0.00021	HCD (High Energy Collision Dissociation)	MS2	0	18.398	26.8181	10388	WT_S_30min.raw		4.68	0	1.345e-16	1690553984	26.63
		High	Sequest HT (A2)	Unambiguous	[R].HSGDFGADAQGAMSK.[A]		P04247	P04247	0	3	0.6164	0	1	1	493.55	1478.63	1478.63	1.16	0.00057	HCD (High Energy Collision Dissociation)	MS2	6.56169	50	26.9658	11388	WT_S_30min_2.raw		2.32	0	5.619e-06	1783207552	26.5
		High	Sequest HT (A2)	Unambiguous	[R].HSGDFGADAQGAMSK.[A]		P04247	P04247	0	2	0.7254	0	1	1	739.82	1478.63	1478.63	0.24	0.00018	HCD (High Energy Collision Dissociation)	MS2	1.26012	50	26.9409	11376	WT_S_30min_2.raw		2.84	0	6.996e-10	2282146048	26.5
		High	Sequest HT (A2)	Unambiguous	[R].HSGDFGADAQGAMSK.[A]		P04247	P04247	0	3	0.6791	0	1	1	493.55	1478.64	1478.63	1.87	0.00092	HCD (High Energy Collision Dissociation)	MS2	1.32984	4.083	26.4502	11136	WT_S_30min_2.raw		3.49	0	5.104e-06	1783207552	26.5
		High	Sequest HT (A2)	Unambiguous	[R].HSGDFGADAQGAMSK.[A]		P04247	P04247	0	2	0.8151	0	1	1	739.82	1478.63	1478.63	-0.35	-0.00026	HCD (High Energy Collision Dissociation)	MS2	0.518194	8.048	26.6824	11250	WT_S_30min_2.raw		4.11	0	2.04e-14	2282146048	26.5
		High	Sequest HT (A2)	Unambiguous	[R].HSGDFGADAQGAMSK.[A]		P04247	P04247	0	3	0.6291	0	1	1	493.55	1478.63	1478.63	1.15	0.00056	HCD (High Energy Collision Dissociation)	MS2	1.42171	9.574	26.707	11262	WT_S_30min_2.raw		3.37	0	4.327e-07	1783207552	26.5
		High	Sequest HT (A2)	Unambiguous	[R].HSGDFGADAQGAMSK.[A]		P04247	P04247	0	2	0.818	0	1	1	739.82	1478.63	1478.63	0.13	9e-05	HCD (High Energy Collision Dissociation)	MS2	0	7.573	26.4166	11120	WT_S_30min_2.raw		4.45	0	1.387e-14	2282146048	26.5
		High	Sequest HT (A2)	Unambiguous	[R].HSGDFGADAQGAMSK.[A]		P04247	P04247	0	3	0.6751	0	1	1	493.549	1478.63	1478.63	0.26	0.00013	HCD (High Energy Collision Dissociation)	MS2	5.84186	50	26.5898	10555	WT_P_30min_3.raw		3.17	0	2.802e-08	47545944	26.62
		High	Sequest HT (A2)	Unambiguous	[R].HSGDFGADAQGAMSK.[A]		P04247	P04247	0	2	0.683	0	1	1	739.819	1478.63	1478.63	-0.8	-0.00059	HCD (High Energy Collision Dissociation)	MS2	1.73536	50	26.5674	10544	WT_P_30min_3.raw		2.24	0	6.709e-09	51623312	26.62
		High	Sequest HT (A2)	Unambiguous	[R].HSGDFGADAQGAMSK.[A]		P04247	P04247	0	3	0.5955	0	1	1	493.549	1478.63	1478.63	0.22	0.00011	HCD (High Energy Collision Dissociation)	MS2	7.80847	50	26.4637	10712	WT_P_20min_3.raw		2.67	0	3.205e-07	40555848	26.49
		High	Sequest HT (A2)	Unambiguous	[R].HSGDFGADAQGAMSK.[A]		P04247	P04247	0	2	0.6754	0	1	1	739.819	1478.63	1478.63	-1.16	-0.00086	HCD (High Energy Collision Dissociation)	MS2	1.08414	50	26.4518	10706	WT_P_20min_3.raw		2.28	0	5.505e-07	46541960	26.49
		High	Sequest HT (A2)	Unambiguous	[R].HSGDFGADAQGAMSK.[A]		P04247	P04247	0	3	0.7745	0	1	1	493.551	1478.64	1478.63	3.17	0.00156	HCD (High Energy Collision Dissociation)	MS2	1.31415	6.535	26.3453	9917	WT_S_10min_2.raw		3.37	0	1.714e-06	1101363712	26.4
		High	Sequest HT (A2)	Unambiguous	[R].HSGDFGADAQGAMSK.[A]		P04247	P04247	0	2	0.774	0	1	1	739.82	1478.63	1478.63	0.27	0.0002	HCD (High Energy Collision Dissociation)	MS2	0.0353118	7.582	26.3441	9916	WT_S_10min_2.raw		4.47	0	4.229e-17	1311528960	26.4
		High	Sequest HT (A2)	Unambiguous	[R].HSGDFGADAQGAMSK.[A]		P04247	P04247	0	2	0.7887	0	1	1	739.82	1478.63	1478.63	-0.06	-4e-05	HCD (High Energy Collision Dissociation)	MS2	0.101184	31.145	26.6036	10042	WT_S_10min_2.raw		3.36	0	5.862e-11	1311528960	26.4
		High	Sequest HT (A2)	Unambiguous	[R].HSGDFGADAQGAMSK.[A]		P04247	P04247	0	3	0.6342	0	1	1	493.55	1478.63	1478.63	0.76	0.00037	HCD (High Energy Collision Dissociation)	MS2	1.51542	29.567	26.6049	10043	WT_S_10min_2.raw		2.98	0	2.07e-06	1101363712	26.4
		High	Sequest HT (A2)	Unambiguous	[R].HSGDFGADAQGAMSK.[A]		P04247	P04247	0	3	0.5359	0	1	1	493.55	1478.63	1478.63	1.07	0.00053	HCD (High Energy Collision Dissociation)	MS2	8.15932	50	26.8734	10165	WT_S_10min_2.raw		1.81	0	9.216e-06	1101363712	26.4
		High	Sequest HT (A2)	Unambiguous	[R].HSGDFGADAQGAMSK.[A]		P04247	P04247	0	3	0.6658	0	1	1	493.55	1478.63	1478.63	1.11	0.00055	HCD (High Energy Collision Dissociation)	MS2	1.45623	16.956	26.3427	9470	WT_S_5min_3.raw		3.8	0	5.296e-07	1117714944	26.44
		High	Sequest HT (A2)	Unambiguous	[R].HSGDFGADAQGAMSK.[A]		P04247	P04247	0	2	0.7906	0	1	1	739.82	1478.63	1478.63	-0.2	-0.00015	HCD (High Energy Collision Dissociation)	MS2	0	14.177	26.3414	9469	WT_S_5min_3.raw		4.25	0	5.22e-14	1685978112	26.44
		High	Sequest HT (A2)	Unambiguous	[R].HSGDFGADAQGAMSK.[A]		P04247	P04247	0	3	0.6141	0	1	1	493.55	1478.63	1478.63	0.95	0.00047	HCD (High Energy Collision Dissociation)	MS2	2.25694	50	26.8733	9694	WT_S_5min_3.raw		1.84	0	6.761e-05	1117714944	26.44
		High	Sequest HT (A2)	Unambiguous	[R].HSGDFGADAQGAMSK.[A]		P04247	P04247	0	2	0.7472	0	1	1	739.821	1478.63	1478.63	0.81	0.0006	HCD (High Energy Collision Dissociation)	MS2	6.27981	50	26.8719	9693	WT_S_5min_3.raw		1.78	0	1.777e-05	1685978112	26.44
		High	Sequest HT (A2)	Unambiguous	[R].HSGDFGADAQGAMSK.[A]		P04247	P04247	0	2	0.7921	0	1	1	739.82	1478.63	1478.63	-0.11	-8e-05	HCD (High Energy Collision Dissociation)	MS2	0	10.574	26.6067	9590	WT_S_5min_3.raw		4.33	0	4.708e-15	1685978112	26.44
		High	Sequest HT (A2)	Unambiguous	[R].HSGDFGADAQGAMSK.[A]		P04247	P04247	0	3	0.6872	0	1	1	493.55	1478.64	1478.63	1.74	0.00086	HCD (High Energy Collision Dissociation)	MS2	1.56128	11.886	26.608	9591	WT_S_5min_3.raw		3.74	0	8.432e-09	1117714944	26.44
		High	Sequest HT (A2)	Unambiguous	[R].HSGDFGADAQGAMSK.[A]		P04247	P04247	0	2	0.7662	0	1	1	739.82	1478.63	1478.63	-0.74	-0.00055	HCD (High Energy Collision Dissociation)	MS2	0	50	26.6827	10145	WT_P_5min_3.raw		3.85	0	3.56e-17	83119952	26.73
		High	Sequest HT (A2)	Unambiguous	[R].HSGDFGADAQGAMSK.[A]		P04247	P04247	0	3	0.6469	0	1	1	493.549	1478.63	1478.63	0.37	0.00018	HCD (High Energy Collision Dissociation)	MS2	3.10614	43.334	26.6962	10152	WT_P_5min_3.raw		3.37	0	3.177e-07	95139448	26.73
		High	Sequest HT (A2)	Unambiguous	[R].HSGDFGADAQGAMSK.[A]		P04247	P04247	0	2	0.8114	0	1	1	739.82	1478.63	1478.63	-0.01	-1e-05	HCD (High Energy Collision Dissociation)	MS2	0.122246	9.885	26.537	10697	WT_S_20min_2.raw		4.4	0	4.635e-16	1241209472	26.6
		High	Sequest HT (A2)	Unambiguous	[R].HSGDFGADAQGAMSK.[A]		P04247	P04247	0	3	0.6393	0	1	1	493.55	1478.64	1478.63	1.77	0.00087	HCD (High Energy Collision Dissociation)	MS2	1.3917	7.566	26.5491	10703	WT_S_20min_2.raw		3.77	0	1.931e-06	982012992	26.6
		High	Sequest HT (A2)	Unambiguous	[R].HSGDFGADAQGAMSK.[A]		P04247	P04247	0	1	0.7578	0	1	1	1478.63	1478.63	1478.63	0.04	6e-05	HCD (High Energy Collision Dissociation)	MS2	1.54035	50	26.6487	10752	WT_S_20min_2.raw		2.56	0	5.733e-09	38182708	26.61
		High	Sequest HT (A2)	Unambiguous	[R].HSGDFGADAQGAMSK.[A]		P04247	P04247	0	2	0.8065	0	1	1	739.82	1478.63	1478.63	0.4	0.0003	HCD (High Energy Collision Dissociation)	MS2	1.86485	38.288	26.8043	10827	WT_S_20min_2.raw		4.03	0	5.058e-14	1241209472	26.6
		High	Sequest HT (A2)	Unambiguous	[R].HSGDFGADAQGAMSK.[A]		P04247	P04247	0	3	0.6601	0	1	1	493.55	1478.63	1478.63	0.97	0.00048	HCD (High Energy Collision Dissociation)	MS2	2.28792	46.204	26.8137	10831	WT_S_20min_2.raw		3.06	0	1.907e-06	982012992	26.6
		High	Sequest HT (A2)	Unambiguous	[R].HSGDFGADAQGAMSK.[A]		P04247	P04247	0	2	0.7869	0	1	1	739.821	1478.63	1478.63	0.7	0.00052	HCD (High Energy Collision Dissociation)	MS2	8.14913	50	26.7726	10999	WT_S_5min_4.raw		2.44	0	1.034e-07	2152954368	26.31
		High	Sequest HT (A2)	Unambiguous	[R].HSGDFGADAQGAMSK.[A]		P04247	P04247	0	3	0.6	0	1	1	493.55	1478.63	1478.63	0.83	0.00041	HCD (High Energy Collision Dissociation)	MS2	2.45068	50	26.7602	10993	WT_S_5min_4.raw		2.45	0	1.338e-05	1483821440	26.31
		High	Sequest HT (A2)	Unambiguous	[R].HSGDFGADAQGAMSK.[A]		P04247	P04247	0	2	0.7741	0	1	1	739.82	1478.63	1478.63	-0.31	-0.00023	HCD (High Energy Collision Dissociation)	MS2	0.0988642	20.433	26.5172	10877	WT_S_5min_4.raw		3.63	0	5.92e-16	2152954368	26.31
		High	Sequest HT (A2)	Unambiguous	[R].HSGDFGADAQGAMSK.[A]		P04247	P04247	0	3	0.6971	0	1	1	493.549	1478.63	1478.63	0.57	0.00028	HCD (High Energy Collision Dissociation)	MS2	1.24957	17.708	26.5051	10871	WT_S_5min_4.raw		3.83	0	6.336e-09	1483821440	26.31
		High	Sequest HT (A2)	Unambiguous	[R].HSGDFGADAQGAMSK.[A]		P04247	P04247	0	2	0.8451	0	1	1	739.82	1478.63	1478.63	-0.4	-0.0003	HCD (High Energy Collision Dissociation)	MS2	0	3.942	26.2587	10751	WT_S_5min_4.raw		5.23	0	6.55e-18	2152954368	26.31
		High	Sequest HT (A2)	Unambiguous	[R].HSGDFGADAQGAMSK.[A]		P04247	P04247	0	3	0.6812	0	1	1	493.55	1478.64	1478.63	1.92	0.00095	HCD (High Energy Collision Dissociation)	MS2	0.903812	5.312	26.2467	10745	WT_S_5min_4.raw		3.67	0	1.329e-10	1483821440	26.31
		High	Sequest HT (A2)	Unambiguous	[R].HSGDFGADAQGAMSK.[A]		P04247	P04247	0	2	0.7548	0	1	1	739.82	1478.63	1478.63	0.47	0.00035	HCD (High Energy Collision Dissociation)	MS2	0.72061	50	26.4751	10741	WT_P_20min.raw		3.14	0	6.271e-13	54396464	26.51
		High	Sequest HT (A2)	Unambiguous	[R].HSGDFGADAQGAMSK.[A]		P04247	P04247	0	3	0.6636	0	1	1	493.55	1478.63	1478.63	1.18	0.00058	HCD (High Energy Collision Dissociation)	MS2	5.94501	50	26.4957	10750	WT_P_20min.raw		3.21	0	2.685e-07	47600172	26.52
		High	Sequest HT (A2)	Unambiguous	[R].HSGDFGADAQGAMSK.[A]		P04247	P04247	0	3	0.6444	0	1	1	493.549	1478.63	1478.63	0.6	0.00029	HCD (High Energy Collision Dissociation)	MS2	3.90881	50	26.5201	9450	WT_P_10min_3.raw		2.25	0	1.535e-06	46194656	26.61
		High	Sequest HT (A2)	Unambiguous	[R].HSGDFGADAQGAMSK.[A]		P04247	P04247	0	2	0.623	0	1	1	739.82	1478.63	1478.63	-0.26	-0.00019	HCD (High Energy Collision Dissociation)	MS2	0.995358	50	26.6072	9325	WT_P_30min.raw		1.91	0	1.034e-06	25802860	26.65
		High	Sequest HT (A2)	Unambiguous	[R].HSGDFGADAQGAMSK.[A]		P04247	P04247	0	3	0.6545	0	1	1	493.549	1478.63	1478.63	0.59	0.00029	HCD (High Energy Collision Dissociation)	MS2	7.52695	50	26.6086	9326	WT_P_30min.raw		2.2	0	1.583e-05	22966150	26.64
		High	Sequest HT (A2)	Unambiguous	[R].HSGDFGADAQGAMSK.[A]		P04247	P04247	0	2	0.8188	0	1	1	739.82	1478.63	1478.63	0.41	0.0003	HCD (High Energy Collision Dissociation)	MS2	0	50	26.6722	11085	WT_P_5min.raw		4.25	0	1.563e-15	151343376	26.73
		High	Sequest HT (A2)	Unambiguous	[R].HSGDFGADAQGAMSK.[A]		P04247	P04247	0	3	0.7029	0	1	1	493.55	1478.64	1478.63	1.45	0.00072	HCD (High Energy Collision Dissociation)	MS2	3.39532	28.609	26.6965	11097	WT_P_5min.raw		3.5	0	6.762e-07	170429824	26.73
		High	Sequest HT (A2)	Unambiguous	[R].HSGDFGADAQGAMSK.[A]		P04247	P04247	0	3	0.6385	0	1	1	493.55	1478.63	1478.63	1.13	0.00056	HCD (High Energy Collision Dissociation)	MS2	4.88223	50	26.481	9172	WT_P_10min.raw		2.6	0	1.69e-05	35148248	26.55
		High	Sequest HT (A2)	Unambiguous	[R].HSGDFGADAQGAMSK.[A]		P04247	P04247	0	2	0.7737	0	1	1	739.82	1478.63	1478.63	-0.19	-0.00014	HCD (High Energy Collision Dissociation)	MS2	0.137063	39.51	26.577	9578	WT_S_10min.raw		3.8	0	1.1e-13	1495565056	26.36
		High	Sequest HT (A2)	Unambiguous	[R].HSGDFGADAQGAMSK.[A]		P04247	P04247	0	3	0.663	0	1	1	493.55	1478.64	1478.63	2.47	0.00122	HCD (High Energy Collision Dissociation)	MS2	0.969229	7.006	26.3143	9457	WT_S_10min.raw		3.65	0	1.321e-07	954658176	26.36
		High	Sequest HT (A2)	Unambiguous	[R].HSGDFGADAQGAMSK.[A]		P04247	P04247	0	3	0.6524	0	1	1	493.55	1478.63	1478.63	0.93	0.00046	HCD (High Energy Collision Dissociation)	MS2	1.12384	46.787	26.5783	9579	WT_S_10min.raw		3.28	0	1.655e-06	954658176	26.36
		High	Sequest HT (A2)	Unambiguous	[R].HSGDFGADAQGAMSK.[A]		P04247	P04247	0	2	0.8082	0	1	1	739.82	1478.63	1478.63	-0.04	-3e-05	HCD (High Energy Collision Dissociation)	MS2	0	5.839	26.313	9456	WT_S_10min.raw		4.64	0	3.931e-18	1495565056	26.36
		High	Sequest HT (A2)	Unambiguous	[R].HSGDFGADAQGAMSK.[A]		P04247	P04247	0	3	0.5275	0	1	1	493.55	1478.64	1478.63	1.93	0.00095	HCD (High Energy Collision Dissociation)	MS2	29.2559	50	26.8415	9686	WT_S_10min.raw		1.82	0	9.714e-05	954658176	26.36
		High	Sequest HT (A2)	Unambiguous	[R].HSGDFGADAQGAMSK.[A]		P04247	P04247	0	2	0.8072	0	1	1	739.82	1478.63	1478.63	-0.54	-0.0004	HCD (High Energy Collision Dissociation)	MS2	0	4.05	26.4138	10862	WT_S_20min.raw		4.15	0	9.643e-15	2969225728	26.48
		High	Sequest HT (A2)	Unambiguous	[R].HSGDFGADAQGAMSK.[A]		P04247	P04247	0	3	0.6901	0	1	1	493.55	1478.64	1478.63	1.95	0.00096	HCD (High Energy Collision Dissociation)	MS2	1.0268	3.555	26.4256	10868	WT_S_20min.raw		3.55	0	9.368e-08	1915049600	26.47
		High	Sequest HT (A2)	Unambiguous	[R].HSGDFGADAQGAMSK.[A]		P04247	P04247	0	2	0.8026	0	1	1	739.82	1478.63	1478.63	-0.44	-0.00033	HCD (High Energy Collision Dissociation)	MS2	0.0528814	7.055	26.6753	10992	WT_S_20min.raw		3.8	0	1.859e-13	2969225728	26.48
		High	Sequest HT (A2)	Unambiguous	[R].HSGDFGADAQGAMSK.[A]		P04247	P04247	0	3	0.6971	0	1	1	493.55	1478.63	1478.63	0.91	0.00045	HCD (High Energy Collision Dissociation)	MS2	1.05378	9.471	26.6873	10998	WT_S_20min.raw		3.5	0	4.264e-07	1915049600	26.47
		High	Sequest HT (A2)	Unambiguous	[R].HSGDFGADAQGAMSK.[A]		P04247	P04247	0	2	0.7577	0	1	1	739.82	1478.63	1478.63	-0.22	-0.00016	HCD (High Energy Collision Dissociation)	MS2	0.0452258	6.48	26.7439	10808	WT_S_5min.raw		3.88	0	5.315e-17	2861740032	26.55
		High	Sequest HT (A2)	Unambiguous	[R].HSGDFGADAQGAMSK.[A]		P04247	P04247	0	3	0.6656	0	1	1	493.55	1478.63	1478.63	1.38	0.00068	HCD (High Energy Collision Dissociation)	MS2	1.19672	5.391	26.4805	10679	WT_S_5min.raw		3.2	0	4.784e-07	1874734592	26.55
		High	Sequest HT (A2)	Unambiguous	[R].HSGDFGADAQGAMSK.[A]		P04247	P04247	0	2	0.8137	0	1	1	739.82	1478.63	1478.63	-0.63	-0.00047	HCD (High Energy Collision Dissociation)	MS2	0	4.87	26.4793	10678	WT_S_5min.raw		4.51	0	2.54e-16	2861740032	26.55
		High	Sequest HT (A2)	Unambiguous	[R].HSGDFGADAQGAMSK.[A]		P04247	P04247	0	3	0.6574	0	1	1	493.55	1478.63	1478.63	1.44	0.00071	HCD (High Energy Collision Dissociation)	MS2	0.876718	7.018	26.7452	10809	WT_S_5min.raw		3.24	0	3.979e-07	1874734592	26.55
		High	Sequest HT (A2)	Unambiguous	[R].HSGDFGADAQGAMSK.[A]		P04247	P04247	0	2	0.7472	0	1	1	739.821	1478.63	1478.63	1.06	0.00078	HCD (High Energy Collision Dissociation)	MS2	0	50	26.9313	11118	WT_S_20min.raw		2.65	0	1.085e-10	2969225728	26.48
		High	Sequest HT (A2)	Unambiguous	[R].HSGDFGADAQGAMSK.[A]		P04247	P04247	0	3	0.5659	0	1	1	493.55	1478.64	1478.63	1.61	0.00079	HCD (High Energy Collision Dissociation)	MS2	21.1852	50	26.9438	11124	WT_S_20min.raw		2.58	0	7.245e-06	1915049600	26.47
		High	Sequest HT (A2)	Unambiguous	[R].HSGDFGADAQGAMSK.[A]		P04247	P04247	0	3	0.6122	0	1	1	493.55	1478.63	1478.63	1.26	0.00062	HCD (High Energy Collision Dissociation)	MS2	16.7794	50	27.0109	10936	WT_S_5min.raw		2.45	0	0.0001121	1874734592	26.55
		High	Sequest HT (A2)	Unambiguous	[R].HSGDFGADAQGAMSK.[A]		P04247	P04247	0	2	0.8071	0	1	1	739.821	1478.63	1478.63	0.77	0.00057	HCD (High Energy Collision Dissociation)	MS2	0	50	26.9983	10930	WT_S_5min.raw		3.37	0	5.861e-12	2861740032	26.55
		High	Sequest HT (A2)	Unambiguous	[R].HSGDFGADAQGAMSK.[A]		P04247	P04247	0	2	0.744	0	1	1	739.819	1478.63	1478.63	-1.12	-0.00083	HCD (High Energy Collision Dissociation)	MS2	0.704306	50	26.5204	10768	WT_P_5min_4.raw		3.36	0	1.293e-16	81064656	26.58
		High	Sequest HT (A2)	Unambiguous	[R].HSGDFGADAQGAMSK.[A]		P04247	P04247	0	3	0.6734	0	1	1	493.549	1478.63	1478.63	0.4	0.0002	HCD (High Energy Collision Dissociation)	MS2	1.84617	50	26.5429	10779	WT_P_5min_4.raw		3.49	0	6.459e-08	83939408	26.58
		High	Sequest HT (A2)	Unambiguous	[R].HSGDFGADAQGAMSK.[A]		P04247	P04247	0	3	0.6347	0	1	1	493.55	1478.63	1478.63	1.29	0.00063	HCD (High Energy Collision Dissociation)	MS2	21.7942	50	27.076	10955	WT_S_20min_2.raw		1.67	1.473e-05	0.0003623	982012992	26.6
		High	Sequest HT (A2)	Unambiguous	[R].HSGDFGADAQGAMSK.[A]		P04247	P04247	0	2	0.6857	0	1	1	739.82	1478.63	1478.63	-0.35	-0.00026	HCD (High Energy Collision Dissociation)	MS2	1.63853	50	26.4603	10021	WT_P_20min_2.raw		1.05	1.473e-05	0.0003027	35561804	26.53
		High	Sequest HT (A2)	Unambiguous	[R].HSGDFGADAQGAMSK.[A]		P04247	P04247	0	3	0.4909	0	1	1	493.55	1478.64	1478.63	1.68	0.00083	HCD (High Energy Collision Dissociation)	MS2	23.6601	50	27.0934	11254	WT_S_20min_3.raw		1.65	6.889e-05	0.0006313	1308445440	26.63
		High	Sequest HT (A2)	Unambiguous	[R].HSGDFGADAQGAMSK.[A]		P04247	P04247	0	2	0.6574	0	1	1	739.82	1478.63	1478.63	-0.05	-4e-05	HCD (High Energy Collision Dissociation)	MS2	0.497471	50	27.2623	11055	WT_S_5min.raw		1.08	6.889e-05	0.0006289	2861740032	26.55
		High	Sequest HT (A2)	Unambiguous	[R].HSGDFGADAQGAMSK.[A]		P04247	P04247	0	2	0.6452	0	1	1	739.821	1478.63	1478.63	0.85	0.00063	HCD (High Energy Collision Dissociation)	MS2	10.6197	50	26.8609	10159	WT_S_10min_2.raw		1.24	8.204e-05	0.0006998	1311528960	26.4
		High	Sequest HT (A2)	Unambiguous	[R].HSGDFGADAQGAMSK.[A]		P04247	P04247	0	3	0.523	0	1	1	493.549	1478.63	1478.63	0.46	0.00023	HCD (High Energy Collision Dissociation)	MS2	17.0858	50	27.2747	11061	WT_S_5min.raw		1.74	9.301e-05	0.0008662	1874734592	26.55
		High	Sequest HT (A2)	Unambiguous	[R].HSGDFGADAQGAMSK.[A]		P04247	P04247	0	3	0.5096	0	1	1	493.549	1478.63	1478.63	0.71	0.00035	HCD (High Energy Collision Dissociation)	MS2	3.93055	50	26.8368	9984	WT_S_10min_3.raw		1.57	0.0001163	0.0009715	1108909568	26.41
		High	Sequest HT (A2)	Unambiguous	[R].HSGDFGADAQGAMSK.[A]		P04247	P04247	0	3	0.5113	0	1	1	493.549	1478.63	1478.63	0.64	0.00032	HCD (High Energy Collision Dissociation)	MS2	15.1105	50	27.4889	11638	WT_S_30min_2.raw		1.33	0.0001163	0.001053	1783207552	26.5
		High	Sequest HT (A2)	Unambiguous	[R].HSGDFGADAQGAMSK.[A]		P04247	P04247	0	2	0.7068	0	1	1	739.82	1478.63	1478.63	0	0	HCD (High Energy Collision Dissociation)	MS2	1.62263	50	27.189	11244	WT_S_20min.raw		1.33	0.0001281	0.001122	2969225728	26.48
		High	Sequest HT (A2)	Unambiguous	[R].HSGDFGADAQGAMSK.[A]		P04247	P04247	0	3	0.4032	0	1	1	493.55	1478.63	1478.63	1.07	0.00053	HCD (High Energy Collision Dissociation)	MS2	9.28378	50	27.2025	11251	WT_S_20min.raw		1.24	0.0001796	0.001824	1915049600	26.47
		High	Sequest HT (A2)	Unambiguous	[R].HSGDFGADAQGAMSK.[A]		P04247	P04247	0	3	0.4196	0	1	1	493.549	1478.63	1478.63	0.7	0.00035	HCD (High Energy Collision Dissociation)	MS2	25.7704	50	27.0904	10091	WT_S_10min_3.raw		1.43	0.0001902	0.001883	1108909568	26.41
		High	Sequest HT (A2)	Unambiguous	[R].HSGDFGADAQGAMSK.[A]		P04247	P04247	0	3	0.4545	0	1	1	493.55	1478.63	1478.63	1.03	0.00051	HCD (High Energy Collision Dissociation)	MS2	24.2237	50	27.0225	11119	WT_S_5min_4.raw		1.54	0.0002783	0.00231	1483821440	26.31
		High	Sequest HT (A2)	Unambiguous	[R].HSGDFGADAQGAMSK.[A]		P04247	P04247	0	2	0.5893	0	1	1	739.82	1478.63	1478.63	0.49	0.00036	HCD (High Energy Collision Dissociation)	MS2	0.946082	50	27.1347	9794	WT_S_5min_3.raw		1.12	0.0003397	0.00343	1685978112	26.44
		High	Sequest HT (A2)	Unambiguous	[R].HSGDFGADAQGAMSK.[A]		P04247	P04247	0	3	0.4476	0	1	1	493.55	1478.63	1478.63	0.92	0.00045	HCD (High Energy Collision Dissociation)	MS2	13.6289	50	27.34	11083	WT_S_20min_2.raw		1.05	0.0006395	0.006217	982012992	26.6
		High	Sequest HT (A2)	Unambiguous	[R].HSGDFGADAQGAMSK.[A]		P04247	P04247	0	3	0.5146	0	1	1	493.55	1478.63	1478.63	0.78	0.00038	HCD (High Energy Collision Dissociation)	MS2	38.6179	50	27.6124	11509	WT_S_20min_3.raw		1.03	0.0007248	0.007106	1308445440	26.63
		High	Sequest HT (A2)	Unambiguous	[R].HSGDFGADAQGAMSK.[A]		P04247	P04247	0	2	0.7769	0	1	1	739.821	1478.63	1478.63	0.59	0.00044	HCD (High Energy Collision Dissociation)	MS2	36.5641	50	27.4472	11371	WT_S_20min.raw		1.21	0.000896	0.00983	2969225728	26.48
		High	Sequest HT (A2)	Unambiguous	[R].HSGDFGADAQGAMSK.[A]		P04247	P04247	0	3	0.4701	0	1	1	493.55	1478.63	1478.63	1.08	0.00053	HCD (High Energy Collision Dissociation)	MS2	39.354	50	30.1034	12442	WT_S_5min.raw		1.17	0.0009043	0.009874	10948016	30.14
		High	Sequest HT (A2)	Unambiguous	[R].HSGDFGADAQGAMSK.[A]		P04247	P04247	0	3	0.6324	0	1	1	493.55	1478.63	1478.63	1.31	0.00065	HCD (High Energy Collision Dissociation)	MS2	9.31497	50	27.3154	11438	WT_S_30min_3.raw		1.36	0.001081	0.01076	1514004736	26.36
		High	Sequest HT (A2)	Unambiguous	[R].HSGDFGADAQGAMSK.[A]		P04247	P04247	0	2	0.6822	0	1	1	739.821	1478.63	1478.63	1.22	0.0009	HCD (High Energy Collision Dissociation)	MS2	0.288369	50	26.8401	9685	WT_S_10min.raw		1.07	0.001663	0.01584	1495565056	26.36
		High	Sequest HT (A2)	Unambiguous	[R].HSGDFGADAQGAMSK.[A]		P04247	P04247	0	2	0.5667	0	1	1	739.821	1478.63	1478.63	0.83	0.00061	HCD (High Energy Collision Dissociation)	MS2	7.12303	50	27.3235	10625	WT_S_30min.raw		0.9	0.001862	0.01786	1690553984	26.63
		High	Sequest HT (A2)	Unambiguous	[R].HSGDFGADAQGAMSK.[A]		P04247	P04247	0	3	0.3107	0	1	1	493.549	1478.63	1478.63	0.51	0.00025	HCD (High Energy Collision Dissociation)	MS2	19.2025	50	27.1361	10285	WT_S_10min_2.raw		1.03	0.003811	0.03211	1101363712	26.4
		High	Sequest HT (A2)	Unambiguous	[R].HSGDFGADAQGAMSK.[A]		P04247	P04247	0	3	0.3171	0	1	1	493.549	1478.63	1478.63	0.42	0.0002	HCD (High Energy Collision Dissociation)	MS2	37.95	50	29.9163	12632	WT_S_20min_3.raw		0.82	0.003882	0.03299	5303272	29.95
		High	Sequest HT (A2)	Unambiguous	[R].HSGDFGADAQGAMSK.[A]		P04247	P04247	0	1	0.6835	0	1	1	1478.63	1478.63	1478.63	0.02	3e-05	HCD (High Energy Collision Dissociation)	MS2	0	50	26.6118	11216	WT_S_30min_2.raw		0.79	0.004545	0.03761	76534448	26.5
		High	Sequest HT (A2)	Unambiguous	[R].HSGDFGADAQGAMSK.[A]		P04247	P04247	0	3	0.5078	0	1	1	493.55	1478.63	1478.63	0.83	0.00041	HCD (High Energy Collision Dissociation)	MS2	13.2481	50	27.3567	11383	WT_S_20min_3.raw		1.28	0.004896	0.04026	1308445440	26.63
		High	Sequest HT (A2)	Unambiguous	[R].HSGDFGADAQGAMSK.[A]		P04247	P04247	0	2	0.5733	0	1	1	739.82	1478.63	1478.63	0.18	0.00014	HCD (High Energy Collision Dissociation)	MS2	10.7088	50	26.859	9994	WT_S_10min_3.raw		0.75	0.005534	0.04435	1597013504	26.41
		High	Sequest HT (A2)	Unambiguous	[R].HSGDFGADAQGAMSK.[A]		P04247	P04247	0	3	0.3671	0	1	1	493.55	1478.63	1478.63	0.94	0.00046	HCD (High Energy Collision Dissociation)	MS2	34.8115	50	27.3545	10208	WT_S_10min_3.raw		0.79	0.005645	0.04541	1108909568	26.41
		High	Sequest HT (A2)	Unambiguous	[R].HSGDFGADAQGAMSK.[A]		P04247	P04247	0	3	0.3396	0	1	1	493.549	1478.63	1478.63	0.61	0.0003	HCD (High Energy Collision Dissociation)	MS2	28.9476	50	30.0984	12573	WT_S_5min_4.raw		1.06	0.006625	0.05177	7.19616e+06	30.05
		High	Sequest HT (A2)	Unambiguous	[R].HSGDFGADAQGAMSK.[A]		P04247	P04247	0	3	0.4262	0	1	1	493.549	1478.63	1478.63	0.56	0.00028	HCD (High Energy Collision Dissociation)	MS2	21.9955	50	27.2259	11514	WT_S_30min_2.raw		1.22	0.008334	0.06531	1783207552	26.5
		High	Sequest HT (A2)	Unambiguous	[R].HSGDFGADAQGAMSK.[A]		P04247	P04247	0	2	0.5455	0	1	1	739.82	1478.63	1478.63	-0.45	-0.00033	HCD (High Energy Collision Dissociation)	MS2	1.40148	50	26.5187	9449	WT_P_10min_3.raw		0.77	0.008743	0.06873	47333316	26.61
	High	[K].GQHAAEIQPLAQSHATK.[H]		1.74915e-10	0	145	P04247	P04247 [81-97]	0	1786.92	372090180	217505540	183663528	87587412	118760662	121500266	115038744	93545937	106887426	62260843	162199642	123601848	5187514880	3248064512	3928197760	2573128768	2881706240	3075224832	5389027584	2631012704	3542734976	2961320192	4598661952	4262156608	High	0	9.47e-16	4.95	25.6	K.GQHAAEIQPLAQSHATK.H	[81-97]		Used
		Confidence	Identifying Node	PSM Ambiguity	Annotated Sequence	Modifications	Master Protein Accessions	Protein Accessions	# Missed Cleavages	Charge	DeltaScore	DeltaCn	Rank	Search Engine Rank	m/z [Da]	MH+ [Da]	Theo. MH+ [Da]	DeltaM [ppm]	Deltam/z [Da]	Activation Type	MS Order	Isolation Interference [%]	Ion Inject Time [ms]	RT [min]	First Scan	Spectrum File	Quan Info	XCorr	Percolator q-Value	Percolator PEP	Precursor Abundance	Apex RT [min]
		High	Sequest HT (A2)	Unambiguous	[K].GQHAAEIQPLAQSHATK.[H]		P04247	P04247	0	3	0.5398	0	1	1	596.312	1786.92	1786.92	0.58	0.00034	HCD (High Energy Collision Dissociation)	MS2	3.24606	50	26.4177	10918	WT_S_20min_3.raw		1.13	0	5.62e-05	1597899136	25.66
		High	Sequest HT (A2)	Unambiguous	[K].GQHAAEIQPLAQSHATK.[H]		P04247	P04247	0	3	0.5621	0	1	1	596.312	1786.92	1786.92	0.36	0.00022	HCD (High Energy Collision Dissociation)	MS2	2.78025	50	26.1518	10786	WT_S_20min_3.raw		1.53	0	3.488e-05	1597899136	25.66
		High	Sequest HT (A2)	Unambiguous	[K].GQHAAEIQPLAQSHATK.[H]		P04247	P04247	0	2	0.7699	0	1	1	893.963	1786.92	1786.92	-0.56	-0.0005	HCD (High Energy Collision Dissociation)	MS2	0	12.596	25.6443	10535	WT_S_20min_3.raw		4.39	0	5.056e-14	816776704	25.66
		High	Sequest HT (A2)	Unambiguous	[K].GQHAAEIQPLAQSHATK.[H]		P04247	P04247	0	3	0.736	0	1	1	596.312	1786.92	1786.92	1.89	0.00113	HCD (High Energy Collision Dissociation)	MS2	0.435967	4.877	25.6324	10529	WT_S_20min_3.raw		3.56	0	4.682e-07	1597899136	25.66
		High	Sequest HT (A2)	Unambiguous	[K].GQHAAEIQPLAQSHATK.[H]		P04247	P04247	0	4	0.6648	0	1	1	447.486	1786.92	1786.92	2.5	0.00112	HCD (High Energy Collision Dissociation)	MS2	0.44021	7.452	25.5966	10511	WT_S_20min_3.raw		3.55	0	7.62e-05	1128059136	25.66
		High	Sequest HT (A2)	Unambiguous	[K].GQHAAEIQPLAQSHATK.[H]		P04247	P04247	0	2	0.7582	0	1	1	893.963	1786.92	1786.92	-0.28	-0.00025	HCD (High Energy Collision Dissociation)	MS2	0	50	25.9028	10663	WT_S_20min_3.raw		3.35	0	1.66e-12	816776704	25.66
		High	Sequest HT (A2)	Unambiguous	[K].GQHAAEIQPLAQSHATK.[H]		P04247	P04247	0	3	0.742	0	1	1	596.311	1786.92	1786.92	0.05	3e-05	HCD (High Energy Collision Dissociation)	MS2	0.451678	19.191	25.8908	10657	WT_S_20min_3.raw		3.76	0	2.106e-08	1597899136	25.66
		High	Sequest HT (A2)	Unambiguous	[K].GQHAAEIQPLAQSHATK.[H]		P04247	P04247	0	4	0.5969	0	1	1	447.486	1786.92	1786.92	0.59	0.00026	HCD (High Energy Collision Dissociation)	MS2	0.474847	13.462	25.8546	10639	WT_S_20min_3.raw		2.58	0	4.494e-05	1128059136	25.66
		High	Sequest HT (A2)	Unambiguous	[K].GQHAAEIQPLAQSHATK.[H]		P04247	P04247	0	4	0.6043	0	1	1	447.485	1786.92	1786.92	-0.19	-8e-05	HCD (High Energy Collision Dissociation)	MS2	6.80269	50	25.7526	9674	WT_P_10min_2.raw		2.35	0	1.707e-06	50969732	25.79
		High	Sequest HT (A2)	Unambiguous	[K].GQHAAEIQPLAQSHATK.[H]		P04247	P04247	0	3	0.6314	0	1	1	596.311	1786.92	1786.92	0.03	2e-05	HCD (High Energy Collision Dissociation)	MS2	0.310066	50	25.754	9675	WT_P_10min_2.raw		2.36	0	6.383e-07	49201112	25.79
		High	Sequest HT (A2)	Unambiguous	[K].GQHAAEIQPLAQSHATK.[H]		P04247	P04247	0	3	0.6873	0	1	1	596.312	1786.92	1786.92	0.83	0.00049	HCD (High Energy Collision Dissociation)	MS2	0.343482	3.383	25.4819	9353	WT_S_10min_3.raw		2.91	0	1.699e-08	1366615552	25.52
		High	Sequest HT (A2)	Unambiguous	[K].GQHAAEIQPLAQSHATK.[H]		P04247	P04247	0	4	0.6496	0	1	1	447.487	1786.92	1786.92	2.84	0.00127	HCD (High Energy Collision Dissociation)	MS2	0.145524	5.579	25.4832	9354	WT_S_10min_3.raw		3.51	0	4.225e-05	1030479488	25.52
		High	Sequest HT (A2)	Unambiguous	[K].GQHAAEIQPLAQSHATK.[H]		P04247	P04247	0	3	0.4658	0	1	1	596.312	1786.92	1786.92	0.29	0.00017	HCD (High Energy Collision Dissociation)	MS2	0	50	25.9967	9595	WT_S_10min_3.raw		1.61	0	0.0002246	1366615552	25.52
		High	Sequest HT (A2)	Unambiguous	[K].GQHAAEIQPLAQSHATK.[H]		P04247	P04247	0	2	0.7309	0	1	1	893.963	1786.92	1786.92	-0.1	-9e-05	HCD (High Energy Collision Dissociation)	MS2	0	50	25.768	9491	WT_S_10min_3.raw		2.75	0	2.847e-11	678129792	25.53
		High	Sequest HT (A2)	Unambiguous	[K].GQHAAEIQPLAQSHATK.[H]		P04247	P04247	0	4	0.644	0	1	1	447.485	1786.92	1786.92	0.36	0.00016	HCD (High Energy Collision Dissociation)	MS2	1.21614	24.583	25.7451	9480	WT_S_10min_3.raw		3.23	0	1.226e-05	1030479488	25.52
		High	Sequest HT (A2)	Unambiguous	[K].GQHAAEIQPLAQSHATK.[H]		P04247	P04247	0	3	0.6897	0	1	1	596.312	1786.92	1786.92	0.3	0.00018	HCD (High Energy Collision Dissociation)	MS2	0.309526	23.626	25.7438	9479	WT_S_10min_3.raw		3.48	0	1.69e-08	1366615552	25.52
		High	Sequest HT (A2)	Unambiguous	[K].GQHAAEIQPLAQSHATK.[H]		P04247	P04247	0	2	0.7179	0	1	1	893.963	1786.92	1786.92	-0.56	-0.0005	HCD (High Energy Collision Dissociation)	MS2	0	16.516	25.5045	9364	WT_S_10min_3.raw		3.97	0	1.143e-12	678129792	25.53
		High	Sequest HT (A2)	Unambiguous	[K].GQHAAEIQPLAQSHATK.[H]		P04247	P04247	0	3	0.7339	0	1	1	596.312	1786.92	1786.92	1.15	0.00068	HCD (High Energy Collision Dissociation)	MS2	1.04747	50	25.6701	10902	WT_P_30min_2.raw		3.27	0	1.436e-08	67197392	25.69
		High	Sequest HT (A2)	Unambiguous	[K].GQHAAEIQPLAQSHATK.[H]		P04247	P04247	0	2	0.6636	0	1	1	893.963	1786.92	1786.92	-0.01	-1e-05	HCD (High Energy Collision Dissociation)	MS2	3.64778	50	25.6875	10912	WT_P_30min_2.raw		2.2	0	1.629e-08	27741610	25.69
		High	Sequest HT (A2)	Unambiguous	[K].GQHAAEIQPLAQSHATK.[H]		P04247	P04247	0	4	0.59	0	1	1	447.485	1786.92	1786.92	-0.43	-0.00019	HCD (High Energy Collision Dissociation)	MS2	7.26565	50	25.5898	9623	WT_P_20min_2.raw		2	0	4.521e-07	40693628	25.61
		High	Sequest HT (A2)	Unambiguous	[K].GQHAAEIQPLAQSHATK.[H]		P04247	P04247	0	3	0.6898	0	1	1	596.311	1786.92	1786.92	-0.19	-0.00011	HCD (High Energy Collision Dissociation)	MS2	1.2114	50	25.6033	9630	WT_P_20min_2.raw		2.16	0	1.529e-07	38254852	25.61
		High	Sequest HT (A2)	Unambiguous	[K].GQHAAEIQPLAQSHATK.[H]		P04247	P04247	0	3	0.6947	0	1	1	596.312	1786.92	1786.92	0.98	0.00058	HCD (High Energy Collision Dissociation)	MS2	0.33929	3.563	25.3115	10477	WT_S_30min_3.raw		3.57	0	8.587e-07	1913353344	25.34
		High	Sequest HT (A2)	Unambiguous	[K].GQHAAEIQPLAQSHATK.[H]		P04247	P04247	0	2	0.7226	0	1	1	893.963	1786.92	1786.92	-0.45	-0.0004	HCD (High Energy Collision Dissociation)	MS2	0	10.676	25.3142	10479	WT_S_30min_3.raw		4.29	0	1.081e-14	978784064	25.34
		High	Sequest HT (A2)	Unambiguous	[K].GQHAAEIQPLAQSHATK.[H]		P04247	P04247	0	2	0.7821	0	1	1	893.963	1786.92	1786.92	-0.44	-0.00039	HCD (High Energy Collision Dissociation)	MS2	0	50	25.581	10608	WT_S_30min_3.raw		3.35	0	1.11e-15	978784064	25.34
		High	Sequest HT (A2)	Unambiguous	[K].GQHAAEIQPLAQSHATK.[H]		P04247	P04247	0	3	0.6832	0	1	1	596.312	1786.92	1786.92	0.27	0.00016	HCD (High Energy Collision Dissociation)	MS2	0.0602619	13.896	25.5795	10607	WT_S_30min_3.raw		3.03	0	2.989e-08	1913353344	25.34
		High	Sequest HT (A2)	Unambiguous	[K].GQHAAEIQPLAQSHATK.[H]		P04247	P04247	0	3	0.6429	0	1	1	596.311	1786.92	1786.92	0.18	0.0001	HCD (High Energy Collision Dissociation)	MS2	0.524076	50	25.8375	10731	WT_S_30min_3.raw		1.54	0	6.464e-05	1913353344	25.34
		High	Sequest HT (A2)	Unambiguous	[K].GQHAAEIQPLAQSHATK.[H]		P04247	P04247	0	4	0.6735	0	1	1	447.485	1786.92	1786.92	0.02	1e-05	HCD (High Energy Collision Dissociation)	MS2	0.32303	28.563	25.5932	10614	WT_S_30min_3.raw		2.91	0	3.093e-08	1370019200	25.34
		High	Sequest HT (A2)	Unambiguous	[K].GQHAAEIQPLAQSHATK.[H]		P04247	P04247	0	4	0.5122	0	1	1	447.486	1786.92	1786.92	0.57	0.00026	HCD (High Energy Collision Dissociation)	MS2	5.44522	50	25.4989	9755	WT_S_30min.raw		1.64	0	1.3e-05	969934912	25.65
		High	Sequest HT (A2)	Unambiguous	[K].GQHAAEIQPLAQSHATK.[H]		P04247	P04247	0	2	0.6867	0	1	1	893.963	1786.92	1786.92	-0.84	-0.00075	HCD (High Energy Collision Dissociation)	MS2	0	46.078	25.5617	9786	WT_S_30min.raw		3	0	3.598e-11	712677312	25.65
		High	Sequest HT (A2)	Unambiguous	[K].GQHAAEIQPLAQSHATK.[H]		P04247	P04247	0	3	0.6642	0	1	1	596.312	1786.92	1786.92	0.62	0.00037	HCD (High Energy Collision Dissociation)	MS2	0.31125	4.66	25.5846	9797	WT_S_30min.raw		2.65	0	2.956e-07	1278707968	25.65
		High	Sequest HT (A2)	Unambiguous	[K].GQHAAEIQPLAQSHATK.[H]		P04247	P04247	0	4	0.5088	0	1	1	447.486	1786.92	1786.92	1.34	0.0006	HCD (High Energy Collision Dissociation)	MS2	0.329723	7.535	25.7647	9885	WT_S_30min.raw		2.85	0	1.719e-05	969934912	25.65
		High	Sequest HT (A2)	Unambiguous	[K].GQHAAEIQPLAQSHATK.[H]		P04247	P04247	0	2	0.6653	0	1	1	893.963	1786.92	1786.92	-0.49	-0.00044	HCD (High Energy Collision Dissociation)	MS2	0	32.433	25.817	9909	WT_S_30min.raw		2.42	0	7.377e-13	712677312	25.65
		High	Sequest HT (A2)	Unambiguous	[K].GQHAAEIQPLAQSHATK.[H]		P04247	P04247	0	3	0.679	0	1	1	596.311	1786.92	1786.92	-0.39	-0.00023	HCD (High Energy Collision Dissociation)	MS2	0.266932	10.545	25.8451	9921	WT_S_30min.raw		2.43	0	1.383e-07	1278707968	25.65
		High	Sequest HT (A2)	Unambiguous	[K].GQHAAEIQPLAQSHATK.[H]		P04247	P04247	0	4	0.5947	0	1	1	447.485	1786.92	1786.92	-0.15	-7e-05	HCD (High Energy Collision Dissociation)	MS2	0	50	26.0187	10004	WT_S_30min.raw		1.9	0	1.036e-06	969934912	25.65
		High	Sequest HT (A2)	Unambiguous	[K].GQHAAEIQPLAQSHATK.[H]		P04247	P04247	0	3	0.7483	0	1	1	596.311	1786.92	1786.92	-0.2	-0.00012	HCD (High Energy Collision Dissociation)	MS2	0.29624	6.755	25.6281	10736	WT_S_30min_2.raw		2.9	0	5.277e-08	2011656064	25.4
		High	Sequest HT (A2)	Unambiguous	[K].GQHAAEIQPLAQSHATK.[H]		P04247	P04247	0	2	0.809	0	1	1	893.963	1786.92	1786.92	-0.36	-0.00032	HCD (High Energy Collision Dissociation)	MS2	0	38.319	25.6402	10742	WT_S_30min_2.raw		3.35	0	2.109e-14	949267008	25.4
		High	Sequest HT (A2)	Unambiguous	[K].GQHAAEIQPLAQSHATK.[H]		P04247	P04247	0	3	0.6267	0	1	1	596.311	1786.92	1786.92	0.12	7e-05	HCD (High Energy Collision Dissociation)	MS2	0.894347	50	25.8878	10863	WT_S_30min_2.raw		1.5	0	2.695e-05	2011656064	25.4
		High	Sequest HT (A2)	Unambiguous	[K].GQHAAEIQPLAQSHATK.[H]		P04247	P04247	0	4	0.6421	0	1	1	447.485	1786.92	1786.92	-0.24	-0.00011	HCD (High Energy Collision Dissociation)	MS2	4.55852	38.123	25.7507	10796	WT_S_30min_2.raw		2.85	0	4.492e-07	1637738880	25.4
		High	Sequest HT (A2)	Unambiguous	[K].GQHAAEIQPLAQSHATK.[H]		P04247	P04247	0	2	0.7506	0	1	1	893.963	1786.92	1786.92	-0.51	-0.00045	HCD (High Energy Collision Dissociation)	MS2	0	12.549	25.3832	10616	WT_S_30min_2.raw		3.93	0	1.272e-13	949267008	25.4
		High	Sequest HT (A2)	Unambiguous	[K].GQHAAEIQPLAQSHATK.[H]		P04247	P04247	0	3	0.7	0	1	1	596.312	1786.92	1786.92	0.92	0.00055	HCD (High Energy Collision Dissociation)	MS2	0.337424	2.54	25.371	10610	WT_S_30min_2.raw		3.7	0	6.992e-10	2011656064	25.4
		High	Sequest HT (A2)	Unambiguous	[K].GQHAAEIQPLAQSHATK.[H]		P04247	P04247	0	3	0.4896	0	1	1	596.312	1786.92	1786.92	0.33	0.0002	HCD (High Energy Collision Dissociation)	MS2	4.28381	50	26.1572	10993	WT_S_30min_2.raw		0.96	0	0.0001207	2011656064	25.4
		High	Sequest HT (A2)	Unambiguous	[K].GQHAAEIQPLAQSHATK.[H]		P04247	P04247	0	3	0.7356	0	1	1	596.312	1786.92	1786.92	0.53	0.00032	HCD (High Energy Collision Dissociation)	MS2	1.15853	50	25.7198	10136	WT_P_30min_3.raw		2.95	0	1.102e-07	52620052	25.75
		High	Sequest HT (A2)	Unambiguous	[K].GQHAAEIQPLAQSHATK.[H]		P04247	P04247	0	2	0.3833	0	1	1	893.963	1786.92	1786.92	0.03	2e-05	HCD (High Energy Collision Dissociation)	MS2	3.25314	50	25.7068	10129	WT_P_30min_3.raw		1.2	0	5.413e-05	22141672	25.74
		High	Sequest HT (A2)	Unambiguous	[K].GQHAAEIQPLAQSHATK.[H]		P04247	P04247	0	4	0.5447	0	1	1	447.485	1786.92	1786.92	0.35	0.00016	HCD (High Energy Collision Dissociation)	MS2	6.53877	50	25.6936	10122	WT_P_30min_3.raw		2.35	0	7.275e-06	48840124	25.75
		High	Sequest HT (A2)	Unambiguous	[K].GQHAAEIQPLAQSHATK.[H]		P04247	P04247	0	3	0.6182	0	1	1	596.311	1786.92	1786.92	0.22	0.00013	HCD (High Energy Collision Dissociation)	MS2	0.828332	50	25.579	10276	WT_P_20min_3.raw		2.2	0	1.681e-05	44867960	25.62
		High	Sequest HT (A2)	Unambiguous	[K].GQHAAEIQPLAQSHATK.[H]		P04247	P04247	0	4	0.6287	0	1	1	447.486	1786.92	1786.92	0.41	0.00018	HCD (High Energy Collision Dissociation)	MS2	2.11451	26.273	25.754	9635	WT_S_10min_2.raw		2.72	0	5.299e-06	1078523392	25.53
		High	Sequest HT (A2)	Unambiguous	[K].GQHAAEIQPLAQSHATK.[H]		P04247	P04247	0	3	0.6869	0	1	1	596.312	1786.92	1786.92	0.53	0.00032	HCD (High Energy Collision Dissociation)	MS2	0.309717	3.484	25.4883	9506	WT_S_10min_2.raw		3.13	0	7.533e-08	1249657984	25.52
		High	Sequest HT (A2)	Unambiguous	[K].GQHAAEIQPLAQSHATK.[H]		P04247	P04247	0	2	0.7165	0	1	1	893.963	1786.92	1786.92	-0.12	-0.00011	HCD (High Energy Collision Dissociation)	MS2	0	50	25.7554	9636	WT_S_10min_2.raw		2.61	0	2.011e-09	553524864	25.52
		High	Sequest HT (A2)	Unambiguous	[K].GQHAAEIQPLAQSHATK.[H]		P04247	P04247	0	4	0.6991	0	1	1	447.487	1786.92	1786.92	2.68	0.0012	HCD (High Energy Collision Dissociation)	MS2	0.273091	4.539	25.4948	9508	WT_S_10min_2.raw		3.39	0	3.999e-07	1078523392	25.53
		High	Sequest HT (A2)	Unambiguous	[K].GQHAAEIQPLAQSHATK.[H]		P04247	P04247	0	3	0.7206	0	1	1	596.311	1786.92	1786.92	-0.09	-5e-05	HCD (High Energy Collision Dissociation)	MS2	0.338826	18.628	25.7527	9634	WT_S_10min_2.raw		2.72	0	1.609e-07	1249657984	25.52
		High	Sequest HT (A2)	Unambiguous	[K].GQHAAEIQPLAQSHATK.[H]		P04247	P04247	0	2	0.7513	0	1	1	893.963	1786.92	1786.92	-0.52	-0.00046	HCD (High Energy Collision Dissociation)	MS2	0	17.214	25.496	9509	WT_S_10min_2.raw		3.78	0	2.008e-12	553524864	25.52
		High	Sequest HT (A2)	Unambiguous	[K].GQHAAEIQPLAQSHATK.[H]		P04247	P04247	0	4	0.678	0	1	1	447.487	1786.93	1786.92	3.56	0.00159	HCD (High Energy Collision Dissociation)	MS2	0.327024	4.944	25.41	9050	WT_S_5min_3.raw		3.82	0	1.251e-05	1047704768	25.42
		High	Sequest HT (A2)	Unambiguous	[K].GQHAAEIQPLAQSHATK.[H]		P04247	P04247	0	2	0.8101	0	1	1	893.963	1786.92	1786.92	-0.32	-0.00028	HCD (High Energy Collision Dissociation)	MS2	0	13.809	25.4004	9046	WT_S_5min_3.raw		4.37	0	9.447e-13	737842368	25.42
		High	Sequest HT (A2)	Unambiguous	[K].GQHAAEIQPLAQSHATK.[H]		P04247	P04247	0	3	0.7493	0	1	1	596.312	1786.92	1786.92	0.77	0.00046	HCD (High Energy Collision Dissociation)	MS2	0.394049	3.044	25.3938	9044	WT_S_5min_3.raw		3.63	0	2.972e-08	1462517376	25.42
		High	Sequest HT (A2)	Unambiguous	[K].GQHAAEIQPLAQSHATK.[H]		P04247	P04247	0	3	0.4264	0	1	1	596.311	1786.92	1786.92	-0.03	-2e-05	HCD (High Energy Collision Dissociation)	MS2	0	50	25.9177	9277	WT_S_5min_3.raw		1.29	0	3.437e-05	1462517376	25.42
		High	Sequest HT (A2)	Unambiguous	[K].GQHAAEIQPLAQSHATK.[H]		P04247	P04247	0	4	0.594	0	1	1	447.485	1786.92	1786.92	-0.05	-2e-05	HCD (High Energy Collision Dissociation)	MS2	0.898183	26.328	25.6728	9175	WT_S_5min_3.raw		2.98	0	3.345e-06	1047704768	25.42
		High	Sequest HT (A2)	Unambiguous	[K].GQHAAEIQPLAQSHATK.[H]		P04247	P04247	0	2	0.7658	0	1	1	893.963	1786.92	1786.92	-0.37	-0.00033	HCD (High Energy Collision Dissociation)	MS2	0	50	25.6619	9170	WT_S_5min_3.raw		3.63	0	5.958e-11	737842368	25.42
		High	Sequest HT (A2)	Unambiguous	[K].GQHAAEIQPLAQSHATK.[H]		P04247	P04247	0	3	0.7697	0	1	1	596.311	1786.92	1786.92	-0.04	-2e-05	HCD (High Energy Collision Dissociation)	MS2	0.466919	20.288	25.6604	9169	WT_S_5min_3.raw		3.56	0	1.282e-07	1462517376	25.42
		High	Sequest HT (A2)	Unambiguous	[K].GQHAAEIQPLAQSHATK.[H]		P04247	P04247	0	3	0.7349	0	1	1	596.311	1786.92	1786.92	0.23	0.00014	HCD (High Energy Collision Dissociation)	MS2	0.574699	50	25.8544	9759	WT_P_5min_3.raw		3.47	0	3.868e-08	90577216	25.91
		High	Sequest HT (A2)	Unambiguous	[K].GQHAAEIQPLAQSHATK.[H]		P04247	P04247	0	4	0.5114	0	1	1	447.485	1786.92	1786.92	0.26	0.00011	HCD (High Energy Collision Dissociation)	MS2	12.016	50	25.8085	9737	WT_P_5min_3.raw		2.19	0	2.068e-05	93398072	25.91
		High	Sequest HT (A2)	Unambiguous	[K].GQHAAEIQPLAQSHATK.[H]		P04247	P04247	0	3	0.721	0	1	1	596.312	1786.92	1786.92	0.51	0.0003	HCD (High Energy Collision Dissociation)	MS2	0.474787	3.446	25.7151	10299	WT_S_20min_2.raw		3.19	0	4.464e-08	1154760704	25.74
		High	Sequest HT (A2)	Unambiguous	[K].GQHAAEIQPLAQSHATK.[H]		P04247	P04247	0	4	0.6431	0	1	1	447.486	1786.92	1786.92	1.22	0.00054	HCD (High Energy Collision Dissociation)	MS2	1.00912	7.34	25.8437	10361	WT_S_20min_2.raw		2.97	0	4.601e-05	942841920	25.74
		High	Sequest HT (A2)	Unambiguous	[K].GQHAAEIQPLAQSHATK.[H]		P04247	P04247	0	2	0.7413	0	1	1	893.963	1786.92	1786.92	-0.54	-0.00048	HCD (High Energy Collision Dissociation)	MS2	0	50	25.9719	10422	WT_S_20min_2.raw		2.86	0	4.529e-11	533410080	25.74
		High	Sequest HT (A2)	Unambiguous	[K].GQHAAEIQPLAQSHATK.[H]		P04247	P04247	0	2	0.7475	0	1	1	893.963	1786.92	1786.92	-0.54	-0.00049	HCD (High Energy Collision Dissociation)	MS2	0	17.973	25.7124	10297	WT_S_20min_2.raw		4.08	0	7.975e-15	533410080	25.74
		High	Sequest HT (A2)	Unambiguous	[K].GQHAAEIQPLAQSHATK.[H]		P04247	P04247	0	3	0.7038	0	1	1	596.312	1786.92	1786.92	0.41	0.00024	HCD (High Energy Collision Dissociation)	MS2	0.25329	47.564	25.9844	10428	WT_S_20min_2.raw		3.41	0	1.429e-09	1154760704	25.74
		High	Sequest HT (A2)	Unambiguous	[K].GQHAAEIQPLAQSHATK.[H]		P04247	P04247	0	3	0.4938	0	1	1	596.312	1786.92	1786.92	0.51	0.00031	HCD (High Energy Collision Dissociation)	MS2	1.60536	50	26.2403	10552	WT_S_20min_2.raw		1.62	0	3.978e-05	1154760704	25.74
		High	Sequest HT (A2)	Unambiguous	[K].GQHAAEIQPLAQSHATK.[H]		P04247	P04247	0	4	0.6533	0	1	1	447.485	1786.92	1786.92	-0.4	-0.00018	HCD (High Energy Collision Dissociation)	MS2	1.51985	26.999	25.6876	10469	WT_S_5min_4.raw		3.75	0	1.375e-06	1364952704	25.46
		High	Sequest HT (A2)	Unambiguous	[K].GQHAAEIQPLAQSHATK.[H]		P04247	P04247	0	3	0.7568	0	1	1	596.311	1786.92	1786.92	0.08	5e-05	HCD (High Energy Collision Dissociation)	MS2	0.379496	16.039	25.6755	10463	WT_S_5min_4.raw		3.29	0	9.472e-09	1692341632	25.45
		High	Sequest HT (A2)	Unambiguous	[K].GQHAAEIQPLAQSHATK.[H]		P04247	P04247	0	2	0.759	0	1	1	893.963	1786.92	1786.92	-0.46	-0.00041	HCD (High Energy Collision Dissociation)	MS2	0	46.848	25.6528	10452	WT_S_5min_4.raw		4.15	0	1.679e-14	870903424	25.46
		High	Sequest HT (A2)	Unambiguous	[K].GQHAAEIQPLAQSHATK.[H]		P04247	P04247	0	3	0.7077	0	1	1	596.311	1786.92	1786.92	-0.11	-7e-05	HCD (High Energy Collision Dissociation)	MS2	0	50	25.9299	10588	WT_S_5min_4.raw		2.6	0	1.145e-08	1692341632	25.45
		High	Sequest HT (A2)	Unambiguous	[K].GQHAAEIQPLAQSHATK.[H]		P04247	P04247	0	4	0.7026	0	1	1	447.485	1786.92	1786.92	-0.73	-0.00033	HCD (High Energy Collision Dissociation)	MS2	0	50	25.9406	10593	WT_S_5min_4.raw		2.69	0	1.008e-05	1364952704	25.46
		High	Sequest HT (A2)	Unambiguous	[K].GQHAAEIQPLAQSHATK.[H]		P04247	P04247	0	3	0.058	0	1	1	596.311	1786.92	1786.92	-0.31	-0.00018	HCD (High Energy Collision Dissociation)	MS2	15.196	50	26.1969	10720	WT_S_5min_4.raw		0.69	0	9.623e-05	1692341632	25.45
		High	Sequest HT (A2)	Unambiguous	[K].GQHAAEIQPLAQSHATK.[H]		P04247	P04247	0	4	0.6087	0	1	1	447.486	1786.92	1786.92	0.65	0.00029	HCD (High Energy Collision Dissociation)	MS2	7.10462	50	25.5359	10280	WT_P_20min.raw		2.07	0	2.389e-07	46295200	25.61
		High	Sequest HT (A2)	Unambiguous	[K].GQHAAEIQPLAQSHATK.[H]		P04247	P04247	0	3	0.6471	0	1	1	596.311	1786.92	1786.92	0.11	6e-05	HCD (High Energy Collision Dissociation)	MS2	0	50	25.5721	10298	WT_P_20min.raw		2.38	0	3.213e-10	47824548	25.61
		High	Sequest HT (A2)	Unambiguous	[K].GQHAAEIQPLAQSHATK.[H]		P04247	P04247	0	4	0.6551	0	1	1	447.486	1786.92	1786.92	2.39	0.00107	HCD (High Energy Collision Dissociation)	MS2	0.170966	3.619	25.4261	10339	WT_S_5min_4.raw		4.03	0	2.777e-05	1364952704	25.46
		High	Sequest HT (A2)	Unambiguous	[K].GQHAAEIQPLAQSHATK.[H]		P04247	P04247	0	3	0.6941	0	1	1	596.312	1786.92	1786.92	0.28	0.00017	HCD (High Energy Collision Dissociation)	MS2	0.293406	2.261	25.4235	10337	WT_S_5min_4.raw		3.76	0	2.26e-09	1692341632	25.45
		High	Sequest HT (A2)	Unambiguous	[K].GQHAAEIQPLAQSHATK.[H]		P04247	P04247	0	2	0.7778	0	1	1	893.963	1786.92	1786.92	-0.74	-0.00066	HCD (High Energy Collision Dissociation)	MS2	0	14.993	25.3905	10321	WT_S_5min_4.raw		4.95	0	9.47e-16	870903424	25.46
		High	Sequest HT (A2)	Unambiguous	[K].GQHAAEIQPLAQSHATK.[H]		P04247	P04247	0	3	0.6552	0	1	1	596.311	1786.92	1786.92	-0.2	-0.00012	HCD (High Energy Collision Dissociation)	MS2	2.5728	50	25.4702	9012	WT_P_10min_3.raw		1.45	0	1.749e-05	51581720	25.59
		High	Sequest HT (A2)	Unambiguous	[K].GQHAAEIQPLAQSHATK.[H]		P04247	P04247	0	3	0.5463	0	1	1	596.312	1786.92	1786.92	0.3	0.00018	HCD (High Energy Collision Dissociation)	MS2	0.450894	50	25.7802	8959	WT_P_30min.raw		1.08	0	1.44e-06	25305002	25.83
		High	Sequest HT (A2)	Unambiguous	[K].GQHAAEIQPLAQSHATK.[H]		P04247	P04247	0	2	0.6856	0	1	1	893.963	1786.92	1786.92	-0.06	-5e-05	HCD (High Energy Collision Dissociation)	MS2	0	50	25.6668	10587	WT_P_5min.raw		1.94	0	7.733e-10	56991124	25.73
		High	Sequest HT (A2)	Unambiguous	[K].GQHAAEIQPLAQSHATK.[H]		P04247	P04247	0	4	0.5489	0	1	1	447.486	1786.92	1786.92	0.88	0.00039	HCD (High Energy Collision Dissociation)	MS2	5.34985	42.419	25.6548	10581	WT_P_5min.raw		2.66	0	3.573e-05	167794784	25.73
		High	Sequest HT (A2)	Unambiguous	[K].GQHAAEIQPLAQSHATK.[H]		P04247	P04247	0	3	0.681	0	1	1	596.312	1786.92	1786.92	0.55	0.00033	HCD (High Energy Collision Dissociation)	MS2	0.36251	40.58	25.656	10582	WT_P_5min.raw		2.32	0	8.247e-09	147304272	25.73
		High	Sequest HT (A2)	Unambiguous	[K].GQHAAEIQPLAQSHATK.[H]		P04247	P04247	0	3	0.7268	0	1	1	596.312	1786.92	1786.92	0.45	0.00027	HCD (High Energy Collision Dissociation)	MS2	0.926464	50	25.4566	8744	WT_P_10min.raw		2.05	0	2.369e-06	34847172	25.51
		High	Sequest HT (A2)	Unambiguous	[K].GQHAAEIQPLAQSHATK.[H]		P04247	P04247	0	4	0.6447	0	1	1	447.485	1786.92	1786.92	0.38	0.00017	HCD (High Energy Collision Dissociation)	MS2	4.59388	50	25.458	8745	WT_P_10min.raw		1.97	0	2.859e-07	37694924	25.52
		High	Sequest HT (A2)	Unambiguous	[K].GQHAAEIQPLAQSHATK.[H]		P04247	P04247	0	2	0.6337	0	1	1	893.963	1786.92	1786.92	-0.09	-8e-05	HCD (High Energy Collision Dissociation)	MS2	4.33013	50	25.4691	8750	WT_P_10min.raw		1.01	0	5.593e-05	15045316	25.51
		High	Sequest HT (A2)	Unambiguous	[K].GQHAAEIQPLAQSHATK.[H]		P04247	P04247	0	2	0.5511	0	1	1	893.963	1786.92	1786.92	-0.16	-0.00015	HCD (High Energy Collision Dissociation)	MS2	0	50	25.3348	9007	WT_S_10min.raw		1.76	0	1.31e-08	602000960	25.44
		High	Sequest HT (A2)	Unambiguous	[K].GQHAAEIQPLAQSHATK.[H]		P04247	P04247	0	4	0.598	0	1	1	447.486	1786.92	1786.92	2.35	0.00105	HCD (High Energy Collision Dissociation)	MS2	0.343741	9.639	25.3699	9024	WT_S_10min.raw		2.96	0	6.892e-07	866716160	25.43
		High	Sequest HT (A2)	Unambiguous	[K].GQHAAEIQPLAQSHATK.[H]		P04247	P04247	0	3	0.672	0	1	1	596.312	1786.92	1786.92	0.85	0.00051	HCD (High Energy Collision Dissociation)	MS2	0.315064	3.911	25.4008	9038	WT_S_10min.raw		2.5	0	3.749e-07	1104411648	25.44
		High	Sequest HT (A2)	Unambiguous	[K].GQHAAEIQPLAQSHATK.[H]		P04247	P04247	0	4	0.5848	0	1	1	447.485	1786.92	1786.92	-0.1	-5e-05	HCD (High Energy Collision Dissociation)	MS2	0.881393	27.152	25.6349	9148	WT_S_10min.raw		2.77	0	2.192e-06	866716160	25.43
		High	Sequest HT (A2)	Unambiguous	[K].GQHAAEIQPLAQSHATK.[H]		P04247	P04247	0	2	0.7338	0	1	1	893.963	1786.92	1786.92	-0.57	-0.00051	HCD (High Energy Collision Dissociation)	MS2	0	43.378	25.6024	9133	WT_S_10min.raw		2.78	0	2.552e-13	602000960	25.44
		High	Sequest HT (A2)	Unambiguous	[K].GQHAAEIQPLAQSHATK.[H]		P04247	P04247	0	3	0.7331	0	1	1	596.311	1786.92	1786.92	0.25	0.00015	HCD (High Energy Collision Dissociation)	MS2	0.264024	35.612	25.6565	9158	WT_S_10min.raw		3.11	0	2.998e-09	1104411648	25.44
		High	Sequest HT (A2)	Unambiguous	[K].GQHAAEIQPLAQSHATK.[H]		P04247	P04247	0	4	0.6961	0	1	1	447.486	1786.92	1786.92	1.12	0.0005	HCD (High Energy Collision Dissociation)	MS2	0.445159	11.333	25.7581	10536	WT_S_20min.raw		2.83	0	1.318e-07	1820870656	25.53
		High	Sequest HT (A2)	Unambiguous	[K].GQHAAEIQPLAQSHATK.[H]		P04247	P04247	0	2	0.7594	0	1	1	893.963	1786.92	1786.92	-0.44	-0.00039	HCD (High Energy Collision Dissociation)	MS2	0	35.063	25.7701	10542	WT_S_20min.raw		3.45	0	2.035e-15	1257759488	25.53
		High	Sequest HT (A2)	Unambiguous	[K].GQHAAEIQPLAQSHATK.[H]		P04247	P04247	0	3	0.5542	0	1	1	596.311	1786.92	1786.92	0	0	HCD (High Energy Collision Dissociation)	MS2	0	50	25.9275	10620	WT_S_20min.raw		1.66	0	3.772e-08	2310397440	25.53
		High	Sequest HT (A2)	Unambiguous	[K].GQHAAEIQPLAQSHATK.[H]		P04247	P04247	0	2	0.7516	0	1	1	893.963	1786.92	1786.92	-0.38	-0.00034	HCD (High Energy Collision Dissociation)	MS2	0	8.81	25.5181	10416	WT_S_20min.raw		3.1	0	3.405e-12	1257759488	25.53
		High	Sequest HT (A2)	Unambiguous	[K].GQHAAEIQPLAQSHATK.[H]		P04247	P04247	0	3	0.6438	0	1	1	596.312	1786.92	1786.92	0.3	0.00018	HCD (High Energy Collision Dissociation)	MS2	0.336294	3.167	25.6742	10494	WT_S_20min.raw		2.33	0	8.757e-08	2310397440	25.53
		High	Sequest HT (A2)	Unambiguous	[K].GQHAAEIQPLAQSHATK.[H]		P04247	P04247	0	4	0.5309	0	1	1	447.486	1786.92	1786.92	0.51	0.00023	HCD (High Energy Collision Dissociation)	MS2	2.17031	50	26.012	10662	WT_S_20min.raw		1.94	0	5.577e-07	1820870656	25.53
		High	Sequest HT (A2)	Unambiguous	[K].GQHAAEIQPLAQSHATK.[H]		P04247	P04247	0	3	0.3467	0	1	1	596.311	1786.92	1786.92	0.22	0.00013	HCD (High Energy Collision Dissociation)	MS2	2.02047	50	26.1808	10746	WT_S_20min.raw		0.75	0	0.0001011	2310397440	25.53
		High	Sequest HT (A2)	Unambiguous	[K].GQHAAEIQPLAQSHATK.[H]		P04247	P04247	0	3	0.5563	0	1	1	596.312	1786.92	1786.92	0.39	0.00023	HCD (High Energy Collision Dissociation)	MS2	1.11702	50	25.4133	10364	WT_S_20min.raw		2.84	0	1.739e-09	2310397440	25.53
		High	Sequest HT (A2)	Unambiguous	[K].GQHAAEIQPLAQSHATK.[H]		P04247	P04247	0	3	0.6549	0	1	1	596.311	1786.92	1786.92	-0.04	-3e-05	HCD (High Energy Collision Dissociation)	MS2	0	50	26.0362	10461	WT_S_5min.raw		1.42	0	0.0001197	2201969664	25.4
		High	Sequest HT (A2)	Unambiguous	[K].GQHAAEIQPLAQSHATK.[H]		P04247	P04247	0	4	0.5917	0	1	1	447.485	1786.92	1786.92	0.15	7e-05	HCD (High Energy Collision Dissociation)	MS2	3.25532	50	25.8064	10349	WT_S_5min.raw		2.4	0	7.166e-07	1783781120	25.4
		High	Sequest HT (A2)	Unambiguous	[K].GQHAAEIQPLAQSHATK.[H]		P04247	P04247	0	2	0.6868	0	1	1	893.963	1786.92	1786.92	-0.86	-0.00077	HCD (High Energy Collision Dissociation)	MS2	0	13.004	25.3674	10136	WT_S_5min.raw		2.81	0	3.843e-12	1201764096	25.4
		High	Sequest HT (A2)	Unambiguous	[K].GQHAAEIQPLAQSHATK.[H]		P04247	P04247	0	4	0.5886	0	1	1	447.486	1786.92	1786.92	0.63	0.00028	HCD (High Energy Collision Dissociation)	MS2	0.405271	32.481	25.282	10094	WT_S_5min.raw		3.5	0	1.074e-05	1783781120	25.4
		High	Sequest HT (A2)	Unambiguous	[K].GQHAAEIQPLAQSHATK.[H]		P04247	P04247	0	3	0.6048	0	1	1	596.312	1786.92	1786.92	0.77	0.00046	HCD (High Energy Collision Dissociation)	MS2	6.49348	50	25.247	10077	WT_S_5min.raw		1.24	0	2.162e-05	2201969664	25.4
		High	Sequest HT (A2)	Unambiguous	[K].GQHAAEIQPLAQSHATK.[H]		P04247	P04247	0	3	0.6626	0	1	1	596.311	1786.92	1786.92	0.06	3e-05	HCD (High Energy Collision Dissociation)	MS2	0.416295	41.593	25.7693	10331	WT_S_5min.raw		2.43	0	7.007e-09	2201969664	25.4
		High	Sequest HT (A2)	Unambiguous	[K].GQHAAEIQPLAQSHATK.[H]		P04247	P04247	0	2	0.6933	0	1	1	893.962	1786.92	1786.92	-1.61	-0.00144	HCD (High Energy Collision Dissociation)	MS2	0	23.375	25.6306	10265	WT_S_5min.raw		3.26	0	2.325e-13	1201764096	25.4
		High	Sequest HT (A2)	Unambiguous	[K].GQHAAEIQPLAQSHATK.[H]		P04247	P04247	0	4	0.5543	0	1	1	447.487	1786.92	1786.92	2.68	0.0012	HCD (High Energy Collision Dissociation)	MS2	0.303372	5.316	25.5454	10223	WT_S_5min.raw		2.67	0	3.077e-08	1783781120	25.4
		High	Sequest HT (A2)	Unambiguous	[K].GQHAAEIQPLAQSHATK.[H]		P04247	P04247	0	3	0.7653	0	1	1	596.312	1786.92	1786.92	0.36	0.00022	HCD (High Energy Collision Dissociation)	MS2	0.441064	2.789	25.5102	10206	WT_S_5min.raw		2.94	0	4.518e-08	2201969664	25.4
		High	Sequest HT (A2)	Unambiguous	[K].GQHAAEIQPLAQSHATK.[H]		P04247	P04247	0	2	0.7093	0	1	1	893.963	1786.92	1786.92	-0.12	-0.00011	HCD (High Energy Collision Dissociation)	MS2	0	50	25.7725	10400	WT_P_5min_4.raw		1.72	0	4.782e-08	29577536	25.8
		High	Sequest HT (A2)	Unambiguous	[K].GQHAAEIQPLAQSHATK.[H]		P04247	P04247	0	3	0.7131	0	1	1	596.312	1786.92	1786.92	0.28	0.00017	HCD (High Energy Collision Dissociation)	MS2	1.97386	50	25.7394	10384	WT_P_5min_4.raw		3.66	0	7.892e-09	75459760	25.8
		High	Sequest HT (A2)	Unambiguous	[K].GQHAAEIQPLAQSHATK.[H]		P04247	P04247	0	4	0.6732	0	1	1	447.485	1786.92	1786.92	-0.48	-0.00021	HCD (High Energy Collision Dissociation)	MS2	1.9874	50	25.7485	10388	WT_P_5min_4.raw		3.58	0	1.206e-05	78626232	25.8
		High	Sequest HT (A2)	Unambiguous	[K].GQHAAEIQPLAQSHATK.[H]		P04247	P04247	0	4	0.6692	0	1	1	447.486	1786.92	1786.92	1.12	0.0005	HCD (High Energy Collision Dissociation)	MS2	0.371248	4.506	25.4936	10670	WT_S_30min_2.raw		2.63	1.473e-05	0.0002492	1637738880	25.4
		High	Sequest HT (A2)	Unambiguous	[K].GQHAAEIQPLAQSHATK.[H]		P04247	P04247	0	4	0.5663	0	1	1	447.487	1786.93	1786.92	3.36	0.0015	HCD (High Energy Collision Dissociation)	MS2	0.326578	3.007	25.497	10406	WT_S_20min.raw		2.49	1.473e-05	0.0002699	1820870656	25.53
		High	Sequest HT (A2)	Unambiguous	[K].GQHAAEIQPLAQSHATK.[H]		P04247	P04247	0	2	0.6063	0	1	1	893.963	1786.92	1786.92	-0.16	-0.00014	HCD (High Energy Collision Dissociation)	MS2	5.33201	50	25.5507	10288	WT_P_20min.raw		1.27	2.887e-05	0.0004616	20918996	25.62
		High	Sequest HT (A2)	Unambiguous	[K].GQHAAEIQPLAQSHATK.[H]		P04247	P04247	0	4	0.2386	0	1	1	447.486	1786.92	1786.92	0.87	0.00039	HCD (High Energy Collision Dissociation)	MS2	2.8584	50	26.2661	10788	WT_S_20min.raw		0.88	5.653e-05	0.0005137	1820870656	25.53
		High	Sequest HT (A2)	Unambiguous	[K].GQHAAEIQPLAQSHATK.[H]		P04247	P04247	0	4	0.6651	0	1	1	447.486	1786.92	1786.92	1.3	0.00058	HCD (High Energy Collision Dissociation)	MS2	1.57967	24.449	25.7053	9614	WT_S_10min_2.raw		2.15	9.301e-05	0.0007197	1078523392	25.53
		High	Sequest HT (A2)	Unambiguous	[K].GQHAAEIQPLAQSHATK.[H]		P04247	P04247	0	4	0.5652	0	1	1	447.485	1786.92	1786.92	-0.22	-0.0001	HCD (High Energy Collision Dissociation)	MS2	2.37702	50	26.0582	9851	WT_P_5min_3.raw		1.38	9.301e-05	0.0008774	93398072	25.91
		High	Sequest HT (A2)	Unambiguous	[K].GQHAAEIQPLAQSHATK.[H]		P04247	P04247	0	3	0.3	0	1	1	596.312	1786.92	1786.92	0.77	0.00046	HCD (High Energy Collision Dissociation)	MS2	0.671489	50	26.3645	10167	WT_S_30min.raw		1	9.301e-05	0.0008825	1278707968	25.65
		High	Sequest HT (A2)	Unambiguous	[K].GQHAAEIQPLAQSHATK.[H]		P04247	P04247	0	4	0.5244	0	1	1	447.485	1786.92	1786.92	-0.3	-0.00013	HCD (High Energy Collision Dissociation)	MS2	20.8905	50	25.5908	10863	WT_P_30min_2.raw		1.64	0.0001163	0.001012	67260640	25.69
		High	Sequest HT (A2)	Unambiguous	[K].GQHAAEIQPLAQSHATK.[H]		P04247	P04247	0	4	0.5138	0	1	1	447.485	1786.92	1786.92	-0.21	-9e-05	HCD (High Energy Collision Dissociation)	MS2	0.877569	50	26.1032	10485	WT_S_20min_2.raw		1.81	0.0001716	0.00144	942841920	25.74
		High	Sequest HT (A2)	Unambiguous	[K].GQHAAEIQPLAQSHATK.[H]		P04247	P04247	0	4	0.6445	0	1	1	447.487	1786.92	1786.92	2.68	0.0012	HCD (High Energy Collision Dissociation)	MS2	0.358591	3.518	25.3329	10487	WT_S_30min_3.raw		2.56	0.0001796	0.001863	1370019200	25.34
		High	Sequest HT (A2)	Unambiguous	[K].GQHAAEIQPLAQSHATK.[H]		P04247	P04247	0	3	0.3288	0	1	1	596.311	1786.92	1786.92	0.25	0.00015	HCD (High Energy Collision Dissociation)	MS2	1.31994	50	25.9137	9271	WT_S_10min.raw		0.73	0.0002872	0.002503	1104411648	25.44
		High	Sequest HT (A2)	Unambiguous	[K].GQHAAEIQPLAQSHATK.[H]		P04247	P04247	0	2	0.5192	0	1	1	893.963	1786.92	1786.92	0.12	0.00011	HCD (High Energy Collision Dissociation)	MS2	0	50	26.0241	10668	WT_S_20min.raw		0.52	0.0002956	0.002536	1257759488	25.53
		High	Sequest HT (A2)	Selected	[K].GQHAAEIQPLAQSHATK.[H]		P04247	P04247	0	3	0	0	1	1	596.311	1786.92	1786.92	-0.71	-0.00042	HCD (High Energy Collision Dissociation)	MS2	0	50	26.0093	9754	WT_S_10min_2.raw		0.49	0.0002956	0.002656	1249657984	25.52
		High	Sequest HT (A2)	Selected	[K].GQHAAEIQPLAQSHATK.[H]		P04247	P04247	0	3		0	2	2	596.312	1786.92	1786.92	0.54	0.00032	HCD (High Energy Collision Dissociation)	MS2	0	50	26.1003	10043	WT_S_30min.raw		0.49	0.0007002	0.006902	1278707968	25.65
		High	Sequest HT (A2)	Unambiguous	[K].GQHAAEIQPLAQSHATK.[H]		P04247	P04247	0	4	0.5391	0	1	1	447.485	1786.92	1786.92	-0.02	-1e-05	HCD (High Energy Collision Dissociation)	MS2	2.24324	50	26.1142	10767	WT_S_20min_3.raw		1.15	0.0007002	0.006922	1128059136	25.66
		High	Sequest HT (A2)	Unambiguous	[K].GQHAAEIQPLAQSHATK.[H]		P04247	P04247	0	2	0.6989	0	1	1	893.964	1786.92	1786.92	0.8	0.00071	HCD (High Energy Collision Dissociation)	MS2	4.03465	50	25.5228	9034	WT_P_10min_3.raw		0.93	0.0008232	0.008759	20358750	25.59
		High	Sequest HT (A2)	Unambiguous	[K].GQHAAEIQPLAQSHATK.[H]		P04247	P04247	0	4	0.4602	0	1	1	447.485	1786.92	1786.92	0.1	5e-05	HCD (High Energy Collision Dissociation)	MS2	10.4897	50	25.4716	9013	WT_P_10min_3.raw		1.13	0.001142	0.01107	49559796	25.59
		High	Sequest HT (A2)	Unambiguous	[K].GQHAAEIQPLAQSHATK.[H]		P04247	P04247	0	2	0.7087	0	1	1	893.963	1786.92	1786.92	-0.03	-3e-05	HCD (High Energy Collision Dissociation)	MS2	0	50	25.766	9681	WT_P_10min_2.raw		1.03	0.001381	0.01298	18589818	25.79
		High	Sequest HT (A2)	Unambiguous	[K].GQHAAEIQPLAQSHATK.[H]		P04247	P04247	0	4	0.1757	0	1	1	447.486	1786.92	1786.92	1.03	0.00046	HCD (High Energy Collision Dissociation)	MS2	0	50	26.2754	10123	WT_S_30min.raw		0.74	0.001402	0.01338	969934912	25.65
		High	Sequest HT (A2)	Selected	[K].GQHAAEIQPLAQSHATK.[H]		P04247	P04247	0	3		0	6	6	596.311	1786.92	1786.92	0.02	1e-05	HCD (High Energy Collision Dissociation)	MS2	0	50	26.1072	9872	WT_P_5min_3.raw		0.25	0.001722	0.01663	90577216	25.91
		High	Sequest HT (A2)	Selected	[K].GQHAAEIQPLAQSHATK.[H]		P04247	P04247	0	3	0	0	1	1	596.312	1786.92	1786.92	0.41	0.00024	HCD (High Energy Collision Dissociation)	MS2	0.956334	50	25.7262	9121	WT_P_10min_3.raw		0.74	0.002196	0.01989	51581720	25.59
		High	Sequest HT (A2)	Unambiguous	[K].GQHAAEIQPLAQSHATK.[H]		P04247	P04247	0	4	0.5088	0	1	1	447.485	1786.92	1786.92	-0.11	-5e-05	HCD (High Energy Collision Dissociation)	MS2	4.22679	50	26.1982	10721	WT_S_5min_4.raw		1.14	0.002196	0.01987	1364952704	25.46
		High	Sequest HT (A2)	Unambiguous	[K].GQHAAEIQPLAQSHATK.[H]		P04247	P04247	0	4	0.5728	0	1	1	447.485	1786.92	1786.92	-0.75	-0.00034	HCD (High Energy Collision Dissociation)	MS2	2.87493	50	26.0107	9755	WT_S_10min_2.raw		1.03	0.00224	0.02033	1078523392	25.53
		High	Sequest HT (A2)	Unambiguous	[K].GQHAAEIQPLAQSHATK.[H]		P04247	P04247	0	4	0.6538	0	1	1	447.487	1786.92	1786.92	2.81	0.00126	HCD (High Energy Collision Dissociation)	MS2	1.2952	7.226	25.3897	9041	WT_S_5min_3.raw		2.6	0.002256	0.02047	1047704768	25.42
		High	Sequest HT (A2)	Unambiguous	[K].GQHAAEIQPLAQSHATK.[H]		P04247	P04247	0	2	0.6429	0	1	1	893.963	1786.92	1786.92	-0.48	-0.00043	HCD (High Energy Collision Dissociation)	MS2	0	50	25.8652	9764	WT_P_5min_3.raw		1.4	0.002679	0.02341	33530252	25.91
		High	Sequest HT (A2)	Unambiguous	[K].GQHAAEIQPLAQSHATK.[H]		P04247	P04247	0	2	0.6753	0	1	1	893.963	1786.92	1786.92	-0.17	-0.00015	HCD (High Energy Collision Dissociation)	MS2	0	50	25.9178	10582	WT_S_5min_4.raw		0.77	0.003281	0.0277	870903424	25.46
		High	Sequest HT (A2)	Unambiguous	[K].GQHAAEIQPLAQSHATK.[H]		P04247	P04247	0	4	0.2816	0	1	1	447.485	1786.92	1786.92	0.25	0.00011	HCD (High Energy Collision Dissociation)	MS2	4.06895	50	26.0097	10922	WT_S_30min_2.raw		1.03	0.003421	0.02896	1637738880	25.4
		High	Sequest HT (A2)	Unambiguous	[K].GQHAAEIQPLAQSHATK.[H]		P04247	P04247	0	4	0.5397	0	1	1	447.486	1786.92	1786.92	0.5	0.00023	HCD (High Energy Collision Dissociation)	MS2	5.72649	50	25.7276	9122	WT_P_10min_3.raw		1.26	0.003484	0.02961	49559796	25.59
		High	Sequest HT (A2)	Unambiguous	[K].GQHAAEIQPLAQSHATK.[H]		P04247	P04247	0	4	0.5972	0	1	1	447.485	1786.92	1786.92	-0.2	-9e-05	HCD (High Energy Collision Dissociation)	MS2	1.25822	50	26.0089	9601	WT_S_10min_3.raw		0.72	0.003759	0.03151	1030479488	25.52
		High	Sequest HT (A2)	Unambiguous	[K].GQHAAEIQPLAQSHATK.[H]		P04247	P04247	0	4	0.6033	0	1	1	447.485	1786.92	1786.92	-0.6	-0.00027	HCD (High Energy Collision Dissociation)	MS2	23.2658	50	25.2275	10540	WT_S_30min_2.raw		1.21	0.004669	0.03906	1637738880	25.4
		High	Sequest HT (A2)	Selected	[K].GQHAAEIQPLAQSHATK.[H]		P04247	P04247	0	3	0	0	1	1	596.312	1786.92	1786.92	0.33	0.0002	HCD (High Energy Collision Dissociation)	MS2	1.21291	50	25.92	10711	WT_P_5min.raw		0.54	0.006789	0.05331	147304272	25.73
		High	Sequest HT (A2)	Selected	[K].GQHAAEIQPLAQSHATK.[H]		P04247	P04247	0	3		0	2	2	596.311	1786.92	1786.92	0.08	5e-05	HCD (High Energy Collision Dissociation)	MS2	2.59359	50	26.1002	10858	WT_S_30min_3.raw		0.77	0.006921	0.0547	1913353344	25.34
		High	Sequest HT (A2)	Unambiguous	[K].GQHAAEIQPLAQSHATK.[H]		P04247	P04247	0	4	0.3472	0	1	1	447.485	1786.92	1786.92	-0.15	-7e-05	HCD (High Energy Collision Dissociation)	MS2	7.36119	50	26.2667	11046	WT_S_30min_2.raw		0.72	0.008042	0.06283	1637738880	25.4
		High	Sequest HT (A2)	Unambiguous	[K].GQHAAEIQPLAQSHATK.[H]		P04247	P04247	0	4	0.4048	0	1	1	447.485	1786.92	1786.92	0.04	2e-05	HCD (High Energy Collision Dissociation)	MS2	2.67551	50	25.9426	9289	WT_S_5min_3.raw		0.84	0.00957	0.07587	1047704768	25.42
	High	[K].VEADLAGHGQEVLIGLFK.[T]		1.37573e-10	0	198	P04247	P04247 [18-35]	0	1896.02	4.52274e+08	2.95248e+08	3.01998e+08	1.70213e+08	2.05214e+08	2.03394e+08	1.72156e+08	1.51418e+08	1.42605e+08	1.06555e+08	2.27764e+08	1.54273e+08	8681087226	5296963814	6775039250	5294091440	5807103778	5041960887	8740472212	4692978022	4784832512	5844988345	6510580122	5505915457	High	0	3.768e-14	5.24	66.24	K.VEADLAGHGQEVLIGLFK.T	[18-35]		Used
		Confidence	Identifying Node	PSM Ambiguity	Annotated Sequence	Modifications	Master Protein Accessions	Protein Accessions	# Missed Cleavages	Charge	DeltaScore	DeltaCn	Rank	Search Engine Rank	m/z [Da]	MH+ [Da]	Theo. MH+ [Da]	DeltaM [ppm]	Deltam/z [Da]	Activation Type	MS Order	Isolation Interference [%]	Ion Inject Time [ms]	RT [min]	First Scan	Spectrum File	Quan Info	XCorr	Percolator q-Value	Percolator PEP	Precursor Abundance	Apex RT [min]
		High	Sequest HT (A2)	Unambiguous	[K].VEADLAGHGQEVLIGLFK.[T]		P04247	P04247	0	3	0.6083	0	1	1	632.678	1896.02	1896.02	-1.68	-0.00106	HCD (High Energy Collision Dissociation)	MS2	0.640623	39.643	66.5335	27026	WT_P_10min_2.raw		2.4	0	1.18e-08	161277248	66.46
		High	Sequest HT (A2)	Unambiguous	[K].VEADLAGHGQEVLIGLFK.[T]		P04247	P04247	0	3	0.6322	0	1	1	632.679	1896.02	1896.02	0.58	0.00037	HCD (High Energy Collision Dissociation)	MS2	0	10.456	66.5885	26461	WT_S_10min_3.raw		2.61	0	2.927e-08	3639429632	66.28
		High	Sequest HT (A2)	Unambiguous	[K].VEADLAGHGQEVLIGLFK.[T]		P04247	P04247	0	2	0.8165	0	1	1	948.515	1896.02	1896.02	0.1	0.0001	HCD (High Energy Collision Dissociation)	MS2	0	50	66.6256	26476	WT_S_10min_3.raw		3.27	0	7.75e-11	1366360832	66.29
		High	Sequest HT (A2)	Unambiguous	[K].VEADLAGHGQEVLIGLFK.[T]		P04247	P04247	0	3	0.5487	0	1	1	632.68	1896.03	1896.02	1.83	0.00116	HCD (High Energy Collision Dissociation)	MS2	0	50	66.8396	26544	WT_S_10min_3.raw		1.95	0	0.0001039	3639429632	66.28
		High	Sequest HT (A2)	Unambiguous	[K].VEADLAGHGQEVLIGLFK.[T]		P04247	P04247	0	2	0.7946	0	1	1	948.513	1896.02	1896.02	-1.95	-0.00185	HCD (High Energy Collision Dissociation)	MS2	0	17.295	66.372	26385	WT_S_10min_3.raw		4.82	0	1.696e-13	1366360832	66.29
		High	Sequest HT (A2)	Unambiguous	[K].VEADLAGHGQEVLIGLFK.[T]		P04247	P04247	0	3	0.628	0	1	1	632.68	1896.02	1896.02	1.26	0.0008	HCD (High Energy Collision Dissociation)	MS2	0	1.561	66.3339	26370	WT_S_10min_3.raw		2.5	0	1.289e-08	3639429632	66.28
		High	Sequest HT (A2)	Unambiguous	[K].VEADLAGHGQEVLIGLFK.[T]		P04247	P04247	0	2	0.6	0	1	1	948.514	1896.02	1896.02	-0.79	-0.00075	HCD (High Energy Collision Dissociation)	MS2	1.74372	50	66.1156	26278	WT_S_10min_3.raw		1.5	0	4.707e-06	1366360832	66.29
		High	Sequest HT (A2)	Unambiguous	[K].VEADLAGHGQEVLIGLFK.[T]		P04247	P04247	0	3	0.6438	0	1	1	632.678	1896.02	1896.02	-0.99	-0.00063	HCD (High Energy Collision Dissociation)	MS2	0	50	67.3413	26690	WT_S_10min_3.raw		1.46	0	4.004e-05	3639429632	66.28
		High	Sequest HT (A2)	Unambiguous	[K].VEADLAGHGQEVLIGLFK.[T]		P04247	P04247	0	2	0.5	0	1	1	948.515	1896.02	1896.02	-0.23	-0.00022	HCD (High Energy Collision Dissociation)	MS2	0	50	67.1363	26630	WT_S_10min_3.raw		1	0	6.202e-05	1366360832	66.29
		High	Sequest HT (A2)	Unambiguous	[K].VEADLAGHGQEVLIGLFK.[T]		P04247	P04247	0	3	0.6243	0	1	1	632.68	1896.03	1896.02	1.72	0.00109	HCD (High Energy Collision Dissociation)	MS2	0.222932	50	67.0906	26613	WT_S_10min_3.raw		1.73	0	8.611e-06	3639429632	66.28
		High	Sequest HT (A2)	Unambiguous	[K].VEADLAGHGQEVLIGLFK.[T]		P04247	P04247	0	3	0.3824	0	1	1	632.679	1896.02	1896.02	0.35	0.00022	HCD (High Energy Collision Dissociation)	MS2	0	50	67.5927	26772	WT_S_10min_3.raw		0.68	0	0.0001022	3639429632	66.28
		High	Sequest HT (A2)	Unambiguous	[K].VEADLAGHGQEVLIGLFK.[T]		P04247	P04247	0	2	0.5794	0	1	1	948.514	1896.02	1896.02	-0.6	-0.00057	HCD (High Energy Collision Dissociation)	MS2	0	50	66.1032	28420	WT_S_30min.raw		1.26	0	3.58e-06	1814262016	66.28
		High	Sequest HT (A2)	Unambiguous	[K].VEADLAGHGQEVLIGLFK.[T]		P04247	P04247	0	3	0.6471	0	1	1	632.68	1896.02	1896.02	0.88	0.00056	HCD (High Energy Collision Dissociation)	MS2	0	1.314	66.2839	28497	WT_S_30min.raw		2.21	0	2.073e-10	3993345536	66.28
		High	Sequest HT (A2)	Unambiguous	[K].VEADLAGHGQEVLIGLFK.[T]		P04247	P04247	0	2	0.6541	0	1	1	948.513	1896.02	1896.02	-1.62	-0.00153	HCD (High Energy Collision Dissociation)	MS2	0	12.219	66.3621	28534	WT_S_30min.raw		2.92	0	6.566e-14	1814262016	66.28
		High	Sequest HT (A2)	Unambiguous	[K].VEADLAGHGQEVLIGLFK.[T]		P04247	P04247	0	3	0.7259	0	1	1	632.681	1896.03	1896.02	2.92	0.00185	HCD (High Energy Collision Dissociation)	MS2	0	5.526	66.5375	28599	WT_S_30min.raw		2.7	0	1.934e-11	3993345536	66.28
		High	Sequest HT (A2)	Unambiguous	[K].VEADLAGHGQEVLIGLFK.[T]		P04247	P04247	0	3	0.6667	0	1	1	632.678	1896.02	1896.02	-1.09	-0.00069	HCD (High Energy Collision Dissociation)	MS2	0.841884	50	67.3004	28871	WT_S_30min.raw		1.29	0	4.707e-06	3993345536	66.28
		High	Sequest HT (A2)	Unambiguous	[K].VEADLAGHGQEVLIGLFK.[T]		P04247	P04247	0	2	0.7596	0	1	1	948.514	1896.02	1896.02	-0.77	-0.00073	HCD (High Energy Collision Dissociation)	MS2	0	50	66.6154	28628	WT_S_30min.raw		3.37	0	4.838e-13	1814262016	66.28
		High	Sequest HT (A2)	Unambiguous	[K].VEADLAGHGQEVLIGLFK.[T]		P04247	P04247	0	3	0.6636	0	1	1	632.68	1896.02	1896.02	0.91	0.00058	HCD (High Energy Collision Dissociation)	MS2	0	47.741	66.7901	28696	WT_S_30min.raw		2.14	0	1.089e-07	3993345536	66.28
		High	Sequest HT (A2)	Unambiguous	[K].VEADLAGHGQEVLIGLFK.[T]		P04247	P04247	0	3	0.5889	0	1	1	632.681	1896.03	1896.02	2.57	0.00162	HCD (High Energy Collision Dissociation)	MS2	0	50	67.0445	28784	WT_S_30min.raw		1.8	0	3.195e-06	3993345536	66.28
		High	Sequest HT (A2)	Unambiguous	[K].VEADLAGHGQEVLIGLFK.[T]		P04247	P04247	0	3	0.5556	0	1	1	632.679	1896.02	1896.02	-0.55	-0.00035	HCD (High Energy Collision Dissociation)	MS2	0.908245	50	66.2827	26839	WT_P_20min_2.raw		1.44	0	1.138e-06	117965664	66.39
		High	Sequest HT (A2)	Unambiguous	[K].VEADLAGHGQEVLIGLFK.[T]		P04247	P04247	0	2	0.8121	0	1	1	948.514	1896.02	1896.02	-1.41	-0.00134	HCD (High Energy Collision Dissociation)	MS2	0	15.743	66.3639	25810	WT_S_5min_3.raw		4.95	0	6.656e-16	1425782528	66.22
		High	Sequest HT (A2)	Unambiguous	[K].VEADLAGHGQEVLIGLFK.[T]		P04247	P04247	0	3	0.7129	0	1	1	632.68	1896.03	1896.02	1.48	0.00094	HCD (High Energy Collision Dissociation)	MS2	0	1.857	66.3048	25792	WT_S_5min_3.raw		3.03	0	5.648e-08	3832487680	66.22
		High	Sequest HT (A2)	Unambiguous	[K].VEADLAGHGQEVLIGLFK.[T]		P04247	P04247	0	2	0.7146	0	1	1	948.514	1896.02	1896.02	-1.21	-0.00114	HCD (High Energy Collision Dissociation)	MS2	0	50	66.1043	25710	WT_S_5min_3.raw		4.31	0	1.499e-09	1425782528	66.22
		High	Sequest HT (A2)	Unambiguous	[K].VEADLAGHGQEVLIGLFK.[T]		P04247	P04247	0	3	0.6328	0	1	1	632.679	1896.02	1896.02	-0.73	-0.00046	HCD (High Energy Collision Dissociation)	MS2	1.37376	50	66.0403	25688	WT_S_5min_3.raw		1.77	0	1.605e-06	3832487680	66.22
		High	Sequest HT (A2)	Unambiguous	[K].VEADLAGHGQEVLIGLFK.[T]		P04247	P04247	0	3	0.617	0	1	1	632.68	1896.02	1896.02	1.26	0.0008	HCD (High Energy Collision Dissociation)	MS2	0.223542	50	66.8147	25961	WT_S_5min_3.raw		2.82	0	7.106e-09	3832487680	66.22
		High	Sequest HT (A2)	Unambiguous	[K].VEADLAGHGQEVLIGLFK.[T]		P04247	P04247	0	2	0.7423	0	1	1	948.514	1896.02	1896.02	-0.91	-0.00086	HCD (High Energy Collision Dissociation)	MS2	0	50	66.6146	25896	WT_S_5min_3.raw		3.57	0	2.642e-09	1425782528	66.22
		High	Sequest HT (A2)	Unambiguous	[K].VEADLAGHGQEVLIGLFK.[T]		P04247	P04247	0	3	0.7062	0	1	1	632.679	1896.02	1896.02	0.31	0.0002	HCD (High Energy Collision Dissociation)	MS2	0.141084	9.585	66.5583	25881	WT_S_5min_3.raw		3.37	0	1.145e-09	3832487680	66.22
		High	Sequest HT (A2)	Unambiguous	[K].VEADLAGHGQEVLIGLFK.[T]		P04247	P04247	0	3	0.5034	0	1	1	632.679	1896.02	1896.02	0.74	0.00047	HCD (High Energy Collision Dissociation)	MS2	0.23422	50	67.5785	26181	WT_S_5min_3.raw		1.49	0	9.514e-05	3832487680	66.22
		High	Sequest HT (A2)	Unambiguous	[K].VEADLAGHGQEVLIGLFK.[T]		P04247	P04247	0	3	0.5917	0	1	1	632.68	1896.03	1896.02	1.73	0.00109	HCD (High Energy Collision Dissociation)	MS2	0.805678	50	67.071	26029	WT_S_5min_3.raw		1.69	0	1.256e-07	3832487680	66.22
		High	Sequest HT (A2)	Unambiguous	[K].VEADLAGHGQEVLIGLFK.[T]		P04247	P04247	0	2	0.7271	0	1	1	948.514	1896.02	1896.02	-0.93	-0.00088	HCD (High Energy Collision Dissociation)	MS2	0	50	66.2134	29470	WT_S_20min_3.raw		4.8	0	1.555e-12	1333313024	66.34
		High	Sequest HT (A2)	Unambiguous	[K].VEADLAGHGQEVLIGLFK.[T]		P04247	P04247	0	2	0.6186	0	1	1	948.514	1896.02	1896.02	-1.1	-0.00104	HCD (High Energy Collision Dissociation)	MS2	0	12.345	66.4405	29936	WT_S_20min.raw		3.54	0	1.061e-14	2662508032	66.28
		High	Sequest HT (A2)	Unambiguous	[K].VEADLAGHGQEVLIGLFK.[T]		P04247	P04247	0	2	0.7639	0	1	1	948.515	1896.02	1896.02	0.58	0.00055	HCD (High Energy Collision Dissociation)	MS2	1.34638	50	66.7253	29694	WT_S_20min_3.raw		2.33	0	9.509e-08	1333313024	66.34
		High	Sequest HT (A2)	Unambiguous	[K].VEADLAGHGQEVLIGLFK.[T]		P04247	P04247	0	3	0.7331	0	1	1	632.681	1896.03	1896.02	2.89	0.00183	HCD (High Energy Collision Dissociation)	MS2	0.0674669	4.835	66.5771	29991	WT_S_20min.raw		2.81	0	8.159e-11	6003562496	66.26
		High	Sequest HT (A2)	Unambiguous	[K].VEADLAGHGQEVLIGLFK.[T]		P04247	P04247	0	3	0.7007	0	1	1	632.679	1896.02	1896.02	0.73	0.00046	HCD (High Energy Collision Dissociation)	MS2	0	7.888	66.6277	29653	WT_S_20min_3.raw		2.74	0	2.307e-08	3424874752	66.34
		High	Sequest HT (A2)	Unambiguous	[K].VEADLAGHGQEVLIGLFK.[T]		P04247	P04247	0	3	0.6971	0	1	1	632.68	1896.02	1896.02	1.23	0.00077	HCD (High Energy Collision Dissociation)	MS2	0.56803	50	66.8786	29751	WT_S_20min_3.raw		2.41	0	3.053e-08	3424874752	66.34
		High	Sequest HT (A2)	Unambiguous	[K].VEADLAGHGQEVLIGLFK.[T]		P04247	P04247	0	3	0.698	0	1	1	632.68	1896.03	1896.02	1.82	0.00115	HCD (High Energy Collision Dissociation)	MS2	0	1.084	66.317	29884	WT_S_20min.raw		2.55	0	1.3e-08	6003562496	66.26
		High	Sequest HT (A2)	Unambiguous	[K].VEADLAGHGQEVLIGLFK.[T]		P04247	P04247	0	2	0.6994	0	1	1	948.513	1896.02	1896.02	-1.94	-0.00184	HCD (High Energy Collision Dissociation)	MS2	0	15.098	66.1784	29822	WT_S_20min.raw		3.46	0	1.937e-14	2662508032	66.28
		High	Sequest HT (A2)	Unambiguous	[K].VEADLAGHGQEVLIGLFK.[T]		P04247	P04247	0	2	0.6237	0	1	1	948.515	1896.02	1896.02	0.46	0.00043	HCD (High Energy Collision Dissociation)	MS2	0	50	66.6989	30047	WT_S_20min.raw		2.95	0	9.306e-14	2662508032	66.28
		High	Sequest HT (A2)	Unambiguous	[K].VEADLAGHGQEVLIGLFK.[T]		P04247	P04247	0	3	0.6508	0	1	1	632.68	1896.03	1896.02	2.07	0.00131	HCD (High Energy Collision Dissociation)	MS2	0	1.944	66.3743	29545	WT_S_20min_3.raw		2.95	0	1.561e-07	3424874752	66.34
		High	Sequest HT (A2)	Unambiguous	[K].VEADLAGHGQEVLIGLFK.[T]		P04247	P04247	0	3	0.6158	0	1	1	632.679	1896.02	1896.02	-0.17	-0.00011	HCD (High Energy Collision Dissociation)	MS2	0.956792	50	67.3369	30292	WT_S_20min.raw		1.77	0	5.79e-09	6003562496	66.26
		High	Sequest HT (A2)	Unambiguous	[K].VEADLAGHGQEVLIGLFK.[T]		P04247	P04247	0	3	0.6055	0	1	1	632.679	1896.02	1896.02	0.13	8e-05	HCD (High Energy Collision Dissociation)	MS2	4.42957	50	67.5987	30401	WT_S_20min.raw		1.09	0	3.377e-05	6003562496	66.26
		High	Sequest HT (A2)	Unambiguous	[K].VEADLAGHGQEVLIGLFK.[T]		P04247	P04247	0	2	0.5487	0	1	1	948.515	1896.02	1896.02	0.48	0.00045	HCD (High Energy Collision Dissociation)	MS2	0	50	67.2158	30246	WT_S_20min.raw		1.13	0	0.0001125	2662508032	66.28
		High	Sequest HT (A2)	Unambiguous	[K].VEADLAGHGQEVLIGLFK.[T]		P04247	P04247	0	3	0.6746	0	1	1	632.68	1896.03	1896.02	1.45	0.00092	HCD (High Energy Collision Dissociation)	MS2	0	34.605	66.8321	30101	WT_S_20min.raw		2.52	0	2.406e-08	6003562496	66.26
		High	Sequest HT (A2)	Unambiguous	[K].VEADLAGHGQEVLIGLFK.[T]		P04247	P04247	0	2	0.7613	0	1	1	948.514	1896.02	1896.02	-0.91	-0.00087	HCD (High Energy Collision Dissociation)	MS2	0	21.303	66.4696	29585	WT_S_20min_3.raw		4.86	0	7.023e-14	1333313024	66.34
		High	Sequest HT (A2)	Unambiguous	[K].VEADLAGHGQEVLIGLFK.[T]		P04247	P04247	0	3	0.5922	0	1	1	632.68	1896.03	1896.02	1.66	0.00105	HCD (High Energy Collision Dissociation)	MS2	0.64882	50	67.0857	30201	WT_S_20min.raw		1.79	0	1.236e-10	6003562496	66.26
		High	Sequest HT (A2)	Unambiguous	[K].VEADLAGHGQEVLIGLFK.[T]		P04247	P04247	0	3	0.5862	0	1	1	632.679	1896.02	1896.02	-0.58	-0.00037	HCD (High Energy Collision Dissociation)	MS2	1.43303	50	67.3868	29923	WT_S_20min_3.raw		1.45	0	4.22e-07	3424874752	66.34
		High	Sequest HT (A2)	Unambiguous	[K].VEADLAGHGQEVLIGLFK.[T]		P04247	P04247	0	3	0.6963	0	1	1	632.681	1896.03	1896.02	2.49	0.00158	HCD (High Energy Collision Dissociation)	MS2	1.40969	50	67.1323	29835	WT_S_20min_3.raw		2.14	0	1.919e-06	3424874752	66.34
		High	Sequest HT (A2)	Unambiguous	[K].VEADLAGHGQEVLIGLFK.[T]		P04247	P04247	0	3	0.5957	0	1	1	632.68	1896.03	1896.02	1.88	0.00119	HCD (High Energy Collision Dissociation)	MS2	0	50	66.9453	29315	WT_S_20min_2.raw		1.88	0	6.678e-07	3514620928	66.39
		High	Sequest HT (A2)	Unambiguous	[K].VEADLAGHGQEVLIGLFK.[T]		P04247	P04247	0	3	0.6735	0	1	1	632.681	1896.03	1896.02	2.67	0.00169	HCD (High Energy Collision Dissociation)	MS2	3.07546	50	67.2	29403	WT_S_20min_2.raw		1.96	0	1.763e-07	3514620928	66.39
		High	Sequest HT (A2)	Unambiguous	[K].VEADLAGHGQEVLIGLFK.[T]		P04247	P04247	0	2	0.7526	0	1	1	948.514	1896.02	1896.02	-0.5	-0.00047	HCD (High Energy Collision Dissociation)	MS2	0	23.638	66.5296	29147	WT_S_20min_2.raw		3.8	0	2.469e-12	1151229952	66.39
		High	Sequest HT (A2)	Unambiguous	[K].VEADLAGHGQEVLIGLFK.[T]		P04247	P04247	0	3	0.636	0	1	1	632.679	1896.02	1896.02	0.22	0.00014	HCD (High Energy Collision Dissociation)	MS2	0	12.211	66.6865	29214	WT_S_20min_2.raw		2.39	0	3.562e-06	3514620928	66.39
		High	Sequest HT (A2)	Unambiguous	[K].VEADLAGHGQEVLIGLFK.[T]		P04247	P04247	0	2	0.7736	0	1	1	948.514	1896.02	1896.02	-0.91	-0.00086	HCD (High Energy Collision Dissociation)	MS2	0	50	66.2722	29031	WT_S_20min_2.raw		4.24	0	9.319e-13	1151229952	66.39
		High	Sequest HT (A2)	Unambiguous	[K].VEADLAGHGQEVLIGLFK.[T]		P04247	P04247	0	4	0.4272	0	1	1	474.761	1896.02	1896.02	-0.46	-0.00022	HCD (High Energy Collision Dissociation)	MS2	0	50	66.4083	29093	WT_S_20min_2.raw		1.03	0	6.336e-05	16162518	66.42
		High	Sequest HT (A2)	Unambiguous	[K].VEADLAGHGQEVLIGLFK.[T]		P04247	P04247	0	3	0.7068	0	1	1	632.68	1896.03	1896.02	1.55	0.00098	HCD (High Energy Collision Dissociation)	MS2	0	1.602	66.4298	29103	WT_S_20min_2.raw		2.49	0	5.842e-07	3514620928	66.39
		High	Sequest HT (A2)	Unambiguous	[K].VEADLAGHGQEVLIGLFK.[T]		P04247	P04247	0	2	0.6589	0	1	1	948.516	1896.03	1896.02	1.46	0.00138	HCD (High Energy Collision Dissociation)	MS2	8.45212	50	66.7901	29257	WT_S_20min_2.raw		1.29	0	1.587e-06	1151229952	66.39
		High	Sequest HT (A2)	Unambiguous	[K].VEADLAGHGQEVLIGLFK.[T]		P04247	P04247	0	3	0.5565	0	1	1	632.679	1896.02	1896.02	-0.11	-7e-05	HCD (High Energy Collision Dissociation)	MS2	1.45332	50	66.3201	28043	WT_P_20min_3.raw		1.24	0	5.206e-06	107947496	66.44
		High	Sequest HT (A2)	Unambiguous	[K].VEADLAGHGQEVLIGLFK.[T]		P04247	P04247	0	3	0.6667	0	1	1	632.679	1896.02	1896.02	0.53	0.00033	HCD (High Energy Collision Dissociation)	MS2	0.148635	32.041	66.7711	30291	WT_S_30min_2.raw		2.76	0	2.953e-08	4838749696	66.22
		High	Sequest HT (A2)	Unambiguous	[K].VEADLAGHGQEVLIGLFK.[T]		P04247	P04247	0	2	0.6364	0	1	1	948.517	1896.03	1896.02	2	0.00189	HCD (High Energy Collision Dissociation)	MS2	5.34364	50	66.9311	30352	WT_S_30min_2.raw		1.43	0	0.000165	1612840320	66.22
		High	Sequest HT (A2)	Unambiguous	[K].VEADLAGHGQEVLIGLFK.[T]		P04247	P04247	0	3	0.6776	0	1	1	632.68	1896.03	1896.02	2.29	0.00145	HCD (High Energy Collision Dissociation)	MS2	0	50	67.0344	30386	WT_S_30min_2.raw		2.14	0	2.923e-06	4838749696	66.22
		High	Sequest HT (A2)	Unambiguous	[K].VEADLAGHGQEVLIGLFK.[T]		P04247	P04247	0	2	0.7729	0	1	1	948.515	1896.02	1896.02	-0.41	-0.00038	HCD (High Energy Collision Dissociation)	MS2	1.85144	50	66.666	30247	WT_S_30min_2.raw		3.39	0	6.855e-12	1612840320	66.22
		High	Sequest HT (A2)	Unambiguous	[K].VEADLAGHGQEVLIGLFK.[T]		P04247	P04247	0	3	0.7154	0	1	1	632.68	1896.02	1896.02	1.19	0.00075	HCD (High Energy Collision Dissociation)	MS2	0	4.263	66.5135	30183	WT_S_30min_2.raw		2.53	0	3.325e-07	4838749696	66.22
		High	Sequest HT (A2)	Unambiguous	[K].VEADLAGHGQEVLIGLFK.[T]		P04247	P04247	0	3	0.6952	0	1	1	632.679	1896.02	1896.02	0.47	0.0003	HCD (High Energy Collision Dissociation)	MS2	0.777341	50	67.2858	30470	WT_S_30min_2.raw		1.87	0	2.147e-06	4838749696	66.22
		High	Sequest HT (A2)	Unambiguous	[K].VEADLAGHGQEVLIGLFK.[T]		P04247	P04247	0	3	0.5804	0	1	1	632.679	1896.02	1896.02	0.4	0.00025	HCD (High Energy Collision Dissociation)	MS2	1.00676	50	67.5382	30567	WT_S_30min_2.raw		1.43	0	7.282e-05	4838749696	66.22
		High	Sequest HT (A2)	Unambiguous	[K].VEADLAGHGQEVLIGLFK.[T]		P04247	P04247	0	3	0.6169	0	1	1	632.68	1896.03	1896.02	1.46	0.00092	HCD (High Energy Collision Dissociation)	MS2	0	1.426	66.264	30075	WT_S_30min_2.raw		2.95	0	1.991e-08	4838749696	66.22
		High	Sequest HT (A2)	Unambiguous	[K].VEADLAGHGQEVLIGLFK.[T]		P04247	P04247	0	2	0.7252	0	1	1	948.514	1896.02	1896.02	-0.94	-0.00089	HCD (High Energy Collision Dissociation)	MS2	0	22.482	66.4085	30138	WT_S_30min_2.raw		4.44	0	9.244e-13	1612840320	66.22
		High	Sequest HT (A2)	Unambiguous	[K].VEADLAGHGQEVLIGLFK.[T]		P04247	P04247	0	2	0.7592	0	1	1	948.513	1896.02	1896.02	-1.86	-0.00176	HCD (High Energy Collision Dissociation)	MS2	0	19.517	66.1462	30017	WT_S_30min_2.raw		5.19	0	5.129e-14	1612840320	66.22
		High	Sequest HT (A2)	Unambiguous	[K].VEADLAGHGQEVLIGLFK.[T]		P04247	P04247	0	3	0.7218	0	1	1	632.678	1896.02	1896.02	-1.52	-0.00096	HCD (High Energy Collision Dissociation)	MS2	0	40.423	66.482	25086	WT_P_10min_3.raw		2.48	0	4.232e-07	157467936	66.4
		High	Sequest HT (A2)	Unambiguous	[K].VEADLAGHGQEVLIGLFK.[T]		P04247	P04247	0	2	0.6647	0	1	1	948.514	1896.02	1896.02	-0.92	-0.00087	HCD (High Energy Collision Dissociation)	MS2	0	50	66.4183	30031	WT_P_30min_2.raw		1.67	0	3.942e-06	52104752	66.47
		High	Sequest HT (A2)	Unambiguous	[K].VEADLAGHGQEVLIGLFK.[T]		P04247	P04247	0	2	0.6848	0	1	1	948.514	1896.02	1896.02	-1.12	-0.00107	HCD (High Energy Collision Dissociation)	MS2	0	38.518	66.1842	27075	WT_S_10min_2.raw		4.22	0	8.793e-13	1358113664	66.29
		High	Sequest HT (A2)	Unambiguous	[K].VEADLAGHGQEVLIGLFK.[T]		P04247	P04247	0	3	0.7103	0	1	1	632.68	1896.03	1896.02	1.99	0.00126	HCD (High Energy Collision Dissociation)	MS2	0	1.356	66.3364	27137	WT_S_10min_2.raw		2.9	0	1.771e-08	4322489856	66.29
		High	Sequest HT (A2)	Unambiguous	[K].VEADLAGHGQEVLIGLFK.[T]		P04247	P04247	0	2	0.6995	0	1	1	948.515	1896.02	1896.02	-0.11	-0.00011	HCD (High Energy Collision Dissociation)	MS2	3.50811	50	66.7068	27288	WT_S_10min_2.raw		1.83	0	2.581e-07	1358113664	66.29
		High	Sequest HT (A2)	Unambiguous	[K].VEADLAGHGQEVLIGLFK.[T]		P04247	P04247	0	3	0.727	0	1	1	632.68	1896.03	1896.02	1.67	0.00106	HCD (High Energy Collision Dissociation)	MS2	0	50	66.8434	27334	WT_S_10min_2.raw		2.82	0	1.245e-09	4322489856	66.29
		High	Sequest HT (A2)	Unambiguous	[K].VEADLAGHGQEVLIGLFK.[T]		P04247	P04247	0	3	0.6791	0	1	1	632.68	1896.03	1896.02	1.95	0.00123	HCD (High Energy Collision Dissociation)	MS2	0.282249	50	67.0975	27408	WT_S_10min_2.raw		2.15	0	1.046e-06	4322489856	66.29
		High	Sequest HT (A2)	Unambiguous	[K].VEADLAGHGQEVLIGLFK.[T]		P04247	P04247	0	2	0.7479	0	1	1	948.514	1896.02	1896.02	-1	-0.00095	HCD (High Energy Collision Dissociation)	MS2	0	26.16	66.4457	27185	WT_S_10min_2.raw		4.76	0	1.532e-13	1358113664	66.29
		High	Sequest HT (A2)	Unambiguous	[K].VEADLAGHGQEVLIGLFK.[T]		P04247	P04247	0	3	0.6502	0	1	1	632.679	1896.02	1896.02	0.72	0.00046	HCD (High Energy Collision Dissociation)	MS2	0	10.314	66.5904	27243	WT_S_10min_2.raw		2.83	0	1.327e-07	4322489856	66.29
		High	Sequest HT (A2)	Unambiguous	[K].VEADLAGHGQEVLIGLFK.[T]		P04247	P04247	0	3	0.5397	0	1	1	632.678	1896.02	1896.02	-1.74	-0.0011	HCD (High Energy Collision Dissociation)	MS2	0	50	66.5628	27824	WT_P_30min_3.raw		1.89	0	3.103e-06	116287392	66.46
		High	Sequest HT (A2)	Unambiguous	[K].VEADLAGHGQEVLIGLFK.[T]		P04247	P04247	0	3	0.6724	0	1	1	632.678	1896.02	1896.02	-2.03	-0.00129	HCD (High Energy Collision Dissociation)	MS2	0	48.533	66.5776	28762	WT_P_5min_4.raw		2.93	0	6.919e-11	238323280	66.46
		High	Sequest HT (A2)	Unambiguous	[K].VEADLAGHGQEVLIGLFK.[T]		P04247	P04247	0	3	0.7103	0	1	1	632.679	1896.02	1896.02	-0.52	-0.00033	HCD (High Energy Collision Dissociation)	MS2	0.936018	50	66.3207	28666	WT_P_5min_4.raw		2.14	0	2.599e-07	238323280	66.46
		High	Sequest HT (A2)	Unambiguous	[K].VEADLAGHGQEVLIGLFK.[T]		P04247	P04247	0	3	0.6667	0	1	1	632.678	1896.02	1896.02	-1.08	-0.00068	HCD (High Energy Collision Dissociation)	MS2	0.365709	34.022	66.4224	25252	WT_P_10min.raw		2.43	0	9.984e-11	129922928	66.38
		High	Sequest HT (A2)	Unambiguous	[K].VEADLAGHGQEVLIGLFK.[T]		P04247	P04247	0	3	0.5549	0	1	1	632.678	1896.02	1896.02	-0.87	-0.00055	HCD (High Energy Collision Dissociation)	MS2	0	50	66.5344	25365	WT_P_30min.raw		1.73	0	2.357e-07	78837200	66.46
		High	Sequest HT (A2)	Unambiguous	[K].VEADLAGHGQEVLIGLFK.[T]		P04247	P04247	0	3	0.604	0	1	1	632.678	1896.02	1896.02	-1.8	-0.00114	HCD (High Energy Collision Dissociation)	MS2	0	50	66.3253	28891	WT_P_20min.raw		2.02	0	1.129e-07	128586872	66.44
		High	Sequest HT (A2)	Unambiguous	[K].VEADLAGHGQEVLIGLFK.[T]		P04247	P04247	0	2	0.7534	0	1	1	948.513	1896.02	1896.02	-1.57	-0.00149	HCD (High Energy Collision Dissociation)	MS2	0	50	66.4054	28926	WT_P_20min.raw		2.92	0	1.72e-10	42907520	66.45
		High	Sequest HT (A2)	Unambiguous	[K].VEADLAGHGQEVLIGLFK.[T]		P04247	P04247	0	3	0.716	0	1	1	632.679	1896.02	1896.02	0.06	4e-05	HCD (High Energy Collision Dissociation)	MS2	0.492698	50	66.3139	26599	WT_P_5min_3.raw		1.69	0	9.594e-07	231708368	66.45
		High	Sequest HT (A2)	Unambiguous	[K].VEADLAGHGQEVLIGLFK.[T]		P04247	P04247	0	3	0.6929	0	1	1	632.678	1896.02	1896.02	-1.66	-0.00105	HCD (High Energy Collision Dissociation)	MS2	0	50	66.5693	26682	WT_P_5min_3.raw		2.8	0	6.16e-09	231708368	66.45
		High	Sequest HT (A2)	Unambiguous	[K].VEADLAGHGQEVLIGLFK.[T]		P04247	P04247	0	2	0.7729	0	1	1	948.514	1896.02	1896.02	-1.45	-0.00137	HCD (High Energy Collision Dissociation)	MS2	0	50	66.1517	29321	WT_S_5min_4.raw		5.24	0	3.768e-14	1730832768	66.27
		High	Sequest HT (A2)	Unambiguous	[K].VEADLAGHGQEVLIGLFK.[T]		P04247	P04247	0	4	0.6573	0	1	1	474.76	1896.02	1896.02	-1.46	-0.00069	HCD (High Energy Collision Dissociation)	MS2	0	50	66.2765	29384	WT_S_5min_4.raw		1.78	0	4.436e-05	18530192	66.26
		High	Sequest HT (A2)	Unambiguous	[K].VEADLAGHGQEVLIGLFK.[T]		P04247	P04247	0	3	0.6186	0	1	1	632.68	1896.03	1896.02	1.38	0.00087	HCD (High Energy Collision Dissociation)	MS2	0	1.043	66.307	29398	WT_S_5min_4.raw		3.33	0	6.103e-08	5003496448	66.27
		High	Sequest HT (A2)	Unambiguous	[K].VEADLAGHGQEVLIGLFK.[T]		P04247	P04247	0	2	0.7173	0	1	1	948.515	1896.02	1896.02	0.23	0.00022	HCD (High Energy Collision Dissociation)	MS2	3.6107	50	66.6662	29546	WT_S_5min_4.raw		2.83	0	9.242e-11	1730832768	66.27
		High	Sequest HT (A2)	Unambiguous	[K].VEADLAGHGQEVLIGLFK.[T]		P04247	P04247	0	3	0.6883	0	1	1	632.68	1896.03	1896.02	1.88	0.00119	HCD (High Energy Collision Dissociation)	MS2	0.179892	50	67.0749	29693	WT_S_5min_4.raw		3.08	0	3.864e-09	5003496448	66.27
		High	Sequest HT (A2)	Unambiguous	[K].VEADLAGHGQEVLIGLFK.[T]		P04247	P04247	0	3	0.7514	0	1	1	632.68	1896.02	1896.02	1.29	0.00082	HCD (High Energy Collision Dissociation)	MS2	0	50	66.8164	29606	WT_S_5min_4.raw		3.62	0	2.563e-10	5003496448	66.27
		High	Sequest HT (A2)	Unambiguous	[K].VEADLAGHGQEVLIGLFK.[T]		P04247	P04247	0	2	0.7373	0	1	1	948.513	1896.02	1896.02	-1.64	-0.00155	HCD (High Energy Collision Dissociation)	MS2	0	17.279	66.4102	29445	WT_S_5min_4.raw		4.34	0	2.113e-14	1730832768	66.27
		High	Sequest HT (A2)	Unambiguous	[K].VEADLAGHGQEVLIGLFK.[T]		P04247	P04247	0	3	0.7438	0	1	1	632.679	1896.02	1896.02	0.03	2e-05	HCD (High Energy Collision Dissociation)	MS2	0.0990675	8.285	66.5577	29503	WT_S_5min_4.raw		3.2	0	5.122e-12	5003496448	66.27
		High	Sequest HT (A2)	Unambiguous	[K].VEADLAGHGQEVLIGLFK.[T]		P04247	P04247	0	3	0.6173	0	1	1	632.679	1896.02	1896.02	0.64	0.00041	HCD (High Energy Collision Dissociation)	MS2	1.19819	50	67.583	29870	WT_S_5min_4.raw		1.62	0	3.343e-05	5003496448	66.27
		High	Sequest HT (A2)	Unambiguous	[K].VEADLAGHGQEVLIGLFK.[T]		P04247	P04247	0	2	0.3333	0	1	1	948.515	1896.02	1896.02	-0.27	-0.00025	HCD (High Energy Collision Dissociation)	MS2	0	50	67.1693	29730	WT_S_5min_4.raw		0.72	0	8.49e-05	1730832768	66.27
		High	Sequest HT (A2)	Unambiguous	[K].VEADLAGHGQEVLIGLFK.[T]		P04247	P04247	0	3	0.729	0	1	1	632.678	1896.02	1896.02	-1.1	-0.0007	HCD (High Energy Collision Dissociation)	MS2	2.15391	50	67.3273	29779	WT_S_5min_4.raw		2.62	0	1.834e-08	5003496448	66.27
		High	Sequest HT (A2)	Unambiguous	[K].VEADLAGHGQEVLIGLFK.[T]		P04247	P04247	0	2	0.6111	0	1	1	948.515	1896.02	1896.02	0.62	0.00059	HCD (High Energy Collision Dissociation)	MS2	0	50	66.5433	29566	WT_P_5min.raw		1.08	0	0.0001189	99396664	66.4
		High	Sequest HT (A2)	Unambiguous	[K].VEADLAGHGQEVLIGLFK.[T]		P04247	P04247	0	3	0.645	0	1	1	632.679	1896.02	1896.02	-0.71	-0.00045	HCD (High Energy Collision Dissociation)	MS2	0	13.066	66.4397	29531	WT_P_5min.raw		2.31	0	5.209e-10	349703360	66.41
		High	Sequest HT (A2)	Unambiguous	[K].VEADLAGHGQEVLIGLFK.[T]		P04247	P04247	0	3	0.6551	0	1	1	632.68	1896.03	1896.02	2.09	0.00132	HCD (High Energy Collision Dissociation)	MS2	0	2.01	66.2919	29677	WT_S_30min_3.raw		2.87	0	6e-07	3881449984	66.22
		High	Sequest HT (A2)	Unambiguous	[K].VEADLAGHGQEVLIGLFK.[T]		P04247	P04247	0	2	0.7698	0	1	1	948.514	1896.02	1896.02	-1.02	-0.00096	HCD (High Energy Collision Dissociation)	MS2	0	25.897	66.4025	29719	WT_S_30min_3.raw		4.43	0	2.976e-12	1530523264	66.22
		High	Sequest HT (A2)	Unambiguous	[K].VEADLAGHGQEVLIGLFK.[T]		P04247	P04247	0	2	0.7541	0	1	1	948.514	1896.02	1896.02	-1.22	-0.00116	HCD (High Energy Collision Dissociation)	MS2	0	19.506	66.1445	29607	WT_S_30min_3.raw		4.88	0	1.672e-14	1530523264	66.22
		High	Sequest HT (A2)	Unambiguous	[K].VEADLAGHGQEVLIGLFK.[T]		P04247	P04247	0	3	0.6444	0	1	1	632.68	1896.03	1896.02	2.23	0.00141	HCD (High Energy Collision Dissociation)	MS2	0.678197	50	67.0603	29962	WT_S_30min_3.raw		1.8	0	0.0001074	3881449984	66.22
		High	Sequest HT (A2)	Unambiguous	[K].VEADLAGHGQEVLIGLFK.[T]		P04247	P04247	0	3	0.7172	0	1	1	632.68	1896.03	1896.02	1.35	0.00085	HCD (High Energy Collision Dissociation)	MS2	0.223435	50	66.8061	29877	WT_S_30min_3.raw		2.97	0	2.716e-09	3881449984	66.22
		High	Sequest HT (A2)	Unambiguous	[K].VEADLAGHGQEVLIGLFK.[T]		P04247	P04247	0	3	0.7203	0	1	1	632.68	1896.02	1896.02	0.85	0.00054	HCD (High Energy Collision Dissociation)	MS2	0	10.209	66.552	29784	WT_S_30min_3.raw		2.36	0	7.676e-07	3881449984	66.22
		High	Sequest HT (A2)	Unambiguous	[K].VEADLAGHGQEVLIGLFK.[T]		P04247	P04247	0	3	0.6466	0	1	1	632.68	1896.02	1896.02	0.81	0.00051	HCD (High Energy Collision Dissociation)	MS2	1.40356	50	67.5687	30131	WT_S_30min_3.raw		1.33	0	0.0001413	3881449984	66.22
		High	Sequest HT (A2)	Unambiguous	[K].VEADLAGHGQEVLIGLFK.[T]		P04247	P04247	0	2	0.7489	0	1	1	948.515	1896.02	1896.02	-0.1	-9e-05	HCD (High Energy Collision Dissociation)	MS2	0	50	66.6561	29823	WT_S_30min_3.raw		2.27	0	1.814e-08	1530523264	66.22
		High	Sequest HT (A2)	Unambiguous	[K].VEADLAGHGQEVLIGLFK.[T]		P04247	P04247	0	2	0.7134	0	1	1	948.515	1896.02	1896.02	0.29	0.00027	HCD (High Energy Collision Dissociation)	MS2	0	50	66.5893	29619	WT_S_5min.raw		3.07	0	3.191e-11	2536062976	66.15
		High	Sequest HT (A2)	Unambiguous	[K].VEADLAGHGQEVLIGLFK.[T]		P04247	P04247	0	3	0.5825	0	1	1	632.681	1896.03	1896.02	3.02	0.00191	HCD (High Energy Collision Dissociation)	MS2	0	8.765	66.562	29608	WT_S_5min.raw		2.06	0	1.489e-08	6054902272	66.15
		High	Sequest HT (A2)	Unambiguous	[K].VEADLAGHGQEVLIGLFK.[T]		P04247	P04247	0	3	0.7059	0	1	1	632.68	1896.03	1896.02	1.37	0.00086	HCD (High Energy Collision Dissociation)	MS2	0.476752	46.624	66.8169	29705	WT_S_5min.raw		2.21	0	9.715e-11	6054902272	66.15
		High	Sequest HT (A2)	Unambiguous	[K].VEADLAGHGQEVLIGLFK.[T]		P04247	P04247	0	2	0.6722	0	1	1	948.513	1896.02	1896.02	-1.5	-0.00142	HCD (High Energy Collision Dissociation)	MS2	0	12.262	66.0704	29404	WT_S_5min.raw		3.63	0	1.014e-13	2536062976	66.15
		High	Sequest HT (A2)	Unambiguous	[K].VEADLAGHGQEVLIGLFK.[T]		P04247	P04247	0	3	0.6397	0	1	1	632.679	1896.02	1896.02	0.71	0.00045	HCD (High Energy Collision Dissociation)	MS2	0	2.784	66.0463	29392	WT_S_5min.raw		2.47	0	1.436e-11	6054902272	66.15
		High	Sequest HT (A2)	Unambiguous	[K].VEADLAGHGQEVLIGLFK.[T]		P04247	P04247	0	2	0.6478	0	1	1	948.514	1896.02	1896.02	-1.19	-0.00113	HCD (High Energy Collision Dissociation)	MS2	0	13.246	66.3342	29517	WT_S_5min.raw		3.01	0	9.392e-10	2536062976	66.15
		High	Sequest HT (A2)	Unambiguous	[K].VEADLAGHGQEVLIGLFK.[T]		P04247	P04247	0	3	0.7099	0	1	1	632.68	1896.03	1896.02	1.67	0.00106	HCD (High Energy Collision Dissociation)	MS2	0	1.605	66.3047	29504	WT_S_5min.raw		2.93	0	4.086e-10	6054902272	66.15
		High	Sequest HT (A2)	Unambiguous	[K].VEADLAGHGQEVLIGLFK.[T]		P04247	P04247	0	3	0.4797	0	1	1	632.679	1896.02	1896.02	-0.53	-0.00034	HCD (High Energy Collision Dissociation)	MS2	1.83817	50	66.0281	29554	WT_S_30min_3.raw		1.48	0	0.0001051	3881449984	66.22
		High	Sequest HT (A2)	Unambiguous	[K].VEADLAGHGQEVLIGLFK.[T]		P04247	P04247	0	3	0.6333	0	1	1	632.68	1896.02	1896.02	1.25	0.00079	HCD (High Energy Collision Dissociation)	MS2	0	50	67.5881	29980	WT_S_5min.raw		1.2	0	9.703e-06	6054902272	66.15
		High	Sequest HT (A2)	Unambiguous	[K].VEADLAGHGQEVLIGLFK.[T]		P04247	P04247	0	3	0.6432	0	1	1	632.68	1896.02	1896.02	1.17	0.00074	HCD (High Energy Collision Dissociation)	MS2	0	50	67.0736	29802	WT_S_5min.raw		1.99	0	7.568e-08	6054902272	66.15
		High	Sequest HT (A2)	Unambiguous	[K].VEADLAGHGQEVLIGLFK.[T]		P04247	P04247	0	3	0.6377	0	1	1	632.679	1896.02	1896.02	-0.39	-0.00024	HCD (High Energy Collision Dissociation)	MS2	1.74581	50	67.3334	29891	WT_S_5min.raw		2.07	0	2.873e-09	6054902272	66.15
		High	Sequest HT (A2)	Unambiguous	[K].VEADLAGHGQEVLIGLFK.[T]		P04247	P04247	0	2	0.3243	0	1	1	948.515	1896.02	1896.02	-0.38	-0.00036	HCD (High Energy Collision Dissociation)	MS2	0	50	67.3606	29901	WT_S_5min.raw		0.74	0	0.0001263	2536062976	66.15
		High	Sequest HT (A2)	Unambiguous	[K].VEADLAGHGQEVLIGLFK.[T]		P04247	P04247	0	2	0.5824	0	1	1	948.516	1896.02	1896.02	0.8	0.00076	HCD (High Energy Collision Dissociation)	MS2	0	50	66.6208	26519	WT_S_10min.raw		1.82	0	2.545e-08	1605456512	66.25
		High	Sequest HT (A2)	Unambiguous	[K].VEADLAGHGQEVLIGLFK.[T]		P04247	P04247	0	3	0.6142	0	1	1	632.681	1896.03	1896.02	3.27	0.00207	HCD (High Energy Collision Dissociation)	MS2	0	11.851	66.5349	26488	WT_S_10min.raw		1.97	0	4.478e-09	3648279552	66.25
		High	Sequest HT (A2)	Unambiguous	[K].VEADLAGHGQEVLIGLFK.[T]		P04247	P04247	0	3	0.68	0	1	1	632.68	1896.03	1896.02	1.54	0.00097	HCD (High Energy Collision Dissociation)	MS2	0.087768	1.455	66.2767	26400	WT_S_10min.raw		1.75	0	6.451e-08	3648279552	66.25
		High	Sequest HT (A2)	Unambiguous	[K].VEADLAGHGQEVLIGLFK.[T]		P04247	P04247	0	4	0.6976	0	1	1	474.76	1896.02	1896.02	-1.85	-0.00088	HCD (High Energy Collision Dissociation)	MS2	0	50	66.233	26383	WT_S_10min.raw		2.05	0	4.071e-06	21430372	66.27
		High	Sequest HT (A2)	Unambiguous	[K].VEADLAGHGQEVLIGLFK.[T]		P04247	P04247	0	2	0.6711	0	1	1	948.514	1896.02	1896.02	-1.32	-0.00125	HCD (High Energy Collision Dissociation)	MS2	0	16.146	66.3676	26430	WT_S_10min.raw		2.98	0	2.34e-12	1605456512	66.25
		High	Sequest HT (A2)	Unambiguous	[K].VEADLAGHGQEVLIGLFK.[T]		P04247	P04247	0	3	0.5673	0	1	1	632.679	1896.02	1896.02	-0.61	-0.00039	HCD (High Energy Collision Dissociation)	MS2	1.43337	50	67.2971	26722	WT_S_10min.raw		1.04	0	4.911e-06	3648279552	66.25
		High	Sequest HT (A2)	Unambiguous	[K].VEADLAGHGQEVLIGLFK.[T]		P04247	P04247	0	3	0.6302	0	1	1	632.68	1896.03	1896.02	2.3	0.00145	HCD (High Energy Collision Dissociation)	MS2	0	50	66.7885	26571	WT_S_10min.raw		1.92	0	5.182e-09	3648279552	66.25
		High	Sequest HT (A2)	Unambiguous	[K].VEADLAGHGQEVLIGLFK.[T]		P04247	P04247	0	3	0.5246	0	1	1	632.68	1896.02	1896.02	1.04	0.00066	HCD (High Energy Collision Dissociation)	MS2	1.17741	50	67.0436	26653	WT_S_10min.raw		1.22	0	3.15e-06	3648279552	66.25
		High	Sequest HT (A2)	Unambiguous	[K].VEADLAGHGQEVLIGLFK.[T]		P04247	P04247	0	2	0.6934	0	1	1	948.514	1896.02	1896.02	-0.87	-0.00082	HCD (High Energy Collision Dissociation)	MS2	0	50	66.1098	26327	WT_S_10min.raw		2.74	0	1.746e-13	1605456512	66.25
		High	Sequest HT (A2)	Unambiguous	[K].VEADLAGHGQEVLIGLFK.[T]		P04247	P04247	0	4	0.4744	0	1	1	474.76	1896.02	1896.02	-1.38	-0.00065	HCD (High Energy Collision Dissociation)	MS2	0	50	66.2689	29863	WT_S_20min.raw		1.56	1.473e-05	0.0002523	35379676	66.26
		High	Sequest HT (A2)	Unambiguous	[K].VEADLAGHGQEVLIGLFK.[T]		P04247	P04247	0	2	0.4872	0	1	1	948.513	1896.02	1896.02	-1.78	-0.00169	HCD (High Energy Collision Dissociation)	MS2	0	50	66.2835	29471	WT_P_5min.raw		0.78	1.473e-05	0.0004198	99396664	66.4
		High	Sequest HT (A2)	Unambiguous	[K].VEADLAGHGQEVLIGLFK.[T]		P04247	P04247	0	3	0.5688	0	1	1	632.678	1896.02	1896.02	-0.93	-0.00058	HCD (High Energy Collision Dissociation)	MS2	0	50	66.5829	28989	WT_P_20min.raw		1.09	1.473e-05	0.0003042	128586872	66.44
		High	Sequest HT (A2)	Unambiguous	[K].VEADLAGHGQEVLIGLFK.[T]		P04247	P04247	0	2	0.4457	0	1	1	948.514	1896.02	1896.02	-0.61	-0.00058	HCD (High Energy Collision Dissociation)	MS2	0	50	66.3859	28062	WT_P_20min_3.raw		0.92	4.306e-05	0.0004944	33860256	66.44
		High	Sequest HT (A2)	Unambiguous	[K].VEADLAGHGQEVLIGLFK.[T]		P04247	P04247	0	3	0.5333	0	1	1	632.679	1896.02	1896.02	0.38	0.00024	HCD (High Energy Collision Dissociation)	MS2	27.6815	50	68.0957	30094	WT_S_5min_4.raw		0.9	4.306e-05	0.0004951	5003496448	66.27
		High	Sequest HT (A2)	Unambiguous	[K].VEADLAGHGQEVLIGLFK.[T]		P04247	P04247	0	3	0.4778	0	1	1	632.679	1896.02	1896.02	0.42	0.00026	HCD (High Energy Collision Dissociation)	MS2	25.0704	50	68.1168	27779	WT_S_10min_2.raw		0.9	5.653e-05	0.0005311	76276560	67.81
		High	Sequest HT (A2)	Unambiguous	[K].VEADLAGHGQEVLIGLFK.[T]		P04247	P04247	0	2	0.5935	0	1	1	948.517	1896.03	1896.02	2.46	0.00234	HCD (High Energy Collision Dissociation)	MS2	4.77839	50	66.956	30148	WT_S_20min.raw		1.23	5.653e-05	0.0005087	2662508032	66.28
		High	Sequest HT (A2)	Unambiguous	[K].VEADLAGHGQEVLIGLFK.[T]		P04247	P04247	0	4	0.4609	0	1	1	474.76	1896.02	1896.02	-1.58	-0.00075	HCD (High Energy Collision Dissociation)	MS2	0	50	66.1449	29438	WT_S_5min.raw		1.15	0.0001513	0.001189	35223044	66.13
		High	Sequest HT (A2)	Unambiguous	[K].VEADLAGHGQEVLIGLFK.[T]		P04247	P04247	0	3	0.5714	0	1	1	632.679	1896.02	1896.02	-0.77	-0.00049	HCD (High Energy Collision Dissociation)	MS2	1.55477	50	67.3524	27489	WT_S_10min_2.raw		1.54	0.000162	0.001312	4322489856	66.29
		High	Sequest HT (A2)	Unambiguous	[K].VEADLAGHGQEVLIGLFK.[T]		P04247	P04247	0	2	0.4792	0	1	1	948.514	1896.02	1896.02	-0.6	-0.00057	HCD (High Energy Collision Dissociation)	MS2	0	50	66.3604	28683	WT_P_5min_4.raw		0.96	0.000162	0.001314	62349972	66.46
		High	Sequest HT (A2)	Unambiguous	[K].VEADLAGHGQEVLIGLFK.[T]		P04247	P04247	0	3	0.383	0	1	1	632.679	1896.02	1896.02	0.37	0.00023	HCD (High Energy Collision Dissociation)	MS2	0	50	67.6057	27577	WT_S_10min_2.raw		0.94	0.0001716	0.001439	4322489856	66.29
		High	Sequest HT (A2)	Unambiguous	[K].VEADLAGHGQEVLIGLFK.[T]		P04247	P04247	0	4	0.6264	0	1	1	474.76	1896.02	1896.02	-1.68	-0.0008	HCD (High Energy Collision Dissociation)	MS2	0	50	66.1809	30034	WT_S_30min_2.raw		1.74	0.0001716	0.001576	22093260	66.21
		High	Sequest HT (A2)	Unambiguous	[K].VEADLAGHGQEVLIGLFK.[T]		P04247	P04247	0	2	0.3333	0	1	1	948.516	1896.03	1896.02	1.63	0.00155	HCD (High Energy Collision Dissociation)	MS2	5.62796	50	66.8523	29718	WT_S_5min.raw		0.96	0.0001796	0.001687	2536062976	66.15
		High	Sequest HT (A2)	Unambiguous	[K].VEADLAGHGQEVLIGLFK.[T]		P04247	P04247	0	3	0.4483	0	1	1	632.679	1896.02	1896.02	-0.45	-0.00029	HCD (High Energy Collision Dissociation)	MS2	3.01662	50	66.3259	29993	WT_P_30min_2.raw		1.16	0.0001796	0.001703	174525056	66.46
		High	Sequest HT (A2)	Unambiguous	[K].VEADLAGHGQEVLIGLFK.[T]		P04247	P04247	0	3	0.4609	0	1	1	632.678	1896.02	1896.02	-1.98	-0.00125	HCD (High Energy Collision Dissociation)	MS2	0	50	66.5876	30102	WT_P_30min_2.raw		1.15	0.0001796	0.001603	174525056	66.46
		High	Sequest HT (A2)	Unambiguous	[K].VEADLAGHGQEVLIGLFK.[T]		P04247	P04247	0	3	0.2703	0	1	1	632.679	1896.02	1896.02	0.47	0.0003	HCD (High Energy Collision Dissociation)	MS2	3.59497	50	67.4588	29498	WT_S_20min_2.raw		0.74	0.0001796	0.001854	3514620928	66.39
		High	Sequest HT (A2)	Unambiguous	[K].VEADLAGHGQEVLIGLFK.[T]		P04247	P04247	0	2	0.2537	0	1	1	948.515	1896.02	1896.02	0.46	0.00044	HCD (High Energy Collision Dissociation)	MS2	2.12288	50	67.1076	29811	WT_S_5min.raw		0.67	0.0003233	0.002953	2536062976	66.15
		High	Sequest HT (A2)	Unambiguous	[K].VEADLAGHGQEVLIGLFK.[T]		P04247	P04247	0	3	0.3258	0	1	1	632.679	1896.02	1896.02	-0.55	-0.00035	HCD (High Energy Collision Dissociation)	MS2	1.27269	50	67.3149	30043	WT_S_30min_3.raw		0.89	0.0003233	0.003052	3881449984	66.22
		High	Sequest HT (A2)	Unambiguous	[K].VEADLAGHGQEVLIGLFK.[T]		P04247	P04247	0	3	0.4867	0	1	1	632.678	1896.02	1896.02	-1.28	-0.00081	HCD (High Energy Collision Dissociation)	MS2	0.259104	50	67.3223	26100	WT_S_5min_3.raw		1.13	0.0003233	0.003105	3832487680	66.22
		High	Sequest HT (A2)	Unambiguous	[K].VEADLAGHGQEVLIGLFK.[T]		P04247	P04247	0	3	0.5357	0	1	1	632.679	1896.02	1896.02	0.3	0.00019	HCD (High Energy Collision Dissociation)	MS2	1.00291	50	67.6458	30022	WT_S_20min_3.raw		0.84	0.0003322	0.003138	3424874752	66.34
		High	Sequest HT (A2)	Unambiguous	[K].VEADLAGHGQEVLIGLFK.[T]		P04247	P04247	0	3	0.4327	0	1	1	632.68	1896.03	1896.02	1.35	0.00086	HCD (High Energy Collision Dissociation)	MS2	6.59872	50	68.3495	30185	WT_S_5min_4.raw		1.04	0.0003397	0.003404	5003496448	66.27
		High	Sequest HT (A2)	Unambiguous	[K].VEADLAGHGQEVLIGLFK.[T]		P04247	P04247	0	3	0.3191	0	1	1	632.678	1896.02	1896.02	-0.84	-0.00053	HCD (High Energy Collision Dissociation)	MS2	14.0963	50	68.0889	26370	WT_S_5min_3.raw		0.94	0.000361	0.0036	3832487680	66.22
		High	Sequest HT (A2)	Unambiguous	[K].VEADLAGHGQEVLIGLFK.[T]		P04247	P04247	0	3	0.2063	0	1	1	632.679	1896.02	1896.02	-0.02	-2e-05	HCD (High Energy Collision Dissociation)	MS2	10.1868	50	68.1032	30203	WT_S_5min.raw		0.63	0.0003873	0.003904	6054902272	66.15
		High	Sequest HT (A2)	Unambiguous	[K].VEADLAGHGQEVLIGLFK.[T]		P04247	P04247	0	2	0.4528	0	1	1	948.514	1896.02	1896.02	-0.88	-0.00083	HCD (High Energy Collision Dissociation)	MS2	9.60258	50	66.5775	26685	WT_P_5min_3.raw		0.53	0.0004063	0.004205	62805232	66.45
		High	Sequest HT (A2)	Unambiguous	[K].VEADLAGHGQEVLIGLFK.[T]		P04247	P04247	0	2	0.4286	0	1	1	948.515	1896.02	1896.02	0.03	3e-05	HCD (High Energy Collision Dissociation)	MS2	8.88226	50	67.4721	30348	WT_S_20min.raw		0.84	0.0004063	0.004232	2662508032	66.28
		High	Sequest HT (A2)	Unambiguous	[K].VEADLAGHGQEVLIGLFK.[T]		P04247	P04247	0	2	0.5385	0	1	1	948.516	1896.03	1896.02	1.45	0.00137	HCD (High Energy Collision Dissociation)	MS2	0	50	66.8792	26560	WT_S_10min_3.raw		1.17	0.0004126	0.004587	1366360832	66.29
		High	Sequest HT (A2)	Unambiguous	[K].VEADLAGHGQEVLIGLFK.[T]		P04247	P04247	0	4	0.4298	0	1	1	474.761	1896.02	1896.02	-1.21	-0.00057	HCD (High Energy Collision Dissociation)	MS2	0	50	66.2729	27114	WT_S_10min_2.raw		1.21	0.0004126	0.004304	21272010	66.29
		High	Sequest HT (A2)	Unambiguous	[K].VEADLAGHGQEVLIGLFK.[T]		P04247	P04247	0	2	0.3165	0	1	1	948.515	1896.02	1896.02	-0.24	-0.00023	HCD (High Energy Collision Dissociation)	MS2	0	50	66.3746	27758	WT_P_30min_3.raw		0.79	0.0005617	0.005917	37295200	66.46
		High	Sequest HT (A2)	Unambiguous	[K].VEADLAGHGQEVLIGLFK.[T]		P04247	P04247	0	2	0.4902	0	1	1	948.516	1896.03	1896.02	1.31	0.00124	HCD (High Energy Collision Dissociation)	MS2	9.47332	50	66.8704	28723	WT_S_30min.raw		1.02	0.0005617	0.005724	1814262016	66.28
		High	Sequest HT (A2)	Unambiguous	[K].VEADLAGHGQEVLIGLFK.[T]		P04247	P04247	0	4	0.4118	0	1	1	474.761	1896.02	1896.02	-0.75	-0.00036	HCD (High Energy Collision Dissociation)	MS2	0	50	66.4074	29547	WT_S_5min.raw		1.02	0.0007248	0.007326	35223044	66.13
		High	Sequest HT (A2)	Unambiguous	[K].VEADLAGHGQEVLIGLFK.[T]		P04247	P04247	0	2	0.4949	0	1	1	948.516	1896.02	1896.02	1.19	0.00113	HCD (High Energy Collision Dissociation)	MS2	0	50	67.2373	29871	WT_S_20min_3.raw		0.99	0.0007815	0.008262	1333313024	66.34
		High	Sequest HT (A2)	Unambiguous	[K].VEADLAGHGQEVLIGLFK.[T]		P04247	P04247	0	3	0.4259	0	1	1	632.68	1896.03	1896.02	2.26	0.00143	HCD (High Energy Collision Dissociation)	MS2	27.2411	50	69.1078	30445	WT_S_5min_4.raw		1.08	0.0007975	0.008491	22179842	68.99
		High	Sequest HT (A2)	Selected	[K].VEADLAGHGQEVLIGLFK.[T]		P04247	P04247	0	3		0	2	2	632.68	1896.03	1896.02	1.72	0.00109	HCD (High Energy Collision Dissociation)	MS2	0.956689	50	68.6351	27933	WT_S_10min_2.raw		0.52	0.0008047	0.008682	76276560	67.81
		High	Sequest HT (A2)	Unambiguous	[K].VEADLAGHGQEVLIGLFK.[T]		P04247	P04247	0	4	0.2816	0	1	1	474.76	1896.02	1896.02	-1.36	-0.00065	HCD (High Energy Collision Dissociation)	MS2	46.0715	50	66.2377	29652	WT_S_30min_3.raw		1.03	0.0008812	0.009489	16465521	66.22
		High	Sequest HT (A2)	Unambiguous	[K].VEADLAGHGQEVLIGLFK.[T]		P04247	P04247	0	2	0.4186	0	1	1	948.516	1896.02	1896.02	1.19	0.00113	HCD (High Energy Collision Dissociation)	MS2	2.27172	50	67.1232	26043	WT_S_5min_3.raw		0.43	0.000896	0.009829	1425782528	66.22
		High	Sequest HT (A2)	Unambiguous	[K].VEADLAGHGQEVLIGLFK.[T]		P04247	P04247	0	3	0.2429	0	1	1	632.679	1896.02	1896.02	-0.36	-0.00023	HCD (High Energy Collision Dissociation)	MS2	11.6138	50	68.0684	26995	WT_S_10min.raw		0.7	0.0009125	0.01002	3648279552	66.25
		High	Sequest HT (A2)	Unambiguous	[K].VEADLAGHGQEVLIGLFK.[T]		P04247	P04247	0	4	0.5933	0	1	1	474.76	1896.02	1896.02	-2.28	-0.00108	HCD (High Energy Collision Dissociation)	MS2	0	50	66.2867	28499	WT_S_30min.raw		1.5	0.0009487	0.01015	24683730	66.32
		High	Sequest HT (A2)	Unambiguous	[K].VEADLAGHGQEVLIGLFK.[T]		P04247	P04247	0	3	0.2703	0	1	1	632.679	1896.02	1896.02	0.43	0.00027	HCD (High Energy Collision Dissociation)	MS2	14.1113	50	69.3884	31260	WT_S_30min_2.raw		0.74	0.001019	0.01053	19972480	68.97
		High	Sequest HT (A2)	Unambiguous	[K].VEADLAGHGQEVLIGLFK.[T]		P04247	P04247	0	2	0.4815	0	1	1	948.516	1896.02	1896.02	1.07	0.00102	HCD (High Energy Collision Dissociation)	MS2	3.65003	50	66.8691	25977	WT_S_5min_3.raw		1.08	0.0012	0.01163	1425782528	66.22
		High	Sequest HT (A2)	Unambiguous	[K].VEADLAGHGQEVLIGLFK.[T]		P04247	P04247	0	3	0.3763	0	1	1	632.68	1896.02	1896.02	0.78	0.00049	HCD (High Energy Collision Dissociation)	MS2	3.78119	50	67.7179	29593	WT_S_20min_2.raw		0.93	0.001331	0.01252	3514620928	66.39
		High	Sequest HT (A2)	Unambiguous	[K].VEADLAGHGQEVLIGLFK.[T]		P04247	P04247	0	2	0.3333	0	1	1	948.514	1896.02	1896.02	-1.04	-0.00099	HCD (High Energy Collision Dissociation)	MS2	0	50	66.2714	25024	WT_P_10min_3.raw		0.75	0.001381	0.013	45344840	66.4
		High	Sequest HT (A2)	Unambiguous	[K].VEADLAGHGQEVLIGLFK.[T]		P04247	P04247	0	4	0.3636	0	1	1	474.761	1896.02	1896.02	-0.27	-0.00013	HCD (High Energy Collision Dissociation)	MS2	0	50	66.5294	29971	WT_S_20min.raw		0.77	0.00145	0.01388	35379676	66.26
		High	Sequest HT (A2)	Unambiguous	[K].VEADLAGHGQEVLIGLFK.[T]		P04247	P04247	0	3	0.2319	0	1	1	632.679	1896.02	1896.02	0.41	0.00026	HCD (High Energy Collision Dissociation)	MS2	16.4728	50	66.047	29281	WT_S_5min_4.raw		0.69	0.001547	0.01469	5003496448	66.27
		High	Sequest HT (A2)	Unambiguous	[K].VEADLAGHGQEVLIGLFK.[T]		P04247	P04247	0	4	0.0566	0	1	1	474.761	1896.02	1896.02	0.59	0.00028	HCD (High Energy Collision Dissociation)	MS2	0	50	66.4835	26469	WT_S_10min.raw		0.53	0.001663	0.01588	21430372	66.27
		High	Sequest HT (A2)	Unambiguous	[K].VEADLAGHGQEVLIGLFK.[T]		P04247	P04247	0	3	0.2895	0	1	1	632.679	1896.02	1896.02	-0.2	-0.00013	HCD (High Energy Collision Dissociation)	MS2	3.50195	50	66.0077	29952	WT_S_30min_2.raw		0.76	0.001685	0.01611	4838749696	66.22
		High	Sequest HT (A2)	Unambiguous	[K].VEADLAGHGQEVLIGLFK.[T]		P04247	P04247	0	3	0.4024	0	1	1	632.68	1896.02	1896.02	0.77	0.00048	HCD (High Energy Collision Dissociation)	MS2	1.64131	50	68.6004	31004	WT_S_30min_2.raw		0.82	0.001707	0.01646	19972480	68.97
		High	Sequest HT (A2)	Unambiguous	[K].VEADLAGHGQEVLIGLFK.[T]		P04247	P04247	0	2	0.5431	0	1	1	948.518	1896.03	1896.02	2.91	0.00276	HCD (High Energy Collision Dissociation)	MS2	6.43181	50	66.9832	29789	WT_S_20min_3.raw		1.16	0.001784	0.0172	1333313024	66.34
		High	Sequest HT (A2)	Unambiguous	[K].VEADLAGHGQEVLIGLFK.[T]		P04247	P04247	0	3	0.2121	0	1	1	632.679	1896.02	1896.02	-0.15	-0.0001	HCD (High Energy Collision Dissociation)	MS2	23.6152	50	68.111	26955	WT_S_10min_3.raw		0.66	0.002818	0.02479	3639429632	66.28
		High	Sequest HT (A2)	Unambiguous	[K].VEADLAGHGQEVLIGLFK.[T]		P04247	P04247	0	3	0.2	0	1	1	632.68	1896.02	1896.02	1.01	0.00064	HCD (High Energy Collision Dissociation)	MS2	5.58976	50	68.6226	30813	WT_S_20min.raw		0.65	0.002946	0.02559	39022008	69.12
		High	Sequest HT (A2)	Selected	[K].VEADLAGHGQEVLIGLFK.[T]		P04247	P04247	0	3		0	3	3	632.68	1896.03	1896.02	1.75	0.00111	HCD (High Energy Collision Dissociation)	MS2	1.27947	50	68.6032	30271	WT_S_5min_4.raw		0.66	0.003294	0.02788	22179842	68.99
		High	Sequest HT (A2)	Unambiguous	[K].VEADLAGHGQEVLIGLFK.[T]		P04247	P04247	0	4	0.4662	0	1	1	474.76	1896.02	1896.02	-1.91	-0.0009	HCD (High Energy Collision Dissociation)	MS2	0	50	66.2969	29511	WT_S_20min_3.raw		1.33	0.003345	0.02824	14517466	66.35
		High	Sequest HT (A2)	Unambiguous	[K].VEADLAGHGQEVLIGLFK.[T]		P04247	P04247	0	3	0.2703	0	1	1	632.679	1896.02	1896.02	-0.15	-0.0001	HCD (High Energy Collision Dissociation)	MS2	11.8125	50	68.1109	30632	WT_S_20min.raw		0.74	0.003426	0.02901	6003562496	66.26
		High	Sequest HT (A2)	Unambiguous	[K].VEADLAGHGQEVLIGLFK.[T]		P04247	P04247	0	2	0.3243	0	1	1	948.516	1896.02	1896.02	1.26	0.00119	HCD (High Energy Collision Dissociation)	MS2	1.94335	50	67.1239	28816	WT_S_30min.raw		0.74	0.003448	0.0293	1814262016	66.28
		High	Sequest HT (A2)	Unambiguous	[K].VEADLAGHGQEVLIGLFK.[T]		P04247	P04247	0	4	0.4252	0	1	1	474.76	1896.02	1896.02	-1.58	-0.00075	HCD (High Energy Collision Dissociation)	MS2	0	50	66.2848	26349	WT_S_10min_3.raw		1.27	0.003468	0.02936	15224157	66.31
		High	Sequest HT (A2)	Unambiguous	[K].VEADLAGHGQEVLIGLFK.[T]		P04247	P04247	0	3	0.381	0	1	1	632.68	1896.02	1896.02	0.76	0.00048	HCD (High Energy Collision Dissociation)	MS2	2.71453	50	67.5535	28960	WT_S_30min.raw		0.63	0.003662	0.03092	3993345536	66.28
		High	Sequest HT (A2)	Unambiguous	[K].VEADLAGHGQEVLIGLFK.[T]		P04247	P04247	0	3	0.274	0	1	1	632.679	1896.02	1896.02	0.63	0.0004	HCD (High Energy Collision Dissociation)	MS2	0	50	67.5547	26801	WT_S_10min.raw		0.73	0.00385	0.03259	3648279552	66.25
		High	Sequest HT (A2)	Unambiguous	[K].VEADLAGHGQEVLIGLFK.[T]		P04247	P04247	0	3	0.4638	0	1	1	632.679	1896.02	1896.02	0.17	0.00011	HCD (High Energy Collision Dissociation)	MS2	2.84332	50	66.3029	27734	WT_P_30min_3.raw		0.69	0.004287	0.03627	116287392	66.46
		High	Sequest HT (A2)	Unambiguous	[K].VEADLAGHGQEVLIGLFK.[T]		P04247	P04247	0	3	0.3093	0	1	1	632.678	1896.02	1896.02	-1.89	-0.0012	HCD (High Energy Collision Dissociation)	MS2	0.858412	50	66.5394	26925	WT_P_20min_2.raw		0.97	0.005084	0.04172	117965664	66.39
		High	Sequest HT (A2)	Unambiguous	[K].VEADLAGHGQEVLIGLFK.[T]		P04247	P04247	0	4	0.3261	0	1	1	474.76	1896.02	1896.02	-2.19	-0.00104	HCD (High Energy Collision Dissociation)	MS2	0	50	66.2236	25759	WT_S_5min_3.raw		0.92	0.005479	0.04408	16760830	66.2
		High	Sequest HT (A2)	Unambiguous	[K].VEADLAGHGQEVLIGLFK.[T]		P04247	P04247	0	3	0.274	0	1	1	632.679	1896.02	1896.02	-0.14	-9e-05	HCD (High Energy Collision Dissociation)	MS2	49.4969	50	70.3196	31449	WT_S_20min.raw		0.73	0.005528	0.04433
		High	Sequest HT (A2)	Unambiguous	[K].VEADLAGHGQEVLIGLFK.[T]		P04247	P04247	0	2	0.6356	0	1	1	948.519	1896.03	1896.02	4.13	0.00391	HCD (High Energy Collision Dissociation)	MS2	23.2567	50	66.6183	28777	WT_P_5min_4.raw		1.18	0.005765	0.04629	62349972	66.46
		High	Sequest HT (A2)	Unambiguous	[K].VEADLAGHGQEVLIGLFK.[T]		P04247	P04247	0	3	0.3833	0	1	1	632.68	1896.02	1896.02	0.9	0.00057	HCD (High Energy Collision Dissociation)	MS2	4.61183	50	68.3212	29274	WT_S_30min.raw		0.6	0.005847	0.04673	3993345536	66.28
		High	Sequest HT (A2)	Unambiguous	[K].VEADLAGHGQEVLIGLFK.[T]		P04247	P04247	0	3	0.2239	0	1	1	632.68	1896.03	1896.02	1.45	0.00091	HCD (High Energy Collision Dissociation)	MS2	1.20232	50	68.612	30527	WT_S_30min_3.raw		0.67	0.005854	0.04676	30727244	69.02
		High	Sequest HT (A2)	Unambiguous	[K].VEADLAGHGQEVLIGLFK.[T]		P04247	P04247	0	3	0.2105	0	1	1	632.68	1896.03	1896.02	1.62	0.00102	HCD (High Energy Collision Dissociation)	MS2	8.98385	50	68.3415	30916	WT_S_30min_2.raw		0.57	0.005919	0.04727	4838749696	66.22
		High	Sequest HT (A2)	Unambiguous	[K].VEADLAGHGQEVLIGLFK.[T]		P04247	P04247	0	2	0.4808	0	1	1	948.517	1896.03	1896.02	2.24	0.00212	HCD (High Energy Collision Dissociation)	MS2	3.81276	50	66.9166	29641	WT_S_5min_4.raw		1.04	0.007029	0.05558	1730832768	66.27
		High	Sequest HT (A2)	Unambiguous	[K].VEADLAGHGQEVLIGLFK.[T]		P04247	P04247	0	3	0.2791	0	1	1	632.68	1896.03	1896.02	1.84	0.00116	HCD (High Energy Collision Dissociation)	MS2	0.396033	50	68.599	26507	WT_S_5min_3.raw		0.43	0.007212	0.05683	21932776	68.92
		High	Sequest HT (A2)	Selected	[K].VEADLAGHGQEVLIGLFK.[T]		P04247	P04247	0	3		0.0182	3	3	632.679	1896.02	1896.02	-0.08	-5e-05	HCD (High Energy Collision Dissociation)	MS2	23.0744	50	68.0643	29176	WT_S_30min.raw		0.54	0.007216	0.05695	3993345536	66.28
		High	Sequest HT (A2)	Unambiguous	[K].VEADLAGHGQEVLIGLFK.[T]		P04247	P04247	0	2	0.5	0	1	1	948.515	1896.02	1896.02	0.53	0.0005	HCD (High Energy Collision Dissociation)	MS2	21.7525	50	67.3921	26708	WT_S_10min_3.raw		0.5	0.007349	0.05796	1366360832	66.29
		High	Sequest HT (A2)	Unambiguous	[K].VEADLAGHGQEVLIGLFK.[T]		P04247	P04247	0	3	0.2353	0	1	1	632.678	1896.02	1896.02	-1.35	-0.00085	HCD (High Energy Collision Dissociation)	MS2	1.28483	50	66.5763	28132	WT_P_20min_3.raw		0.68	0.007349	0.05798	107947496	66.44
		High	Sequest HT (A2)	Unambiguous	[K].VEADLAGHGQEVLIGLFK.[T]		P04247	P04247	0	3	0.1702	0	1	1	632.68	1896.03	1896.02	1.42	0.0009	HCD (High Energy Collision Dissociation)	MS2	2.20223	50	68.3633	30308	WT_S_5min.raw		0.47	0.007641	0.05983	15178555	68.54
		High	Sequest HT (A2)	Unambiguous	[K].VEADLAGHGQEVLIGLFK.[T]		P04247	P04247	0	3	0.2917	0	1	1	632.678	1896.02	1896.02	-1.28	-0.00081	HCD (High Energy Collision Dissociation)	MS2	0	50	66.6951	29614	WT_P_5min.raw		0.72	0.007647	0.05996	349703360	66.41
		High	Sequest HT (A2)	Unambiguous	[K].VEADLAGHGQEVLIGLFK.[T]		P04247	P04247	0	3	0.375	0	1	1	632.679	1896.02	1896.02	0.43	0.00027	HCD (High Energy Collision Dissociation)	MS2	3.5035	50	66.28	26940	WT_P_10min_2.raw		0.64	0.009068	0.07161	161277248	66.46
	High	[K].KGQHAAEIQPLAQSHATK.[H]		5.30071e-11	0	140	P04247	P04247 [80-97]	1	1915.01	202788752	1.16394e+08	9.95065e+07	4.20327e+07	5.90746e+07	6.34096e+07	6.35257e+07	4.99445e+07	5.62307e+07	2.3731e+07	7.24297e+07	6.07876e+07	2848736416	1791868920	2247039520	1584222640	1670882128	1809243848	2943054688	1431020592	1982291344	1649922816	2406529632	2265126432	High	0	1.045e-09	5.36	22.71	K.KGQHAAEIQPLAQSHATK.H	[80-97]		Used
		Confidence	Identifying Node	PSM Ambiguity	Annotated Sequence	Modifications	Master Protein Accessions	Protein Accessions	# Missed Cleavages	Charge	DeltaScore	DeltaCn	Rank	Search Engine Rank	m/z [Da]	MH+ [Da]	Theo. MH+ [Da]	DeltaM [ppm]	Deltam/z [Da]	Activation Type	MS Order	Isolation Interference [%]	Ion Inject Time [ms]	RT [min]	First Scan	Spectrum File	Quan Info	XCorr	Percolator q-Value	Percolator PEP	Precursor Abundance	Apex RT [min]
		High	Sequest HT (A2)	Unambiguous	[K].KGQHAAEIQPLAQSHATK.[H]		P04247	P04247	1	3	0.674	0	1	1	639.01	1915.01	1915.01	0.2	0.00013	HCD (High Energy Collision Dissociation)	MS2	0.285692	13.318	22.4188	8983	WT_S_20min_3.raw		4.08	0	9.426e-12	635658752	22.48
		High	Sequest HT (A2)	Unambiguous	[K].KGQHAAEIQPLAQSHATK.[H]		P04247	P04247	1	2	0.7121	0	1	1	958.01	1915.01	1915.01	-0.58	-0.00055	HCD (High Energy Collision Dissociation)	MS2	0	50	22.3606	8956	WT_S_20min_3.raw		3.23	0	5.957e-07	248522160	22.49
		High	Sequest HT (A2)	Unambiguous	[K].KGQHAAEIQPLAQSHATK.[H]		P04247	P04247	1	4	0.6216	0	1	1	479.51	1915.02	1915.01	2.45	0.00117	HCD (High Energy Collision Dissociation)	MS2	0.324757	4.387	22.4935	9019	WT_S_20min_3.raw		3.99	0	2.827e-08	962881408	22.49
		High	Sequest HT (A2)	Unambiguous	[K].KGQHAAEIQPLAQSHATK.[H]		P04247	P04247	1	4	0.6112	0	1	1	479.509	1915.01	1915.01	-0.44	-0.00021	HCD (High Energy Collision Dissociation)	MS2	0.728852	24.808	22.7547	9145	WT_S_20min_3.raw		4.09	0	3.631e-09	962881408	22.49
		High	Sequest HT (A2)	Unambiguous	[K].KGQHAAEIQPLAQSHATK.[H]		P04247	P04247	1	3	0.6213	0	1	1	639.01	1915.01	1915.01	0.18	0.00011	HCD (High Energy Collision Dissociation)	MS2	0.206528	21.877	22.6804	9109	WT_S_20min_3.raw		4.04	0	3.284e-12	635658752	22.48
		High	Sequest HT (A2)	Unambiguous	[K].KGQHAAEIQPLAQSHATK.[H]		P04247	P04247	1	2	0.8018	0	1	1	958.011	1915.01	1915.01	0.22	0.00021	HCD (High Energy Collision Dissociation)	MS2	0.571935	50	22.6305	9085	WT_S_20min_3.raw		4.34	0	1.3e-15	248522160	22.49
		High	Sequest HT (A2)	Unambiguous	[K].KGQHAAEIQPLAQSHATK.[H]		P04247	P04247	1	5	0.6064	0	1	1	383.809	1915.01	1915.01	-0.05	-2e-05	HCD (High Energy Collision Dissociation)	MS2	0.980183	42.264	22.5434	9043	WT_S_20min_3.raw		3.76	0	4.972e-08	135229024	22.49
		High	Sequest HT (A2)	Unambiguous	[K].KGQHAAEIQPLAQSHATK.[H]		P04247	P04247	1	3	0.6636	0	1	1	639.009	1915.01	1915.01	-0.42	-0.00027	HCD (High Energy Collision Dissociation)	MS2	0	50	22.9406	9235	WT_S_20min_3.raw		2.2	0	4.964e-08	635658752	22.48
		High	Sequest HT (A2)	Unambiguous	[K].KGQHAAEIQPLAQSHATK.[H]		P04247	P04247	1	4	0.5206	0	1	1	479.509	1915.02	1915.01	0.43	0.00021	HCD (High Energy Collision Dissociation)	MS2	21.4203	35.468	23.094	8277	WT_S_10min_3.raw		2.67	0	2.424e-05	887759232	22.79
		High	Sequest HT (A2)	Unambiguous	[K].KGQHAAEIQPLAQSHATK.[H]		P04247	P04247	1	3	0.6384	0	1	1	639.01	1915.01	1915.01	-0.07	-4e-05	HCD (High Energy Collision Dissociation)	MS2	0.126116	29.517	23.036	8249	WT_S_10min_3.raw		4.01	0	1.452e-11	576979840	22.79
		High	Sequest HT (A2)	Unambiguous	[K].KGQHAAEIQPLAQSHATK.[H]		P04247	P04247	1	4	0.5729	0	1	1	479.51	1915.02	1915.01	1.07	0.00051	HCD (High Energy Collision Dissociation)	MS2	0.092324	12.314	23.0253	8244	WT_S_10min_3.raw		3.84	0	5.918e-10	887759232	22.79
		High	Sequest HT (A2)	Unambiguous	[K].KGQHAAEIQPLAQSHATK.[H]		P04247	P04247	1	5	0.6495	0	1	1	383.808	1915.01	1915.01	-1.13	-0.00043	HCD (High Energy Collision Dissociation)	MS2	0.829358	50	22.9475	8215	WT_S_10min_3.raw		3.88	0	1.42e-06	126090424	22.79
		High	Sequest HT (A2)	Unambiguous	[K].KGQHAAEIQPLAQSHATK.[H]		P04247	P04247	1	2	0.7575	0	1	1	958.01	1915.01	1915.01	-0.5	-0.00048	HCD (High Energy Collision Dissociation)	MS2	0	50	22.9368	8210	WT_S_10min_3.raw		3.67	0	3.472e-07	218414352	22.8
		High	Sequest HT (A2)	Unambiguous	[K].KGQHAAEIQPLAQSHATK.[H]		P04247	P04247	1	3	0.6584	0	1	1	639.01	1915.01	1915.01	-0.15	-0.0001	HCD (High Energy Collision Dissociation)	MS2	0	12.352	22.7737	8133	WT_S_10min_3.raw		4.42	0	6.302e-12	576979840	22.79
		High	Sequest HT (A2)	Unambiguous	[K].KGQHAAEIQPLAQSHATK.[H]		P04247	P04247	1	4	0.6211	0	1	1	479.511	1915.02	1915.01	3.19	0.00153	HCD (High Energy Collision Dissociation)	MS2	0.357067	8.762	22.7725	8132	WT_S_10min_3.raw		4.75	0	4.821e-09	887759232	22.79
		High	Sequest HT (A2)	Unambiguous	[K].KGQHAAEIQPLAQSHATK.[H]		P04247	P04247	1	3	0.5842	0	1	1	639.01	1915.01	1915.01	0.11	7e-05	HCD (High Energy Collision Dissociation)	MS2	0	50	23.2881	8366	WT_S_10min_3.raw		2.02	0	6.387e-06	576979840	22.79
		High	Sequest HT (A2)	Unambiguous	[K].KGQHAAEIQPLAQSHATK.[H]		P04247	P04247	1	4	0.5623	0	1	1	479.509	1915.02	1915.01	0.74	0.00036	HCD (High Energy Collision Dissociation)	MS2	8.04735	50	23.28	8363	WT_S_10min_3.raw		3.77	0	7.788e-09	887759232	22.79
		High	Sequest HT (A2)	Unambiguous	[K].KGQHAAEIQPLAQSHATK.[H]		P04247	P04247	1	5	0.6674	0	1	1	383.809	1915.01	1915.01	0.16	6e-05	HCD (High Energy Collision Dissociation)	MS2	0	50	22.6868	8096	WT_S_10min_3.raw		4.27	0	3.006e-07	126090424	22.79
		High	Sequest HT (A2)	Unambiguous	[K].KGQHAAEIQPLAQSHATK.[H]		P04247	P04247	1	2	0.7078	0	1	1	958.011	1915.01	1915.01	-0.04	-4e-05	HCD (High Energy Collision Dissociation)	MS2	0	50	22.6854	8095	WT_S_10min_3.raw		3.08	0	6.196e-08	218414352	22.8
		High	Sequest HT (A2)	Unambiguous	[K].KGQHAAEIQPLAQSHATK.[H]		P04247	P04247	1	4	0.6083	0	1	1	479.511	1915.02	1915.01	4.06	0.00194	HCD (High Energy Collision Dissociation)	MS2	0.2225	6.764	22.5181	9135	WT_S_30min_3.raw		4.8	0	4.386e-08	1114376960	22.49
		High	Sequest HT (A2)	Unambiguous	[K].KGQHAAEIQPLAQSHATK.[H]		P04247	P04247	1	5	0.6594	0	1	1	383.809	1915.02	1915.01	0.67	0.00026	HCD (High Energy Collision Dissociation)	MS2	0.804571	50	22.57	9161	WT_S_30min_3.raw		4.14	0	1.713e-09	148484864	22.48
		High	Sequest HT (A2)	Unambiguous	[K].KGQHAAEIQPLAQSHATK.[H]		P04247	P04247	1	2	0.7907	0	1	1	958.011	1915.01	1915.01	0.25	0.00024	HCD (High Energy Collision Dissociation)	MS2	0	50	22.5426	9147	WT_S_30min_3.raw		4.92	0	3.326e-11	283909984	22.49
		High	Sequest HT (A2)	Unambiguous	[K].KGQHAAEIQPLAQSHATK.[H]		P04247	P04247	1	3	0.5636	0	1	1	639.01	1915.01	1915.01	0.24	0.00015	HCD (High Energy Collision Dissociation)	MS2	0	8.454	22.5303	9141	WT_S_30min_3.raw		3.46	0	2.422e-13	718354624	22.49
		High	Sequest HT (A2)	Unambiguous	[K].KGQHAAEIQPLAQSHATK.[H]		P04247	P04247	1	2	0.7051	0	1	1	958.011	1915.01	1915.01	-0.14	-0.00014	HCD (High Energy Collision Dissociation)	MS2	0	50	22.8008	9270	WT_S_30min_3.raw		2.34	0	4.471e-07	283909984	22.49
		High	Sequest HT (A2)	Unambiguous	[K].KGQHAAEIQPLAQSHATK.[H]		P04247	P04247	1	3	0.6884	0	1	1	639.01	1915.01	1915.01	0.04	3e-05	HCD (High Energy Collision Dissociation)	MS2	0	40.642	22.7885	9264	WT_S_30min_3.raw		4.3	0	7.865e-12	718354624	22.49
		High	Sequest HT (A2)	Unambiguous	[K].KGQHAAEIQPLAQSHATK.[H]		P04247	P04247	1	4	0.6247	0	1	1	479.509	1915.01	1915.01	-0.35	-0.00017	HCD (High Energy Collision Dissociation)	MS2	0.670941	24.856	22.7761	9258	WT_S_30min_3.raw		4.53	0	8.211e-09	1114376960	22.49
		High	Sequest HT (A2)	Unambiguous	[K].KGQHAAEIQPLAQSHATK.[H]		P04247	P04247	1	4	0.6186	0	1	1	479.509	1915.01	1915.01	-0.08	-4e-05	HCD (High Energy Collision Dissociation)	MS2	4.4038	50	22.2286	8228	WT_S_30min.raw		4.09	0	2.381e-09	741381824	22.36
		High	Sequest HT (A2)	Unambiguous	[K].KGQHAAEIQPLAQSHATK.[H]		P04247	P04247	1	3	0.6748	0	1	1	639.01	1915.01	1915.01	0.02	1e-05	HCD (High Energy Collision Dissociation)	MS2	0	23.081	22.2627	8244	WT_S_30min.raw		4.12	0	1.797e-11	540509760	22.36
		High	Sequest HT (A2)	Unambiguous	[K].KGQHAAEIQPLAQSHATK.[H]		P04247	P04247	1	2	0.7196	0	1	1	958.011	1915.01	1915.01	-0.2	-0.00019	HCD (High Energy Collision Dissociation)	MS2	0	50	22.2642	8245	WT_S_30min.raw		3.21	0	1.586e-11	213957200	22.35
		High	Sequest HT (A2)	Unambiguous	[K].KGQHAAEIQPLAQSHATK.[H]		P04247	P04247	1	5	0.5787	0	1	1	383.809	1915.02	1915.01	0.4	0.00015	HCD (High Energy Collision Dissociation)	MS2	2.62289	50	22.2655	8246	WT_S_30min.raw		3.75	0	5.555e-07	154074032	22.35
		High	Sequest HT (A2)	Unambiguous	[K].KGQHAAEIQPLAQSHATK.[H]		P04247	P04247	1	4	0.6158	0	1	1	479.51	1915.02	1915.01	0.99	0.00047	HCD (High Energy Collision Dissociation)	MS2	0.575482	14.863	22.4897	8354	WT_S_30min.raw		4.19	0	7.109e-09	741381824	22.36
		High	Sequest HT (A2)	Unambiguous	[K].KGQHAAEIQPLAQSHATK.[H]		P04247	P04247	1	3	0.6516	0	1	1	639.01	1915.02	1915.01	0.39	0.00025	HCD (High Energy Collision Dissociation)	MS2	0.436031	22.866	22.525	8371	WT_S_30min.raw		3.53	0	2.322e-11	540509760	22.36
		High	Sequest HT (A2)	Unambiguous	[K].KGQHAAEIQPLAQSHATK.[H]		P04247	P04247	1	2	0.7667	0	1	1	958.011	1915.01	1915.01	0.11	0.0001	HCD (High Energy Collision Dissociation)	MS2	0	50	22.5265	8372	WT_S_30min.raw		2.7	0	4.921e-08	213957200	22.35
		High	Sequest HT (A2)	Unambiguous	[K].KGQHAAEIQPLAQSHATK.[H]		P04247	P04247	1	5	0.5338	0	1	1	383.809	1915.01	1915.01	0.15	6e-05	HCD (High Energy Collision Dissociation)	MS2	0.321549	50	22.5279	8373	WT_S_30min.raw		3.11	0	9.446e-08	154074032	22.35
		High	Sequest HT (A2)	Unambiguous	[K].KGQHAAEIQPLAQSHATK.[H]		P04247	P04247	1	4	0.3404	0	1	1	479.509	1915.01	1915.01	0.01	1e-05	HCD (High Energy Collision Dissociation)	MS2	4.9382	50	22.7509	8472	WT_S_30min.raw		2.35	0	1.031e-07	741381824	22.36
		High	Sequest HT (A2)	Unambiguous	[K].KGQHAAEIQPLAQSHATK.[H]		P04247	P04247	1	3	0.3645	0	1	1	639.01	1915.01	1915.01	0.08	5e-05	HCD (High Energy Collision Dissociation)	MS2	0.514369	50	22.7878	8490	WT_S_30min.raw		1.07	0	2.122e-05	540509760	22.36
		High	Sequest HT (A2)	Unambiguous	[K].KGQHAAEIQPLAQSHATK.[H]		P04247	P04247	1	4	0.6086	0	1	1	479.51	1915.02	1915.01	2.24	0.00107	HCD (High Energy Collision Dissociation)	MS2	0	5.339	22.4571	9194	WT_S_30min_2.raw		3.96	0	3.593e-07	1218788096	22.54
		High	Sequest HT (A2)	Unambiguous	[K].KGQHAAEIQPLAQSHATK.[H]		P04247	P04247	1	3	0.7057	0	1	1	639.01	1915.01	1915.01	0.04	3e-05	HCD (High Energy Collision Dissociation)	MS2	0	11.125	22.5309	9230	WT_S_30min_2.raw		4.35	0	1.639e-10	721002816	22.53
		High	Sequest HT (A2)	Unambiguous	[K].KGQHAAEIQPLAQSHATK.[H]		P04247	P04247	1	5	0.5899	0	1	1	383.809	1915.01	1915.01	-0.47	-0.00018	HCD (High Energy Collision Dissociation)	MS2	0.59626	35.063	22.5433	9236	WT_S_30min_2.raw		4.17	0	1.278e-07	195508384	22.52
		High	Sequest HT (A2)	Unambiguous	[K].KGQHAAEIQPLAQSHATK.[H]		P04247	P04247	1	2	0.7628	0	1	1	958.011	1915.01	1915.01	-0.24	-0.00023	HCD (High Energy Collision Dissociation)	MS2	0	50	22.5801	9254	WT_S_30min_2.raw		4.3	0	2.685e-09	271230336	22.53
		High	Sequest HT (A2)	Unambiguous	[K].KGQHAAEIQPLAQSHATK.[H]		P04247	P04247	1	4	0.6255	0	1	1	479.509	1915.02	1915.01	0.38	0.00018	HCD (High Energy Collision Dissociation)	MS2	0.564121	11.431	22.7153	9320	WT_S_30min_2.raw		4.78	0	5.055e-10	1218788096	22.54
		High	Sequest HT (A2)	Unambiguous	[K].KGQHAAEIQPLAQSHATK.[H]		P04247	P04247	1	3	0.6069	0	1	1	639.009	1915.01	1915.01	-0.55	-0.00035	HCD (High Energy Collision Dissociation)	MS2	0	26.574	22.7889	9356	WT_S_30min_2.raw		4.07	0	2.611e-11	721002816	22.53
		High	Sequest HT (A2)	Unambiguous	[K].KGQHAAEIQPLAQSHATK.[H]		P04247	P04247	1	5	0.6108	0	1	1	383.808	1915.01	1915.01	-1.28	-0.00049	HCD (High Energy Collision Dissociation)	MS2	2.5487	50	22.8011	9362	WT_S_30min_2.raw		3.34	0	1.11e-05	195508384	22.52
		High	Sequest HT (A2)	Unambiguous	[K].KGQHAAEIQPLAQSHATK.[H]		P04247	P04247	1	4	0.6352	0	1	1	479.509	1915.02	1915.01	0.49	0.00023	HCD (High Energy Collision Dissociation)	MS2	28.3444	37.321	22.9739	9447	WT_S_30min_2.raw		3.18	0	1.391e-08	1218788096	22.54
		High	Sequest HT (A2)	Unambiguous	[K].KGQHAAEIQPLAQSHATK.[H]		P04247	P04247	1	3	0.6295	0	1	1	639.009	1915.01	1915.01	-0.65	-0.00042	HCD (High Energy Collision Dissociation)	MS2	0.342508	50	23.0463	9482	WT_S_30min_2.raw		2.78	0	1.822e-08	721002816	22.53
		High	Sequest HT (A2)	Unambiguous	[K].KGQHAAEIQPLAQSHATK.[H]		P04247	P04247	1	4	0.4797	0	1	1	479.509	1915.01	1915.01	0.05	3e-05	HCD (High Energy Collision Dissociation)	MS2	0	50	22.7877	8403	WT_P_5min_3.raw		2.71	0	5.052e-07	64879624	22.72
		High	Sequest HT (A2)	Unambiguous	[K].KGQHAAEIQPLAQSHATK.[H]		P04247	P04247	1	5	0.5958	0	1	1	383.809	1915.01	1915.01	-0.04	-2e-05	HCD (High Energy Collision Dissociation)	MS2	1.67772	50	22.8066	8265	WT_S_10min_2.raw		2.4	0	9.514e-05	142557360	22.98
		High	Sequest HT (A2)	Unambiguous	[K].KGQHAAEIQPLAQSHATK.[H]		P04247	P04247	1	2	0.6989	0	1	1	958.011	1915.02	1915.01	0.34	0.00033	HCD (High Energy Collision Dissociation)	MS2	0	50	22.827	8274	WT_S_10min_2.raw		1.86	0	8.127e-05	174669632	23
		High	Sequest HT (A2)	Unambiguous	[K].KGQHAAEIQPLAQSHATK.[H]		P04247	P04247	1	3	0.625	0	1	1	639.01	1915.02	1915.01	0.3	0.00019	HCD (High Energy Collision Dissociation)	MS2	0	20.891	22.8951	8307	WT_S_10min_2.raw		4.24	0	6.191e-14	503104416	22.98
		High	Sequest HT (A2)	Unambiguous	[K].KGQHAAEIQPLAQSHATK.[H]		P04247	P04247	1	5	0.643	0	1	1	383.809	1915.01	1915.01	-0.3	-0.00012	HCD (High Energy Collision Dissociation)	MS2	0.243296	50	23.059	8382	WT_S_10min_2.raw		4.37	0	4.206e-09	142557360	22.98
		High	Sequest HT (A2)	Unambiguous	[K].KGQHAAEIQPLAQSHATK.[H]		P04247	P04247	1	2	0.7726	0	1	1	958.011	1915.01	1915.01	-0.06	-6e-05	HCD (High Energy Collision Dissociation)	MS2	0	50	23.0816	8393	WT_S_10min_2.raw		2.77	0	1.418e-07	174669632	23
		High	Sequest HT (A2)	Unambiguous	[K].KGQHAAEIQPLAQSHATK.[H]		P04247	P04247	1	4	0.5483	0	1	1	479.51	1915.02	1915.01	1.45	0.00069	HCD (High Energy Collision Dissociation)	MS2	14.7248	20.238	23.1417	8423	WT_S_10min_2.raw		2.59	0	4.068e-05	850550720	22.98
		High	Sequest HT (A2)	Unambiguous	[K].KGQHAAEIQPLAQSHATK.[H]		P04247	P04247	1	3	0.7101	0	1	1	639.009	1915.01	1915.01	-0.39	-0.00025	HCD (High Energy Collision Dissociation)	MS2	0	24.453	23.1482	8425	WT_S_10min_2.raw		4.07	0	6.89e-10	503104416	22.98
		High	Sequest HT (A2)	Unambiguous	[K].KGQHAAEIQPLAQSHATK.[H]		P04247	P04247	1	4	0.5337	0	1	1	479.51	1915.02	1915.01	1.26	0.0006	HCD (High Energy Collision Dissociation)	MS2	13.1431	16.508	23.1681	8434	WT_S_10min_2.raw		3.26	0	3.036e-08	850550720	22.98
		High	Sequest HT (A2)	Unambiguous	[K].KGQHAAEIQPLAQSHATK.[H]		P04247	P04247	1	4	0.6101	0	1	1	479.51	1915.02	1915.01	1.21	0.00058	HCD (High Energy Collision Dissociation)	MS2	0.383637	8.177	22.9177	8318	WT_S_10min_2.raw		3.36	0	5.088e-08	850550720	22.98
		High	Sequest HT (A2)	Unambiguous	[K].KGQHAAEIQPLAQSHATK.[H]		P04247	P04247	1	5	0.5095	0	1	1	383.808	1915.01	1915.01	-0.88	-0.00034	HCD (High Energy Collision Dissociation)	MS2	26.5834	50	23.315	8502	WT_S_10min_2.raw		2.63	0	1.512e-06	142557360	22.98
		High	Sequest HT (A2)	Unambiguous	[K].KGQHAAEIQPLAQSHATK.[H]		P04247	P04247	1	3	0.6788	0	1	1	639.01	1915.01	1915.01	-0.22	-0.00014	HCD (High Energy Collision Dissociation)	MS2	0	50	23.4018	8543	WT_S_10min_2.raw		3.3	0	2.179e-09	503104416	22.98
		High	Sequest HT (A2)	Unambiguous	[K].KGQHAAEIQPLAQSHATK.[H]		P04247	P04247	1	4	0.6375	0	1	1	479.509	1915.02	1915.01	0.66	0.00032	HCD (High Energy Collision Dissociation)	MS2	0.914514	50	23.4178	8549	WT_S_10min_2.raw		4.69	0	1.662e-11	850550720	22.98
		High	Sequest HT (A2)	Unambiguous	[K].KGQHAAEIQPLAQSHATK.[H]		P04247	P04247	1	4	0.4856	0	1	1	479.51	1915.02	1915.01	1.79	0.00086	HCD (High Energy Collision Dissociation)	MS2	0.862486	50	23.6692	8663	WT_S_10min_2.raw		2.43	0	5.327e-06	850550720	22.98
		High	Sequest HT (A2)	Unambiguous	[K].KGQHAAEIQPLAQSHATK.[H]		P04247	P04247	1	3	0.6402	0	1	1	639.01	1915.01	1915.01	0.09	6e-05	HCD (High Energy Collision Dissociation)	MS2	0	10.374	22.6508	7859	WT_S_5min_3.raw		3.78	0	4.124e-13	586065600	22.63
		High	Sequest HT (A2)	Unambiguous	[K].KGQHAAEIQPLAQSHATK.[H]		P04247	P04247	1	4	0.602	0	1	1	479.511	1915.02	1915.01	3.24	0.00155	HCD (High Energy Collision Dissociation)	MS2	0	4.948	22.6495	7858	WT_S_5min_3.raw		3.97	0	1.078e-08	860943936	22.63
		High	Sequest HT (A2)	Unambiguous	[K].KGQHAAEIQPLAQSHATK.[H]		P04247	P04247	1	2	0.7616	0	1	1	958.011	1915.01	1915.01	-0.32	-0.0003	HCD (High Energy Collision Dissociation)	MS2	0	50	22.6839	7874	WT_S_5min_3.raw		4.53	0	7.326e-12	221517952	22.64
		High	Sequest HT (A2)	Unambiguous	[K].KGQHAAEIQPLAQSHATK.[H]		P04247	P04247	1	5	0.6405	0	1	1	383.809	1915.01	1915.01	0.03	1e-05	HCD (High Energy Collision Dissociation)	MS2	0.57594	50	22.6853	7875	WT_S_5min_3.raw		4.59	0	7.368e-09	123341432	22.63
		High	Sequest HT (A2)	Unambiguous	[K].KGQHAAEIQPLAQSHATK.[H]		P04247	P04247	1	3	0.6111	0	1	1	639.01	1915.02	1915.01	0.29	0.00019	HCD (High Energy Collision Dissociation)	MS2	0	50	23.1918	8097	WT_S_5min_3.raw		1.26	0	8.839e-05	586065600	22.63
		High	Sequest HT (A2)	Unambiguous	[K].KGQHAAEIQPLAQSHATK.[H]		P04247	P04247	1	4	0.5286	0	1	1	479.509	1915.02	1915.01	0.83	0.0004	HCD (High Energy Collision Dissociation)	MS2	31.9233	50	23.1791	8091	WT_S_5min_3.raw		2.1	0	6.377e-05	860943936	22.63
		High	Sequest HT (A2)	Unambiguous	[K].KGQHAAEIQPLAQSHATK.[H]		P04247	P04247	1	2	0.6606	0	1	1	958.011	1915.01	1915.01	0.14	0.00013	HCD (High Energy Collision Dissociation)	MS2	0	50	22.9459	7984	WT_S_5min_3.raw		2.21	0	2.739e-05	221517952	22.64
		High	Sequest HT (A2)	Unambiguous	[K].KGQHAAEIQPLAQSHATK.[H]		P04247	P04247	1	3	0.6323	0	1	1	639.01	1915.01	1915.01	-0.19	-0.00012	HCD (High Energy Collision Dissociation)	MS2	0.282218	37.667	22.9182	7973	WT_S_5min_3.raw		3.78	0	1.025e-10	586065600	22.63
		High	Sequest HT (A2)	Unambiguous	[K].KGQHAAEIQPLAQSHATK.[H]		P04247	P04247	1	4	0.6276	0	1	1	479.509	1915.02	1915.01	0.57	0.00027	HCD (High Energy Collision Dissociation)	MS2	0.37267	31.544	22.917	7972	WT_S_5min_3.raw		4.86	0	3.107e-09	860943936	22.63
		High	Sequest HT (A2)	Unambiguous	[K].KGQHAAEIQPLAQSHATK.[H]		P04247	P04247	1	4	0.6324	0	1	1	479.509	1915.01	1915.01	0.19	9e-05	HCD (High Energy Collision Dissociation)	MS2	0.0355425	18.742	22.8144	8925	WT_S_20min_2.raw		4.87	0	8.621e-10	723461312	22.68
		High	Sequest HT (A2)	Unambiguous	[K].KGQHAAEIQPLAQSHATK.[H]		P04247	P04247	1	3	0.6649	0	1	1	639.01	1915.01	1915.01	0.01	1e-05	HCD (High Energy Collision Dissociation)	MS2	0	23.003	22.79	8913	WT_S_20min_2.raw		3.88	0	4.962e-12	440637120	22.69
		High	Sequest HT (A2)	Unambiguous	[K].KGQHAAEIQPLAQSHATK.[H]		P04247	P04247	1	3	0.6761	0	1	1	639.009	1915.01	1915.01	-0.37	-0.00024	HCD (High Energy Collision Dissociation)	MS2	0	50	23.0501	9039	WT_S_20min_2.raw		3.55	0	8.05e-11	440637120	22.69
		High	Sequest HT (A2)	Unambiguous	[K].KGQHAAEIQPLAQSHATK.[H]		P04247	P04247	1	4	0.587	0	1	1	479.509	1915.02	1915.01	0.32	0.00015	HCD (High Energy Collision Dissociation)	MS2	40.4611	36.501	23.0745	9051	WT_S_20min_2.raw		2.93	0	4.05e-08	723461312	22.68
		High	Sequest HT (A2)	Unambiguous	[K].KGQHAAEIQPLAQSHATK.[H]		P04247	P04247	1	4	0.4685	0	1	1	479.509	1915.01	1915.01	0.25	0.00012	HCD (High Energy Collision Dissociation)	MS2	13.3591	50	23.1291	9079	WT_S_20min_2.raw		2.54	0	4.384e-06	723461312	22.68
		High	Sequest HT (A2)	Unambiguous	[K].KGQHAAEIQPLAQSHATK.[H]		P04247	P04247	1	2	0.7712	0	1	1	958.011	1915.01	1915.01	-0.11	-0.00011	HCD (High Energy Collision Dissociation)	MS2	0.742947	50	22.7564	8897	WT_S_20min_2.raw		3.89	0	5.374e-16	154137104	22.7
		High	Sequest HT (A2)	Unambiguous	[K].KGQHAAEIQPLAQSHATK.[H]		P04247	P04247	1	5	0.5995	0	1	1	383.809	1915.01	1915.01	0.03	1e-05	HCD (High Energy Collision Dissociation)	MS2	1.15477	50	22.7075	8873	WT_S_20min_2.raw		3.67	0	6.622e-07	112785056	22.72
		High	Sequest HT (A2)	Unambiguous	[K].KGQHAAEIQPLAQSHATK.[H]		P04247	P04247	1	3	0.6818	0	1	1	639.01	1915.01	1915.01	0.2	0.00013	HCD (High Energy Collision Dissociation)	MS2	0	38.053	22.5287	8790	WT_S_20min_2.raw		4.62	0	2.432e-12	440637120	22.69
		High	Sequest HT (A2)	Unambiguous	[K].KGQHAAEIQPLAQSHATK.[H]		P04247	P04247	1	4	0.6627	0	1	1	479.51	1915.02	1915.01	1.79	0.00086	HCD (High Energy Collision Dissociation)	MS2	0.332365	22.562	22.5617	8805	WT_S_20min_2.raw		5.07	0	5.88e-10	723461312	22.68
		High	Sequest HT (A2)	Unambiguous	[K].KGQHAAEIQPLAQSHATK.[H]		P04247	P04247	1	3	0.6318	0	1	1	639.01	1915.01	1915.01	0.1	6e-05	HCD (High Energy Collision Dissociation)	MS2	0.701113	50	23.3131	9165	WT_S_20min_2.raw		2.01	0	1.237e-06	440637120	22.69
		High	Sequest HT (A2)	Unambiguous	[K].KGQHAAEIQPLAQSHATK.[H]		P04247	P04247	1	4	0.3349	0	1	1	479.509	1915.02	1915.01	0.76	0.00037	HCD (High Energy Collision Dissociation)	MS2	4.27791	50	23.342	9180	WT_S_20min_2.raw		2.09	0	3.179e-05	723461312	22.68
		High	Sequest HT (A2)	Unambiguous	[K].KGQHAAEIQPLAQSHATK.[H]		P04247	P04247	1	3	0.6879	0	1	1	639.009	1915.01	1915.01	-0.43	-0.00027	HCD (High Energy Collision Dissociation)	MS2	0	34.2	23.0679	9182	WT_S_5min_4.raw		4.87	0	8.848e-12	695922176	22.81
		High	Sequest HT (A2)	Unambiguous	[K].KGQHAAEIQPLAQSHATK.[H]		P04247	P04247	1	4	0.6567	0	1	1	479.509	1915.01	1915.01	0.24	0.00011	HCD (High Energy Collision Dissociation)	MS2	3.81732	19.682	23.043	9169	WT_S_5min_4.raw		5.01	0	5.264e-09	1052816256	22.81
		High	Sequest HT (A2)	Unambiguous	[K].KGQHAAEIQPLAQSHATK.[H]		P04247	P04247	1	5	0.6587	0	1	1	383.809	1915.01	1915.01	-0.22	-8e-05	HCD (High Energy Collision Dissociation)	MS2	0.695051	50	22.9718	9133	WT_S_5min_4.raw		5.01	0	1.403e-08	198430528	22.81
		High	Sequest HT (A2)	Unambiguous	[K].KGQHAAEIQPLAQSHATK.[H]		P04247	P04247	1	2	0.7604	0	1	1	958.01	1915.01	1915.01	-0.76	-0.00073	HCD (High Energy Collision Dissociation)	MS2	0	50	22.8941	9098	WT_S_5min_4.raw		4.55	0	3.838e-11	299870560	22.81
		High	Sequest HT (A2)	Unambiguous	[K].KGQHAAEIQPLAQSHATK.[H]		P04247	P04247	1	3	0.694	0	1	1	639.009	1915.01	1915.01	-0.8	-0.00051	HCD (High Energy Collision Dissociation)	MS2	0	8.065	22.8115	9056	WT_S_5min_4.raw		5	0	1.393e-10	695922176	22.81
		High	Sequest HT (A2)	Unambiguous	[K].KGQHAAEIQPLAQSHATK.[H]		P04247	P04247	1	4	0.6604	0	1	1	479.51	1915.02	1915.01	2.86	0.00137	HCD (High Energy Collision Dissociation)	MS2	0.320018	4.189	22.7879	9044	WT_S_5min_4.raw		5.36	0	1.045e-09	1052816256	22.81
		High	Sequest HT (A2)	Unambiguous	[K].KGQHAAEIQPLAQSHATK.[H]		P04247	P04247	1	4	0.5381	0	1	1	479.509	1915.01	1915.01	0.16	8e-05	HCD (High Energy Collision Dissociation)	MS2	12.2169	50	23.2929	9295	WT_S_5min_4.raw		3.94	0	5.634e-10	1052816256	22.81
		High	Sequest HT (A2)	Unambiguous	[K].KGQHAAEIQPLAQSHATK.[H]		P04247	P04247	1	5	0.6585	0	1	1	383.809	1915.01	1915.01	0.19	7e-05	HCD (High Energy Collision Dissociation)	MS2	0.512271	50	22.7194	9010	WT_S_5min_4.raw		4.89	0	4.273e-08	198430528	22.81
		High	Sequest HT (A2)	Unambiguous	[K].KGQHAAEIQPLAQSHATK.[H]		P04247	P04247	1	4	0.5528	0	1	1	479.51	1915.02	1915.01	1.21	0.00058	HCD (High Energy Collision Dissociation)	MS2	1.60265	50	22.6515	9107	WT_P_5min.raw		2.46	0	5.745e-05	110002480	22.47
		High	Sequest HT (A2)	Unambiguous	[K].KGQHAAEIQPLAQSHATK.[H]		P04247	P04247	1	4	0.5706	0	1	1	479.509	1915.01	1915.01	-0.23	-0.00011	HCD (High Energy Collision Dissociation)	MS2	0	50	22.3871	8977	WT_P_5min.raw		3.33	0	1.768e-08	110002480	22.47
		High	Sequest HT (A2)	Unambiguous	[K].KGQHAAEIQPLAQSHATK.[H]		P04247	P04247	1	4	0.6032	0	1	1	479.51	1915.02	1915.01	0.9	0.00043	HCD (High Energy Collision Dissociation)	MS2	0.0972095	19.255	22.4735	7719	WT_S_10min.raw		4.41	0	1.346e-09	722475968	22.56
		High	Sequest HT (A2)	Unambiguous	[K].KGQHAAEIQPLAQSHATK.[H]		P04247	P04247	1	3	0.6684	0	1	1	639.01	1915.01	1915.01	0.2	0.00013	HCD (High Energy Collision Dissociation)	MS2	0	16.634	22.4936	7728	WT_S_10min.raw		3.92	0	5.503e-11	511671648	22.57
		High	Sequest HT (A2)	Unambiguous	[K].KGQHAAEIQPLAQSHATK.[H]		P04247	P04247	1	2	0.7764	0	1	1	958.011	1915.01	1915.01	-0.04	-4e-05	HCD (High Energy Collision Dissociation)	MS2	0	50	22.495	7729	WT_S_10min.raw		3.22	0	7.864e-09	193585552	22.56
		High	Sequest HT (A2)	Unambiguous	[K].KGQHAAEIQPLAQSHATK.[H]		P04247	P04247	1	5	0.6182	0	1	1	383.809	1915.02	1915.01	0.49	0.00019	HCD (High Energy Collision Dissociation)	MS2	0.961804	50	22.6737	7807	WT_S_10min.raw		3.85	0	5.979e-06	156489472	22.58
		High	Sequest HT (A2)	Unambiguous	[K].KGQHAAEIQPLAQSHATK.[H]		P04247	P04247	1	4	0.5205	0	1	1	479.51	1915.02	1915.01	1.72	0.00082	HCD (High Energy Collision Dissociation)	MS2	0.023102	12.804	22.7234	7828	WT_S_10min.raw		2.92	0	4.003e-08	722475968	22.56
		High	Sequest HT (A2)	Unambiguous	[K].KGQHAAEIQPLAQSHATK.[H]		P04247	P04247	1	2	0.6667	0	1	1	958.01	1915.01	1915.01	-0.43	-0.00042	HCD (High Energy Collision Dissociation)	MS2	0.613782	50	22.7552	7842	WT_S_10min.raw		2.37	0	4.36e-09	193585552	22.56
		High	Sequest HT (A2)	Unambiguous	[K].KGQHAAEIQPLAQSHATK.[H]		P04247	P04247	1	3	0.6848	0	1	1	639.01	1915.01	1915.01	0.01	0	HCD (High Energy Collision Dissociation)	MS2	0.462962	28.583	22.7455	7838	WT_S_10min.raw		3.49	0	2.987e-12	511671648	22.57
		High	Sequest HT (A2)	Unambiguous	[K].KGQHAAEIQPLAQSHATK.[H]		P04247	P04247	1	3	0.6704	0	1	1	639.01	1915.01	1915.01	0.02	1e-05	HCD (High Energy Collision Dissociation)	MS2	0.436329	50	22.8992	9125	WT_S_20min.raw		3.55	0	1.175e-11	925561216	22.51
		High	Sequest HT (A2)	Unambiguous	[K].KGQHAAEIQPLAQSHATK.[H]		P04247	P04247	1	4	0.5612	0	1	1	479.509	1915.02	1915.01	0.67	0.00032	HCD (High Energy Collision Dissociation)	MS2	3.08462	23.111	22.3789	8875	WT_S_20min.raw		3.35	0	1.153e-07	1357128704	22.51
		High	Sequest HT (A2)	Unambiguous	[K].KGQHAAEIQPLAQSHATK.[H]		P04247	P04247	1	3	0.6739	0	1	1	639.01	1915.01	1915.01	-0.24	-0.00016	HCD (High Energy Collision Dissociation)	MS2	0	13.993	22.3895	8880	WT_S_20min.raw		4.17	0	2.362e-11	925561216	22.51
		High	Sequest HT (A2)	Unambiguous	[K].KGQHAAEIQPLAQSHATK.[H]		P04247	P04247	1	2	0.7307	0	1	1	958.011	1915.01	1915.01	-0.27	-0.00026	HCD (High Energy Collision Dissociation)	MS2	0	50	22.4016	8886	WT_S_20min.raw		4.01	0	6.782e-11	382838496	22.51
		High	Sequest HT (A2)	Unambiguous	[K].KGQHAAEIQPLAQSHATK.[H]		P04247	P04247	1	4	0.5938	0	1	1	479.51	1915.02	1915.01	2.77	0.00133	HCD (High Energy Collision Dissociation)	MS2	0.260679	5.348	22.5508	8959	WT_S_20min.raw		3.89	0	8.53e-08	1357128704	22.51
		High	Sequest HT (A2)	Unambiguous	[K].KGQHAAEIQPLAQSHATK.[H]		P04247	P04247	1	4	0.581	0	1	1	479.51	1915.02	1915.01	2.77	0.00133	HCD (High Energy Collision Dissociation)	MS2	0.701806	7.704	22.5549	8962	WT_S_20min.raw		2.84	0	2.58e-06	1357128704	22.51
		High	Sequest HT (A2)	Unambiguous	[K].KGQHAAEIQPLAQSHATK.[H]		P04247	P04247	1	5	0.5405	0	1	1	383.809	1915.01	1915.01	0.05	2e-05	HCD (High Energy Collision Dissociation)	MS2	0.358882	36.87	22.6321	8999	WT_S_20min.raw		3.46	0	3.829e-09	277526272	22.51
		High	Sequest HT (A2)	Unambiguous	[K].KGQHAAEIQPLAQSHATK.[H]		P04247	P04247	1	3	0.7005	0	1	1	639.01	1915.01	1915.01	0.22	0.00014	HCD (High Energy Collision Dissociation)	MS2	0	11.208	22.6428	9004	WT_S_20min.raw		4.14	0	8.42e-12	925561216	22.51
		High	Sequest HT (A2)	Unambiguous	[K].KGQHAAEIQPLAQSHATK.[H]		P04247	P04247	1	4	0.5548	0	1	1	479.51	1915.02	1915.01	1.42	0.00068	HCD (High Energy Collision Dissociation)	MS2	0.783272	12.864	22.8005	9079	WT_S_20min.raw		3.1	0	1.15e-08	1357128704	22.51
		High	Sequest HT (A2)	Unambiguous	[K].KGQHAAEIQPLAQSHATK.[H]		P04247	P04247	1	2	0.7258	0	1	1	958.011	1915.01	1915.01	0.29	0.00028	HCD (High Energy Collision Dissociation)	MS2	0	50	22.6629	9013	WT_S_20min.raw		3.83	0	5.294e-15	382838496	22.51
		High	Sequest HT (A2)	Unambiguous	[K].KGQHAAEIQPLAQSHATK.[H]		P04247	P04247	1	5	0.5762	0	1	1	383.809	1915.01	1915.01	0.22	8e-05	HCD (High Energy Collision Dissociation)	MS2	2.40838	50	22.3749	8872	WT_S_20min.raw		3.61	0	2.055e-08	277526272	22.51
		High	Sequest HT (A2)	Unambiguous	[K].KGQHAAEIQPLAQSHATK.[H]		P04247	P04247	1	3	0.6312	0	1	1	639.01	1915.01	1915.01	-0.11	-7e-05	HCD (High Energy Collision Dissociation)	MS2	0	50	22.7177	8853	WT_S_5min.raw		2.82	0	5.972e-08	889209856	22.28
		High	Sequest HT (A2)	Unambiguous	[K].KGQHAAEIQPLAQSHATK.[H]		P04247	P04247	1	4	0.5665	0	1	1	479.509	1915.02	1915.01	0.55	0.00026	HCD (High Energy Collision Dissociation)	MS2	0.609736	16.199	22.587	8791	WT_S_5min.raw		3.46	0	1.557e-10	1309682176	22.28
		High	Sequest HT (A2)	Unambiguous	[K].KGQHAAEIQPLAQSHATK.[H]		P04247	P04247	1	5	0.5896	0	1	1	383.809	1915.01	1915.01	0.07	3e-05	HCD (High Energy Collision Dissociation)	MS2	0.564666	46.523	22.4656	8733	WT_S_5min.raw		3.46	0	3.892e-07	282054560	22.29
		High	Sequest HT (A2)	Unambiguous	[K].KGQHAAEIQPLAQSHATK.[H]		P04247	P04247	1	2	0.739	0	1	1	958.011	1915.01	1915.01	-0.19	-0.00018	HCD (High Energy Collision Dissociation)	MS2	0	50	22.4547	8728	WT_S_5min.raw		3.41	0	1.611e-16	367789824	22.28
		High	Sequest HT (A2)	Unambiguous	[K].KGQHAAEIQPLAQSHATK.[H]		P04247	P04247	1	3	0.6313	0	1	1	639.01	1915.01	1915.01	0.09	6e-05	HCD (High Energy Collision Dissociation)	MS2	0	13.157	22.4532	8727	WT_S_5min.raw		3.2	0	1.776e-11	889209856	22.28
		High	Sequest HT (A2)	Unambiguous	[K].KGQHAAEIQPLAQSHATK.[H]		P04247	P04247	1	4	0.557	0	1	1	479.51	1915.02	1915.01	2.15	0.00103	HCD (High Energy Collision Dissociation)	MS2	1.29639	4.837	22.3688	8686	WT_S_5min.raw		2.28	0	0.0002145	1309682176	22.28
		High	Sequest HT (A2)	Unambiguous	[K].KGQHAAEIQPLAQSHATK.[H]		P04247	P04247	1	4	0.5875	0	1	1	479.51	1915.02	1915.01	1.71	0.00082	HCD (High Energy Collision Dissociation)	MS2	0.34529	2.899	22.3307	8667	WT_S_5min.raw		3.37	0	2.127e-10	1309682176	22.28
		High	Sequest HT (A2)	Unambiguous	[K].KGQHAAEIQPLAQSHATK.[H]		P04247	P04247	1	5	0.5942	0	1	1	383.809	1915.02	1915.01	0.8	0.00031	HCD (High Energy Collision Dissociation)	MS2	1.41684	31.561	22.1987	8603	WT_S_5min.raw		3.82	0	2.68e-07	282054560	22.29
		High	Sequest HT (A2)	Unambiguous	[K].KGQHAAEIQPLAQSHATK.[H]		P04247	P04247	1	2	0.6828	0	1	1	958.011	1915.01	1915.01	0.2	0.00019	HCD (High Energy Collision Dissociation)	MS2	0	50	22.1893	8599	WT_S_5min.raw		2.68	0	2.658e-07	367789824	22.28
		High	Sequest HT (A2)	Unambiguous	[K].KGQHAAEIQPLAQSHATK.[H]		P04247	P04247	1	3	0.6736	0	1	1	639.01	1915.02	1915.01	0.57	0.00037	HCD (High Energy Collision Dissociation)	MS2	0	14.843	22.1879	8598	WT_S_5min.raw		3.83	0	5.146e-11	889209856	22.28
		High	Sequest HT (A2)	Unambiguous	[K].KGQHAAEIQPLAQSHATK.[H]		P04247	P04247	1	4	0.5192	0	1	1	479.509	1915.01	1915.01	0.12	6e-05	HCD (High Energy Collision Dissociation)	MS2	30.2387	50	23.1242	9121	WT_P_5min_4.raw		2.08	0	8.945e-05	52509444	23
		High	Sequest HT (A2)	Unambiguous	[K].KGQHAAEIQPLAQSHATK.[H]		P04247	P04247	1	4	0.4921	0	1	1	479.509	1915.02	1915.01	0.57	0.00027	HCD (High Energy Collision Dissociation)	MS2	27.3376	50	22.7185	8707	WT_P_30min_3.raw		1.91	1.473e-05	0.0002707	34649784	22.78
		High	Sequest HT (A2)	Unambiguous	[K].KGQHAAEIQPLAQSHATK.[H]		P04247	P04247	1	5	0.5445	0	1	1	383.808	1915.01	1915.01	-0.71	-0.00027	HCD (High Energy Collision Dissociation)	MS2	2.12134	50	22.8042	9169	WT_S_20min_3.raw		1.91	1.473e-05	0.0003584	135229024	22.49
		High	Sequest HT (A2)	Unambiguous	[K].KGQHAAEIQPLAQSHATK.[H]		P04247	P04247	1	3	0.4161	0	1	1	639.01	1915.01	1915.01	-0.05	-3e-05	HCD (High Energy Collision Dissociation)	MS2	0	50	23.3285	9313	WT_S_5min_4.raw		1.37	1.473e-05	0.0003281	695922176	22.81
		High	Sequest HT (A2)	Unambiguous	[K].KGQHAAEIQPLAQSHATK.[H]		P04247	P04247	1	3	0.4737	0	1	1	639.009	1915.01	1915.01	-0.46	-0.0003	HCD (High Energy Collision Dissociation)	MS2	0	50	23.1606	9254	WT_S_20min.raw		1.52	2.887e-05	0.0004819	925561216	22.51
		High	Sequest HT (A2)	Unambiguous	[K].KGQHAAEIQPLAQSHATK.[H]		P04247	P04247	1	4	0.5178	0	1	1	479.509	1915.01	1915.01	0.25	0.00012	HCD (High Energy Collision Dissociation)	MS2	30.4868	50	22.9945	8007	WT_S_5min_3.raw		2.53	5.653e-05	0.0005512	860943936	22.63
		High	Sequest HT (A2)	Unambiguous	[K].KGQHAAEIQPLAQSHATK.[H]		P04247	P04247	1	3	0.5344	0	1	1	639.009	1915.01	1915.01	-0.48	-0.0003	HCD (High Energy Collision Dissociation)	MS2	0	50	22.997	7951	WT_S_10min.raw		1.31	6.889e-05	0.0006064	511671648	22.57
		High	Sequest HT (A2)	Unambiguous	[K].KGQHAAEIQPLAQSHATK.[H]		P04247	P04247	1	2	0.7191	0	1	1	958.012	1915.02	1915.01	0.78	0.00075	HCD (High Energy Collision Dissociation)	MS2	0	50	22.493	8773	WT_S_20min_2.raw		1.78	0.000106	0.0008858	154137104	22.7
		High	Sequest HT (A2)	Unambiguous	[K].KGQHAAEIQPLAQSHATK.[H]		P04247	P04247	1	2	0.5556	0	1	1	958.011	1915.01	1915.01	-0.29	-0.00028	HCD (High Energy Collision Dissociation)	MS2	3.42416	50	22.9247	9138	WT_S_20min.raw		0.99	0.0001163	0.001022	382838496	22.51
		High	Sequest HT (A2)	Unambiguous	[K].KGQHAAEIQPLAQSHATK.[H]		P04247	P04247	1	2	0.7597	0	1	1	958.01	1915.01	1915.01	-0.46	-0.00044	HCD (High Energy Collision Dissociation)	MS2	11.6455	50	23.1498	9223	WT_S_5min_4.raw		1.29	0.0001716	0.001412	299870560	22.81
		High	Sequest HT (A2)	Unambiguous	[K].KGQHAAEIQPLAQSHATK.[H]		P04247	P04247	1	5	0.3908	0	1	1	383.809	1915.02	1915.01	0.49	0.00019	HCD (High Energy Collision Dissociation)	MS2	22.2642	50	22.4569	9011	WT_P_5min.raw		2.38	0.0001796	0.001844	24442590	22.48
		High	Sequest HT (A2)	Unambiguous	[K].KGQHAAEIQPLAQSHATK.[H]		P04247	P04247	1	4	0.2276	0	1	1	479.509	1915.02	1915.01	0.57	0.00028	HCD (High Energy Collision Dissociation)	MS2	0	50	22.8702	8998	WT_P_5min_4.raw		1.45	0.0002783	0.002292	52509444	23
		High	Sequest HT (A2)	Unambiguous	[K].KGQHAAEIQPLAQSHATK.[H]		P04247	P04247	1	3	0.4382	0	1	1	639.01	1915.01	1915.01	-0.05	-3e-05	HCD (High Energy Collision Dissociation)	MS2	0.605971	50	23.6571	8657	WT_S_10min_2.raw		0.89	0.000305	0.002814	503104416	22.98
		High	Sequest HT (A2)	Unambiguous	[K].KGQHAAEIQPLAQSHATK.[H]		P04247	P04247	1	3	0.3243	0	1	1	639.01	1915.01	1915.01	0.29	0.00019	HCD (High Energy Collision Dissociation)	MS2	0	50	23.5406	8471	WT_S_10min_3.raw		0.74	0.000305	0.00282	576979840	22.79
		High	Sequest HT (A2)	Unambiguous	[K].KGQHAAEIQPLAQSHATK.[H]		P04247	P04247	1	4	0.4951	0	1	1	479.509	1915.02	1915.01	0.32	0.00015	HCD (High Energy Collision Dissociation)	MS2	8.64585	21.784	22.9523	8991	WT_S_20min_2.raw		2.06	0.0003397	0.003491	723461312	22.68
		High	Sequest HT (A2)	Unambiguous	[K].KGQHAAEIQPLAQSHATK.[H]		P04247	P04247	1	4	0.2342	0	1	1	479.51	1915.02	1915.01	1.18	0.00056	HCD (High Energy Collision Dissociation)	MS2	0.211773	50	22.7122	8888	WT_P_20min.raw		1.58	0.0005617	0.005753	32373742	22.76
		High	Sequest HT (A2)	Unambiguous	[K].KGQHAAEIQPLAQSHATK.[H]		P04247	P04247	1	3	0.2755	0	1	1	639.01	1915.01	1915.01	0.11	7e-05	HCD (High Energy Collision Dissociation)	MS2	0	50	22.615	9089	WT_P_5min.raw		0.98	0.0005617	0.005579	51800452	22.47
		High	Sequest HT (A2)	Unambiguous	[K].KGQHAAEIQPLAQSHATK.[H]		P04247	P04247	1	3	0.4808	0	1	1	639.009	1915.01	1915.01	-1.05	-0.00067	HCD (High Energy Collision Dissociation)	MS2	0	50	23.5719	9284	WT_S_20min_2.raw		1.04	0.000591	0.006052	440637120	22.69
		High	Sequest HT (A2)	Selected	[K].KGQHAAEIQPLAQSHATK.[H]		P04247	P04247	1	3		0	3	3	639.01	1915.02	1915.01	0.38	0.00024	HCD (High Energy Collision Dissociation)	MS2	0	50	23.1476	9133	WT_P_5min_4.raw		0.5	0.002848	0.02495	26445904	22.99
		High	Sequest HT (A2)	Unambiguous	[K].KGQHAAEIQPLAQSHATK.[H]		P04247	P04247	1	5	0.3509	0	1	1	383.809	1915.01	1915.01	-0.29	-0.00011	HCD (High Energy Collision Dissociation)	MS2	3.80473	50	22.4487	8753	WT_S_20min_2.raw		1.14	0.002946	0.02558	112785056	22.72
		High	Sequest HT (A2)	Unambiguous	[K].KGQHAAEIQPLAQSHATK.[H]		P04247	P04247	1	3	0.3243	0	1	1	639.01	1915.01	1915.01	0.16	0.0001	HCD (High Energy Collision Dissociation)	MS2	0	50	22.8136	8414	WT_P_5min_3.raw		0.74	0.003877	0.03292	30694590	22.73
		High	Sequest HT (A2)	Selected	[K].KGQHAAEIQPLAQSHATK.[H]		P04247	P04247	1	3		0.02	3	3	639.01	1915.01	1915.01	0.1	6e-05	HCD (High Energy Collision Dissociation)	MS2	1.45575	50	22.7136	8889	WT_P_20min.raw		0.49	0.004076	0.03418	18038278	22.76
		High	Sequest HT (A2)	Unambiguous	[K].KGQHAAEIQPLAQSHATK.[H]		P04247	P04247	1	5	0.38	0	1	1	383.809	1915.01	1915.01	-0.18	-7e-05	HCD (High Energy Collision Dissociation)	MS2	23.854	50	23.2056	8330	WT_S_10min_3.raw		1.5	0.009822	0.07783	126090424	22.79
	High	[K].SEEDMKGSEDLKK.[H]		1.6451e-05	0	19	P04247	P04247 [52-64]	2	1495.69	8208448	7605347	3.79465e+06	631855	1.14414e+06	1.60117e+06	2.00824e+06	1.40483e+06	3.42893e+06	296311	4.50965e+06	3930707	338577920	158853682	2.64542e+08	1.33662e+08	177907436	204036684	341799396	124740456	227254164	181025904	270319948	283945140	High	0	2.345e-08	2.39	17.51	K.SEEDMKGSEDLKK.H	[52-64]		Used
		Confidence	Identifying Node	PSM Ambiguity	Annotated Sequence	Modifications	Master Protein Accessions	Protein Accessions	# Missed Cleavages	Charge	DeltaScore	DeltaCn	Rank	Search Engine Rank	m/z [Da]	MH+ [Da]	Theo. MH+ [Da]	DeltaM [ppm]	Deltam/z [Da]	Activation Type	MS Order	Isolation Interference [%]	Ion Inject Time [ms]	RT [min]	First Scan	Spectrum File	Quan Info	XCorr	Percolator q-Value	Percolator PEP	Precursor Abundance	Apex RT [min]
		High	Sequest HT (A2)	Unambiguous	[K].SEEDMKGSEDLKK.[H]		P04247	P04247	2	2	1	0	1	1	748.35	1495.69	1495.69	-0.65	-0.00049	HCD (High Energy Collision Dissociation)	MS2	0	50	17.4827	6675	WT_S_20min_3.raw		2.29	0	3.894e-08	69924792	17.49
		High	Sequest HT (A2)	Unambiguous	[K].SEEDMKGSEDLKK.[H]		P04247	P04247	2	2	0.5596	0	1	1	748.35	1495.69	1495.69	-1.02	-0.00076	HCD (High Energy Collision Dissociation)	MS2	0	50	17.3672	6648	WT_S_30min_3.raw		1.93	0	1.022e-05	90894496	17.44
		High	Sequest HT (A2)	Unambiguous	[K].SEEDMKGSEDLKK.[H]		P04247	P04247	2	3	0.519	0	1	1	499.236	1495.69	1495.69	-0.01	0	HCD (High Energy Collision Dissociation)	MS2	0.710653	42.783	17.6095	6108	WT_S_30min.raw		2.1	0	2.582e-05	88702480	17.63
		High	Sequest HT (A2)	Unambiguous	[K].SEEDMKGSEDLKK.[H]		P04247	P04247	2	2	1	0	1	1	748.351	1495.69	1495.69	-0.18	-0.00014	HCD (High Energy Collision Dissociation)	MS2	0	50	17.6205	6113	WT_S_30min.raw		2.13	0	9.133e-07	59910796	17.63
		High	Sequest HT (A2)	Unambiguous	[K].SEEDMKGSEDLKK.[H]		P04247	P04247	2	2	0.6565	0	1	1	748.35	1495.69	1495.69	-0.58	-0.00043	HCD (High Energy Collision Dissociation)	MS2	0	50	17.5737	6808	WT_S_30min_2.raw		2.3	0	1.78e-06	76841896	17.58
		High	Sequest HT (A2)	Unambiguous	[K].SEEDMKGSEDLKK.[H]		P04247	P04247	2	2	0.6085	0	1	1	748.351	1495.69	1495.69	-0.2	-0.00015	HCD (High Energy Collision Dissociation)	MS2	0	50	17.3223	5873	WT_S_10min_2.raw		1.89	0	0.0001691	53414644	17.32
		High	Sequest HT (A2)	Unambiguous	[K].SEEDMKGSEDLKK.[H]		P04247	P04247	2	2	0.4979	0	1	1	748.351	1495.69	1495.69	-0.36	-0.00027	HCD (High Energy Collision Dissociation)	MS2	0	50	17.2389	6413	WT_S_5min_4.raw		2.39	0	2.345e-08	83477640	17.26
		High	Sequest HT (A2)	Unambiguous	[K].SEEDMKGSEDLKK.[H]		P04247	P04247	2	2	0.5339	0	1	1	748.35	1495.69	1495.69	-0.62	-0.00046	HCD (High Energy Collision Dissociation)	MS2	0	44.767	17.4874	6541	WT_S_20min.raw		2.21	0	1.843e-06	107417144	17.49
		High	Sequest HT (A2)	Unambiguous	[K].SEEDMKGSEDLKK.[H]		P04247	P04247	2	3	0.5512	0	1	1	499.236	1495.69	1495.69	-0.48	-0.00024	HCD (High Energy Collision Dissociation)	MS2	0.734482	45.524	17.5266	6784	WT_S_30min_2.raw		2.05	1.473e-05	0.0003867	140234640	17.58
		High	Sequest HT (A2)	Unambiguous	[K].SEEDMKGSEDLKK.[H]		P04247	P04247	2	2	0.5741	0	1	1	748.351	1495.69	1495.69	-0.41	-0.00031	HCD (High Energy Collision Dissociation)	MS2	0	50	17.3925	5658	WT_S_5min_3.raw		1.62	2.887e-05	0.0004275	52438016	17.43
		High	Sequest HT (A2)	Unambiguous	[K].SEEDMKGSEDLKK.[H]		P04247	P04247	2	2	0.6904	0	1	1	748.351	1495.69	1495.69	0.17	0.00013	HCD (High Energy Collision Dissociation)	MS2	0	50	17.2367	5778	WT_S_10min_3.raw		1.97	9.301e-05	0.0007324	68175216	17.27
		High	Sequest HT (A2)	Unambiguous	[K].SEEDMKGSEDLKK.[H]		P04247	P04247	2	2	0.5678	0	1	1	748.35	1495.69	1495.69	-0.86	-0.00065	HCD (High Energy Collision Dissociation)	MS2	0	50	17.3611	5597	WT_S_10min.raw		1.99	9.301e-05	0.0008534	44304680	17.39
		High	Sequest HT (A2)	Unambiguous	[K].SEEDMKGSEDLKK.[H]		P04247	P04247	2	2	0.5643	0	1	1	748.351	1495.69	1495.69	-0.13	-0.0001	HCD (High Energy Collision Dissociation)	MS2	0	50	17.6719	6452	WT_S_5min.raw		1.4	0.0001163	0.001016	108460600	17.72
		High	Sequest HT (A2)	Unambiguous	[K].SEEDMKGSEDLKK.[H]		P04247	P04247	2	2	0.4912	0	1	1	748.35	1495.69	1495.69	-1.49	-0.00111	HCD (High Energy Collision Dissociation)	MS2	0	50	17.5061	6406	WT_S_20min_2.raw		1.71	0.0001163	0.0009564	37359924	17.5
		High	Sequest HT (A2)	Unambiguous	[K].SEEDMKGSEDLKK.[H]		P04247	P04247	2	3	0.4742	0	1	1	499.237	1495.7	1495.69	0.43	0.00021	HCD (High Energy Collision Dissociation)	MS2	0.88605	50	17.6475	6440	WT_S_5min.raw		1.94	0.000162	0.001344	164221056	17.72
		High	Sequest HT (A2)	Unambiguous	[K].SEEDMKGSEDLKK.[H]		P04247	P04247	2	3	0.6313	0	1	1	499.236	1495.69	1495.69	-0.36	-0.00018	HCD (High Energy Collision Dissociation)	MS2	0.775783	50	17.3597	5596	WT_S_10min.raw		1.98	0.0002872	0.002436	64105636	17.39
		High	Sequest HT (A2)	Unambiguous	[K].SEEDMKGSEDLKK.[H]		P04247	P04247	2	4	0.3312	0	1	1	374.679	1495.69	1495.69	-0.51	-0.00019	HCD (High Energy Collision Dissociation)	MS2	3.6932	50	17.5058	6686	WT_S_20min_3.raw		1.54	0.0006395	0.006231	36718348	17.49
		High	Sequest HT (A2)	Unambiguous	[K].SEEDMKGSEDLKK.[H]		P04247	P04247	2	4	0.2874	0	1	1	374.679	1495.69	1495.69	0.15	6e-05	HCD (High Energy Collision Dissociation)	MS2	4.37635	40.439	17.2692	5792	WT_S_10min_3.raw		1.74	0.00219	0.01963	35039484	17.27
		High	Sequest HT (A2)	Unambiguous	[K].SEEDMKGSEDLKK.[H]		P04247	P04247	2	4	0.2258	0	1	1	374.679	1495.69	1495.69	0.11	4e-05	HCD (High Energy Collision Dissociation)	MS2	3.51799	39.185	17.3236	5874	WT_S_10min_2.raw		1.24	0.005559	0.04454	38018768	17.33
	High	[K].YLEFISEIIIEVLK.[K]		3.69666e-05	0	19	P04247	P04247 [104-117]	0	1708.98	5.58018e+06	9.5716e+06	1.38368e+07	5.60318e+06	7.19866e+06	9.85458e+06	5.06286e+06	7224123	8.72971e+06	4.70386e+06	7.82493e+06	7.97033e+06	55662596	38516263	49970270	58968596	76473364	62082384	90855090	75452914	73050074	84401116	1.01643e+08	88322682	High	0	7.771e-08	1.92	101.12	K.YLEFISEIIIEVLK.K	[104-117]		Used
		Confidence	Identifying Node	PSM Ambiguity	Annotated Sequence	Modifications	Master Protein Accessions	Protein Accessions	# Missed Cleavages	Charge	DeltaScore	DeltaCn	Rank	Search Engine Rank	m/z [Da]	MH+ [Da]	Theo. MH+ [Da]	DeltaM [ppm]	Deltam/z [Da]	Activation Type	MS Order	Isolation Interference [%]	Ion Inject Time [ms]	RT [min]	First Scan	Spectrum File	Quan Info	XCorr	Percolator q-Value	Percolator PEP	Precursor Abundance	Apex RT [min]
		High	Sequest HT (A2)	Unambiguous	[K].YLEFISEIIIEVLK.[K]		P04247	P04247	0	2	0.5282	0	1	1	854.992	1708.98	1708.98	-0.31	-0.00027	HCD (High Energy Collision Dissociation)	MS2	1.50667	50	101.25	38207	WT_S_20min_2.raw		1.42	0	0.000212	51933004	101.14
		High	Sequest HT (A2)	Unambiguous	[K].YLEFISEIIIEVLK.[K]		P04247	P04247	0	3	0.2813	0	1	1	570.331	1708.98	1708.98	0.49	0.00028	HCD (High Energy Collision Dissociation)	MS2	7.76143	50	101.265	39813	WT_S_30min_2.raw		1.6	0	3.172e-05	30552028	101.14
		High	Sequest HT (A2)	Unambiguous	[K].YLEFISEIIIEVLK.[K]		P04247	P04247	0	2	0.6198	0	1	1	854.992	1708.98	1708.98	-0.64	-0.00055	HCD (High Energy Collision Dissociation)	MS2	0.476336	50	101.233	39806	WT_S_30min_2.raw		1.92	0	7.771e-08	71055960	101.14
		High	Sequest HT (A2)	Unambiguous	[K].YLEFISEIIIEVLK.[K]		P04247	P04247	0	3	0.3982	0	1	1	570.33	1708.98	1708.98	-0.46	-0.00026	HCD (High Energy Collision Dissociation)	MS2	7.05151	50	101.182	36786	WT_P_5min_4.raw		1.13	0	0.000105	4.57344e+06	101.18
		High	Sequest HT (A2)	Unambiguous	[K].YLEFISEIIIEVLK.[K]		P04247	P04247	0	3	0.3841	0	1	1	570.331	1708.98	1708.98	0.25	0.00014	HCD (High Energy Collision Dissociation)	MS2	16.8522	50	101.038	38670	WT_S_5min_4.raw		1.38	0	0.0001619	13801098	101.14
		High	Sequest HT (A2)	Unambiguous	[K].YLEFISEIIIEVLK.[K]		P04247	P04247	0	3	0.1161	0	1	1	570.331	1708.98	1708.98	0.18	0.0001	HCD (High Energy Collision Dissociation)	MS2	5.85035	50	101.263	38679	WT_S_20min_3.raw		1.12	1.473e-05	0.0002424	21641238	101.13
		High	Sequest HT (A2)	Unambiguous	[K].YLEFISEIIIEVLK.[K]		P04247	P04247	0	2	0.562	0	1	1	854.99	1708.97	1708.98	-2.35	-0.00201	HCD (High Energy Collision Dissociation)	MS2	2.87746	50	101.221	39585	WT_S_20min.raw		1.21	2.887e-05	0.00046	63016544	101.1
		High	Sequest HT (A2)	Unambiguous	[K].YLEFISEIIIEVLK.[K]		P04247	P04247	0	2	0.6462	0	1	1	854.991	1708.97	1708.98	-1.59	-0.00136	HCD (High Energy Collision Dissociation)	MS2	0	50	101.219	35647	WT_S_10min_2.raw		1.3	9.301e-05	0.0007903	52599164	101.14
		High	Sequest HT (A2)	Unambiguous	[K].YLEFISEIIIEVLK.[K]		P04247	P04247	0	3	0.3382	0	1	1	570.331	1708.98	1708.98	0.36	0.00021	HCD (High Energy Collision Dissociation)	MS2	8.51943	50	101.268	38973	WT_S_30min_3.raw		1.36	0.0002783	0.002305	25687010	101.13
		High	Sequest HT (A2)	Unambiguous	[K].YLEFISEIIIEVLK.[K]		P04247	P04247	0	3	0.2455	0	1	1	570.33	1708.98	1708.98	-0.71	-0.0004	HCD (High Energy Collision Dissociation)	MS2	1.28715	50	101.239	35651	WT_S_10min_2.raw		1.1	0.0002783	0.002251	23874200	101.13
		High	Sequest HT (A2)	Unambiguous	[K].YLEFISEIIIEVLK.[K]		P04247	P04247	0	3	0.0857	0	1	1	570.33	1708.98	1708.98	-0.19	-0.00011	HCD (High Energy Collision Dissociation)	MS2	1.09745	50	101.235	37638	WT_S_30min.raw		1.05	0.0003696	0.003655	26152236	101.09
		High	Sequest HT (A2)	Unambiguous	[K].YLEFISEIIIEVLK.[K]		P04247	P04247	0	2	0.3028	0	1	1	854.992	1708.98	1708.98	-0.38	-0.00033	HCD (High Energy Collision Dissociation)	MS2	0.959545	50	101.247	38968	WT_S_30min_3.raw		1.09	0.0003696	0.003767	62635672	101.13
		High	Sequest HT (A2)	Unambiguous	[K].YLEFISEIIIEVLK.[K]		P04247	P04247	0	2	0.2206	0	1	1	854.991	1708.97	1708.98	-1.9	-0.00163	HCD (High Energy Collision Dissociation)	MS2	0.640585	50	101.241	34335	WT_S_10min_3.raw		0.68	0.0007975	0.008306	43759160	101.12
		High	Sequest HT (A2)	Unambiguous	[K].YLEFISEIIIEVLK.[K]		P04247	P04247	0	3	0.2844	0	1	1	570.33	1708.98	1708.98	-0.89	-0.00051	HCD (High Energy Collision Dissociation)	MS2	1.53459	50	101.232	39590	WT_S_20min.raw		1.09	0.001389	0.01308	27838546	101.1
		High	Sequest HT (A2)	Unambiguous	[K].YLEFISEIIIEVLK.[K]		P04247	P04247	0	2	0.7692	0	1	1	854.991	1708.98	1708.98	-1.08	-0.00092	HCD (High Energy Collision Dissociation)	MS2	0.770277	50	101.219	37633	WT_S_30min.raw		1.3	0.00294	0.02534	58248880	101.09
		High	Sequest HT (A2)	Unambiguous	[K].YLEFISEIIIEVLK.[K]		P04247	P04247	0	2	0.4312	0	1	1	854.992	1708.98	1708.98	-0.28	-0.00024	HCD (High Energy Collision Dissociation)	MS2	0	50	101.257	38677	WT_S_20min_3.raw		1.09	0.003105	0.02643	51408836	101.13
		High	Sequest HT (A2)	Selected	[K].YLEFISEIIIEVLK.[K]		P04247	P04247	0	3		0.0345	3	3	570.331	1708.98	1708.98	0.78	0.00045	HCD (High Energy Collision Dissociation)	MS2	6.27614	50	101.29	38216	WT_S_20min_2.raw		0.84	0.003154	0.02692	23519910	101.14
		High	Sequest HT (A2)	Unambiguous	[K].YLEFISEIIIEVLK.[K]		P04247	P04247	0	3	0.1528	0	1	1	570.33	1708.98	1708.98	-0.67	-0.00038	HCD (High Energy Collision Dissociation)	MS2	2.87104	50	101.007	34285	WT_S_10min_3.raw		0.72	0.00649	0.0511	18323224	101.12
		High	Sequest HT (A2)	Unambiguous	[K].YLEFISEIIIEVLK.[K]		P04247	P04247	0	3	0.1972	0	1	1	570.331	1708.98	1708.98	0.82	0.00047	HCD (High Energy Collision Dissociation)	MS2	39.4101	50	101.004	39744	WT_S_30min_2.raw		0.71	0.009884	0.0783	30552028	101.14
	High	[K].HGCTVLTALGTILK.[K]	1xCarbamidomethyl [C3]	6.22689e-05	0	4	P04247	P04247 [65-78]	0	1483.83	174673	189193	184572	124734	112415	117854	30187.4	47017.6	52059	59568.4	56192.8	40486.8	6697984	4.30396e+06	102359660	1.3038e+06	4.75166e+06	5661385	13400175	2.34136e+06	6.33705e+06	5.91909e+06	9.44169e+06	7.27954e+06	High	0	1.696e-07	3.92	67.18	K.HGCTVLTALGTILK.K	[65-78]		Used
		Confidence	Identifying Node	PSM Ambiguity	Annotated Sequence	Modifications	Master Protein Accessions	Protein Accessions	# Missed Cleavages	Charge	DeltaScore	DeltaCn	Rank	Search Engine Rank	m/z [Da]	MH+ [Da]	Theo. MH+ [Da]	DeltaM [ppm]	Deltam/z [Da]	Activation Type	MS Order	Isolation Interference [%]	Ion Inject Time [ms]	RT [min]	First Scan	Spectrum File	Quan Info	XCorr	Percolator q-Value	Percolator PEP	Precursor Abundance	Apex RT [min]
		High	Sequest HT (A2)	Unambiguous	[K].HGcTVLTALGTILK.[K]	C3(Carbamidomethyl)	P04247	P04247	0	3	0.7577	0	1	1	495.282	1483.83	1483.83	0.15	7e-05	HCD (High Energy Collision Dissociation)	MS2	2.23598	50	67.4881	29838	WT_S_5min_4.raw		3.92	0	1.696e-07	57905300	67.41
		High	Sequest HT (A2)	Unambiguous	[K].HGcTVLTALGTILK.[K]	C3(Carbamidomethyl)	P04247	P04247	0	2	0.4513	0	1	1	742.418	1483.83	1483.83	-0.74	-0.00055	HCD (High Energy Collision Dissociation)	MS2	10.2765	50	67.2824	29765	WT_S_5min_4.raw		1.13	0.0009756	0.01027	44454360	67.41
		High	Sequest HT (A2)	Unambiguous	[K].HGcTVLTALGTILK.[K]	C3(Carbamidomethyl)	P04247	P04247	0	3	0.4111	0	1	1	495.282	1483.83	1483.83	0.75	0.00037	HCD (High Energy Collision Dissociation)	MS2	0	50	67.2272	29750	WT_S_5min_4.raw		0.9	0.003796	0.0319	57905300	67.41
		High	Sequest HT (A2)	Unambiguous	[K].HGcTVLTALGTILK.[K]	C3(Carbamidomethyl)	P04247	P04247	0	2	0.4834	0	1	1	742.418	1483.83	1483.83	-0.73	-0.00054	HCD (High Energy Collision Dissociation)	MS2	0	50	67.5368	29855	WT_S_5min_4.raw		1.51	0.004664	0.03884	44454360	67.41
	High	[K].HGCTVLTALGTILK.[K]		0.000422263	0	16	P04247	P04247 [65-78]	0	1426.81		1.07562e+06	3.68358e+06	21377.6	1.38495e+06	901134		1.04729e+06	748639	117003	1.50433e+06	1.0852e+06	1.22359e+07	1.98855e+07	35480891	4.42847e+06	1.78168e+07	98492080	1.43968e+08	2.5089e+06	1.58339e+08	3.93134e+07	205853320	1.95174e+08	High	0	4.646e-06	2.98	70.76	K.HGCTVLTALGTILK.K	[65-78]		Used
		Confidence	Identifying Node	PSM Ambiguity	Annotated Sequence	Modifications	Master Protein Accessions	Protein Accessions	# Missed Cleavages	Charge	DeltaScore	DeltaCn	Rank	Search Engine Rank	m/z [Da]	MH+ [Da]	Theo. MH+ [Da]	DeltaM [ppm]	Deltam/z [Da]	Activation Type	MS Order	Isolation Interference [%]	Ion Inject Time [ms]	RT [min]	First Scan	Spectrum File	Quan Info	XCorr	Percolator q-Value	Percolator PEP	Precursor Abundance	Apex RT [min]
		High	Sequest HT (A2)	Unambiguous	[K].HGCTVLTALGTILK.[K]		P04247	P04247	0	3	0.6802	0	1	1	476.274	1426.81	1426.81	-0.26	-0.00013	HCD (High Energy Collision Dissociation)	MS2	0	50	70.9115	27788	WT_S_10min_3.raw		2.22	0	0.0001132	55399952	70.84
		High	Sequest HT (A2)	Unambiguous	[K].HGCTVLTALGTILK.[K]		P04247	P04247	0	3	0.7155	0	1	1	476.274	1426.81	1426.81	-0.21	-0.0001	HCD (High Energy Collision Dissociation)	MS2	0.507069	50	70.8535	31191	WT_S_20min_3.raw		2.39	0	2.914e-06	87543016	70.78
		High	Sequest HT (A2)	Unambiguous	[K].HGCTVLTALGTILK.[K]		P04247	P04247	0	2	0.6623	0	1	1	713.908	1426.81	1426.81	-0.3	-0.00022	HCD (High Energy Collision Dissociation)	MS2	17.4809	50	70.8994	31866	WT_S_30min_2.raw		1.51	0	0.000115	85445088	70.82
		High	Sequest HT (A2)	Unambiguous	[K].HGCTVLTALGTILK.[K]		P04247	P04247	0	3	0.6745	0	1	1	476.275	1426.81	1426.81	0.22	0.00011	HCD (High Energy Collision Dissociation)	MS2	0	50	70.8693	31853	WT_S_30min_2.raw		2.98	0	4.646e-06	120408232	70.82
		High	Sequest HT (A2)	Unambiguous	[K].HGCTVLTALGTILK.[K]		P04247	P04247	0	2	0.6	0	1	1	713.907	1426.81	1426.81	-1.24	-0.00089	HCD (High Energy Collision Dissociation)	MS2	11.7619	50	70.0733	31345	WT_S_20min.raw		1.5	0	4.794e-05	64881172	70.13
		High	Sequest HT (A2)	Unambiguous	[K].HGCTVLTALGTILK.[K]		P04247	P04247	0	2	0.6463	0	1	1	713.908	1426.81	1426.81	-0.17	-0.00012	HCD (High Energy Collision Dissociation)	MS2	22.0331	50	70.9025	31374	WT_S_30min_3.raw		1.47	0	8.818e-05	85536920	70.8
		High	Sequest HT (A2)	Unambiguous	[K].HGCTVLTALGTILK.[K]		P04247	P04247	0	3	0.657	0	1	1	476.274	1426.81	1426.81	-0.01	-1e-05	HCD (High Energy Collision Dissociation)	MS2	0	50	70.8652	31358	WT_S_30min_3.raw		2.42	0	3.038e-05	109372392	70.82
		High	Sequest HT (A2)	Unambiguous	[K].HGCTVLTALGTILK.[K]		P04247	P04247	0	3	0.6908	0	1	1	476.275	1426.81	1426.81	0.49	0.00023	HCD (High Energy Collision Dissociation)	MS2	0	50	71.12	31960	WT_S_30min_2.raw		2.07	2.887e-05	0.0004753	120408232	70.82
		High	Sequest HT (A2)	Unambiguous	[K].HGCTVLTALGTILK.[K]		P04247	P04247	0	2	0.6494	0	1	1	713.908	1426.81	1426.81	-0.39	-0.00028	HCD (High Energy Collision Dissociation)	MS2	29.2087	50	70.3417	31456	WT_S_20min.raw		1.74	6.889e-05	0.0006109	64881172	70.13
		High	Sequest HT (A2)	Unambiguous	[K].HGCTVLTALGTILK.[K]		P04247	P04247	0	3	0.5976	0	1	1	476.274	1426.81	1426.81	-0.14	-6e-05	HCD (High Energy Collision Dissociation)	MS2	0	50	71.1195	31459	WT_S_30min_3.raw		1.64	0.0001513	0.001205	109372392	70.82
[truncated: 137,217 more rows]
