# Supplementary material for: Cardiac Myosin Filaments are Maintained by Stochastic Protein Replacement
Source: Mol Cell Proteomics. 2022 Jul 31;21(10):100274. doi: 10.1016/j.mcpro.2022.100274 (PMC9528119; doi:10.1016/j.mcpro.2022.100274)
Supplement: Table 5 [file mmc5.xlsx]

## Sheet: Proteins
Master	Accession	Description	Coverage [%]	# Peptides	# PSMs	# Unique Peptides	# AAs	MW [kDa]	Score Sequest HT: Sequest HT	Abundance: F120: Sample, LV, 04, 5d, P, 150, WT, n/a	Abundance: F121: Sample, LV, 05, 5d, P, 150, WT, n/a	Abundance: F122: Sample, LV, 06, 5d, P, 150, WT, n/a	Abundance: F123: Sample, LV, 04, 5d, P, 250, WT, n/a	Abundance: F124: Sample, LV, 05, 5d, P, 250, WT, n/a	Abundance: F125: Sample, LV, 06, 5d, P, 250, WT, n/a	Abundance: F126: Sample, LV, 04, 5d, S, 150, WT, n/a	Abundance: F127: Sample, LV, 05, 5d, S, 150, WT, n/a	Abundance: F128: Sample, LV, 06, 5d, S, 150, WT, n/a	Abundance: F129: Sample, LV, 04, 5d, S, 250, WT, n/a	Abundance: F130: Sample, LV, 05, 5d, S, 250, WT, n/a	Abundance: F131: Sample, LV, 06, 5d, S, 250, WT, n/a	Abundance: F132: Sample, LV, 04, 5d, P, 175, WT, n/a	Abundance: F134: Sample, LV, 06, 5d, P, 175, WT, n/a	Abundance: F170: Sample, LV, 05, 5d, P, 175, WT, n/a	Abundance: F136: Sample, LV, 05, 5d, P, 200, WT, n/a	Abundance: F161: Sample, LV, 04, 5d, P, 200, WT, n/a	Abundance: F162: Sample, LV, 06, 5d, P, 200, WT, n/a	Abundance: F138: Sample, LV, 04, 5d, S, 175, WT, n/a	Abundance: F140: Sample, LV, 06, 5d, S, 175, WT, n/a	Abundance: F172: Sample, LV, 05, 5d, S, 175, WT, n/a	Abundance: F142: Sample, LV, 05, 5d, S, 200, WT, n/a	Abundance: F166: Sample, LV, 04, 5d, S, 200, WT, n/a	Abundance: F167: Sample, LV, 06, 5d, S, 200, WT, n/a	Abundance: F146: Sample, LV, 06, 5d, P, 225, WT, n/a	Abundance: F164: Sample, LV, 05, 5d, P, 225, WT, n/a	Abundance: F171: Sample, LV, 04, 5d, P, 225, WT, n/a	Abundance: F149: Sample, LV, 06, 5d, S, 225, WT, n/a	Abundance: F169: Sample, LV, 05, 5d, S, 225, WT, n/a	Abundance: F173: Sample, LV, 04, 5d, S, 225, WT, n/a	Modifications
Master Protein	E9Q6A6	Collagen alpha-6(VI) chain OS=Mus musculus GN=Col6a6 PE=4 SV=2	8	12	18	5	2265	246.3	3.99	2.94619e+07	4.85849e+07	2.10207e+07	7.20662e+07	1.83225e+07	1.80398e+07	1.67473e+06	1.0057e+06	405699	5.80649e+06	143456	591163	4.59283e+07	1.60123e+07	1.31495e+07	24501846		3.27652e+07	605689	81408.2	1.29504e+06	22419	831089		4.07611e+06	1.36544e+07	1.83195e+07	41852	71708.2	1.2071e+06	Oxidation [P1477; P1652]
	Confidence	Annotated Sequence	Modifications	Qvality PEP	Qvality q-value	# PSMs	Master Protein Accessions	Positions in Master Proteins	# Missed Cleavages	Theo. MH+ [Da]	Abundance: F120: Sample, LV, 04, 5d, P, 150, WT, n/a	Abundance: F121: Sample, LV, 05, 5d, P, 150, WT, n/a	Abundance: F122: Sample, LV, 06, 5d, P, 150, WT, n/a	Abundance: F123: Sample, LV, 04, 5d, P, 250, WT, n/a	Abundance: F124: Sample, LV, 05, 5d, P, 250, WT, n/a	Abundance: F125: Sample, LV, 06, 5d, P, 250, WT, n/a	Abundance: F126: Sample, LV, 04, 5d, S, 150, WT, n/a	Abundance: F127: Sample, LV, 05, 5d, S, 150, WT, n/a	Abundance: F128: Sample, LV, 06, 5d, S, 150, WT, n/a	Abundance: F129: Sample, LV, 04, 5d, S, 250, WT, n/a	Abundance: F130: Sample, LV, 05, 5d, S, 250, WT, n/a	Abundance: F131: Sample, LV, 06, 5d, S, 250, WT, n/a	Abundance: F132: Sample, LV, 04, 5d, P, 175, WT, n/a	Abundance: F134: Sample, LV, 06, 5d, P, 175, WT, n/a	Abundance: F170: Sample, LV, 05, 5d, P, 175, WT, n/a	Abundance: F136: Sample, LV, 05, 5d, P, 200, WT, n/a	Abundance: F161: Sample, LV, 04, 5d, P, 200, WT, n/a	Abundance: F162: Sample, LV, 06, 5d, P, 200, WT, n/a	Abundance: F138: Sample, LV, 04, 5d, S, 175, WT, n/a	Abundance: F140: Sample, LV, 06, 5d, S, 175, WT, n/a	Abundance: F172: Sample, LV, 05, 5d, S, 175, WT, n/a	Abundance: F142: Sample, LV, 05, 5d, S, 200, WT, n/a	Abundance: F166: Sample, LV, 04, 5d, S, 200, WT, n/a	Abundance: F167: Sample, LV, 06, 5d, S, 200, WT, n/a	Abundance: F146: Sample, LV, 06, 5d, P, 225, WT, n/a	Abundance: F164: Sample, LV, 05, 5d, P, 225, WT, n/a	Abundance: F171: Sample, LV, 04, 5d, P, 225, WT, n/a	Abundance: F149: Sample, LV, 06, 5d, S, 225, WT, n/a	Abundance: F169: Sample, LV, 05, 5d, S, 225, WT, n/a	Abundance: F173: Sample, LV, 04, 5d, S, 225, WT, n/a	Confidence (by Search Engine): Sequest HT	Percolator q-Value (by Search Engine): Sequest HT	Percolator PEP (by Search Engine): Sequest HT	XCorr (by Search Engine): Sequest HT	Top Apex RT [min]	Sequence in Protein	Positions in Protein	Peptide Group Modifications in Protein	Quan Usage
	High	[R].SQDEVAQAAEELR.[H]		1.24661e-07	0	1	E9Q6A6; B9EK79	E9Q6A6 [1113-1125]; B9EK79 [1113-1125]	0	1445.69	2616294	4.02768e+06	1.99991e+06	8098064	1.52085e+06	1.30404e+06	1.2643e+06			617909			4218186	885240		1.662e+06		3.32196e+06								253308					High	0	2.02e-10	2.32	39.94	R.SQDEVAQAAEELR.H	[1113-1125]		Used
		Confidence	Identifying Node	PSM Ambiguity	Annotated Sequence	Modifications	Master Protein Accessions	Protein Accessions	# Missed Cleavages	Charge	DeltaScore	DeltaCn	Rank	Search Engine Rank	m/z [Da]	MH+ [Da]	Theo. MH+ [Da]	DeltaM [ppm]	Deltam/z [Da]	Activation Type	MS Order	Isolation Interference [%]	Ion Inject Time [ms]	RT [min]	First Scan	Spectrum File	Quan Info	XCorr	Percolator q-Value	Percolator PEP	Precursor Abundance	Apex RT [min]
		High	Sequest HT (A2)	Unambiguous	[R].SQDEVAQAAEELR.[H]		E9Q6A6; B9EK79	E9Q6A6; B9EK79; Q8C6K9	0	2	0.6638	0	1	1	723.347	1445.69	1445.69	-0.37	-0.00027	HCD (High Energy Collision Dissociation)	MS2	0	50	39.7633	17890	D3WT_4_P_250.raw		2.32	0	2.02e-10	8098064	39.78
	High	[R].GLQGDDGSPGYGSIGR.[K]	1xOxidation [P9]	0.000534603	0	1	E9Q6A6	E9Q6A6 [1644-1659]	0	1551.7	2725447	4438553	1.94514e+06	7428371	1.84819e+06	1.80104e+06							4002143	1.54716e+06	1.53609e+06	2.18972e+06		2.99092e+06							643331	1.40294e+06	2.43439e+06				High	0	1.444e-05	0.71	30.06	R.GLQGDDGSPGYGSIGR.K	[1644-1659]	1xOxidation [P1652]	Used
		Confidence	Identifying Node	PSM Ambiguity	Annotated Sequence	Modifications	Master Protein Accessions	Protein Accessions	# Missed Cleavages	Charge	DeltaScore	DeltaCn	Rank	Search Engine Rank	m/z [Da]	MH+ [Da]	Theo. MH+ [Da]	DeltaM [ppm]	Deltam/z [Da]	Activation Type	MS Order	Isolation Interference [%]	Ion Inject Time [ms]	RT [min]	First Scan	Spectrum File	Quan Info	XCorr	Percolator q-Value	Percolator PEP	Precursor Abundance	Apex RT [min]
		High	Sequest HT (A2)	Unambiguous	[R].GLQGDDGSpGYGSIGR.[K]	P9(Oxidation)	E9Q6A6	E9Q6A6; Q8C6K9	0	2	0.2958	0	1	1	776.355	1551.7	1551.7	-1.02	-0.00079	HCD (High Energy Collision Dissociation)	MS2	24.9096	50	30.0672	13187	D3WT_4_P_250.raw		0.71	0	1.444e-05	7428371	30.09
	High	[R].INAGTPQVLLVLTDGR.[S]		0.000838349	0	1	E9Q6A6; B9EK79	E9Q6A6 [1097-1112]; B9EK79 [1097-1112]	0	1666.95																															High	0	2.638e-05	1.67		R.INAGTPQVLLVLTDGR.S	[1097-1112]		Not Used
		Confidence	Identifying Node	PSM Ambiguity	Annotated Sequence	Modifications	Master Protein Accessions	Protein Accessions	# Missed Cleavages	Charge	DeltaScore	DeltaCn	Rank	Search Engine Rank	m/z [Da]	MH+ [Da]	Theo. MH+ [Da]	DeltaM [ppm]	Deltam/z [Da]	Activation Type	MS Order	Isolation Interference [%]	Ion Inject Time [ms]	RT [min]	First Scan	Spectrum File	Quan Info	XCorr	Percolator q-Value	Percolator PEP	Precursor Abundance	Apex RT [min]
		High	Sequest HT (A2)	Unambiguous	[R].INAGTPQVLLVLTDGR.[S]		E9Q6A6; B9EK79	E9Q6A6; B9EK79; Q8C6K9	0	2	0.6707	0	1	1	833.979	1666.95	1666.95	0.88	0.00073	HCD (High Energy Collision Dissociation)	MS2	26.9499	50	65.4999	28546	D3WT_4_P_250.raw	Not Reliable	1.67	0	2.638e-05
	High	[R].VALAQYSDALHNEFQLGTFK.[N]		0.00107717	0	3	E9Q6A6; B9EK79	E9Q6A6 [65-84]; B9EK79 [65-84]	0	2252.13	3.6283e+06	5.73326e+06	2.49092e+06	9274193	2.01752e+06	1.9332e+06				2.86091e+06		155732	5914965	2.0078e+06	1.6451e+06	2803728		4.34159e+06	374771	81408.2			702490		640132	1.67701e+06	2.12108e+06			395262	High	0	3.697e-05	1.46	63.22	R.VALAQYSDALHNEFQLGTFK.N	[65-84]		Used
		Confidence	Identifying Node	PSM Ambiguity	Annotated Sequence	Modifications	Master Protein Accessions	Protein Accessions	# Missed Cleavages	Charge	DeltaScore	DeltaCn	Rank	Search Engine Rank	m/z [Da]	MH+ [Da]	Theo. MH+ [Da]	DeltaM [ppm]	Deltam/z [Da]	Activation Type	MS Order	Isolation Interference [%]	Ion Inject Time [ms]	RT [min]	First Scan	Spectrum File	Quan Info	XCorr	Percolator q-Value	Percolator PEP	Precursor Abundance	Apex RT [min]
		High	Sequest HT (A2)	Unambiguous	[R].VALAQYSDALHNEFQLGTFK.[N]		E9Q6A6; B9EK79	E9Q6A6; A6H584; B9EK79; A0A087WNL6; Q8C6K9	0	3	0.4863	0	1	1	751.382	2252.13	2252.13	-1.09	-0.00082	HCD (High Energy Collision Dissociation)	MS2	0	50	63.0656	27754	D3WT_4_P_250.raw		1.46	0	3.697e-05	9274193	63.08
		High	Sequest HT (A2)	Unambiguous	[R].VALAQYSDALHNEFQLGTFK.[N]		E9Q6A6; B9EK79	E9Q6A6; A6H584; B9EK79; A0A087WNL6; Q8C6K9	0	3	1	0	1	1	751.383	2252.14	2252.13	0.57	0.00043	HCD (High Energy Collision Dissociation)	MS2	2.90219	50	63.1195	28963	D3WT_5_P_150.raw		0.53	0.002078	0.02158	5.73326e+06	63.06
		High	Sequest HT (A2)	Unambiguous	[R].VALAQYSDALHNEFQLGTFK.[N]		E9Q6A6; B9EK79	E9Q6A6; A6H584; B9EK79; A0A087WNL6; Q8C6K9	0	3	0.3333	0	1	1	751.382	2252.13	2252.13	-0.85	-0.00064	HCD (High Energy Collision Dissociation)	MS2	2.84251	50	63.0573	23213	D3WT_6_P_200 redo.raw		0.75	0.002269	0.0238	4.34159e+06	63.06
	High	[R].NQITHTVSVFSER.[T]		0.00121198	0	2	E9Q6A6; B9EK79	E9Q6A6 [408-420]; B9EK79 [408-420]	0	1517.77	3.10665e+06	5.07101e+06	2.13271e+06	4.55775e+06	1.66935e+06	2.06695e+06					143456		4713210			4029988		2.94195e+06							465298						High	0	4.311e-05	1.13	40.25	R.NQITHTVSVFSER.T	[408-420]		Used
		Confidence	Identifying Node	PSM Ambiguity	Annotated Sequence	Modifications	Master Protein Accessions	Protein Accessions	# Missed Cleavages	Charge	DeltaScore	DeltaCn	Rank	Search Engine Rank	m/z [Da]	MH+ [Da]	Theo. MH+ [Da]	DeltaM [ppm]	Deltam/z [Da]	Activation Type	MS Order	Isolation Interference [%]	Ion Inject Time [ms]	RT [min]	First Scan	Spectrum File	Quan Info	XCorr	Percolator q-Value	Percolator PEP	Precursor Abundance	Apex RT [min]
		High	Sequest HT (A2)	Unambiguous	[R].NQITHTVSVFSER.[T]		E9Q6A6; B9EK79	E9Q6A6; B9EK79; Q8C6K9	0	3	0.4336	0	1	1	506.595	1517.77	1517.77	0.41	0.00021	HCD (High Energy Collision Dissociation)	MS2	19.8496	50	40.1896	18091	D3WT_4_P_250.raw		1.13	0	4.311e-05	4.55775e+06	40.22
		High	Sequest HT (A2)	Unambiguous	[R].NQITHTVSVFSER.[T]		E9Q6A6; B9EK79	E9Q6A6; B9EK79; Q8C6K9	0	3	0.4433	0	1	1	506.594	1517.77	1517.77	-1.74	-0.00088	HCD (High Energy Collision Dissociation)	MS2	35.2229	50	40.262	18547	D3WT_5_P_150.raw		0.97	0.00192	0.02002	5.07101e+06	40.26
	High	[R].VALLSHAPLDFLPNTQR.[S]		0.00136364	0	2	E9Q6A6	E9Q6A6 [2009-2025]	0	1892.04	3.87272e+06	6.00856e+06	2.68371e+06	10956655	2.14588e+06	1.89722e+06		809728		1.82839e+06		89601.5	6569162	2430433	1.53376e+06	2.78038e+06		5.00496e+06			823590	22419			779284	1.73014e+06	2.07105e+06	29359.7		199838	High	0	5.046e-05	1.55	62.06	R.VALLSHAPLDFLPNTQR.S	[2009-2025]		Used
		Confidence	Identifying Node	PSM Ambiguity	Annotated Sequence	Modifications	Master Protein Accessions	Protein Accessions	# Missed Cleavages	Charge	DeltaScore	DeltaCn	Rank	Search Engine Rank	m/z [Da]	MH+ [Da]	Theo. MH+ [Da]	DeltaM [ppm]	Deltam/z [Da]	Activation Type	MS Order	Isolation Interference [%]	Ion Inject Time [ms]	RT [min]	First Scan	Spectrum File	Quan Info	XCorr	Percolator q-Value	Percolator PEP	Precursor Abundance	Apex RT [min]
		High	Sequest HT (A2)	Unambiguous	[R].VALLSHAPLDFLPNTQR.[S]		E9Q6A6	E9Q6A6; Q8C6K9	0	3	0.1548	0	1	1	631.351	1892.04	1892.04	0.2	0.00013	HCD (High Energy Collision Dissociation)	MS2	15.0442	50	62.4059	23011	D3WT_6_P_200 redo.raw		1.55	0	5.046e-05	5.00496e+06	62.38
		High	Sequest HT (A2)	Unambiguous	[R].VALLSHAPLDFLPNTQR.[S]		E9Q6A6	E9Q6A6; Q8C6K9	0	3	0.374	0	1	1	631.351	1892.04	1892.04	0.32	0.0002	HCD (High Energy Collision Dissociation)	MS2	37.089	50	62.2326	27432	D3WT_4_P_250.raw		1.31	9.534e-06	0.0001471	10956655	62.32
	High	[R].IGVAQFSDSYR.[S]		0.00224992	9.6708e-05	1	E9Q6A6; B9EK79	E9Q6A6 [1038-1048]; B9EK79 [1038-1048]	0	1242.61	1.70722e+06	3.32563e+06	1.35733e+06	3.99289e+06	1.30816e+06	1.23474e+06							2.72421e+06	1516749	1.26769e+06	1.77465e+06		1.66369e+06							76695.4	1319723	1.8423e+06				High	5.578e-06	9.943e-05	1.18	41.21	R.IGVAQFSDSYR.S	[1038-1048]		Used
		Confidence	Identifying Node	PSM Ambiguity	Annotated Sequence	Modifications	Master Protein Accessions	Protein Accessions	# Missed Cleavages	Charge	DeltaScore	DeltaCn	Rank	Search Engine Rank	m/z [Da]	MH+ [Da]	Theo. MH+ [Da]	DeltaM [ppm]	Deltam/z [Da]	Activation Type	MS Order	Isolation Interference [%]	Ion Inject Time [ms]	RT [min]	First Scan	Spectrum File	Quan Info	XCorr	Percolator q-Value	Percolator PEP	Precursor Abundance	Apex RT [min]
		High	Sequest HT (A2)	Unambiguous	[R].IGVAQFSDSYR.[S]		E9Q6A6; B9EK79	E9Q6A6; B9EK79; Q8C6K9	0	2	0.5339	0	1	1	621.81	1242.61	1242.61	1.63	0.00101	HCD (High Energy Collision Dissociation)	MS2	21.8521	50	41.2279	18562	D3WT_4_P_250.raw		1.18	5.578e-06	9.943e-05	3.99289e+06	41.2
	High	[R].DVTEQDFER.[M]		0.00322604	0.000168599	2	E9Q6A6	E9Q6A6 [1766-1774]	0	1138.5	2.25328e+06	3769759	1.55012e+06	5.45569e+06	1.37172e+06	1.17365e+06							3.75563e+06	1.42542e+06	1.32885e+06	1.53205e+06		2499514							250853	1.2787e+06	1.73288e+06				High	9.534e-06	0.0001597	1.4	28.3	R.DVTEQDFER.M	[1766-1774]		Used
		Confidence	Identifying Node	PSM Ambiguity	Annotated Sequence	Modifications	Master Protein Accessions	Protein Accessions	# Missed Cleavages	Charge	DeltaScore	DeltaCn	Rank	Search Engine Rank	m/z [Da]	MH+ [Da]	Theo. MH+ [Da]	DeltaM [ppm]	Deltam/z [Da]	Activation Type	MS Order	Isolation Interference [%]	Ion Inject Time [ms]	RT [min]	First Scan	Spectrum File	Quan Info	XCorr	Percolator q-Value	Percolator PEP	Precursor Abundance	Apex RT [min]
		High	Sequest HT (A2)	Unambiguous	[R].DVTEQDFER.[M]		E9Q6A6	E9Q6A6; Q8C6K9	0	2	0.6	0	1	1	569.755	1138.5	1138.5	1.1	0.00063	HCD (High Energy Collision Dissociation)	MS2	7.90895	50	28.3371	12354	D3WT_4_P_250.raw		1.4	9.534e-06	0.0001597	5.45569e+06	28.33
		High	Sequest HT (A2)	Unambiguous	[R].DVTEQDFER.[M]		E9Q6A6	E9Q6A6; Q8C6K9	0	2	0.1705	0	1	1	569.755	1138.5	1138.5	0.99	0.00056	HCD (High Energy Collision Dissociation)	MS2	3.6756	50	28.3047	12264	D3WT_4_P_175.raw		0.88	0.001802	0.01888	3.75563e+06	28.31
	High	[R].GLSGEEGEVGEDGLDGLDGEQGDHGIPGR.[R]	1xOxidation [P27]	0.00352341	0.000168599	2	E9Q6A6	E9Q6A6 [1451-1479]	0	2867.26	3.30001e+06	5.06682e+06	2.06584e+06	8282528	1.81965e+06	1.92997e+06							4.51066e+06	1.79005e+06	1.52681e+06	2.40595e+06		3.33102e+06							688218	1.5396e+06	2.48217e+06				High	9.534e-06	0.0001809	0.99	44.68	R.GLSGEEGEVGEDGLDGLDGEQGDHGIPGR.R	[1451-1479]	1xOxidation [P1477]	Used
		Confidence	Identifying Node	PSM Ambiguity	Annotated Sequence	Modifications	Master Protein Accessions	Protein Accessions	# Missed Cleavages	Charge	DeltaScore	DeltaCn	Rank	Search Engine Rank	m/z [Da]	MH+ [Da]	Theo. MH+ [Da]	DeltaM [ppm]	Deltam/z [Da]	Activation Type	MS Order	Isolation Interference [%]	Ion Inject Time [ms]	RT [min]	First Scan	Spectrum File	Quan Info	XCorr	Percolator q-Value	Percolator PEP	Precursor Abundance	Apex RT [min]
		High	Sequest HT (A2)	Unambiguous	[R].GLSGEEGEVGEDGLDGLDGEQGDHGIpGR.[R]	P27(Oxidation)	E9Q6A6	E9Q6A6; Q8C6K9	0	3	0.3243	0	1	1	956.423	2867.26	2867.26	-0.08	-8e-05	HCD (High Energy Collision Dissociation)	MS2	0	50	44.7173	20172	D3WT_4_P_175.raw		0.74	9.534e-06	0.0002808	4.51066e+06	44.7
		High	Sequest HT (A2)	Unambiguous	[R].GLSGEEGEVGEDGLDGLDGEQGDHGIpGR.[R]	P27(Oxidation)	E9Q6A6	E9Q6A6; Q8C6K9	0	3	0.4949	0	1	1	956.424	2867.26	2867.26	-0.08	-8e-05	HCD (High Energy Collision Dissociation)	MS2	0	50	44.7233	20218	D3WT_4_P_250.raw		0.99	9.534e-06	0.0001809	8282528	44.67
	High	[K].VVLLFSDGLDDGIEK.[L]		0.0443475	0.00314969	1	E9Q6A6	E9Q6A6 [1297-1311]	0	1619.85	2.99252e+06	5.28121e+06	2.10018e+06	6178965	2.31881e+06	2391338			107567				4.41136e+06	2198104	2623774	2.58696e+06		4.16838e+06							180045	2.59601e+06	3.47068e+06	12492.2		342434	High	0.0005288	0.005232	1.03	63.04	K.VVLLFSDGLDDGIEK.L	[1297-1311]		Used
		Confidence	Identifying Node	PSM Ambiguity	Annotated Sequence	Modifications	Master Protein Accessions	Protein Accessions	# Missed Cleavages	Charge	DeltaScore	DeltaCn	Rank	Search Engine Rank	m/z [Da]	MH+ [Da]	Theo. MH+ [Da]	DeltaM [ppm]	Deltam/z [Da]	Activation Type	MS Order	Isolation Interference [%]	Ion Inject Time [ms]	RT [min]	First Scan	Spectrum File	Quan Info	XCorr	Percolator q-Value	Percolator PEP	Precursor Abundance	Apex RT [min]
		High	Sequest HT (A2)	Unambiguous	[K].VVLLFSDGLDDGIEK.[L]		E9Q6A6	E9Q6A6; Q8C6K9	0	2	0.4854	0	1	1	810.429	1619.85	1619.85	-0.79	-0.00064	HCD (High Energy Collision Dissociation)	MS2	5.62743	50	63.3538	27855	D3WT_4_P_250.raw		1.03	0.0005288	0.005232	6178965	63.36
	High	[K].IGNALQEAHR.[T]		0.0670561	0.00515028	1	E9Q6A6; B9EK79	E9Q6A6 [106-115]; B9EK79 [106-115]	0	1108.59	992595	1.55619e+06	869839	3.87577e+06	689295	728435				182019			1577103	587368	462867	755729		1.46433e+06							352249	521785	561838				High	0.0009124	0.009122	1.27	21.07	K.IGNALQEAHR.T	[106-115]		Used
		Confidence	Identifying Node	PSM Ambiguity	Annotated Sequence	Modifications	Master Protein Accessions	Protein Accessions	# Missed Cleavages	Charge	DeltaScore	DeltaCn	Rank	Search Engine Rank	m/z [Da]	MH+ [Da]	Theo. MH+ [Da]	DeltaM [ppm]	Deltam/z [Da]	Activation Type	MS Order	Isolation Interference [%]	Ion Inject Time [ms]	RT [min]	First Scan	Spectrum File	Quan Info	XCorr	Percolator q-Value	Percolator PEP	Precursor Abundance	Apex RT [min]
		High	Sequest HT (A2)	Unambiguous	[K].IGNALQEAHR.[T]		E9Q6A6; B9EK79	E9Q6A6; A6H584; B9EK79; A0A087WNL6; Q8C6K9	0	2	0.5984	0	1	1	554.797	1108.59	1108.59	1.05	0.00058	HCD (High Energy Collision Dissociation)	MS2	9.83239	50	21.0041	8938	D3WT_4_P_250.raw		1.27	0.0009124	0.009122	3.87577e+06	21
	High	[K].TFLSEVVGMFNIAPHK.[V]		0.0728592	0.00581091	1	E9Q6A6; B9EK79	E9Q6A6 [456-471]; B9EK79 [456-471]	0	1789.93	2.26684e+06	4.30626e+06	1.82496e+06	3.96531e+06	1.61303e+06	1.5792e+06	410429	195974	298132	317253		345830	3.53169e+06	1.62395e+06	1.22461e+06	1.9807e+06		1.03692e+06	230918		471453		128598			1.33519e+06	1.60312e+06		71708.2	269561	High	0.001003	0.01016	0.97	82.17	K.TFLSEVVGMFNIAPHK.V	[456-471]		Used
		Confidence	Identifying Node	PSM Ambiguity	Annotated Sequence	Modifications	Master Protein Accessions	Protein Accessions	# Missed Cleavages	Charge	DeltaScore	DeltaCn	Rank	Search Engine Rank	m/z [Da]	MH+ [Da]	Theo. MH+ [Da]	DeltaM [ppm]	Deltam/z [Da]	Activation Type	MS Order	Isolation Interference [%]	Ion Inject Time [ms]	RT [min]	First Scan	Spectrum File	Quan Info	XCorr	Percolator q-Value	Percolator PEP	Precursor Abundance	Apex RT [min]
		High	Sequest HT (A2)	Unambiguous	[K].TFLSEVVGMFNIAPHK.[V]		E9Q6A6; B9EK79	E9Q6A6; B9EK79; Q8C6K9	0	3	0.6495	0	1	1	597.315	1789.93	1789.93	-0.6	-0.00036	HCD (High Energy Collision Dissociation)	MS2	3.7926	50	82.1864	33112	D3WT_4_P_250.raw		0.97	0.001003	0.01016	3.96531e+06	82.18
Master Protein	Q3UBT1	Y box protein 1 OS=Mus musculus GN=Ybx1 PE=2 SV=1	11	2	14	2	322	35.7	5.68	425016	542028	698313	1.44354e+06	535813	483951	9465648	8504690	7.79781e+06	11134244	7878077	6.52807e+06	753651	251380	454458	462859		590719	7323372	5.39171e+06	8816974	1.82452e+06	7183680	6786048	132600	356294	166151	2.42625e+06	4.76223e+06	6559808
	Confidence	Annotated Sequence	Modifications	Qvality PEP	Qvality q-value	# PSMs	Master Protein Accessions	Positions in Master Proteins	# Missed Cleavages	Theo. MH+ [Da]	Abundance: F120: Sample, LV, 04, 5d, P, 150, WT, n/a	Abundance: F121: Sample, LV, 05, 5d, P, 150, WT, n/a	Abundance: F122: Sample, LV, 06, 5d, P, 150, WT, n/a	Abundance: F123: Sample, LV, 04, 5d, P, 250, WT, n/a	Abundance: F124: Sample, LV, 05, 5d, P, 250, WT, n/a	Abundance: F125: Sample, LV, 06, 5d, P, 250, WT, n/a	Abundance: F126: Sample, LV, 04, 5d, S, 150, WT, n/a	Abundance: F127: Sample, LV, 05, 5d, S, 150, WT, n/a	Abundance: F128: Sample, LV, 06, 5d, S, 150, WT, n/a	Abundance: F129: Sample, LV, 04, 5d, S, 250, WT, n/a	Abundance: F130: Sample, LV, 05, 5d, S, 250, WT, n/a	Abundance: F131: Sample, LV, 06, 5d, S, 250, WT, n/a	Abundance: F132: Sample, LV, 04, 5d, P, 175, WT, n/a	Abundance: F134: Sample, LV, 06, 5d, P, 175, WT, n/a	Abundance: F170: Sample, LV, 05, 5d, P, 175, WT, n/a	Abundance: F136: Sample, LV, 05, 5d, P, 200, WT, n/a	Abundance: F161: Sample, LV, 04, 5d, P, 200, WT, n/a	Abundance: F162: Sample, LV, 06, 5d, P, 200, WT, n/a	Abundance: F138: Sample, LV, 04, 5d, S, 175, WT, n/a	Abundance: F140: Sample, LV, 06, 5d, S, 175, WT, n/a	Abundance: F172: Sample, LV, 05, 5d, S, 175, WT, n/a	Abundance: F142: Sample, LV, 05, 5d, S, 200, WT, n/a	Abundance: F166: Sample, LV, 04, 5d, S, 200, WT, n/a	Abundance: F167: Sample, LV, 06, 5d, S, 200, WT, n/a	Abundance: F146: Sample, LV, 06, 5d, P, 225, WT, n/a	Abundance: F164: Sample, LV, 05, 5d, P, 225, WT, n/a	Abundance: F171: Sample, LV, 04, 5d, P, 225, WT, n/a	Abundance: F149: Sample, LV, 06, 5d, S, 225, WT, n/a	Abundance: F169: Sample, LV, 05, 5d, S, 225, WT, n/a	Abundance: F173: Sample, LV, 04, 5d, S, 225, WT, n/a	Confidence (by Search Engine): Sequest HT	Percolator q-Value (by Search Engine): Sequest HT	Percolator PEP (by Search Engine): Sequest HT	XCorr (by Search Engine): Sequest HT	Top Apex RT [min]	Sequence in Protein	Positions in Protein	Peptide Group Modifications in Protein	Quan Usage
	High	[R].SVGDGETVEFDVVEGEK.[G]		6.28764e-05	0	2	Q3UBT1	Q3UBT1 [100-116]	0	1795.82																															High	0	8.272e-07	1.79		R.SVGDGETVEFDVVEGEK.G	[100-116]		Not Used
		Confidence	Identifying Node	PSM Ambiguity	Annotated Sequence	Modifications	Master Protein Accessions	Protein Accessions	# Missed Cleavages	Charge	DeltaScore	DeltaCn	Rank	Search Engine Rank	m/z [Da]	MH+ [Da]	Theo. MH+ [Da]	DeltaM [ppm]	Deltam/z [Da]	Activation Type	MS Order	Isolation Interference [%]	Ion Inject Time [ms]	RT [min]	First Scan	Spectrum File	Quan Info	XCorr	Percolator q-Value	Percolator PEP	Precursor Abundance	Apex RT [min]
		High	Sequest HT (A2)	Unambiguous	[R].SVGDGETVEFDVVEGEK.[G]		Q3UBT1	Q810K5; Q60950; Q3UBT1; Q71V06; Q60951	0	2	0.6145	0	1	1	898.414	1795.82	1795.82	-1.69	-0.00152	HCD (High Energy Collision Dissociation)	MS2	8.79403	50	46.9645	21543	D3WT_5_S_250.raw		1.79	0	8.272e-07
		High	Sequest HT (A2)	Unambiguous	[R].SVGDGETVEFDVVEGEK.[G]		Q3UBT1	Q810K5; Q60950; Q3UBT1; Q71V06; Q60951	0	2	0.1667	0	1	1	898.415	1795.82	1795.82	-0.5	-0.00045	HCD (High Energy Collision Dissociation)	MS2	3.51994	50	46.9152	19178	D3WT_6_S_175.raw		0.72	0.001182	0.01259
	High	[K].GAEAANVTGPGGVPVQGSK.[Y]		0.000116031	0	12	Q3UBT1	Q3UBT1 [117-135]	0	1695.87	425016	542028	698313	1.44354e+06	535813	483951	9465648	8504690	7.79781e+06	11134244	7878077	6.52807e+06	753651	251380	454458	462859		590719	7323372	5.39171e+06	8816974	1.82452e+06	7183680	6786048	132600	356294	166151	2.42625e+06	4.76223e+06	6559808	High	0	1.882e-06	2.09	30.51	K.GAEAANVTGPGGVPVQGSK.Y	[117-135]		Used
		Confidence	Identifying Node	PSM Ambiguity	Annotated Sequence	Modifications	Master Protein Accessions	Protein Accessions	# Missed Cleavages	Charge	DeltaScore	DeltaCn	Rank	Search Engine Rank	m/z [Da]	MH+ [Da]	Theo. MH+ [Da]	DeltaM [ppm]	Deltam/z [Da]	Activation Type	MS Order	Isolation Interference [%]	Ion Inject Time [ms]	RT [min]	First Scan	Spectrum File	Quan Info	XCorr	Percolator q-Value	Percolator PEP	Precursor Abundance	Apex RT [min]
		High	Sequest HT (A2)	Unambiguous	[K].GAEAANVTGPGGVPVQGSK.[Y]		Q3UBT1	Q810K5; Q60950; Q3UBT1; Q71V06; Q60951	0	2	0.5377	0	1	1	848.437	1695.87	1695.87	0.18	0.00015	HCD (High Energy Collision Dissociation)	MS2	0	50	30.5454	13610	D3WT_6_S_250.raw		1.06	0	6.563e-06	6.52807e+06	30.52
		High	Sequest HT (A2)	Unambiguous	[K].GAEAANVTGPGGVPVQGSK.[Y]		Q3UBT1	Q810K5; Q60950; Q3UBT1; Q71V06; Q60951	0	2	0.6212	0	1	1	848.437	1695.87	1695.87	0.93	0.00078	HCD (High Energy Collision Dissociation)	MS2	0	50	30.548	13959	D3WT_5_S_175 redo2.raw		1.32	0	2.716e-05	8816974	30.55
		High	Sequest HT (A2)	Unambiguous	[K].GAEAANVTGPGGVPVQGSK.[Y]		Q3UBT1	Q810K5; Q60950; Q3UBT1; Q71V06; Q60951	0	2	0.5933	0	1	1	848.438	1695.87	1695.87	1.12	0.00095	HCD (High Energy Collision Dissociation)	MS2	0	50	30.614	14182	D3WT_4_S_250.raw		2.09	0	1.882e-06	11134244	30.62
		High	Sequest HT (A2)	Unambiguous	[K].GAEAANVTGPGGVPVQGSK.[Y]		Q3UBT1	Q810K5; Q60950; Q3UBT1; Q71V06; Q60951	0	2	0.4751	0	1	1	848.437	1695.87	1695.87	0.38	0.00032	HCD (High Energy Collision Dissociation)	MS2	0	50	30.6308	13816	D3WT_4_S_150.raw		1.81	0	1.309e-05	9465648	30.6
		High	Sequest HT (A2)	Unambiguous	[K].GAEAANVTGPGGVPVQGSK.[Y]		Q3UBT1	Q810K5; Q60950; Q3UBT1; Q71V06; Q60951	0	2	0.3288	0	1	1	848.437	1695.87	1695.87	0.73	0.00062	HCD (High Energy Collision Dissociation)	MS2	0	50	30.5709	13566	D3WT_6_S_200 redo.raw		0.73	9.534e-06	0.0002801	6786048	30.52
		High	Sequest HT (A2)	Unambiguous	[K].GAEAANVTGPGGVPVQGSK.[Y]		Q3UBT1	Q810K5; Q60950; Q3UBT1; Q71V06; Q60951	0	2	0.5798	0	1	1	848.438	1695.87	1695.87	1	0.00085	HCD (High Energy Collision Dissociation)	MS2	0	50	30.5522	13068	D3WT_6_S_150.raw		1.19	9.534e-06	0.0001041	7.79781e+06	30.51
		High	Sequest HT (A2)	Unambiguous	[K].GAEAANVTGPGGVPVQGSK.[Y]		Q3UBT1	Q810K5; Q60950; Q3UBT1; Q71V06; Q60951	0	2	0.1522	0	1	1	848.437	1695.87	1695.87	0.29	0.00025	HCD (High Energy Collision Dissociation)	MS2	2.86238	50	30.6031	13375	D3WT_5_S_150.raw		0.92	0.0001404	0.001531	8504690	30.58
		High	Sequest HT (A2)	Unambiguous	[K].GAEAANVTGPGGVPVQGSK.[Y]		Q3UBT1	Q810K5; Q60950; Q3UBT1; Q71V06; Q60951	0	2	0.5	0	1	1	848.437	1695.87	1695.87	0.29	0.00025	HCD (High Energy Collision Dissociation)	MS2	0	50	30.3983	10265	D3WT_5_S_225 redo.raw		0.74	0.0001553	0.001685	4.76223e+06	30.41
		High	Sequest HT (A2)	Unambiguous	[K].GAEAANVTGPGGVPVQGSK.[Y]		Q3UBT1	Q810K5; Q60950; Q3UBT1; Q71V06; Q60951	0	2	0.4949	0	1	1	848.438	1695.87	1695.87	1.31	0.00111	HCD (High Energy Collision Dissociation)	MS2	0	50	30.5078	13842	D3WT_4_S_225 redo2.raw		0.99	0.0001933	0.00183	6559808	30.56
		High	Sequest HT (A2)	Unambiguous	[K].GAEAANVTGPGGVPVQGSK.[Y]		Q3UBT1	Q810K5; Q60950; Q3UBT1; Q71V06; Q60951	0	2	0.3288	0	1	1	848.437	1695.87	1695.87	0.49	0.00041	HCD (High Energy Collision Dissociation)	MS2	6.47871	50	30.6212	13822	D3WT_4_S_175.raw		0.73	0.0002436	0.002167	7323372	30.59
		High	Sequest HT (A2)	Unambiguous	[K].GAEAANVTGPGGVPVQGSK.[Y]		Q3UBT1	Q810K5; Q60950; Q3UBT1; Q71V06; Q60951	0	2	0.5071	0	1	1	848.436	1695.87	1695.87	-0.35	-0.0003	HCD (High Energy Collision Dissociation)	MS2	0	50	30.5239	13552	D3WT_5_S_250.raw		1.4	0.0003063	0.002493	7878077	30.51
		High	Sequest HT (A2)	Unambiguous	[K].GAEAANVTGPGGVPVQGSK.[Y]		Q3UBT1	Q810K5; Q60950; Q3UBT1; Q71V06; Q60951	0	2	0.1071	0	1	1	848.438	1695.87	1695.87	1.56	0.00132	HCD (High Energy Collision Dissociation)	MS2	6.51091	50	30.4545	12034	D3WT_6_S_175.raw		0.56	0.001082	0.01124	5.39171e+06	30.5
Master Protein	P04247	Myoglobin OS=Mus musculus GN=Mb PE=1 SV=3	84	21	1878	21	154	17.1	3829.43	5.93628e+08	1.08472e+09	7.80935e+08	1.14257e+09	6.36088e+08	7.08294e+08	3.17066e+10	2.86716e+10	2.44255e+10	4.29463e+10	31376265446	2.40518e+10	1.04087e+09	6.53545e+08	7.82641e+08	1.11321e+09	1.77496e+07	5.50928e+08	2.39904e+10	2.62023e+10	3.66677e+10	2.18178e+10	2.41022e+10	2.449e+10	4.03271e+08	5.55121e+08	3.35352e+08	1.719e+10	2.95501e+10	2.51218e+10
	Confidence	Annotated Sequence	Modifications	Qvality PEP	Qvality q-value	# PSMs	Master Protein Accessions	Positions in Master Proteins	# Missed Cleavages	Theo. MH+ [Da]	Abundance: F120: Sample, LV, 04, 5d, P, 150, WT, n/a	Abundance: F121: Sample, LV, 05, 5d, P, 150, WT, n/a	Abundance: F122: Sample, LV, 06, 5d, P, 150, WT, n/a	Abundance: F123: Sample, LV, 04, 5d, P, 250, WT, n/a	Abundance: F124: Sample, LV, 05, 5d, P, 250, WT, n/a	Abundance: F125: Sample, LV, 06, 5d, P, 250, WT, n/a	Abundance: F126: Sample, LV, 04, 5d, S, 150, WT, n/a	Abundance: F127: Sample, LV, 05, 5d, S, 150, WT, n/a	Abundance: F128: Sample, LV, 06, 5d, S, 150, WT, n/a	Abundance: F129: Sample, LV, 04, 5d, S, 250, WT, n/a	Abundance: F130: Sample, LV, 05, 5d, S, 250, WT, n/a	Abundance: F131: Sample, LV, 06, 5d, S, 250, WT, n/a	Abundance: F132: Sample, LV, 04, 5d, P, 175, WT, n/a	Abundance: F134: Sample, LV, 06, 5d, P, 175, WT, n/a	Abundance: F170: Sample, LV, 05, 5d, P, 175, WT, n/a	Abundance: F136: Sample, LV, 05, 5d, P, 200, WT, n/a	Abundance: F161: Sample, LV, 04, 5d, P, 200, WT, n/a	Abundance: F162: Sample, LV, 06, 5d, P, 200, WT, n/a	Abundance: F138: Sample, LV, 04, 5d, S, 175, WT, n/a	Abundance: F140: Sample, LV, 06, 5d, S, 175, WT, n/a	Abundance: F172: Sample, LV, 05, 5d, S, 175, WT, n/a	Abundance: F142: Sample, LV, 05, 5d, S, 200, WT, n/a	Abundance: F166: Sample, LV, 04, 5d, S, 200, WT, n/a	Abundance: F167: Sample, LV, 06, 5d, S, 200, WT, n/a	Abundance: F146: Sample, LV, 06, 5d, P, 225, WT, n/a	Abundance: F164: Sample, LV, 05, 5d, P, 225, WT, n/a	Abundance: F171: Sample, LV, 04, 5d, P, 225, WT, n/a	Abundance: F149: Sample, LV, 06, 5d, S, 225, WT, n/a	Abundance: F169: Sample, LV, 05, 5d, S, 225, WT, n/a	Abundance: F173: Sample, LV, 04, 5d, S, 225, WT, n/a	Confidence (by Search Engine): Sequest HT	Percolator q-Value (by Search Engine): Sequest HT	Percolator PEP (by Search Engine): Sequest HT	XCorr (by Search Engine): Sequest HT	Top Apex RT [min]	Sequence in Protein	Positions in Protein	Peptide Group Modifications in Protein	Quan Usage
	High	[K].VEADLAGHGQEVLIGLFK.[T]	3xLabel:2H(3) [L5; L13; L16]	1.12012e-12	0	26	P04247	P04247 [18-35]	0	1905.08	6.24752e+06			12375064	3.36784e+06		395387032	718908	116861672	398594848			1.10898e+07				65575.3		250359448	163844356	283806	17675.5	271787568	129359152	8372.27		4.92288e+06			3.84585e+08	High	0	3.638e-17	5.5	64.48	K.VEADLAGHGQEVLIGLFK.T	[18-35]		Used
		Confidence	Identifying Node	PSM Ambiguity	Annotated Sequence	Modifications	Master Protein Accessions	Protein Accessions	# Missed Cleavages	Charge	DeltaScore	DeltaCn	Rank	Search Engine Rank	m/z [Da]	MH+ [Da]	Theo. MH+ [Da]	DeltaM [ppm]	Deltam/z [Da]	Activation Type	MS Order	Isolation Interference [%]	Ion Inject Time [ms]	RT [min]	First Scan	Spectrum File	Quan Info	XCorr	Percolator q-Value	Percolator PEP	Precursor Abundance	Apex RT [min]
		High	Sequest HT (A2)	Unambiguous	[K].VEADlAGHGQEVlIGlFK.[T]	L5(Label:2H(3)); L13(Label:2H(3)); L16(Label:2H(3))	P04247	P04247	0	3	0.688	0	1	1	635.697	1905.08	1905.08	-0.86	-0.00054	HCD (High Energy Collision Dissociation)	MS2	17.4795	50	64.224	29205	D3WT_6_S_250.raw	Not Reliable	3.59	0	5.838e-12
		High	Sequest HT (A2)	Unambiguous	[K].VEADlAGHGQEVlIGlFK.[T]	L5(Label:2H(3)); L13(Label:2H(3)); L16(Label:2H(3))	P04247	P04247	0	3	0.6409	0	1	1	635.697	1905.08	1905.08	-1.2	-0.00076	HCD (High Energy Collision Dissociation)	MS2	23.065	50	64.2473	29178	D3WT_5_S_250.raw	Not Reliable	3.23	0	2.058e-12
		High	Sequest HT (A2)	Unambiguous	[K].VEADlAGHGQEVlIGlFK.[T]	L5(Label:2H(3)); L13(Label:2H(3)); L16(Label:2H(3))	P04247	P04247	0	3	0.6264	0	1	1	635.697	1905.08	1905.08	-0.87	-0.00056	HCD (High Energy Collision Dissociation)	MS2	15.8397	50	64.2184	27655	D3WT_6_S_150.raw		2.65	0	1.538e-07	116861672	64.33
		High	Sequest HT (A2)	Unambiguous	[K].VEADlAGHGQEVlIGlFK.[T]	L5(Label:2H(3)); L13(Label:2H(3)); L16(Label:2H(3))	P04247	P04247	0	3	0.6938	0	1	1	635.697	1905.08	1905.08	-1.24	-0.00079	HCD (High Energy Collision Dissociation)	MS2	15.0713	50	64.2273	28526	D3WT_5_S_150.raw	Not Reliable	2.58	0	5.859e-08
		High	Sequest HT (A2)	Unambiguous	[K].VEADlAGHGQEVlIGlFK.[T]	L5(Label:2H(3)); L13(Label:2H(3)); L16(Label:2H(3))	P04247	P04247	0	2	0.7344	0	1	1	953.042	1905.08	1905.08	-1.01	-0.00096	HCD (High Energy Collision Dissociation)	MS2	0	50	64.2528	30508	D3WT_4_S_250.raw		4.48	0	7.596e-17	128602080	64.3
		High	Sequest HT (A2)	Unambiguous	[K].VEADlAGHGQEVlIGlFK.[T]	L5(Label:2H(3)); L13(Label:2H(3)); L16(Label:2H(3))	P04247	P04247	0	3	0.7383	0	1	1	635.697	1905.08	1905.08	-0.76	-0.00048	HCD (High Energy Collision Dissociation)	MS2	13.8784	43.051	64.2203	30493	D3WT_4_S_250.raw		4.47	0	7.771e-14	269992768	64.3
		High	Sequest HT (A2)	Unambiguous	[K].VEADlAGHGQEVlIGlFK.[T]	L5(Label:2H(3)); L13(Label:2H(3)); L16(Label:2H(3))	P04247	P04247	0	3	0.4836	0	1	1	635.698	1905.08	1905.08	-0.54	-0.00034	HCD (High Energy Collision Dissociation)	MS2	0	50	64.2171	29575	D3WT_4_S_200 redo.raw		2.44	0	2.238e-06	187566064	64.35
		High	Sequest HT (A2)	Unambiguous	[K].VEADlAGHGQEVlIGlFK.[T]	L5(Label:2H(3)); L13(Label:2H(3)); L16(Label:2H(3))	P04247	P04247	0	2	0.7288	0	1	1	953.042	1905.08	1905.08	-0.72	-0.00069	HCD (High Energy Collision Dissociation)	MS2	5.71458	50	64.2352	29582	D3WT_4_S_200 redo.raw		3.06	0	3.864e-11	84221504	64.35
		High	Sequest HT (A2)	Unambiguous	[K].VEADlAGHGQEVlIGlFK.[T]	L5(Label:2H(3)); L13(Label:2H(3)); L16(Label:2H(3))	P04247	P04247	0	2	0.716	0	1	1	953.042	1905.08	1905.08	-1.49	-0.00142	HCD (High Energy Collision Dissociation)	MS2	2.83586	50	64.2911	28960	D3WT_6_S_200 redo.raw	Not Reliable	3.31	0	6.049e-11
		High	Sequest HT (A2)	Unambiguous	[K].VEADlAGHGQEVlIGlFK.[T]	L5(Label:2H(3)); L13(Label:2H(3)); L16(Label:2H(3))	P04247	P04247	0	3	0.723	0	1	1	635.697	1905.08	1905.08	-1.56	-0.00099	HCD (High Energy Collision Dissociation)	MS2	14.3442	50	64.2678	28949	D3WT_6_S_200 redo.raw		3.79	0	1.651e-11	129359152	64.36
		High	Sequest HT (A2)	Unambiguous	[K].VEADlAGHGQEVlIGlFK.[T]	L5(Label:2H(3)); L13(Label:2H(3)); L16(Label:2H(3))	P04247	P04247	0	2	0.7045	0	1	1	953.041	1905.08	1905.08	-1.97	-0.00188	HCD (High Energy Collision Dissociation)	MS2	0	50	64.2789	21097	D3WT_5_S_225 redo.raw	Not Reliable	2.91	0	4.821e-13
		High	Sequest HT (A2)	Unambiguous	[K].VEADlAGHGQEVlIGlFK.[T]	L5(Label:2H(3)); L13(Label:2H(3)); L16(Label:2H(3))	P04247	P04247	0	2	0.7197	0	1	1	953.042	1905.08	1905.08	-1.71	-0.00163	HCD (High Energy Collision Dissociation)	MS2	2.7649	50	64.2809	29480	D3WT_4_S_175.raw		2.89	0	2.854e-11	63970680	64.37
		High	Sequest HT (A2)	Unambiguous	[K].VEADlAGHGQEVlIGlFK.[T]	L5(Label:2H(3)); L13(Label:2H(3)); L16(Label:2H(3))	P04247	P04247	0	3	0.5865	0	1	1	635.697	1905.08	1905.08	-1.11	-0.00071	HCD (High Energy Collision Dissociation)	MS2	15.3884	50	64.2154	29454	D3WT_4_S_175.raw		2.08	0	3.968e-06	186388768	64.37
		High	Sequest HT (A2)	Unambiguous	[K].VEADlAGHGQEVlIGlFK.[T]	L5(Label:2H(3)); L13(Label:2H(3)); L16(Label:2H(3))	P04247	P04247	0	3	0.4859	0	1	1	635.697	1905.08	1905.08	-1.08	-0.00069	HCD (High Energy Collision Dissociation)	MS2	0	50	64.2763	16284	D3WT_6_S_225.raw	Not Reliable	1.77	0	1.055e-05
		High	Sequest HT (A2)	Unambiguous	[K].VEADlAGHGQEVlIGlFK.[T]	L5(Label:2H(3)); L13(Label:2H(3)); L16(Label:2H(3))	P04247	P04247	0	3	0.7166	0	1	1	635.697	1905.08	1905.08	-2.04	-0.0013	HCD (High Energy Collision Dissociation)	MS2	19.8576	50	64.2643	25525	D3WT_6_S_175.raw		4.34	0	5.759e-11	118795408	64.32
		High	Sequest HT (A2)	Unambiguous	[K].VEADlAGHGQEVlIGlFK.[T]	L5(Label:2H(3)); L13(Label:2H(3)); L16(Label:2H(3))	P04247	P04247	0	2	0.7107	0	1	1	953.042	1905.08	1905.08	-1.68	-0.0016	HCD (High Energy Collision Dissociation)	MS2	4.60466	50	64.2327	25511	D3WT_6_S_175.raw		2.42	0	9.26e-08	45048948	64.33
		High	Sequest HT (A2)	Unambiguous	[K].VEADlAGHGQEVlIGlFK.[T]	L5(Label:2H(3)); L13(Label:2H(3)); L16(Label:2H(3))	P04247	P04247	0	2	0.8091	0	1	1	953.041	1905.07	1905.08	-2.21	-0.00211	HCD (High Energy Collision Dissociation)	MS2	0	50	64.3062	29790	D3WT_4_S_225 redo2.raw		5.5	0	3.638e-17	131673824	64.33
		High	Sequest HT (A2)	Unambiguous	[K].VEADlAGHGQEVlIGlFK.[T]	L5(Label:2H(3)); L13(Label:2H(3)); L16(Label:2H(3))	P04247	P04247	0	3	0.7074	0	1	1	635.697	1905.08	1905.08	-1.38	-0.00088	HCD (High Energy Collision Dissociation)	MS2	13.0852	49.764	64.22	29943	D3WT_4_S_150.raw		4.58	0	2.973e-13	268958912	64.3
		High	Sequest HT (A2)	Unambiguous	[K].VEADlAGHGQEVlIGlFK.[T]	L5(Label:2H(3)); L13(Label:2H(3)); L16(Label:2H(3))	P04247	P04247	0	2	0.762	0	1	1	953.042	1905.08	1905.08	-1.5	-0.00143	HCD (High Energy Collision Dissociation)	MS2	0	50	64.2054	29938	D3WT_4_S_150.raw		4.16	0	4.836e-11	126428120	64.29
		High	Sequest HT (A2)	Unambiguous	[K].VEADlAGHGQEVlIGlFK.[T]	L5(Label:2H(3)); L13(Label:2H(3)); L16(Label:2H(3))	P04247	P04247	0	3	0.6528	0	1	1	635.698	1905.08	1905.08	-0.2	-0.00013	HCD (High Energy Collision Dissociation)	MS2	12.8589	50	64.221	29755	D3WT_4_S_225 redo2.raw		3.37	0	3.47e-13	251721024	64.33
		High	Sequest HT (A2)	Unambiguous	[K].VEADlAGHGQEVlIGlFK.[T]	L5(Label:2H(3)); L13(Label:2H(3)); L16(Label:2H(3))	P04247	P04247	0	2	0.5281	0	1	1	953.041	1905.08	1905.08	-2.11	-0.00201	HCD (High Energy Collision Dissociation)	MS2	2.86155	50	64.2608	14696	D3WT_5_S_200.raw	Not Reliable	1.78	9.534e-06	0.000192
		High	Sequest HT (A2)	Unambiguous	[K].VEADlAGHGQEVlIGlFK.[T]	L5(Label:2H(3)); L13(Label:2H(3)); L16(Label:2H(3))	P04247	P04247	0	3	0.6934	0	1	1	635.697	1905.08	1905.08	-1.76	-0.00112	HCD (High Energy Collision Dissociation)	MS2	16.6957	50	64.2088	14685	D3WT_5_S_200.raw	Not Reliable	1.37	1.383e-05	0.0003946
		High	Sequest HT (A2)	Unambiguous	[K].VEADlAGHGQEVlIGlFK.[T]	L5(Label:2H(3)); L13(Label:2H(3)); L16(Label:2H(3))	P04247	P04247	0	3	0.5455	0	1	1	635.697	1905.08	1905.08	-1.04	-0.00066	HCD (High Energy Collision Dissociation)	MS2	31.4897	50	64.3378	28183	D3WT_4_P_250.raw		1.32	3.625e-05	0.0005388	8984190	64.43
		High	Sequest HT (A2)	Unambiguous	[K].VEADlAGHGQEVlIGlFK.[T]	L5(Label:2H(3)); L13(Label:2H(3)); L16(Label:2H(3))	P04247	P04247	0	3	0.2651	0	1	1	635.698	1905.08	1905.08	-0.56	-0.00035	HCD (High Energy Collision Dissociation)	MS2	16.96	50	64.3852	26314	D3WT_4_P_150.raw		0.83	0.0001553	0.001681	5.03832e+06	64.44
		High	Sequest HT (A2)	Unambiguous	[K].VEADlAGHGQEVlIGlFK.[T]	L5(Label:2H(3)); L13(Label:2H(3)); L16(Label:2H(3))	P04247	P04247	0	2	0.3165	0	1	1	953.043	1905.08	1905.08	-0.5	-0.00047	HCD (High Energy Collision Dissociation)	MS2	3.26248	50	64.2777	16285	D3WT_6_S_225.raw	Not Reliable	0.79	0.002014	0.02102
		High	Sequest HT (A2)	Unambiguous	[K].VEADlAGHGQEVlIGlFK.[T]	L5(Label:2H(3)); L13(Label:2H(3)); L16(Label:2H(3))	P04247	P04247	0	3	0.3542	0	1	1	635.697	1905.08	1905.08	-1.21	-0.00077	HCD (High Energy Collision Dissociation)	MS2	0.249542	50	64.2052	21074	D3WT_5_S_225 redo.raw	Not Reliable	0.96	0.002503	0.02653
	High	[K].KGQHAAEIQPLAQSHATK.[H]		1.94861e-12	0	181	P04247	P04247 [80-97]	1	1915.01	3.75877e+07	7.18429e+07	50649398	77311196	3.64064e+07	4.00138e+07	2.16903e+09	2.05855e+09	1.63467e+09	3.17232e+09	2281275329	1.60672e+09	6.72517e+07	3.83624e+07	3.574e+07	7.26411e+07	127648	3.38442e+07	1.69726e+09	1.78451e+09	2.40525e+09	1.39026e+09	1.15555e+09	1121119648	2.78808e+07	2.13443e+07	1.31119e+07	1.23323e+09	2.38631e+09	1.56949e+09	High	0	1.663e-16	6.43	21.15	K.KGQHAAEIQPLAQSHATK.H	[80-97]		Used
		Confidence	Identifying Node	PSM Ambiguity	Annotated Sequence	Modifications	Master Protein Accessions	Protein Accessions	# Missed Cleavages	Charge	DeltaScore	DeltaCn	Rank	Search Engine Rank	m/z [Da]	MH+ [Da]	Theo. MH+ [Da]	DeltaM [ppm]	Deltam/z [Da]	Activation Type	MS Order	Isolation Interference [%]	Ion Inject Time [ms]	RT [min]	First Scan	Spectrum File	Quan Info	XCorr	Percolator q-Value	Percolator PEP	Precursor Abundance	Apex RT [min]
		High	Sequest HT (A2)	Unambiguous	[K].KGQHAAEIQPLAQSHATK.[H]		P04247	P04247	1	4	0.5943	0	1	1	479.51	1915.02	1915.01	2.47	0.00118	HCD (High Energy Collision Dissociation)	MS2	0.276668	5.474	21.0155	9092	D3WT_6_S_250.raw		4.93	0	3.672e-11	732160064	20.99
		High	Sequest HT (A2)	Unambiguous	[K].KGQHAAEIQPLAQSHATK.[H]		P04247	P04247	1	5	0.5904	0	1	1	383.809	1915.01	1915.01	0.14	5e-05	HCD (High Energy Collision Dissociation)	MS2	1.88977	50	20.8815	9028	D3WT_6_S_250.raw		4.81	0	4.683e-08	119466856	21
		High	Sequest HT (A2)	Unambiguous	[K].KGQHAAEIQPLAQSHATK.[H]		P04247	P04247	1	2	0.6337	0	1	1	958.01	1915.01	1915.01	-0.51	-0.00049	HCD (High Energy Collision Dissociation)	MS2	5.66106	50	20.8316	9004	D3WT_6_S_250.raw		1.72	0	1.343e-06	236686240	20.99
		High	Sequest HT (A2)	Unambiguous	[K].KGQHAAEIQPLAQSHATK.[H]		P04247	P04247	1	3	0.4822	0	1	1	639.01	1915.01	1915.01	0.25	0.00016	HCD (High Energy Collision Dissociation)	MS2	0	50	20.8204	8999	D3WT_6_S_250.raw		2.53	0	2.768e-06	516216096	20.99
		High	Sequest HT (A2)	Unambiguous	[K].KGQHAAEIQPLAQSHATK.[H]		P04247	P04247	1	5	0.5084	0	1	1	383.809	1915.01	1915.01	0.21	8e-05	HCD (High Energy Collision Dissociation)	MS2	23.5931	50	21.0668	9117	D3WT_6_S_250.raw		3.58	0	4.824e-05	119466856	21
		High	Sequest HT (A2)	Unambiguous	[K].KGQHAAEIQPLAQSHATK.[H]		P04247	P04247	1	2	0.7519	0	1	1	958.011	1915.01	1915.01	0.19	0.00018	HCD (High Energy Collision Dissociation)	MS2	0	50	21.1029	9134	D3WT_6_S_250.raw		5.32	0	1.334e-14	236686240	20.99
		High	Sequest HT (A2)	Unambiguous	[K].KGQHAAEIQPLAQSHATK.[H]		P04247	P04247	1	3	0.7203	0	1	1	639.01	1915.02	1915.01	0.72	0.00046	HCD (High Energy Collision Dissociation)	MS2	0.524101	15.874	21.0904	9128	D3WT_6_S_250.raw		5.22	0	3.215e-11	516216096	20.99
		High	Sequest HT (A2)	Unambiguous	[K].KGQHAAEIQPLAQSHATK.[H]		P04247	P04247	1	3	0.6754	0	1	1	639.009	1915.01	1915.01	-0.43	-0.00027	HCD (High Energy Collision Dissociation)	MS2	0	50	21.357	9254	D3WT_6_S_250.raw		3.82	0	1.842e-11	516216096	20.99
		High	Sequest HT (A2)	Unambiguous	[K].KGQHAAEIQPLAQSHATK.[H]		P04247	P04247	1	4	0.6745	0	1	1	479.509	1915.01	1915.01	0.17	8e-05	HCD (High Energy Collision Dissociation)	MS2	1.3829	48.372	21.282	9218	D3WT_6_S_250.raw		5.5	0	4.173e-10	732160064	20.99
		High	Sequest HT (A2)	Unambiguous	[K].KGQHAAEIQPLAQSHATK.[H]		P04247	P04247	1	5	0.5303	0	1	1	383.809	1915.01	1915.01	-0.11	-4e-05	HCD (High Energy Collision Dissociation)	MS2	26.1609	48.115	21.1487	9155	D3WT_6_S_250.raw		3.79	0	1.237e-08	119466856	21
		High	Sequest HT (A2)	Unambiguous	[K].KGQHAAEIQPLAQSHATK.[H]		P04247	P04247	1	4	0.6137	0	1	1	479.509	1915.02	1915.01	0.3	0.00014	HCD (High Energy Collision Dissociation)	MS2	0.766899	50	21.0435	8916	D3WT_5_P_200.raw		4.09	0	4.927e-09	42340556	21.13
		High	Sequest HT (A2)	Unambiguous	[K].KGQHAAEIQPLAQSHATK.[H]		P04247	P04247	1	3	0.7009	0	1	1	639.01	1915.01	1915.01	0.28	0.00018	HCD (High Energy Collision Dissociation)	MS2	0	10.405	20.8877	9255	D3WT_5_S_175 redo2.raw		5.65	0	8.103e-11	743613952	20.96
		High	Sequest HT (A2)	Unambiguous	[K].KGQHAAEIQPLAQSHATK.[H]		P04247	P04247	1	2	0.7393	0	1	1	958.011	1915.01	1915.01	-0.01	-1e-05	HCD (High Energy Collision Dissociation)	MS2	0	50	21.1495	9382	D3WT_5_S_175 redo2.raw		5.14	0	2.172e-12	334265568	20.96
		High	Sequest HT (A2)	Unambiguous	[K].KGQHAAEIQPLAQSHATK.[H]		P04247	P04247	1	2	0.8007	0	1	1	958.011	1915.01	1915.01	0.13	0.00012	HCD (High Energy Collision Dissociation)	MS2	0	50	20.8891	9256	D3WT_5_S_175 redo2.raw		6.12	0	1.331e-15	334265568	20.96
		High	Sequest HT (A2)	Unambiguous	[K].KGQHAAEIQPLAQSHATK.[H]		P04247	P04247	1	5	0.6431	0	1	1	383.809	1915.01	1915.01	-0.18	-7e-05	HCD (High Energy Collision Dissociation)	MS2	0.87593	30.651	20.901	9262	D3WT_5_S_175 redo2.raw		5.52	0	8.592e-08	192946400	20.96
		High	Sequest HT (A2)	Unambiguous	[K].KGQHAAEIQPLAQSHATK.[H]		P04247	P04247	1	4	0.6416	0	1	1	479.511	1915.02	1915.01	3.23	0.00155	HCD (High Energy Collision Dissociation)	MS2	0	5.846	21.0186	9319	D3WT_5_S_175 redo2.raw		6.11	0	6.937e-10	1132722560	20.96
		High	Sequest HT (A2)	Unambiguous	[K].KGQHAAEIQPLAQSHATK.[H]		P04247	P04247	1	5	0.5681	0	1	1	383.809	1915.01	1915.01	-0.27	-0.0001	HCD (High Energy Collision Dissociation)	MS2	7.19961	41.267	21.0444	9332	D3WT_5_S_175 redo2.raw		4.33	0	1.248e-05	192946400	20.96
		High	Sequest HT (A2)	Unambiguous	[K].KGQHAAEIQPLAQSHATK.[H]		P04247	P04247	1	3	0.6414	0	1	1	639.01	1915.01	1915.01	0.08	5e-05	HCD (High Energy Collision Dissociation)	MS2	0.229768	18.427	21.148	9381	D3WT_5_S_175 redo2.raw		4.74	0	5.224e-12	743613952	20.96
		High	Sequest HT (A2)	Unambiguous	[K].KGQHAAEIQPLAQSHATK.[H]		P04247	P04247	1	4	0.642	0	1	1	479.509	1915.01	1915.01	0.09	5e-05	HCD (High Energy Collision Dissociation)	MS2	2.75742	50	21.2834	9447	D3WT_5_S_175 redo2.raw		5.28	0	1.287e-10	1132722560	20.96
		High	Sequest HT (A2)	Unambiguous	[K].KGQHAAEIQPLAQSHATK.[H]		P04247	P04247	1	4	0.5419	0	1	1	479.51	1915.02	1915.01	1.18	0.00057	HCD (High Energy Collision Dissociation)	MS2	0.643369	50	21.1889	8961	D3WT_4_P_175.raw		3.34	0	3.329e-06	41074412	21.07
		High	Sequest HT (A2)	Unambiguous	[K].KGQHAAEIQPLAQSHATK.[H]		P04247	P04247	1	3	0.6963	0	1	1	639.009	1915.01	1915.01	-0.32	-0.0002	HCD (High Energy Collision Dissociation)	MS2	0	50	21.3736	9692	D3WT_4_S_250.raw		4.28	0	1.713e-11	998226624	20.93
		High	Sequest HT (A2)	Unambiguous	[K].KGQHAAEIQPLAQSHATK.[H]		P04247	P04247	1	5	0.4881	0	1	1	383.808	1915.01	1915.01	-0.66	-0.00025	HCD (High Energy Collision Dissociation)	MS2	9.93277	50	21.3271	9670	D3WT_4_S_250.raw		2.52	0	3.69e-06	247709232	20.92
		High	Sequest HT (A2)	Unambiguous	[K].KGQHAAEIQPLAQSHATK.[H]		P04247	P04247	1	4	0.6112	0	1	1	479.509	1915.01	1915.01	0.25	0.00012	HCD (High Energy Collision Dissociation)	MS2	0.730766	41.392	21.2739	9643	D3WT_4_S_250.raw		4.81	0	7.672e-11	1455601152	20.93
		High	Sequest HT (A2)	Unambiguous	[K].KGQHAAEIQPLAQSHATK.[H]		P04247	P04247	1	3	0.7078	0	1	1	639.01	1915.02	1915.01	0.64	0.00041	HCD (High Energy Collision Dissociation)	MS2	0.511272	13.158	21.1112	9565	D3WT_4_S_250.raw		5.1	0	3.93e-11	998226624	20.93
		High	Sequest HT (A2)	Unambiguous	[K].KGQHAAEIQPLAQSHATK.[H]		P04247	P04247	1	2	0.7694	0	1	1	958.011	1915.01	1915.01	-0.11	-0.00011	HCD (High Energy Collision Dissociation)	MS2	0	50	21.0492	9535	D3WT_4_S_250.raw		6.2	0	1.235e-14	470096096	20.93
		High	Sequest HT (A2)	Unambiguous	[K].KGQHAAEIQPLAQSHATK.[H]		P04247	P04247	1	5	0.637	0	1	1	383.809	1915.02	1915.01	0.46	0.00018	HCD (High Energy Collision Dissociation)	MS2	4.80768	33.001	21.0381	9530	D3WT_4_S_250.raw		5.4	0	2.281e-08	247709232	20.92
		High	Sequest HT (A2)	Unambiguous	[K].KGQHAAEIQPLAQSHATK.[H]		P04247	P04247	1	4	0.6519	0	1	1	479.51	1915.02	1915.01	1.6	0.00076	HCD (High Energy Collision Dissociation)	MS2	0	3.529	21.0124	9517	D3WT_4_S_250.raw		5.4	0	9.443e-09	1455601152	20.93
		High	Sequest HT (A2)	Unambiguous	[K].KGQHAAEIQPLAQSHATK.[H]		P04247	P04247	1	3	0.702	0	1	1	639.01	1915.01	1915.01	0.17	0.00011	HCD (High Energy Collision Dissociation)	MS2	0	9.029	20.8416	9435	D3WT_4_S_250.raw		5.37	0	2.377e-09	998226624	20.93
		High	Sequest HT (A2)	Unambiguous	[K].KGQHAAEIQPLAQSHATK.[H]		P04247	P04247	1	2	0.644	0	1	1	958.011	1915.02	1915.01	0.4	0.00039	HCD (High Energy Collision Dissociation)	MS2	0.7897	50	20.781	9406	D3WT_4_S_250.raw		3.68	0	1.627e-11	470096096	20.93
		High	Sequest HT (A2)	Unambiguous	[K].KGQHAAEIQPLAQSHATK.[H]		P04247	P04247	1	5	0.385	0	1	1	383.809	1915.02	1915.01	0.62	0.00024	HCD (High Energy Collision Dissociation)	MS2	1.56975	50	20.7686	9400	D3WT_4_S_250.raw		3.87	0	4.93e-06	247709232	20.92
		High	Sequest HT (A2)	Unambiguous	[K].KGQHAAEIQPLAQSHATK.[H]		P04247	P04247	1	4	0.5395	0	1	1	479.509	1915.02	1915.01	0.65	0.00031	HCD (High Energy Collision Dissociation)	MS2	0.463317	24.824	20.7438	9388	D3WT_4_S_250.raw		4.3	0	4.917e-08	1455601152	20.93
		High	Sequest HT (A2)	Unambiguous	[K].KGQHAAEIQPLAQSHATK.[H]		P04247	P04247	1	2	0.7064	0	1	1	958.011	1915.01	1915.01	0.06	5e-05	HCD (High Energy Collision Dissociation)	MS2	0	50	21.1971	8775	D3WT_6_S_150.raw		4.19	0	1.081e-12	219971280	21.02
		High	Sequest HT (A2)	Unambiguous	[K].KGQHAAEIQPLAQSHATK.[H]		P04247	P04247	1	3	0.6827	0	1	1	639.01	1915.02	1915.01	0.59	0.00038	HCD (High Energy Collision Dissociation)	MS2	0	23.625	21.1654	8761	D3WT_6_S_150.raw		5.61	0	5.438e-12	528831424	21.02
		High	Sequest HT (A2)	Unambiguous	[K].KGQHAAEIQPLAQSHATK.[H]		P04247	P04247	1	5	0.6158	0	1	1	383.809	1915.02	1915.01	0.74	0.00028	HCD (High Energy Collision Dissociation)	MS2	11.8985	50	21.1049	8732	D3WT_6_S_150.raw		5.05	0	4.007e-07	134657664	21.02
		High	Sequest HT (A2)	Unambiguous	[K].KGQHAAEIQPLAQSHATK.[H]		P04247	P04247	1	4	0.6257	0	1	1	479.511	1915.02	1915.01	3.29	0.00158	HCD (High Energy Collision Dissociation)	MS2	0.43852	12.441	21.1035	8731	D3WT_6_S_150.raw		5.69	0	3.089e-08	750901376	21.02
		High	Sequest HT (A2)	Unambiguous	[K].KGQHAAEIQPLAQSHATK.[H]		P04247	P04247	1	4	0.7036	0	1	1	479.509	1915.01	1915.01	-0.41	-0.0002	HCD (High Energy Collision Dissociation)	MS2	0.796699	50	21.3598	8848	D3WT_6_S_150.raw		5.5	0	1.186e-11	750901376	21.02
		High	Sequest HT (A2)	Unambiguous	[K].KGQHAAEIQPLAQSHATK.[H]		P04247	P04247	1	5	0.5644	0	1	1	383.809	1915.01	1915.01	-0.22	-8e-05	HCD (High Energy Collision Dissociation)	MS2	13.8105	50	21.075	8719	D3WT_6_S_150.raw		4.04	0	1.075e-05	134657664	21.02
		High	Sequest HT (A2)	Unambiguous	[K].KGQHAAEIQPLAQSHATK.[H]		P04247	P04247	1	2	0.7176	0	1	1	958.011	1915.01	1915.01	-0.13	-0.00012	HCD (High Energy Collision Dissociation)	MS2	0	50	20.9328	8653	D3WT_6_S_150.raw		4.78	0	4.113e-13	219971280	21.02
		High	Sequest HT (A2)	Unambiguous	[K].KGQHAAEIQPLAQSHATK.[H]		P04247	P04247	1	3	0.6916	0	1	1	639.01	1915.01	1915.01	-0.17	-0.00011	HCD (High Energy Collision Dissociation)	MS2	0	23.602	20.9014	8639	D3WT_6_S_150.raw		5.22	0	1.892e-10	528831424	21.02
		High	Sequest HT (A2)	Unambiguous	[K].KGQHAAEIQPLAQSHATK.[H]		P04247	P04247	1	5	0.5489	0	1	1	383.808	1915.01	1915.01	-0.94	-0.00036	HCD (High Energy Collision Dissociation)	MS2	1.92434	50	21.372	8854	D3WT_6_S_150.raw		3.48	0	2.574e-07	134657664	21.02
		High	Sequest HT (A2)	Unambiguous	[K].KGQHAAEIQPLAQSHATK.[H]		P04247	P04247	1	3	0.5331	0	1	1	639.009	1915.01	1915.01	-0.66	-0.00042	HCD (High Energy Collision Dissociation)	MS2	0	50	21.4211	8878	D3WT_6_S_150.raw		2.87	0	5.864e-11	528831424	21.02
		High	Sequest HT (A2)	Unambiguous	[K].KGQHAAEIQPLAQSHATK.[H]		P04247	P04247	1	2	0.7769	0	1	1	958.011	1915.01	1915.01	-0.02	-2e-05	HCD (High Energy Collision Dissociation)	MS2	0	40.687	21.0329	9081	D3WT_5_S_250.raw		6.14	0	7.626e-17	350671776	21.01
		High	Sequest HT (A2)	Unambiguous	[K].KGQHAAEIQPLAQSHATK.[H]		P04247	P04247	1	4	0.5825	0	1	1	479.51	1915.02	1915.01	2.58	0.00124	HCD (High Energy Collision Dissociation)	MS2	0	4.165	21.0451	9087	D3WT_5_S_250.raw		5.03	0	9.146e-09	995240512	21.01
		High	Sequest HT (A2)	Unambiguous	[K].KGQHAAEIQPLAQSHATK.[H]		P04247	P04247	1	3	0.7051	0	1	1	639.01	1915.01	1915.01	0.26	0.00017	HCD (High Energy Collision Dissociation)	MS2	0.584663	8.807	21.0695	9099	D3WT_5_S_250.raw		5.12	0	1.144e-10	764364992	21.01
		High	Sequest HT (A2)	Unambiguous	[K].KGQHAAEIQPLAQSHATK.[H]		P04247	P04247	1	5	0.6093	0	1	1	383.809	1915.01	1915.01	0.2	8e-05	HCD (High Energy Collision Dissociation)	MS2	2.67878	47.066	21.0995	9112	D3WT_5_S_250.raw		5.35	0	3.014e-07	169837488	21.01
		High	Sequest HT (A2)	Unambiguous	[K].KGQHAAEIQPLAQSHATK.[H]		P04247	P04247	1	5	0.4778	0	1	1	383.808	1915.01	1915.01	-0.85	-0.00032	HCD (High Energy Collision Dissociation)	MS2	6.44748	50	21.3551	9233	D3WT_5_S_250.raw		2.7	0	6.08e-07	169837488	21.01
		High	Sequest HT (A2)	Unambiguous	[K].KGQHAAEIQPLAQSHATK.[H]		P04247	P04247	1	3	0.6815	0	1	1	639.009	1915.01	1915.01	-0.42	-0.00027	HCD (High Energy Collision Dissociation)	MS2	1.0466	50	21.3349	9224	D3WT_5_S_250.raw		4.49	0	5.421e-11	764364992	21.01
		High	Sequest HT (A2)	Unambiguous	[K].KGQHAAEIQPLAQSHATK.[H]		P04247	P04247	1	4	0.7105	0	1	1	479.509	1915.01	1915.01	-0.04	-2e-05	HCD (High Energy Collision Dissociation)	MS2	0.708571	21.259	21.3102	9212	D3WT_5_S_250.raw		5.25	0	1.807e-12	995240512	21.01
		High	Sequest HT (A2)	Unambiguous	[K].KGQHAAEIQPLAQSHATK.[H]		P04247	P04247	1	2	0.7557	0	1	1	958.011	1915.01	1915.01	-0.22	-0.00021	HCD (High Energy Collision Dissociation)	MS2	0	50	21.298	9206	D3WT_5_S_250.raw		3.52	0	4.505e-13	350671776	21.01
		High	Sequest HT (A2)	Unambiguous	[K].KGQHAAEIQPLAQSHATK.[H]		P04247	P04247	1	2	0.7217	0	1	1	958.011	1915.02	1915.01	0.43	0.00041	HCD (High Energy Collision Dissociation)	MS2	0	50	21.2081	9347	D3WT_4_S_200 redo.raw		2.3	0	9.138e-09	143664272	21.02
		High	Sequest HT (A2)	Unambiguous	[K].KGQHAAEIQPLAQSHATK.[H]		P04247	P04247	1	5	0.5541	0	1	1	383.809	1915.01	1915.01	-0.25	-0.0001	HCD (High Energy Collision Dissociation)	MS2	26.8237	50	21.1454	9317	D3WT_4_S_200 redo.raw		3.88	0	2.173e-09	106205376	21.02
		High	Sequest HT (A2)	Unambiguous	[K].KGQHAAEIQPLAQSHATK.[H]		P04247	P04247	1	4	0.6436	0	1	1	479.51	1915.02	1915.01	1.3	0.00062	HCD (High Energy Collision Dissociation)	MS2	0.122928	9.597	21.1077	9299	D3WT_4_S_200 redo.raw		5.5	0	1.163e-09	561846528	21.02
		High	Sequest HT (A2)	Unambiguous	[K].KGQHAAEIQPLAQSHATK.[H]		P04247	P04247	1	3	0.695	0	1	1	639.01	1915.01	1915.01	-0.06	-4e-05	HCD (High Energy Collision Dissociation)	MS2	0	18.56	21.0951	9293	D3WT_4_S_200 redo.raw		5.64	0	3.094e-11	342839232	21.02
		High	Sequest HT (A2)	Unambiguous	[K].KGQHAAEIQPLAQSHATK.[H]		P04247	P04247	1	2	0.7418	0	1	1	958.011	1915.01	1915.01	-0.16	-0.00016	HCD (High Energy Collision Dissociation)	MS2	0	50	20.9425	9221	D3WT_4_S_200 redo.raw		4.88	0	2.033e-12	143664272	21.02
		High	Sequest HT (A2)	Unambiguous	[K].KGQHAAEIQPLAQSHATK.[H]		P04247	P04247	1	5	0.4405	0	1	1	383.809	1915.01	1915.01	-0.19	-7e-05	HCD (High Energy Collision Dissociation)	MS2	3.88911	50	20.882	9192	D3WT_4_S_200 redo.raw		3.11	0	7.084e-07	106205376	21.02
		High	Sequest HT (A2)	Unambiguous	[K].KGQHAAEIQPLAQSHATK.[H]		P04247	P04247	1	2	0.8087	0	1	1	958.01	1915.01	1915.01	-0.77	-0.00073	HCD (High Energy Collision Dissociation)	MS2	0	50	21.1985	6962	D3WT_5_S_225 redo.raw		6.43	0	1.663e-16	326063872	21.1
		High	Sequest HT (A2)	Unambiguous	[K].KGQHAAEIQPLAQSHATK.[H]		P04247	P04247	1	5	0.6595	0	1	1	383.809	1915.01	1915.01	-0.15	-6e-05	HCD (High Energy Collision Dissociation)	MS2	0.558718	33.127	21.1875	6957	D3WT_5_S_225 redo.raw		5.14	0	4.822e-08	208767840	21.09
		High	Sequest HT (A2)	Unambiguous	[K].KGQHAAEIQPLAQSHATK.[H]		P04247	P04247	1	3	0.717	0	1	1	639.009	1915.01	1915.01	-0.61	-0.00039	HCD (High Energy Collision Dissociation)	MS2	0	8.878	21.1763	6952	D3WT_5_S_225 redo.raw		5.69	0	4.638e-11	742741184	21.1
		High	Sequest HT (A2)	Unambiguous	[K].KGQHAAEIQPLAQSHATK.[H]		P04247	P04247	1	4	0.6333	0	1	1	479.51	1915.02	1915.01	2.98	0.00143	HCD (High Energy Collision Dissociation)	MS2	0	3.711	21.1641	6946	D3WT_5_S_225 redo.raw		5.89	0	6.338e-10	1107284992	21.1
		High	Sequest HT (A2)	Unambiguous	[K].KGQHAAEIQPLAQSHATK.[H]		P04247	P04247	1	4	0.6227	0	1	1	479.511	1915.02	1915.01	3.37	0.00161	HCD (High Energy Collision Dissociation)	MS2	1.51768	3.883	21.0921	6919	D3WT_5_S_225 redo.raw		3.79	0	7.713e-07	1107284992	21.1
		High	Sequest HT (A2)	Unambiguous	[K].KGQHAAEIQPLAQSHATK.[H]		P04247	P04247	1	3	0.6933	0	1	1	639.01	1915.01	1915.01	0.03	2e-05	HCD (High Energy Collision Dissociation)	MS2	0.104427	50	21.444	7056	D3WT_5_S_225 redo.raw		4.5	0	8.943e-11	742741184	21.1
		High	Sequest HT (A2)	Unambiguous	[K].KGQHAAEIQPLAQSHATK.[H]		P04247	P04247	1	4	0.6804	0	1	1	479.509	1915.01	1915.01	-0.35	-0.00017	HCD (High Energy Collision Dissociation)	MS2	0.639528	50	21.4204	7045	D3WT_5_S_225 redo.raw		5.35	0	3.461e-10	1107284992	21.1
		High	Sequest HT (A2)	Unambiguous	[K].KGQHAAEIQPLAQSHATK.[H]		P04247	P04247	1	4	0.436	0	1	1	479.509	1915.02	1915.01	0.83	0.0004	HCD (High Energy Collision Dissociation)	MS2	17.0814	50	21.6803	7143	D3WT_5_S_225 redo.raw		2.11	0	3.436e-06	1107284992	21.1
		High	Sequest HT (A2)	Unambiguous	[K].KGQHAAEIQPLAQSHATK.[H]		P04247	P04247	1	2	0.6465	0	1	1	958.01	1915.01	1915.01	-0.54	-0.00051	HCD (High Energy Collision Dissociation)	MS2	0	50	21.465	7065	D3WT_5_S_225 redo.raw		1.98	0	2.568e-05	326063872	21.1
		High	Sequest HT (A2)	Unambiguous	[K].KGQHAAEIQPLAQSHATK.[H]		P04247	P04247	1	5	0.5527	0	1	1	383.808	1915.01	1915.01	-0.89	-0.00034	HCD (High Energy Collision Dissociation)	MS2	17.184	50	21.4454	7057	D3WT_5_S_225 redo.raw		3.51	0	2.581e-06	208767840	21.09
		High	Sequest HT (A2)	Unambiguous	[K].KGQHAAEIQPLAQSHATK.[H]		P04247	P04247	1	4	0.6733	0	1	1	479.51	1915.02	1915.01	1.06	0.00051	HCD (High Energy Collision Dissociation)	MS2	2.40285	50	21.2105	9101	D3WT_5_P_175 redo2.raw		4.53	0	2.922e-11	21414648	21.21
		High	Sequest HT (A2)	Unambiguous	[K].KGQHAAEIQPLAQSHATK.[H]		P04247	P04247	1	4	0.6349	0	1	1	479.509	1915.01	1915.01	0.17	8e-05	HCD (High Energy Collision Dissociation)	MS2	6.02909	50	21.3256	9171	D3WT_6_S_200 redo.raw		4.3	0	2.62e-11	527473696	21.04
		High	Sequest HT (A2)	Unambiguous	[K].KGQHAAEIQPLAQSHATK.[H]		P04247	P04247	1	5	0.5991	0	1	1	383.809	1915.01	1915.01	-0.03	-1e-05	HCD (High Energy Collision Dissociation)	MS2	24.6367	50	21.1477	9086	D3WT_6_S_200 redo.raw		4.54	0	1.131e-07	99724640	21.04
		High	Sequest HT (A2)	Unambiguous	[K].KGQHAAEIQPLAQSHATK.[H]		P04247	P04247	1	2	0.7663	0	1	1	958.011	1915.01	1915.01	-0.06	-6e-05	HCD (High Energy Collision Dissociation)	MS2	0	50	21.1368	9081	D3WT_6_S_200 redo.raw		4.92	0	1.576e-13	146741760	21.04
		High	Sequest HT (A2)	Unambiguous	[K].KGQHAAEIQPLAQSHATK.[H]		P04247	P04247	1	3	0.7123	0	1	1	639.01	1915.02	1915.01	0.8	0.00051	HCD (High Energy Collision Dissociation)	MS2	0.579823	19.457	21.123	9074	D3WT_6_S_200 redo.raw		5.11	0	1.749e-10	347179552	21.05
		High	Sequest HT (A2)	Unambiguous	[K].KGQHAAEIQPLAQSHATK.[H]		P04247	P04247	1	4	0.678	0	1	1	479.51	1915.02	1915.01	2.36	0.00113	HCD (High Energy Collision Dissociation)	MS2	0.0249449	6.263	21.0645	9046	D3WT_6_S_200 redo.raw		5.9	0	2.377e-08	527473696	21.04
		High	Sequest HT (A2)	Unambiguous	[K].KGQHAAEIQPLAQSHATK.[H]		P04247	P04247	1	3	0.6747	0	1	1	639.01	1915.02	1915.01	0.46	0.00029	HCD (High Energy Collision Dissociation)	MS2	1.02992	17.96	21.0799	9175	D3WT_4_S_175.raw		5.01	0	8.294e-11	494422656	20.96
		High	Sequest HT (A2)	Unambiguous	[K].KGQHAAEIQPLAQSHATK.[H]		P04247	P04247	1	5	0.6282	0	1	1	383.809	1915.01	1915.01	-0.05	-2e-05	HCD (High Energy Collision Dissociation)	MS2	9.0957	40.425	21.0568	9164	D3WT_4_S_175.raw		5.46	0	1.542e-07	164529152	20.95
		High	Sequest HT (A2)	Unambiguous	[K].KGQHAAEIQPLAQSHATK.[H]		P04247	P04247	1	4	0.635	0	1	1	479.51	1915.02	1915.01	1.79	0.00086	HCD (High Energy Collision Dissociation)	MS2	0.224978	5.874	21.0556	9163	D3WT_4_S_175.raw		5.26	0	1.041e-09	841407232	20.96
		High	Sequest HT (A2)	Unambiguous	[K].KGQHAAEIQPLAQSHATK.[H]		P04247	P04247	1	5	0.4647	0	1	1	383.809	1915.01	1915.01	0.11	4e-05	HCD (High Energy Collision Dissociation)	MS2	7.99092	50	21.049	9161	D3WT_4_S_175.raw		3.4	0	2.899e-05	164529152	20.95
		High	Sequest HT (A2)	Unambiguous	[K].KGQHAAEIQPLAQSHATK.[H]		P04247	P04247	1	2	0.6206	0	1	1	958.01	1915.01	1915.01	-0.75	-0.00072	HCD (High Energy Collision Dissociation)	MS2	0.670601	50	20.8394	9057	D3WT_4_S_175.raw		2.53	0	1.717e-09	196459248	20.96
		High	Sequest HT (A2)	Unambiguous	[K].KGQHAAEIQPLAQSHATK.[H]		P04247	P04247	1	3	0.458	0	1	1	639.01	1915.01	1915.01	-0.12	-8e-05	HCD (High Energy Collision Dissociation)	MS2	0.361406	50	20.8148	9045	D3WT_4_S_175.raw		2.62	0	1.686e-05	494422656	20.96
		High	Sequest HT (A2)	Unambiguous	[K].KGQHAAEIQPLAQSHATK.[H]		P04247	P04247	1	2	0.8095	0	1	1	958.011	1915.01	1915.01	-0.3	-0.00029	HCD (High Energy Collision Dissociation)	MS2	0	50	21.1059	9188	D3WT_4_S_175.raw		4.62	0	7.853e-12	196459248	20.96
		High	Sequest HT (A2)	Unambiguous	[K].KGQHAAEIQPLAQSHATK.[H]		P04247	P04247	1	3	0.6202	0	1	1	639.01	1915.01	1915.01	-0.21	-0.00013	HCD (High Energy Collision Dissociation)	MS2	0	50	21.3352	9298	D3WT_4_S_175.raw		2.87	0	2.807e-06	494422656	20.96
		High	Sequest HT (A2)	Unambiguous	[K].KGQHAAEIQPLAQSHATK.[H]		P04247	P04247	1	4	0.4626	0	1	1	479.509	1915.02	1915.01	0.73	0.00035	HCD (High Energy Collision Dissociation)	MS2	1.57384	50	21.6364	5259	D3WT_6_P_225.raw		2.81	0	4.667e-06	15676306	21.54
		High	Sequest HT (A2)	Unambiguous	[K].KGQHAAEIQPLAQSHATK.[H]		P04247	P04247	1	4	0.61	0	1	1	479.51	1915.02	1915.01	2.84	0.00136	HCD (High Energy Collision Dissociation)	MS2	0.0111628	6.588	21.1325	5480	D3WT_6_S_225.raw		5.59	0	4.145e-12	564606208	21.14
		High	Sequest HT (A2)	Unambiguous	[K].KGQHAAEIQPLAQSHATK.[H]		P04247	P04247	1	3	0.7117	0	1	1	639.009	1915.01	1915.01	-0.5	-0.00032	HCD (High Energy Collision Dissociation)	MS2	0	15.507	21.1078	5472	D3WT_6_S_225.raw		5.55	0	8.961e-11	396622208	21.14
		High	Sequest HT (A2)	Unambiguous	[K].KGQHAAEIQPLAQSHATK.[H]		P04247	P04247	1	5	0.6613	0	1	1	383.808	1915.01	1915.01	-0.56	-0.00022	HCD (High Energy Collision Dissociation)	MS2	0.121843	50	21.1339	5481	D3WT_6_S_225.raw		5.58	0	2.274e-07	102120640	21.18
		High	Sequest HT (A2)	Unambiguous	[K].KGQHAAEIQPLAQSHATK.[H]		P04247	P04247	1	2	0.7778	0	1	1	958.01	1915.01	1915.01	-1.11	-0.00106	HCD (High Energy Collision Dissociation)	MS2	0	50	21.213	5502	D3WT_6_S_225.raw		5.67	0	6.836e-14	169851376	21.15
		High	Sequest HT (A2)	Unambiguous	[K].KGQHAAEIQPLAQSHATK.[H]		P04247	P04247	1	4	0.5685	0	1	1	479.509	1915.02	1915.01	0.75	0.00036	HCD (High Energy Collision Dissociation)	MS2	4.79184	50	21.6529	5634	D3WT_6_S_225.raw		2.41	0	2.553e-07	564606208	21.14
		High	Sequest HT (A2)	Unambiguous	[K].KGQHAAEIQPLAQSHATK.[H]		P04247	P04247	1	5	0.5643	0	1	1	383.808	1915.01	1915.01	-0.9	-0.00035	HCD (High Energy Collision Dissociation)	MS2	1.57407	50	21.3996	5566	D3WT_6_S_225.raw		3.19	0	8.237e-08	102120640	21.18
		High	Sequest HT (A2)	Unambiguous	[K].KGQHAAEIQPLAQSHATK.[H]		P04247	P04247	1	4	0.6491	0	1	1	479.509	1915.01	1915.01	-0.88	-0.00042	HCD (High Energy Collision Dissociation)	MS2	0.194133	33.701	21.3925	5564	D3WT_6_S_225.raw		5.13	0	4.986e-09	564606208	21.14
		High	Sequest HT (A2)	Unambiguous	[K].KGQHAAEIQPLAQSHATK.[H]		P04247	P04247	1	3	0.7327	0	1	1	639.009	1915.01	1915.01	-0.62	-0.00039	HCD (High Energy Collision Dissociation)	MS2	0	50	21.3668	5555	D3WT_6_S_225.raw		5.5	0	2.1e-11	396622208	21.14
		High	Sequest HT (A2)	Unambiguous	[K].KGQHAAEIQPLAQSHATK.[H]		P04247	P04247	1	3	0.6569	0	1	1	639.01	1915.01	1915.01	-0.26	-0.00016	HCD (High Energy Collision Dissociation)	MS2	0.224165	50	21.3483	8142	D3WT_6_S_175.raw		4.11	0	4.674e-11	557945920	21.05
		High	Sequest HT (A2)	Unambiguous	[K].KGQHAAEIQPLAQSHATK.[H]		P04247	P04247	1	4	0.6097	0	1	1	479.511	1915.02	1915.01	3.24	0.00155	HCD (High Energy Collision Dissociation)	MS2	0.335232	6.79	21.1552	8059	D3WT_6_S_175.raw		5.56	0	4.938e-09	845480000	21.05
		High	Sequest HT (A2)	Unambiguous	[K].KGQHAAEIQPLAQSHATK.[H]		P04247	P04247	1	2	0.7729	0	1	1	958.01	1915.01	1915.01	-0.44	-0.00042	HCD (High Energy Collision Dissociation)	MS2	0	50	21.1384	8053	D3WT_6_S_175.raw		6.21	0	1.111e-12	221069168	21.05
		High	Sequest HT (A2)	Unambiguous	[K].KGQHAAEIQPLAQSHATK.[H]		P04247	P04247	1	5	0.6275	0	1	1	383.809	1915.02	1915.01	0.52	0.0002	HCD (High Energy Collision Dissociation)	MS2	1.42296	46.163	21.1263	8047	D3WT_6_S_175.raw		5.53	0	2.208e-08	159529584	21.05
		High	Sequest HT (A2)	Unambiguous	[K].KGQHAAEIQPLAQSHATK.[H]		P04247	P04247	1	3	0.7232	0	1	1	639.01	1915.01	1915.01	-0.16	-0.0001	HCD (High Energy Collision Dissociation)	MS2	0.219953	10.304	21.0945	8036	D3WT_6_S_175.raw		5.42	0	5.689e-11	557945920	21.05
		High	Sequest HT (A2)	Unambiguous	[K].KGQHAAEIQPLAQSHATK.[H]		P04247	P04247	1	4	0.378	0	1	1	479.509	1915.01	1915.01	-0.14	-7e-05	HCD (High Energy Collision Dissociation)	MS2	0	34.172	20.9013	7954	D3WT_6_S_175.raw		2.91	0	1.035e-05	845480000	21.05
		High	Sequest HT (A2)	Unambiguous	[K].KGQHAAEIQPLAQSHATK.[H]		P04247	P04247	1	3	0.7218	0	1	1	639.01	1915.01	1915.01	-0.13	-8e-05	HCD (High Energy Collision Dissociation)	MS2	0	50	21.406	5032	D3WT_5_S_200.raw		4.96	0	1.7e-09	437691200	21.11
		High	Sequest HT (A2)	Unambiguous	[K].KGQHAAEIQPLAQSHATK.[H]		P04247	P04247	1	4	0.6934	0	1	1	479.509	1915.01	1915.01	0.22	0.00011	HCD (High Energy Collision Dissociation)	MS2	0	50	21.381	5024	D3WT_5_S_200.raw		5.87	0	9.922e-10	650853568	21.11
		High	Sequest HT (A2)	Unambiguous	[K].KGQHAAEIQPLAQSHATK.[H]		P04247	P04247	1	2	0.7368	0	1	1	958.01	1915.01	1915.01	-1.27	-0.00122	HCD (High Energy Collision Dissociation)	MS2	0	50	21.2077	4978	D3WT_5_S_200.raw		5.13	0	2.154e-11	182715984	21.11
		High	Sequest HT (A2)	Unambiguous	[K].KGQHAAEIQPLAQSHATK.[H]		P04247	P04247	1	5	0.6516	0	1	1	383.808	1915.01	1915.01	-0.68	-0.00026	HCD (High Energy Collision Dissociation)	MS2	0.442605	47.965	21.1606	4963	D3WT_5_S_200.raw		5.74	0	7.237e-08	118827144	21.12
		High	Sequest HT (A2)	Unambiguous	[K].KGQHAAEIQPLAQSHATK.[H]		P04247	P04247	1	3	0.7161	0	1	1	639.009	1915.01	1915.01	-1.05	-0.00067	HCD (High Energy Collision Dissociation)	MS2	0	11.363	21.1478	4960	D3WT_5_S_200.raw		5.46	0	4.379e-10	437691200	21.11
		High	Sequest HT (A2)	Unambiguous	[K].KGQHAAEIQPLAQSHATK.[H]		P04247	P04247	1	4	0.6059	0	1	1	479.51	1915.02	1915.01	2.93	0.0014	HCD (High Energy Collision Dissociation)	MS2	0.00889848	4.936	21.1226	4951	D3WT_5_S_200.raw		5.38	0	1.836e-09	650853568	21.11
		High	Sequest HT (A2)	Unambiguous	[K].KGQHAAEIQPLAQSHATK.[H]		P04247	P04247	1	5	0.4795	0	1	1	383.808	1915.01	1915.01	-1.35	-0.00052	HCD (High Energy Collision Dissociation)	MS2	0.313709	50	21.4132	5034	D3WT_5_S_200.raw		2.92	0	7.319e-06	118827144	21.12
		High	Sequest HT (A2)	Unambiguous	[K].KGQHAAEIQPLAQSHATK.[H]		P04247	P04247	1	4	0.6148	0	1	1	479.509	1915.02	1915.01	0.76	0.00036	HCD (High Energy Collision Dissociation)	MS2	2.49324	50	21.6378	5090	D3WT_5_S_200.raw		2.83	0	1.731e-06	650853568	21.11
		High	Sequest HT (A2)	Unambiguous	[K].KGQHAAEIQPLAQSHATK.[H]		P04247	P04247	1	3	0.6779	0	1	1	639.01	1915.02	1915.01	0.61	0.00039	HCD (High Energy Collision Dissociation)	MS2	0	50	21.6639	5097	D3WT_5_S_200.raw		2.67	0	2.271e-06	437691200	21.11
		High	Sequest HT (A2)	Unambiguous	[K].KGQHAAEIQPLAQSHATK.[H]		P04247	P04247	1	2	0.7897	0	1	1	958.011	1915.01	1915.01	-0.31	-0.00029	HCD (High Energy Collision Dissociation)	MS2	0	50	21.0704	9355	D3WT_4_S_150.raw		6.23	0	9.159e-15	316727776	20.95
		High	Sequest HT (A2)	Unambiguous	[K].KGQHAAEIQPLAQSHATK.[H]		P04247	P04247	1	4	0.6771	0	1	1	479.51	1915.02	1915.01	1.33	0.00064	HCD (High Energy Collision Dissociation)	MS2	0.026943	8.076	21.0446	9343	D3WT_4_S_150.raw		6.07	0	7.535e-09	972006144	20.96
		High	Sequest HT (A2)	Unambiguous	[K].KGQHAAEIQPLAQSHATK.[H]		P04247	P04247	1	3	0.6934	0	1	1	639.01	1915.02	1915.01	0.68	0.00043	HCD (High Energy Collision Dissociation)	MS2	0.376234	27.873	21.1861	9409	D3WT_4_S_150.raw		5.12	0	1.683e-11	712746560	20.96
		High	Sequest HT (A2)	Unambiguous	[K].KGQHAAEIQPLAQSHATK.[H]		P04247	P04247	1	5	0.6464	0	1	1	383.809	1915.01	1915.01	0.17	6e-05	HCD (High Energy Collision Dissociation)	MS2	14.0295	50	21.1473	9391	D3WT_4_S_150.raw		5.09	0	9.445e-08	166951168	20.96
		High	Sequest HT (A2)	Unambiguous	[K].KGQHAAEIQPLAQSHATK.[H]		P04247	P04247	1	3	0.69	0	1	1	639.01	1915.01	1915.01	0.28	0.00018	HCD (High Energy Collision Dissociation)	MS2	0	8.581	20.9078	9279	D3WT_4_S_150.raw		5.29	0	3.375e-10	712746560	20.96
		High	Sequest HT (A2)	Unambiguous	[K].KGQHAAEIQPLAQSHATK.[H]		P04247	P04247	1	5	0.6	0	1	1	383.809	1915.01	1915.01	-0.48	-0.00018	HCD (High Energy Collision Dissociation)	MS2	2.2287	49.782	20.8698	9261	D3WT_4_S_150.raw		5.6	0	1.77e-07	166951168	20.96
		High	Sequest HT (A2)	Unambiguous	[K].KGQHAAEIQPLAQSHATK.[H]		P04247	P04247	1	4	0.4508	0	1	1	479.509	1915.02	1915.01	0.69	0.00033	HCD (High Energy Collision Dissociation)	MS2	5.66463	46.04	20.7704	9215	D3WT_4_S_150.raw		3.15	0	3.091e-05	972006144	20.96
		High	Sequest HT (A2)	Unambiguous	[K].KGQHAAEIQPLAQSHATK.[H]		P04247	P04247	1	2	0.67	0	1	1	958.01	1915.01	1915.01	-0.87	-0.00083	HCD (High Energy Collision Dissociation)	MS2	0	50	21.3411	9481	D3WT_4_S_150.raw		2.03	0	5.129e-05	316727776	20.95
		High	Sequest HT (A2)	Unambiguous	[K].KGQHAAEIQPLAQSHATK.[H]		P04247	P04247	1	4	0.6513	0	1	1	479.509	1915.01	1915.01	-0.5	-0.00024	HCD (High Energy Collision Dissociation)	MS2	0.751449	50	21.3167	9470	D3WT_4_S_150.raw		4.99	0	7.213e-11	972006144	20.96
		High	Sequest HT (A2)	Unambiguous	[K].KGQHAAEIQPLAQSHATK.[H]		P04247	P04247	1	3	0.6912	0	1	1	639.009	1915.01	1915.01	-0.46	-0.00029	HCD (High Energy Collision Dissociation)	MS2	0	50	21.4565	9535	D3WT_4_S_150.raw		3.53	0	8.783e-10	712746560	20.96
		High	Sequest HT (A2)	Unambiguous	[K].KGQHAAEIQPLAQSHATK.[H]		P04247	P04247	1	4	0.444	0	1	1	479.509	1915.01	1915.01	-0.18	-9e-05	HCD (High Energy Collision Dissociation)	MS2	0	50	21.4509	8188	D3WT_5_P_250.raw		2.5	0	2.396e-06	20173066	21.35
		High	Sequest HT (A2)	Unambiguous	[K].KGQHAAEIQPLAQSHATK.[H]		P04247	P04247	1	4	0.4936	0	1	1	479.509	1915.01	1915.01	-0.7	-0.00034	HCD (High Energy Collision Dissociation)	MS2	5.06719	50	21.523	7823	D3WT_6_P_250.raw		2.35	0	3.017e-05	21160130	21.39
		High	Sequest HT (A2)	Unambiguous	[K].KGQHAAEIQPLAQSHATK.[H]		P04247	P04247	1	4	0.4932	0	1	1	479.509	1915.01	1915.01	0.2	9e-05	HCD (High Energy Collision Dissociation)	MS2	0.563616	50	21.0435	8957	D3WT_4_P_250.raw		2.96	0	7.09e-08	43332576	21.13
		High	Sequest HT (A2)	Unambiguous	[K].KGQHAAEIQPLAQSHATK.[H]		P04247	P04247	1	3	0.5953	0	1	1	639.01	1915.01	1915.01	-0.02	-1e-05	HCD (High Energy Collision Dissociation)	MS2	2.54303	50	21.2748	9064	D3WT_4_P_250.raw		2.57	0	1.759e-06	26101382	21.14
		High	Sequest HT (A2)	Unambiguous	[K].KGQHAAEIQPLAQSHATK.[H]		P04247	P04247	1	5	0.6386	0	1	1	383.809	1915.01	1915.01	0.08	3e-05	HCD (High Energy Collision Dissociation)	MS2	21.7368	50	20.9645	9208	D3WT_4_S_225 redo2.raw		4.87	0	2.965e-08	116672024	21.05
		High	Sequest HT (A2)	Unambiguous	[K].KGQHAAEIQPLAQSHATK.[H]		P04247	P04247	1	3	0.7155	0	1	1	639.01	1915.01	1915.01	0.25	0.00016	HCD (High Energy Collision Dissociation)	MS2	0	12.314	20.9969	9223	D3WT_4_S_225 redo2.raw		5.73	0	5.601e-11	511191168	21.05
		High	Sequest HT (A2)	Unambiguous	[K].KGQHAAEIQPLAQSHATK.[H]		P04247	P04247	1	2	0.7797	0	1	1	958.011	1915.01	1915.01	-0.15	-0.00015	HCD (High Energy Collision Dissociation)	MS2	0	50	21.0105	9230	D3WT_4_S_225 redo2.raw		5.9	0	6.402e-15	232246304	21.05
		High	Sequest HT (A2)	Unambiguous	[K].KGQHAAEIQPLAQSHATK.[H]		P04247	P04247	1	3	0.6707	0	1	1	639.01	1915.02	1915.01	0.47	0.0003	HCD (High Energy Collision Dissociation)	MS2	0.615705	50	21.1238	9273	D3WT_5_P_150.raw		3.28	0	1.631e-09	22659606	21.19
		High	Sequest HT (A2)	Unambiguous	[K].KGQHAAEIQPLAQSHATK.[H]		P04247	P04247	1	4	0.6626	0	1	1	479.51	1915.02	1915.01	1	0.00048	HCD (High Energy Collision Dissociation)	MS2	0.443836	50	21.1514	9287	D3WT_5_P_150.raw		4.92	0	3.658e-10	41248364	21.18
		High	Sequest HT (A2)	Unambiguous	[K].KGQHAAEIQPLAQSHATK.[H]		P04247	P04247	1	5	0.3802	0	1	1	383.809	1915.02	1915.01	0.69	0.00026	HCD (High Energy Collision Dissociation)	MS2	11.4843	50	21.1624	9292	D3WT_5_P_150.raw		1.92	0	4.628e-05	7768510	21.18
		High	Sequest HT (A2)	Unambiguous	[K].KGQHAAEIQPLAQSHATK.[H]		P04247	P04247	1	4	0.5825	0	1	1	479.51	1915.02	1915.01	2.63	0.00126	HCD (High Energy Collision Dissociation)	MS2	0	5.274	21.0737	8878	D3WT_5_S_150.raw		5.15	0	1.523e-10	924415552	21.03
		High	Sequest HT (A2)	Unambiguous	[K].KGQHAAEIQPLAQSHATK.[H]		P04247	P04247	1	3	0.7033	0	1	1	639.01	1915.01	1915.01	0.12	8e-05	HCD (High Energy Collision Dissociation)	MS2	0	11.398	21.0858	8884	D3WT_5_S_150.raw		5.83	0	5.257e-11	675570112	21.02
		High	Sequest HT (A2)	Unambiguous	[K].KGQHAAEIQPLAQSHATK.[H]		P04247	P04247	1	2	0.7663	0	1	1	958.011	1915.01	1915.01	-0.29	-0.00027	HCD (High Energy Collision Dissociation)	MS2	0	50	21.0252	8854	D3WT_5_S_150.raw		5.69	0	1.784e-12	289832000	21.02
		High	Sequest HT (A2)	Unambiguous	[K].KGQHAAEIQPLAQSHATK.[H]		P04247	P04247	1	5	0.6213	0	1	1	383.809	1915.01	1915.01	0.15	6e-05	HCD (High Energy Collision Dissociation)	MS2	3.40521	45.436	21.0938	8887	D3WT_5_S_150.raw		5.44	0	2.786e-08	167601968	21.02
		High	Sequest HT (A2)	Unambiguous	[K].KGQHAAEIQPLAQSHATK.[H]		P04247	P04247	1	2	0.7538	0	1	1	958.011	1915.01	1915.01	0.15	0.00015	HCD (High Energy Collision Dissociation)	MS2	0	50	21.2887	8975	D3WT_5_S_150.raw		3.98	0	2.438e-10	289832000	21.02
		High	Sequest HT (A2)	Unambiguous	[K].KGQHAAEIQPLAQSHATK.[H]		P04247	P04247	1	5	0.6119	0	1	1	383.809	1915.01	1915.01	-0.17	-7e-05	HCD (High Energy Collision Dissociation)	MS2	1.40217	50	21.3514	9006	D3WT_5_S_150.raw		3.71	0	1.694e-09	167601968	21.02
		High	Sequest HT (A2)	Unambiguous	[K].KGQHAAEIQPLAQSHATK.[H]		P04247	P04247	1	3	0.6454	0	1	1	639.009	1915.01	1915.01	-0.46	-0.00029	HCD (High Energy Collision Dissociation)	MS2	0	50	21.35	9005	D3WT_5_S_150.raw		4.71	0	4.95e-11	675570112	21.02
		High	Sequest HT (A2)	Unambiguous	[K].KGQHAAEIQPLAQSHATK.[H]		P04247	P04247	1	4	0.6672	0	1	1	479.509	1915.01	1915.01	-0.12	-6e-05	HCD (High Energy Collision Dissociation)	MS2	0.0876871	30.94	21.3378	8999	D3WT_5_S_150.raw		5.86	0	3.539e-10	924415552	21.03
		High	Sequest HT (A2)	Unambiguous	[K].KGQHAAEIQPLAQSHATK.[H]		P04247	P04247	1	3	0.546	0	1	1	639.01	1915.01	1915.01	-0.23	-0.00014	HCD (High Energy Collision Dissociation)	MS2	0	50	21.5204	9478	D3WT_4_S_225 redo2.raw		1.63	0	2.903e-05	511191168	21.05
		High	Sequest HT (A2)	Unambiguous	[K].KGQHAAEIQPLAQSHATK.[H]		P04247	P04247	1	3	0.6854	0	1	1	639.009	1915.01	1915.01	-0.42	-0.00027	HCD (High Energy Collision Dissociation)	MS2	1.56728	50	21.2618	9351	D3WT_4_S_225 redo2.raw		4.99	0	4.934e-13	511191168	21.05
		High	Sequest HT (A2)	Unambiguous	[K].KGQHAAEIQPLAQSHATK.[H]		P04247	P04247	1	2	0.7149	0	1	1	958.011	1915.02	1915.01	0.42	0.0004	HCD (High Energy Collision Dissociation)	MS2	0	50	21.2756	9358	D3WT_4_S_225 redo2.raw		2.49	0	3.417e-10	232246304	21.05
		High	Sequest HT (A2)	Unambiguous	[K].KGQHAAEIQPLAQSHATK.[H]		P04247	P04247	1	4	0.6845	0	1	1	479.51	1915.02	1915.01	1.93	0.00093	HCD (High Energy Collision Dissociation)	MS2	0.306964	9.934	21.1306	9288	D3WT_4_S_225 redo2.raw		5.61	0	2.361e-09	709183104	21.05
		High	Sequest HT (A2)	Unambiguous	[K].KGQHAAEIQPLAQSHATK.[H]		P04247	P04247	1	3	0.6316	0	1	1	639.009	1915.01	1915.01	-0.7	-0.00045	HCD (High Energy Collision Dissociation)	MS2	0.938791	50	21.406	9507	D3WT_5_S_175 redo2.raw		2.47	5.578e-06	6.43e-05	743613952	20.96
		High	Sequest HT (A2)	Unambiguous	[K].KGQHAAEIQPLAQSHATK.[H]		P04247	P04247	1	3	0.434	0	1	1	639.01	1915.01	1915.01	0.01	1e-05	HCD (High Energy Collision Dissociation)	MS2	2.41398	50	21.6095	9133	D3WT_5_S_150.raw		1.59	5.578e-06	9.81e-05	675570112	21.02
		High	Sequest HT (A2)	Unambiguous	[K].KGQHAAEIQPLAQSHATK.[H]		P04247	P04247	1	3	0.5215	0	1	1	639.01	1915.02	1915.01	1.27	0.00081	HCD (High Energy Collision Dissociation)	MS2	0	50	21.6349	5629	D3WT_6_S_225.raw		1.86	5.578e-06	6.344e-05	396622208	21.14
		High	Sequest HT (A2)	Unambiguous	[K].KGQHAAEIQPLAQSHATK.[H]		P04247	P04247	1	2	0.7062	0	1	1	958.011	1915.01	1915.01	-0.18	-0.00017	HCD (High Energy Collision Dissociation)	MS2	0	50	21.3107	9661	D3WT_4_S_250.raw		2.11	5.578e-06	7.55e-05	470096096	20.93
		High	Sequest HT (A2)	Unambiguous	[K].KGQHAAEIQPLAQSHATK.[H]		P04247	P04247	1	5	0.4895	0	1	1	383.809	1915.02	1915.01	0.71	0.00027	HCD (High Energy Collision Dissociation)	MS2	4.08234	50	21.1318	8906	D3WT_5_S_150.raw		3.33	9.534e-06	0.0001101	167601968	21.02
		High	Sequest HT (A2)	Unambiguous	[K].KGQHAAEIQPLAQSHATK.[H]		P04247	P04247	1	4	0.46	0	1	1	479.509	1915.02	1915.01	0.35	0.00017	HCD (High Energy Collision Dissociation)	MS2	20.9493	50	21.3089	7897	D3WT_4_P_225 redo2.raw		2	9.534e-06	0.0002554	7683007	21.32
		High	Sequest HT (A2)	Unambiguous	[K].KGQHAAEIQPLAQSHATK.[H]		P04247	P04247	1	5	0.4057	0	1	1	383.809	1915.01	1915.01	0.11	4e-05	HCD (High Energy Collision Dissociation)	MS2	18.8175	50	21.0678	8904	D3WT_4_P_175.raw		2.12	3.19e-05	0.0005139	8.08327e+06	21.06
		High	Sequest HT (A2)	Unambiguous	[K].KGQHAAEIQPLAQSHATK.[H]		P04247	P04247	1	3	0.4605	0	1	1	639.01	1915.02	1915.01	0.53	0.00034	HCD (High Energy Collision Dissociation)	MS2	0	50	21.6045	9356	D3WT_5_S_250.raw		1.52	4.509e-05	0.000567	764364992	21.01
		High	Sequest HT (A2)	Unambiguous	[K].KGQHAAEIQPLAQSHATK.[H]		P04247	P04247	1	2	0.7466	0	1	1	958.01	1915.01	1915.01	-0.49	-0.00047	HCD (High Energy Collision Dissociation)	MS2	0	50	21.4724	5584	D3WT_6_S_225.raw		1.46	4.509e-05	0.000564	169851376	21.15
		High	Sequest HT (A2)	Unambiguous	[K].KGQHAAEIQPLAQSHATK.[H]		P04247	P04247	1	3	0.3833	0	1	1	639.01	1915.01	1915.01	-0.24	-0.00015	HCD (High Energy Collision Dissociation)	MS2	8.68713	50	21.3626	9422	D3WT_4_S_200 redo.raw		1.2	8.424e-05	0.0009681	342839232	21.02
		High	Sequest HT (A2)	Unambiguous	[K].KGQHAAEIQPLAQSHATK.[H]		P04247	P04247	1	5	0.2877	0	1	1	383.809	1915.02	1915.01	0.41	0.00016	HCD (High Energy Collision Dissociation)	MS2	7.37165	50	21.12	8993	D3WT_4_P_250.raw		1.46	0.0001476	0.001626	7877238	21.15
		High	Sequest HT (A2)	Unambiguous	[K].KGQHAAEIQPLAQSHATK.[H]		P04247	P04247	1	4	0.5	0	1	1	479.51	1915.02	1915.01	1.41	0.00067	HCD (High Energy Collision Dissociation)	MS2	0.430583	50	21.1035	7359	D3WT_6_P_200 redo.raw		1.92	0.0001553	0.001695	19409878	21.19
		High	Sequest HT (A2)	Unambiguous	[K].KGQHAAEIQPLAQSHATK.[H]		P04247	P04247	1	3	0.4752	0	1	1	639.01	1915.02	1915.01	0.79	0.0005	HCD (High Energy Collision Dissociation)	MS2	0	50	21.02	8905	D3WT_5_P_200.raw		1.41	0.0001747	0.001734	22720338	21.13
		High	Sequest HT (A2)	Unambiguous	[K].KGQHAAEIQPLAQSHATK.[H]		P04247	P04247	1	3	0.3621	0	1	1	639.01	1915.02	1915.01	1.06	0.00068	HCD (High Energy Collision Dissociation)	MS2	0	50	21.0222	8113	D3WT_6_P_175.raw		1.16	0.0002065	0.002043	11533817	21.09
		High	Sequest HT (A2)	Unambiguous	[K].KGQHAAEIQPLAQSHATK.[H]		P04247	P04247	1	4	0.2817	0	1	1	479.509	1915.02	1915.01	0.8	0.00038	HCD (High Energy Collision Dissociation)	MS2	9.42966	50	21.9736	9771	D3WT_4_S_150.raw		1.42	0.0003063	0.002449	972006144	20.96
		High	Sequest HT (A2)	Unambiguous	[K].KGQHAAEIQPLAQSHATK.[H]		P04247	P04247	1	5	0.4911	0	1	1	383.809	1915.01	1915.01	-0.07	-3e-05	HCD (High Energy Collision Dissociation)	MS2	13.1222	50	21.123	9380	D3WT_4_S_150.raw		2.81	0.0003235	0.002761	166951168	20.96
		High	Sequest HT (A2)	Unambiguous	[K].KGQHAAEIQPLAQSHATK.[H]		P04247	P04247	1	3	0.5398	0	1	1	639.01	1915.02	1915.01	0.54	0.00035	HCD (High Energy Collision Dissociation)	MS2	2.99283	50	21.1203	8846	D3WT_6_P_150.raw		1.76	0.0003822	0.003677	16506685	21.2
		High	Sequest HT (A2)	Unambiguous	[K].KGQHAAEIQPLAQSHATK.[H]		P04247	P04247	1	3	0.5	0	1	1	639.01	1915.01	1915.01	0.22	0.00014	HCD (High Energy Collision Dissociation)	MS2	0.670818	50	21.6113	8266	D3WT_6_S_175.raw		1.48	0.0004077	0.004033	557945920	21.05
		High	Sequest HT (A2)	Unambiguous	[K].KGQHAAEIQPLAQSHATK.[H]		P04247	P04247	1	3	0.4676	0	1	1	639.009	1915.01	1915.01	-0.85	-0.00054	HCD (High Energy Collision Dissociation)	MS2	1.81375	50	21.388	9202	D3WT_6_S_200 redo.raw		1.39	0.0004426	0.004423	347179552	21.05
		High	Sequest HT (A2)	Unambiguous	[K].KGQHAAEIQPLAQSHATK.[H]		P04247	P04247	1	4	0.4167	0	1	1	479.51	1915.02	1915.01	1.01	0.00049	HCD (High Energy Collision Dissociation)	MS2	4.89792	50	21.1142	8166	D3WT_5_P_225 redo.raw		1.68	0.0004788	0.004679	12086962	21.15
		High	Sequest HT (A2)	Unambiguous	[K].KGQHAAEIQPLAQSHATK.[H]		P04247	P04247	1	4	0.3147	0	1	1	479.509	1915.01	1915.01	-1.1	-0.00052	HCD (High Energy Collision Dissociation)	MS2	2.04368	50	20.8404	8609	D3WT_6_S_150.raw		2.51	0.0006678	0.006146	750901376	21.02
		High	Sequest HT (A2)	Unambiguous	[K].KGQHAAEIQPLAQSHATK.[H]		P04247	P04247	1	5	0.3552	0	1	1	383.809	1915.02	1915.01	0.37	0.00014	HCD (High Energy Collision Dissociation)	MS2	3.2523	50	21.3809	8157	D3WT_6_S_175.raw		1.83	0.0007018	0.006439	159529584	21.05
		High	Sequest HT (A2)	Unambiguous	[K].KGQHAAEIQPLAQSHATK.[H]		P04247	P04247	1	4	0.4649	0	1	1	479.509	1915.02	1915.01	0.47	0.00023	HCD (High Energy Collision Dissociation)	MS2	1.32353	50	21.8983	5148	D3WT_5_S_200.raw		1.14	0.0007343	0.007111	650853568	21.11
		High	Sequest HT (A2)	Unambiguous	[K].KGQHAAEIQPLAQSHATK.[H]		P04247	P04247	1	4	0.3427	0	1	1	479.51	1915.02	1915.01	1.11	0.00053	HCD (High Energy Collision Dissociation)	MS2	9.86385	50	21.1866	8076	D3WT_5_P_250.raw		1.43	0.0007648	0.007402	20173066	21.35
		High	Sequest HT (A2)	Unambiguous	[K].KGQHAAEIQPLAQSHATK.[H]		P04247	P04247	1	3	0.1746	0	1	1	639.01	1915.02	1915.01	0.29	0.00019	HCD (High Energy Collision Dissociation)	MS2	1.23813	50	21.68	9000	D3WT_6_S_150.raw		0.63	0.0008891	0.008559	528831424	21.02
		High	Sequest HT (A2)	Unambiguous	[K].KGQHAAEIQPLAQSHATK.[H]		P04247	P04247	1	3	0.4111	0	1	1	639.01	1915.02	1915.01	0.42	0.00027	HCD (High Energy Collision Dissociation)	MS2	0	50	21.5429	7831	D3WT_6_P_250.raw		0.9	0.0008958	0.008779	12582088	21.37
		High	Sequest HT (A2)	Unambiguous	[K].KGQHAAEIQPLAQSHATK.[H]		P04247	P04247	1	4	0.4025	0	1	1	479.509	1915.01	1915.01	-0.72	-0.00034	HCD (High Energy Collision Dissociation)	MS2	1.0586	50	21.3823	5190	D3WT_6_P_225.raw		1.59	0.0009095	0.00906	15676306	21.54
		High	Sequest HT (A2)	Unambiguous	[K].KGQHAAEIQPLAQSHATK.[H]		P04247	P04247	1	3	0.3934	0	1	1	639.01	1915.02	1915.01	0.54	0.00034	HCD (High Energy Collision Dissociation)	MS2	0	50	21.6507	9827	D3WT_4_S_250.raw		1.22	0.0009675	0.009827	998226624	20.93
		High	Sequest HT (A2)	Unambiguous	[K].KGQHAAEIQPLAQSHATK.[H]		P04247	P04247	1	5	0.4062	0	1	1	383.809	1915.01	1915.01	0.05	2e-05	HCD (High Energy Collision Dissociation)	MS2	28.0559	50	21.1656	9096	D3WT_6_S_200 redo.raw		2.56	0.001103	0.01166	99724640	21.04
		High	Sequest HT (A2)	Unambiguous	[K].KGQHAAEIQPLAQSHATK.[H]		P04247	P04247	1	3	0.3984	0	1	1	639.01	1915.01	1915.01	0.05	3e-05	HCD (High Energy Collision Dissociation)	MS2	0	50	21.6676	9635	D3WT_5_S_175 redo2.raw		1.23	0.001291	0.01346	743613952	20.96
		High	Sequest HT (A2)	Unambiguous	[K].KGQHAAEIQPLAQSHATK.[H]		P04247	P04247	1	4	0.3046	0	1	1	479.509	1915.01	1915.01	-0.98	-0.00047	HCD (High Energy Collision Dissociation)	MS2	9.28518	50	20.9272	8838	D3WT_4_P_175.raw		1.74	0.001561	0.01619	41074412	21.07
		High	Sequest HT (A2)	Unambiguous	[K].KGQHAAEIQPLAQSHATK.[H]		P04247	P04247	1	3	0.373	0	1	1	639.01	1915.02	1915.01	0.51	0.00033	HCD (High Energy Collision Dissociation)	MS2	0	50	21.7426	9667	D3WT_4_S_150.raw		1.26	0.001638	0.017	712746560	20.96
		High	Sequest HT (A2)	Unambiguous	[K].KGQHAAEIQPLAQSHATK.[H]		P04247	P04247	1	3	0.3509	0	1	1	639.01	1915.02	1915.01	0.68	0.00043	HCD (High Energy Collision Dissociation)	MS2	0.642001	50	21.7068	7152	D3WT_5_S_225 redo.raw		1.14	0.001815	0.01909	742741184	21.1
		High	Sequest HT (A2)	Unambiguous	[K].KGQHAAEIQPLAQSHATK.[H]		P04247	P04247	1	3	0.4685	0	1	1	639.01	1915.02	1915.01	0.65	0.00041	HCD (High Energy Collision Dissociation)	MS2	3.43105	50	21.1567	9074	D3WT_5_P_175 redo2.raw		1.11	0.001823	0.01915	10846891	21.21
		High	Sequest HT (A2)	Unambiguous	[K].KGQHAAEIQPLAQSHATK.[H]		P04247	P04247	1	4	0.3333	0	1	1	479.51	1915.02	1915.01	1.38	0.00066	HCD (High Energy Collision Dissociation)	MS2	3.94157	50	21.944	7236	D3WT_5_S_225 redo.raw		1.2	0.00201	0.02096	1107284992	21.1
		High	Sequest HT (A2)	Unambiguous	[K].KGQHAAEIQPLAQSHATK.[H]		P04247	P04247	1	5	0.4022	0	1	1	383.809	1915.01	1915.01	-0.18	-7e-05	HCD (High Energy Collision Dissociation)	MS2	21.0111	50	21.2077	8994	D3WT_5_P_200.raw		1.84	0.002245	0.0233	7.58017e+06	21.14
		High	Sequest HT (A2)	Unambiguous	[K].KGQHAAEIQPLAQSHATK.[H]		P04247	P04247	1	3	0.3415	0	1	1	639.01	1915.02	1915.01	0.84	0.00054	HCD (High Energy Collision Dissociation)	MS2	0	50	21.0055	8939	D3WT_4_P_250.raw		1.23	0.002275	0.02383	26101382	21.14
		High	Sequest HT (A2)	Unambiguous	[K].KGQHAAEIQPLAQSHATK.[H]		P04247	P04247	1	5	0.1415	0	1	1	383.809	1915.01	1915.01	-0.12	-4e-05	HCD (High Energy Collision Dissociation)	MS2	11.8203	50	21.2188	8339	D3WT_4_P_150.raw		1.06	0.002749	0.02855	4.57108e+06	21.26
		High	Sequest HT (A2)	Unambiguous	[K].KGQHAAEIQPLAQSHATK.[H]		P04247	P04247	1	3	0.169	0	1	1	639.01	1915.01	1915.01	-0.19	-0.00012	HCD (High Energy Collision Dissociation)	MS2	0	50	21.2938	9035	D3WT_5_P_200.raw		0.71	0.00277	0.02901	22720338	21.13
		High	Sequest HT (A2)	Unambiguous	[K].KGQHAAEIQPLAQSHATK.[H]		P04247	P04247	1	4	0.1124	0	1	1	479.509	1915.01	1915.01	0.2	0.0001	HCD (High Energy Collision Dissociation)	MS2	0	50	21.413	8979	D3WT_6_P_150.raw		0.89	0.00449	0.04575	28870594	21.22
		High	Sequest HT (A2)	Unambiguous	[K].KGQHAAEIQPLAQSHATK.[H]		P04247	P04247	1	5	0.2625	0	1	1	383.808	1915.01	1915.01	-1.04	-0.0004	HCD (High Energy Collision Dissociation)	MS2	12.1611	50	21.1587	7383	D3WT_6_P_200 redo.raw		0.8	0.005384	0.05401	3.86425e+06	21.19
		High	Sequest HT (A2)	Selected	[K].KGQHAAEIQPLAQSHATK.[H]		P04247	P04247	1	3		0	3	3	639.01	1915.02	1915.01	0.6	0.00038	HCD (High Energy Collision Dissociation)	MS2	3.77496	50	21.2336	8094	D3WT_5_P_250.raw		0.74	0.006169	0.06122	12528693	21.31
		High	Sequest HT (A2)	Unambiguous	[K].KGQHAAEIQPLAQSHATK.[H]		P04247	P04247	1	3	0.1053	0	1	1	639.01	1915.01	1915.01	-0.08	-5e-05	HCD (High Energy Collision Dissociation)	MS2	3.42941	50	21.1377	7374	D3WT_6_P_200 redo.raw		0.76	0.006684	0.06581	10570076	21.19
		High	Sequest HT (A2)	Unambiguous	[K].KGQHAAEIQPLAQSHATK.[H]		P04247	P04247	1	3	0.2353	0	1	1	639.01	1915.02	1915.01	0.52	0.00033	HCD (High Energy Collision Dissociation)	MS2	0	50	21.8814	9478	D3WT_5_S_250.raw		0.51	0.008365	0.08199	764364992	21.01
		High	Sequest HT (A2)	Unambiguous	[K].KGQHAAEIQPLAQSHATK.[H]		P04247	P04247	1	4	0.2793	0	1	1	479.51	1915.02	1915.01	1.47	0.0007	HCD (High Energy Collision Dissociation)	MS2	29.5819	50	21.9492	9286	D3WT_5_S_150.raw		1.11	0.008716	0.08599	924415552	21.03
		High	Sequest HT (A2)	Unambiguous	[K].KGQHAAEIQPLAQSHATK.[H]		P04247	P04247	1	3	0.3243	0	1	1	639.01	1915.02	1915.01	0.56	0.00036	HCD (High Energy Collision Dissociation)	MS2	0	50	21.97	7248	D3WT_5_S_225 redo.raw		0.74	0.00997	0.09594	742741184	21.1
	High	[R].HSGDFGADAQGAMSK.[A]		5.51411e-13	0	230	P04247	P04247 [120-134]	0	1478.63	8.14629e+07	1.52299e+08	1.09624e+08	1.56582e+08	8.3504e+07	8.88545e+07	4809837001	4.58357e+09	3.6159e+09	6765422767	4.84807e+09	3.42147e+09	1.14241e+08	7.33208e+07	1.07682e+08	1.26442e+08	1.57466e+06	7.36213e+07	3.3813e+09	3.82615e+09	5469663389	3.19989e+09	3727707501	3.5981e+09	4.90594e+07	7.42674e+07	4.3358e+07	2.46289e+09	4.37742e+09	3712126188	High	0	6.041e-16	6.11	25.19	R.HSGDFGADAQGAMSK.A	[120-134]		Used
		Confidence	Identifying Node	PSM Ambiguity	Annotated Sequence	Modifications	Master Protein Accessions	Protein Accessions	# Missed Cleavages	Charge	DeltaScore	DeltaCn	Rank	Search Engine Rank	m/z [Da]	MH+ [Da]	Theo. MH+ [Da]	DeltaM [ppm]	Deltam/z [Da]	Activation Type	MS Order	Isolation Interference [%]	Ion Inject Time [ms]	RT [min]	First Scan	Spectrum File	Quan Info	XCorr	Percolator q-Value	Percolator PEP	Precursor Abundance	Apex RT [min]
		High	Sequest HT (A2)	Unambiguous	[R].HSGDFGADAQGAMSK.[A]		P04247	P04247	0	2	0.6341	0	1	1	739.82	1478.63	1478.63	-0.42	-0.00031	HCD (High Energy Collision Dissociation)	MS2	0	50	24.9827	10966	D3WT_6_S_250.raw		2.05	0	2.357e-05	2212719360	25.15
		High	Sequest HT (A2)	Unambiguous	[R].HSGDFGADAQGAMSK.[A]		P04247	P04247	0	3	0.6771	0	1	1	493.55	1478.64	1478.63	1.53	0.00076	HCD (High Energy Collision Dissociation)	MS2	1.188	7.495	25.094	11019	D3WT_6_S_250.raw		4.49	0	4.341e-09	1138615680	25.15
		High	Sequest HT (A2)	Unambiguous	[R].HSGDFGADAQGAMSK.[A]		P04247	P04247	0	2	0.7666	0	1	1	739.82	1478.63	1478.63	0.34	0.00025	HCD (High Energy Collision Dissociation)	MS2	9.87581	50	25.7869	11344	D3WT_6_S_250.raw		3.47	0	4.935e-09	2212719360	25.15
		High	Sequest HT (A2)	Unambiguous	[R].HSGDFGADAQGAMSK.[A]		P04247	P04247	0	3	0.7108	0	1	1	493.551	1478.64	1478.63	3.03	0.00149	HCD (High Energy Collision Dissociation)	MS2	10.0955	50	25.6353	11272	D3WT_6_S_250.raw		3.25	0	2.078e-07	1138615680	25.15
		High	Sequest HT (A2)	Unambiguous	[R].HSGDFGADAQGAMSK.[A]		P04247	P04247	0	2	0.825	0	1	1	739.821	1478.63	1478.63	0.66	0.00049	HCD (High Energy Collision Dissociation)	MS2	0.778687	50	25.5222	11221	D3WT_6_S_250.raw		4.8	0	8.453e-17	2212719360	25.15
		High	Sequest HT (A2)	Unambiguous	[R].HSGDFGADAQGAMSK.[A]		P04247	P04247	0	3	0.6899	0	1	1	493.549	1478.63	1478.63	0.05	3e-05	HCD (High Energy Collision Dissociation)	MS2	1.14537	23.111	25.365	11149	D3WT_6_S_250.raw		4.16	0	2.009e-08	1138615680	25.15
		High	Sequest HT (A2)	Unambiguous	[R].HSGDFGADAQGAMSK.[A]		P04247	P04247	0	2	0.7936	0	1	1	739.82	1478.63	1478.63	-0.74	-0.00055	HCD (High Energy Collision Dissociation)	MS2	0	4.628	25.2524	11095	D3WT_6_S_250.raw		5.91	0	1.425e-16	2212719360	25.15
		High	Sequest HT (A2)	Unambiguous	[R].HSGDFGADAQGAMSK.[A]		P04247	P04247	0	3	0.6772	0	1	1	493.55	1478.63	1478.63	0.8	0.0004	HCD (High Energy Collision Dissociation)	MS2	8.06508	50	25.9265	11691	D3WT_5_S_175 redo2.raw		3.16	0	3.902e-07	2015868288	25.18
		High	Sequest HT (A2)	Unambiguous	[R].HSGDFGADAQGAMSK.[A]		P04247	P04247	0	2	0.7416	0	1	1	739.82	1478.63	1478.63	0.21	0.00016	HCD (High Energy Collision Dissociation)	MS2	6.99819	50	25.9515	11703	D3WT_5_S_175 redo2.raw		2.98	0	7.076e-12	3348994304	25.18
		High	Sequest HT (A2)	Unambiguous	[R].HSGDFGADAQGAMSK.[A]		P04247	P04247	0	3	0.6278	0	1	1	493.549	1478.63	1478.63	0.49	0.00024	HCD (High Energy Collision Dissociation)	MS2	34.5028	50	26.1937	11821	D3WT_5_S_175 redo2.raw		2.66	0	7.277e-07	2015868288	25.18
		High	Sequest HT (A2)	Unambiguous	[R].HSGDFGADAQGAMSK.[A]		P04247	P04247	0	2	0.5605	0	1	1	739.82	1478.63	1478.63	0.13	9e-05	HCD (High Energy Collision Dissociation)	MS2	22.6016	50	26.2128	11829	D3WT_5_S_175 redo2.raw		1.57	0	1.936e-06	3348994304	25.18
		High	Sequest HT (A2)	Unambiguous	[R].HSGDFGADAQGAMSK.[A]		P04247	P04247	0	2	0.8027	0	1	1	739.821	1478.63	1478.63	0.96	0.00071	HCD (High Energy Collision Dissociation)	MS2	0.0416142	10.898	25.4264	11451	D3WT_5_S_175 redo2.raw		5.12	0	4.154e-17	3348994304	25.18
		High	Sequest HT (A2)	Unambiguous	[R].HSGDFGADAQGAMSK.[A]		P04247	P04247	0	3	0.6995	0	1	1	493.55	1478.64	1478.63	1.61	0.00079	HCD (High Energy Collision Dissociation)	MS2	4.53172	50	25.6651	11565	D3WT_5_S_175 redo2.raw		3.76	0	4.309e-10	2015868288	25.18
		High	Sequest HT (A2)	Unambiguous	[R].HSGDFGADAQGAMSK.[A]		P04247	P04247	0	2	0.7676	0	1	1	739.82	1478.63	1478.63	0.13	0.0001	HCD (High Energy Collision Dissociation)	MS2	3.51918	50	25.6899	11577	D3WT_5_S_175 redo2.raw		4.69	0	1.478e-15	3348994304	25.18
		High	Sequest HT (A2)	Unambiguous	[R].HSGDFGADAQGAMSK.[A]		P04247	P04247	0	3	0.6808	0	1	1	493.55	1478.64	1478.63	1.67	0.00083	HCD (High Energy Collision Dissociation)	MS2	1.1753	10.8	25.4014	11439	D3WT_5_S_175 redo2.raw		4.26	0	1.917e-08	2015868288	25.18
		High	Sequest HT (A2)	Unambiguous	[R].HSGDFGADAQGAMSK.[A]		P04247	P04247	0	3	0.7153	0	1	1	493.551	1478.64	1478.63	3.41	0.00168	HCD (High Energy Collision Dissociation)	MS2	0.962023	3.39	25.1413	11313	D3WT_5_S_175 redo2.raw		4.39	0	1.645e-07	2015868288	25.18
		High	Sequest HT (A2)	Unambiguous	[R].HSGDFGADAQGAMSK.[A]		P04247	P04247	0	2	0.7997	0	1	1	739.82	1478.63	1478.63	0.14	0.0001	HCD (High Energy Collision Dissociation)	MS2	0	2.434	25.1566	11321	D3WT_5_S_175 redo2.raw		5.79	0	8.129e-17	3348994304	25.18
		High	Sequest HT (A2)	Unambiguous	[R].HSGDFGADAQGAMSK.[A]		P04247	P04247	0	3	0.6635	0	1	1	493.549	1478.63	1478.63	0.3	0.00015	HCD (High Energy Collision Dissociation)	MS2	3.68474	50	25.2133	9961	D3WT_6_P_175.raw		3.15	0	5.183e-07	36323036	25.27
		High	Sequest HT (A2)	Unambiguous	[R].HSGDFGADAQGAMSK.[A]		P04247	P04247	0	2	0.704	0	1	1	739.82	1478.63	1478.63	0.06	5e-05	HCD (High Energy Collision Dissociation)	MS2	0	50	25.1901	9950	D3WT_6_P_175.raw		2.23	0	2.685e-08	36216632	25.27
		High	Sequest HT (A2)	Unambiguous	[R].HSGDFGADAQGAMSK.[A]		P04247	P04247	0	2	0.7238	0	1	1	739.82	1478.63	1478.63	-0.24	-0.00018	HCD (High Energy Collision Dissociation)	MS2	0	50	25.1468	10842	D3WT_5_P_200.raw		2.39	0	2.457e-10	67903616	25.24
		High	Sequest HT (A2)	Unambiguous	[R].HSGDFGADAQGAMSK.[A]		P04247	P04247	0	3	0.6907	0	1	1	493.549	1478.63	1478.63	0.61	0.0003	HCD (High Energy Collision Dissociation)	MS2	4.88765	50	25.1717	10854	D3WT_5_P_200.raw		3.33	0	1.986e-08	57495788	25.24
		High	Sequest HT (A2)	Unambiguous	[R].HSGDFGADAQGAMSK.[A]		P04247	P04247	0	2	0.7333	0	1	1	739.82	1478.63	1478.63	-0.24	-0.00018	HCD (High Energy Collision Dissociation)	MS2	0	50	25.1818	10824	D3WT_4_P_175.raw		2.7	0	3.879e-10	50038136	25.25
		High	Sequest HT (A2)	Unambiguous	[R].HSGDFGADAQGAMSK.[A]		P04247	P04247	0	3	0.6721	0	1	1	493.549	1478.63	1478.63	0.24	0.00012	HCD (High Energy Collision Dissociation)	MS2	2.93879	50	25.2162	10840	D3WT_4_P_175.raw		3.66	0	1.198e-08	63589360	25.25
		High	Sequest HT (A2)	Unambiguous	[R].HSGDFGADAQGAMSK.[A]		P04247	P04247	0	3	0.6678	0	1	1	493.55	1478.63	1478.63	1.14	0.00056	HCD (High Energy Collision Dissociation)	MS2	16.3378	50	25.8877	11863	D3WT_4_S_250.raw		3.04	0	7.94e-07	2341439232	25.13
		High	Sequest HT (A2)	Unambiguous	[R].HSGDFGADAQGAMSK.[A]		P04247	P04247	0	2	0.77	0	1	1	739.82	1478.63	1478.63	0.31	0.00023	HCD (High Energy Collision Dissociation)	MS2	6.72884	50	25.8627	11851	D3WT_4_S_250.raw		4	0	1.576e-14	4249539328	25.13
		High	Sequest HT (A2)	Unambiguous	[R].HSGDFGADAQGAMSK.[A]		P04247	P04247	0	3	0.6935	0	1	1	493.55	1478.64	1478.63	2.26	0.00112	HCD (High Energy Collision Dissociation)	MS2	6.50884	50	25.6259	11737	D3WT_4_S_250.raw		3.98	0	1.537e-08	2341439232	25.13
		High	Sequest HT (A2)	Unambiguous	[R].HSGDFGADAQGAMSK.[A]		P04247	P04247	0	2	0.7955	0	1	1	739.82	1478.63	1478.63	-0.35	-0.00026	HCD (High Energy Collision Dissociation)	MS2	1.58984	50	25.601	11725	D3WT_4_S_250.raw		5.28	0	7.712e-17	4249539328	25.13
		High	Sequest HT (A2)	Unambiguous	[R].HSGDFGADAQGAMSK.[A]		P04247	P04247	0	3	0.6682	0	1	1	493.55	1478.63	1478.63	1.22	0.0006	HCD (High Energy Collision Dissociation)	MS2	1.69443	7.495	25.3589	11611	D3WT_4_S_250.raw		4.31	0	8.279e-08	2341439232	25.13
		High	Sequest HT (A2)	Unambiguous	[R].HSGDFGADAQGAMSK.[A]		P04247	P04247	0	3	0.556	0	1	1	493.549	1478.63	1478.63	0.51	0.00025	HCD (High Energy Collision Dissociation)	MS2	29.5289	50	26.4112	12116	D3WT_4_S_250.raw		2.5	0	6.773e-06	2341439232	25.13
		High	Sequest HT (A2)	Unambiguous	[R].HSGDFGADAQGAMSK.[A]		P04247	P04247	0	2	0.5824	0	1	1	739.82	1478.63	1478.63	0.46	0.00034	HCD (High Energy Collision Dissociation)	MS2	2.84634	50	26.3987	12110	D3WT_4_S_250.raw		1.82	0	7.517e-06	4249539328	25.13
		High	Sequest HT (A2)	Unambiguous	[R].HSGDFGADAQGAMSK.[A]		P04247	P04247	0	3	0.5755	0	1	1	493.549	1478.63	1478.63	0.27	0.00013	HCD (High Energy Collision Dissociation)	MS2	18.3627	50	26.1491	11989	D3WT_4_S_250.raw		2.45	0	8.965e-06	2341439232	25.13
		High	Sequest HT (A2)	Unambiguous	[R].HSGDFGADAQGAMSK.[A]		P04247	P04247	0	2	0.7791	0	1	1	739.819	1478.63	1478.63	-0.77	-0.00057	HCD (High Energy Collision Dissociation)	MS2	13.4067	50	26.1257	11978	D3WT_4_S_250.raw		3.26	0	1.67e-10	4249539328	25.13
		High	Sequest HT (A2)	Unambiguous	[R].HSGDFGADAQGAMSK.[A]		P04247	P04247	0	2	0.7787	0	1	1	739.82	1478.63	1478.63	-0.34	-0.00025	HCD (High Energy Collision Dissociation)	MS2	0	4.625	25.3341	11599	D3WT_4_S_250.raw		5.74	0	1.024e-16	4249539328	25.13
		High	Sequest HT (A2)	Unambiguous	[R].HSGDFGADAQGAMSK.[A]		P04247	P04247	0	3	0.691	0	1	1	493.55	1478.64	1478.63	2.4	0.00118	HCD (High Energy Collision Dissociation)	MS2	1.09934	3.082	25.0893	11481	D3WT_4_S_250.raw		4.24	0	1.07e-06	2341439232	25.13
		High	Sequest HT (A2)	Unambiguous	[R].HSGDFGADAQGAMSK.[A]		P04247	P04247	0	2	0.8069	0	1	1	739.82	1478.63	1478.63	-0.09	-6e-05	HCD (High Energy Collision Dissociation)	MS2	0	3.258	25.0646	11469	D3WT_4_S_250.raw		6.11	0	6.041e-16	4249539328	25.13
		High	Sequest HT (A2)	Unambiguous	[R].HSGDFGADAQGAMSK.[A]		P04247	P04247	0	2	0.7996	0	1	1	739.82	1478.63	1478.63	0.35	0.00026	HCD (High Energy Collision Dissociation)	MS2	0.279778	21.157	25.3971	10728	D3WT_6_S_150.raw		5.54	0	3.717e-15	2259326464	25.17
		High	Sequest HT (A2)	Unambiguous	[R].HSGDFGADAQGAMSK.[A]		P04247	P04247	0	3	0.6628	0	1	1	493.549	1478.63	1478.63	0.54	0.00027	HCD (High Energy Collision Dissociation)	MS2	1.5629	24.102	25.3845	10722	D3WT_6_S_150.raw		4.27	0	4.319e-08	1295588736	25.17
		High	Sequest HT (A2)	Unambiguous	[R].HSGDFGADAQGAMSK.[A]		P04247	P04247	0	2	0.8158	0	1	1	739.82	1478.63	1478.63	0.26	0.00019	HCD (High Energy Collision Dissociation)	MS2	0	3.601	25.1336	10606	D3WT_6_S_150.raw		5.7	0	2.219e-17	2259326464	25.17
		High	Sequest HT (A2)	Unambiguous	[R].HSGDFGADAQGAMSK.[A]		P04247	P04247	0	3	0.6786	0	1	1	493.55	1478.64	1478.63	2.77	0.00136	HCD (High Energy Collision Dissociation)	MS2	0.983319	4.888	25.1213	10600	D3WT_6_S_150.raw		4.73	0	2.693e-08	1295588736	25.17
		High	Sequest HT (A2)	Unambiguous	[R].HSGDFGADAQGAMSK.[A]		P04247	P04247	0	3	0.64	0	1	1	493.55	1478.63	1478.63	1.35	0.00067	HCD (High Energy Collision Dissociation)	MS2	7.62044	50	25.6447	10829	D3WT_6_S_150.raw		3.25	0	6.465e-08	1295588736	25.17
		High	Sequest HT (A2)	Unambiguous	[R].HSGDFGADAQGAMSK.[A]		P04247	P04247	0	2	0.7515	0	1	1	739.82	1478.63	1478.63	0.27	0.0002	HCD (High Energy Collision Dissociation)	MS2	2.55383	50	25.6575	10835	D3WT_6_S_150.raw		3.3	0	7.953e-13	2259326464	25.17
		High	Sequest HT (A2)	Unambiguous	[R].HSGDFGADAQGAMSK.[A]		P04247	P04247	0	2	0.7048	0	1	1	739.82	1478.63	1478.63	0.27	0.0002	HCD (High Energy Collision Dissociation)	MS2	4.17962	50	25.9248	10959	D3WT_6_S_150.raw		2.71	0	1.556e-09	2259326464	25.17
		High	Sequest HT (A2)	Unambiguous	[R].HSGDFGADAQGAMSK.[A]		P04247	P04247	0	3	0.622	0	1	1	493.55	1478.63	1478.63	0.74	0.00036	HCD (High Energy Collision Dissociation)	MS2	6.52171	50	25.9135	10954	D3WT_6_S_150.raw		2.54	0	3.401e-06	1295588736	25.17
		High	Sequest HT (A2)	Unambiguous	[R].HSGDFGADAQGAMSK.[A]		P04247	P04247	0	2	0.809	0	1	1	739.82	1478.63	1478.63	-0.46	-0.00034	HCD (High Energy Collision Dissociation)	MS2	0.0513231	8.273	25.0395	10978	D3WT_5_S_250.raw		6.02	0	6.478e-17	3181071872	25.13
		High	Sequest HT (A2)	Unambiguous	[R].HSGDFGADAQGAMSK.[A]		P04247	P04247	0	3	0.6637	0	1	1	493.55	1478.64	1478.63	2.39	0.00118	HCD (High Energy Collision Dissociation)	MS2	8.35023	50	25.6133	11245	D3WT_5_S_250.raw		3.42	0	1.134e-07	1553939072	25.13
		High	Sequest HT (A2)	Unambiguous	[R].HSGDFGADAQGAMSK.[A]		P04247	P04247	0	2	0.7354	0	1	1	739.819	1478.63	1478.63	-1.13	-0.00084	HCD (High Energy Collision Dissociation)	MS2	0	50	25.5756	11227	D3WT_5_S_250.raw		4.46	0	6.027e-15	3181071872	25.13
		High	Sequest HT (A2)	Unambiguous	[R].HSGDFGADAQGAMSK.[A]		P04247	P04247	0	3	0.6456	0	1	1	493.55	1478.64	1478.63	2.46	0.00121	HCD (High Energy Collision Dissociation)	MS2	1.05186	4.324	25.0869	11000	D3WT_5_S_250.raw		4.43	0	5.28e-08	1553939072	25.13
		High	Sequest HT (A2)	Unambiguous	[R].HSGDFGADAQGAMSK.[A]		P04247	P04247	0	3	0.681	0	1	1	493.55	1478.63	1478.63	0.72	0.00036	HCD (High Energy Collision Dissociation)	MS2	1.21806	13.548	25.3488	11126	D3WT_5_S_250.raw		4.2	0	7.719e-09	1553939072	25.13
		High	Sequest HT (A2)	Unambiguous	[R].HSGDFGADAQGAMSK.[A]		P04247	P04247	0	2	0.7924	0	1	1	739.82	1478.63	1478.63	-0.47	-0.00034	HCD (High Energy Collision Dissociation)	MS2	0.045605	5.77	25.3113	11108	D3WT_5_S_250.raw		5.01	0	2.146e-15	3181071872	25.13
		High	Sequest HT (A2)	Unambiguous	[R].HSGDFGADAQGAMSK.[A]		P04247	P04247	0	3	0.6693	0	1	1	493.549	1478.63	1478.63	-0.1	-5e-05	HCD (High Energy Collision Dissociation)	MS2	32.1072	50	26.1468	11489	D3WT_5_S_250.raw		2.54	0	2.469e-05	1553939072	25.13
		High	Sequest HT (A2)	Unambiguous	[R].HSGDFGADAQGAMSK.[A]		P04247	P04247	0	2	0.6927	0	1	1	739.819	1478.63	1478.63	-1.14	-0.00085	HCD (High Energy Collision Dissociation)	MS2	20.6049	50	26.109	11471	D3WT_5_S_250.raw		1.79	0	4.444e-05	3181071872	25.13
		High	Sequest HT (A2)	Unambiguous	[R].HSGDFGADAQGAMSK.[A]		P04247	P04247	0	3	0.5833	0	1	1	493.55	1478.63	1478.63	1.08	0.00053	HCD (High Energy Collision Dissociation)	MS2	9.61662	50	25.8752	11362	D3WT_5_S_250.raw		2.4	0	5.404e-06	1553939072	25.13
		High	Sequest HT (A2)	Unambiguous	[R].HSGDFGADAQGAMSK.[A]		P04247	P04247	0	2	0.7396	0	1	1	739.82	1478.63	1478.63	0.1	7e-05	HCD (High Energy Collision Dissociation)	MS2	5.81946	50	25.8413	11347	D3WT_5_S_250.raw		3.61	0	4.349e-13	3181071872	25.13
		High	Sequest HT (A2)	Unambiguous	[R].HSGDFGADAQGAMSK.[A]		P04247	P04247	0	2	0.6108	0	1	1	739.82	1478.63	1478.63	-0.16	-0.00012	HCD (High Energy Collision Dissociation)	MS2	1.86305	50	26.3847	11602	D3WT_5_S_250.raw		1.85	0	2.55e-05	3181071872	25.13
		High	Sequest HT (A2)	Unambiguous	[R].HSGDFGADAQGAMSK.[A]		P04247	P04247	0	2	0.7587	0	1	1	739.82	1478.63	1478.63	-0.09	-7e-05	HCD (High Energy Collision Dissociation)	MS2	0	50	25.2108	9982	D3WT_5_P_225 redo.raw		3.15	0	6.331e-12	40222592	25.26
		High	Sequest HT (A2)	Unambiguous	[R].HSGDFGADAQGAMSK.[A]		P04247	P04247	0	3	0.6562	0	1	1	493.55	1478.63	1478.63	0.75	0.00037	HCD (High Energy Collision Dissociation)	MS2	8.72633	50	25.1994	9977	D3WT_5_P_225 redo.raw		3.17	0	3.382e-09	33480808	25.26
		High	Sequest HT (A2)	Unambiguous	[R].HSGDFGADAQGAMSK.[A]		P04247	P04247	0	2	0.7191	0	1	1	739.82	1478.63	1478.63	-0.42	-0.00031	HCD (High Energy Collision Dissociation)	MS2	17.7761	50	26.2515	11713	D3WT_4_S_200 redo.raw		1.78	0	2.023e-05	2155235072	25.16
		High	Sequest HT (A2)	Unambiguous	[R].HSGDFGADAQGAMSK.[A]		P04247	P04247	0	3	0.6708	0	1	1	493.549	1478.63	1478.63	0.34	0.00017	HCD (High Energy Collision Dissociation)	MS2	36.4715	50	26.2018	11690	D3WT_4_S_200 redo.raw		2.4	0	3.4e-06	1481497856	25.16
		High	Sequest HT (A2)	Unambiguous	[R].HSGDFGADAQGAMSK.[A]		P04247	P04247	0	2	0.7802	0	1	1	739.82	1478.63	1478.63	0.48	0.00036	HCD (High Energy Collision Dissociation)	MS2	16.7232	50	25.955	11575	D3WT_4_S_200 redo.raw		2.73	0	2.07e-08	2155235072	25.16
		High	Sequest HT (A2)	Unambiguous	[R].HSGDFGADAQGAMSK.[A]		P04247	P04247	0	3	0.6555	0	1	1	493.55	1478.63	1478.63	1.07	0.00053	HCD (High Energy Collision Dissociation)	MS2	14.587	50	25.929	11563	D3WT_4_S_200 redo.raw		2.99	0	4.386e-07	1481497856	25.16
		High	Sequest HT (A2)	Unambiguous	[R].HSGDFGADAQGAMSK.[A]		P04247	P04247	0	2	0.7804	0	1	1	739.82	1478.63	1478.63	0.55	0.00041	HCD (High Energy Collision Dissociation)	MS2	2.39941	50	25.6831	11449	D3WT_4_S_200 redo.raw		3.37	0	1.18e-12	2155235072	25.16
		High	Sequest HT (A2)	Unambiguous	[R].HSGDFGADAQGAMSK.[A]		P04247	P04247	0	3	0.6516	0	1	1	493.55	1478.64	1478.63	1.55	0.00077	HCD (High Energy Collision Dissociation)	MS2	7.49354	50	25.6573	11437	D3WT_4_S_200 redo.raw		3.1	0	1.538e-06	1481497856	25.16
		High	Sequest HT (A2)	Unambiguous	[R].HSGDFGADAQGAMSK.[A]		P04247	P04247	0	2	0.796	0	1	1	739.82	1478.63	1478.63	0.54	0.0004	HCD (High Energy Collision Dissociation)	MS2	0.218336	19.757	25.4012	11323	D3WT_4_S_200 redo.raw		5	0	1.582e-16	2155235072	25.16
		High	Sequest HT (A2)	Unambiguous	[R].HSGDFGADAQGAMSK.[A]		P04247	P04247	0	3	0.6832	0	1	1	493.55	1478.63	1478.63	0.8	0.00039	HCD (High Energy Collision Dissociation)	MS2	1.02869	17.944	25.3869	11316	D3WT_4_S_200 redo.raw		4.04	0	1.095e-08	1481497856	25.16
		High	Sequest HT (A2)	Unambiguous	[R].HSGDFGADAQGAMSK.[A]		P04247	P04247	0	2	0.7818	0	1	1	739.82	1478.63	1478.63	-0.05	-4e-05	HCD (High Energy Collision Dissociation)	MS2	0	3.779	25.1208	11192	D3WT_4_S_200 redo.raw		5.27	0	5.416e-16	2155235072	25.16
		High	Sequest HT (A2)	Unambiguous	[R].HSGDFGADAQGAMSK.[A]		P04247	P04247	0	3	0.6875	0	1	1	493.55	1478.64	1478.63	2.71	0.00133	HCD (High Energy Collision Dissociation)	MS2	1.03877	4.039	25.118	11190	D3WT_4_S_200 redo.raw		4.32	0	7.1e-08	1481497856	25.16
		High	Sequest HT (A2)	Unambiguous	[R].HSGDFGADAQGAMSK.[A]		P04247	P04247	0	3	0.6709	0	1	1	493.55	1478.64	1478.63	2.76	0.00136	HCD (High Energy Collision Dissociation)	MS2	7.07536	50	25.5736	8572	D3WT_5_S_225 redo.raw		3.13	0	9.561e-07	1628147968	25.12
		High	Sequest HT (A2)	Unambiguous	[R].HSGDFGADAQGAMSK.[A]		P04247	P04247	0	2	0.7976	0	1	1	739.82	1478.63	1478.63	-0.14	-0.0001	HCD (High Energy Collision Dissociation)	MS2	0	50	25.4849	8541	D3WT_5_S_225 redo.raw		4.2	0	4.675e-14	2604182016	25.13
		High	Sequest HT (A2)	Unambiguous	[R].HSGDFGADAQGAMSK.[A]		P04247	P04247	0	3	0.6621	0	1	1	493.55	1478.63	1478.63	0.72	0.00036	HCD (High Energy Collision Dissociation)	MS2	0.719194	10.822	25.3124	8476	D3WT_5_S_225 redo.raw		4.41	0	1.043e-08	1628147968	25.12
		High	Sequest HT (A2)	Unambiguous	[R].HSGDFGADAQGAMSK.[A]		P04247	P04247	0	2	0.836	0	1	1	739.82	1478.63	1478.63	-0.71	-0.00053	HCD (High Energy Collision Dissociation)	MS2	0	4.009	25.2209	8445	D3WT_5_S_225 redo.raw		5.55	0	1.403e-17	2604182016	25.13
		High	Sequest HT (A2)	Unambiguous	[R].HSGDFGADAQGAMSK.[A]		P04247	P04247	0	1	0.8076	0	1	1	1478.63	1478.63	1478.63	-0.33	-0.00049	HCD (High Energy Collision Dissociation)	MS2	8.80006	50	25.1324	8409	D3WT_5_S_225 redo.raw		3.95	0	2.034e-13	52552920	25.13
		High	Sequest HT (A2)	Unambiguous	[R].HSGDFGADAQGAMSK.[A]		P04247	P04247	0	3	0.6416	0	1	1	493.551	1478.64	1478.63	2.89	0.00143	HCD (High Energy Collision Dissociation)	MS2	0.844845	7.447	25.0473	8369	D3WT_5_S_225 redo.raw		4.52	0	4.105e-08	1628147968	25.12
		High	Sequest HT (A2)	Unambiguous	[R].HSGDFGADAQGAMSK.[A]		P04247	P04247	0	2	0.6263	0	1	1	739.82	1478.63	1478.63	-0.13	-0.0001	HCD (High Energy Collision Dissociation)	MS2	0	50	24.9509	8335	D3WT_5_S_225 redo.raw		1.98	0	4.736e-06	2604182016	25.13
		High	Sequest HT (A2)	Unambiguous	[R].HSGDFGADAQGAMSK.[A]		P04247	P04247	0	2	0.7446	0	1	1	739.82	1478.63	1478.63	0.36	0.00027	HCD (High Energy Collision Dissociation)	MS2	4.81654	50	25.7466	8624	D3WT_5_S_225 redo.raw		2.78	0	5.233e-10	2604182016	25.13
		High	Sequest HT (A2)	Unambiguous	[R].HSGDFGADAQGAMSK.[A]		P04247	P04247	0	3	0.6436	0	1	1	493.549	1478.63	1478.63	0.17	8e-05	HCD (High Energy Collision Dissociation)	MS2	9.08327	50	26.111	8757	D3WT_5_S_225 redo.raw		2.02	0	1.636e-05	1628147968	25.12
		High	Sequest HT (A2)	Unambiguous	[R].HSGDFGADAQGAMSK.[A]		P04247	P04247	0	3	0.5992	0	1	1	493.55	1478.64	1478.63	1.53	0.00075	HCD (High Energy Collision Dissociation)	MS2	1.4917	50	25.8427	8653	D3WT_5_S_225 redo.raw		2.57	0	6.564e-06	1628147968	25.12
		High	Sequest HT (A2)	Unambiguous	[R].HSGDFGADAQGAMSK.[A]		P04247	P04247	0	3	0.6875	0	1	1	493.549	1478.63	1478.63	0.09	5e-05	HCD (High Energy Collision Dissociation)	MS2	6.04814	50	25.2296	11027	D3WT_5_P_175 redo2.raw		3.52	0	2.337e-08	50897928	25.26
		High	Sequest HT (A2)	Unambiguous	[R].HSGDFGADAQGAMSK.[A]		P04247	P04247	0	2	0.7291	0	1	1	739.82	1478.63	1478.63	-0.52	-0.00038	HCD (High Energy Collision Dissociation)	MS2	0	50	25.2281	11026	D3WT_5_P_175 redo2.raw		4.06	0	2.339e-13	56117412	25.26
		High	Sequest HT (A2)	Unambiguous	[R].HSGDFGADAQGAMSK.[A]		P04247	P04247	0	2	0.6935	0	1	1	739.82	1478.63	1478.63	-0.1	-8e-05	HCD (High Energy Collision Dissociation)	MS2	5.00787	50	25.8925	11368	D3WT_6_S_200 redo.raw		2.61	0	7.629e-10	2141419520	25.14
		High	Sequest HT (A2)	Unambiguous	[R].HSGDFGADAQGAMSK.[A]		P04247	P04247	0	3	0.6	0	1	1	493.549	1478.63	1478.63	0.63	0.00031	HCD (High Energy Collision Dissociation)	MS2	7.58424	50	25.8784	11361	D3WT_6_S_200 redo.raw		2.3	0	5.447e-05	1376536576	25.14
		High	Sequest HT (A2)	Unambiguous	[R].HSGDFGADAQGAMSK.[A]		P04247	P04247	0	2	0.7722	0	1	1	739.82	1478.63	1478.63	-0.09	-7e-05	HCD (High Energy Collision Dissociation)	MS2	3.76182	50	25.6257	11241	D3WT_6_S_200 redo.raw		3.38	0	1.076e-12	2141419520	25.14
		High	Sequest HT (A2)	Unambiguous	[R].HSGDFGADAQGAMSK.[A]		P04247	P04247	0	3	0.6237	0	1	1	493.55	1478.64	1478.63	1.7	0.00084	HCD (High Energy Collision Dissociation)	MS2	9.18468	50	25.6132	11235	D3WT_6_S_200 redo.raw		2.79	0	2.134e-08	1376536576	25.14
		High	Sequest HT (A2)	Unambiguous	[R].HSGDFGADAQGAMSK.[A]		P04247	P04247	0	2	0.8056	0	1	1	739.82	1478.63	1478.63	0.09	7e-05	HCD (High Energy Collision Dissociation)	MS2	0	14.495	25.3549	11115	D3WT_6_S_200 redo.raw		5.4	0	3.146e-16	2141419520	25.14
		High	Sequest HT (A2)	Unambiguous	[R].HSGDFGADAQGAMSK.[A]		P04247	P04247	0	3	0.6508	0	1	1	493.55	1478.63	1478.63	1.03	0.00051	HCD (High Energy Collision Dissociation)	MS2	0.926395	16.065	25.3424	11109	D3WT_6_S_200 redo.raw		3.78	0	3.47e-08	1376536576	25.14
		High	Sequest HT (A2)	Unambiguous	[R].HSGDFGADAQGAMSK.[A]		P04247	P04247	0	2	0.8	0	1	1	739.82	1478.63	1478.63	0.19	0.00014	HCD (High Energy Collision Dissociation)	MS2	0	4.539	25.0888	10988	D3WT_6_S_200 redo.raw		5.7	0	4.427e-17	2141419520	25.14
		High	Sequest HT (A2)	Unambiguous	[R].HSGDFGADAQGAMSK.[A]		P04247	P04247	0	3	0.6993	0	1	1	493.55	1478.64	1478.63	1.73	0.00085	HCD (High Energy Collision Dissociation)	MS2	1.16617	6.667	25.0764	10982	D3WT_6_S_200 redo.raw		4.29	0	1.474e-08	1376536576	25.14
		High	Sequest HT (A2)	Unambiguous	[R].HSGDFGADAQGAMSK.[A]		P04247	P04247	0	3	0.6769	0	1	1	493.55	1478.63	1478.63	1.08	0.00053	HCD (High Energy Collision Dissociation)	MS2	43.3614	50	26.1432	11647	D3WT_4_S_175.raw		2.29	0	7.243e-06	1453045632	25.12
		High	Sequest HT (A2)	Unambiguous	[R].HSGDFGADAQGAMSK.[A]		P04247	P04247	0	3	0.6274	0	1	1	493.55	1478.63	1478.63	0.82	0.00041	HCD (High Energy Collision Dissociation)	MS2	7.76937	50	25.8614	11510	D3WT_4_S_175.raw		2.63	0	1.865e-06	1453045632	25.12
		High	Sequest HT (A2)	Unambiguous	[R].HSGDFGADAQGAMSK.[A]		P04247	P04247	0	2	0.6514	0	1	1	739.82	1478.63	1478.63	0.21	0.00016	HCD (High Energy Collision Dissociation)	MS2	6.82978	50	25.86	11509	D3WT_4_S_175.raw		1.75	0	1.544e-06	1870142592	25.11
		High	Sequest HT (A2)	Unambiguous	[R].HSGDFGADAQGAMSK.[A]		P04247	P04247	0	3	0.644	0	1	1	493.55	1478.64	1478.63	1.93	0.00095	HCD (High Energy Collision Dissociation)	MS2	4.43958	50	25.5959	11382	D3WT_4_S_175.raw		3.09	0	2.029e-06	1453045632	25.12
		High	Sequest HT (A2)	Unambiguous	[R].HSGDFGADAQGAMSK.[A]		P04247	P04247	0	2	0.7018	0	1	1	739.821	1478.63	1478.63	0.78	0.00058	HCD (High Energy Collision Dissociation)	MS2	2.73622	50	25.5932	11380	D3WT_4_S_175.raw		3.32	0	4.483e-10	1870142592	25.11
		High	Sequest HT (A2)	Unambiguous	[R].HSGDFGADAQGAMSK.[A]		P04247	P04247	0	3	0.6916	0	1	1	493.55	1478.63	1478.63	1.11	0.00055	HCD (High Energy Collision Dissociation)	MS2	2.12555	26.335	25.3302	11256	D3WT_4_S_175.raw		4.15	0	7.542e-10	1453045632	25.12
		High	Sequest HT (A2)	Unambiguous	[R].HSGDFGADAQGAMSK.[A]		P04247	P04247	0	2	0.781	0	1	1	739.821	1478.63	1478.63	0.61	0.00045	HCD (High Energy Collision Dissociation)	MS2	0.241172	26.525	25.3289	11255	D3WT_4_S_175.raw		4.43	0	2.273e-16	1870142592	25.11
		High	Sequest HT (A2)	Unambiguous	[R].HSGDFGADAQGAMSK.[A]		P04247	P04247	0	3	0.6681	0	1	1	493.551	1478.64	1478.63	2.84	0.0014	HCD (High Energy Collision Dissociation)	MS2	0.88276	4.845	25.066	11126	D3WT_4_S_175.raw		4.64	0	3.036e-08	1453045632	25.12
		High	Sequest HT (A2)	Unambiguous	[R].HSGDFGADAQGAMSK.[A]		P04247	P04247	0	2	0.7947	0	1	1	739.82	1478.63	1478.63	-0.15	-0.00011	HCD (High Energy Collision Dissociation)	MS2	0	4.926	25.0648	11125	D3WT_4_S_175.raw		5.26	0	3.438e-16	1870142592	25.11
		High	Sequest HT (A2)	Unambiguous	[R].HSGDFGADAQGAMSK.[A]		P04247	P04247	0	3	0.6854	0	1	1	493.55	1478.63	1478.63	0.9	0.00044	HCD (High Energy Collision Dissociation)	MS2	2.61402	50	25.1109	6173	D3WT_6_P_225.raw		2.67	0	2.276e-07	20896120	25.2
		High	Sequest HT (A2)	Unambiguous	[R].HSGDFGADAQGAMSK.[A]		P04247	P04247	0	3	0.5873	0	1	1	493.55	1478.64	1478.63	1.75	0.00086	HCD (High Energy Collision Dissociation)	MS2	4.51661	50	25.7328	6788	D3WT_6_S_225.raw		1.89	0	1.57e-05	866476864	25.11
		High	Sequest HT (A2)	Unambiguous	[R].HSGDFGADAQGAMSK.[A]		P04247	P04247	0	2	0.6971	0	1	1	739.821	1478.63	1478.63	0.65	0.00048	HCD (High Energy Collision Dissociation)	MS2	3.5543	50	25.6828	6776	D3WT_6_S_225.raw		1.75	0	2.36e-07	1537765632	25.12
		High	Sequest HT (A2)	Unambiguous	[R].HSGDFGADAQGAMSK.[A]		P04247	P04247	0	3	0.6609	0	1	1	493.55	1478.64	1478.63	2.38	0.00117	HCD (High Energy Collision Dissociation)	MS2	1.93248	50	25.4743	6726	D3WT_6_S_225.raw		2.89	0	8.058e-08	866476864	25.11
		High	Sequest HT (A2)	Unambiguous	[R].HSGDFGADAQGAMSK.[A]		P04247	P04247	0	3	0.6644	0	1	1	493.55	1478.63	1478.63	1.21	0.0006	HCD (High Energy Collision Dissociation)	MS2	0.831335	9.686	25.2132	6653	D3WT_6_S_225.raw		4.38	0	6.434e-08	866476864	25.11
		High	Sequest HT (A2)	Unambiguous	[R].HSGDFGADAQGAMSK.[A]		P04247	P04247	0	2	0.8201	0	1	1	739.819	1478.63	1478.63	-1.15	-0.00085	HCD (High Energy Collision Dissociation)	MS2	0	4.898	25.1653	6637	D3WT_6_S_225.raw		5.78	0	4.134e-17	1537765632	25.12
		High	Sequest HT (A2)	Unambiguous	[R].HSGDFGADAQGAMSK.[A]		P04247	P04247	0	1	0.7803	0	1	1	1478.63	1478.63	1478.63	-1.01	-0.0015	HCD (High Energy Collision Dissociation)	MS2	7.95714	50	25.0858	6611	D3WT_6_S_225.raw		3.05	0	4.148e-12	22632208	25.12
		High	Sequest HT (A2)	Unambiguous	[R].HSGDFGADAQGAMSK.[A]		P04247	P04247	0	3	0.6512	0	1	1	493.55	1478.63	1478.63	0.91	0.00045	HCD (High Energy Collision Dissociation)	MS2	3.84909	50	24.9504	6567	D3WT_6_S_225.raw		2.81	0	7.281e-07	866476864	25.11
		High	Sequest HT (A2)	Unambiguous	[R].HSGDFGADAQGAMSK.[A]		P04247	P04247	0	2	0.756	0	1	1	739.82	1478.63	1478.63	-0.09	-6e-05	HCD (High Energy Collision Dissociation)	MS2	0	50	25.424	6709	D3WT_6_S_225.raw		3.32	0	3.915e-15	1537765632	25.12
		High	Sequest HT (A2)	Unambiguous	[R].HSGDFGADAQGAMSK.[A]		P04247	P04247	0	3	0.652	0	1	1	493.549	1478.63	1478.63	0.55	0.00027	HCD (High Energy Collision Dissociation)	MS2	6.16468	50	25.1748	9547	D3WT_4_P_225 redo2.raw		2.96	0	2.885e-07	18695138	25.24
		High	Sequest HT (A2)	Unambiguous	[R].HSGDFGADAQGAMSK.[A]		P04247	P04247	0	2	0.7808	0	1	1	739.82	1478.63	1478.63	-0.33	-0.00025	HCD (High Energy Collision Dissociation)	MS2	0	50	25.2138	9028	D3WT_6_P_200 redo.raw		3.33	0	2.787e-11	37548868	25.27
		High	Sequest HT (A2)	Unambiguous	[R].HSGDFGADAQGAMSK.[A]		P04247	P04247	0	3	0.6386	0	1	1	493.549	1478.63	1478.63	0.71	0.00035	HCD (High Energy Collision Dissociation)	MS2	6.90663	50	25.201	9022	D3WT_6_P_200 redo.raw		2.85	0	3.985e-07	35199224	25.27
		High	Sequest HT (A2)	Unambiguous	[R].HSGDFGADAQGAMSK.[A]		P04247	P04247	0	3	0.6393	0	1	1	493.55	1478.63	1478.63	1.39	0.00069	HCD (High Energy Collision Dissociation)	MS2	7.33951	50	25.5421	9962	D3WT_6_S_175.raw		3.05	0	1.422e-07	1516053760	25.13
		High	Sequest HT (A2)	Unambiguous	[R].HSGDFGADAQGAMSK.[A]		P04247	P04247	0	2	0.7932	0	1	1	739.82	1478.63	1478.63	0.41	0.0003	HCD (High Energy Collision Dissociation)	MS2	0	22.693	25.3695	9892	D3WT_6_S_175.raw		5.56	0	7.958e-16	2234894592	25.13
		High	Sequest HT (A2)	Unambiguous	[R].HSGDFGADAQGAMSK.[A]		P04247	P04247	0	3	0.6791	0	1	1	493.55	1478.63	1478.63	1.39	0.00069	HCD (High Energy Collision Dissociation)	MS2	0.812772	6.907	25.2747	9853	D3WT_6_S_175.raw		4.02	0	1.851e-07	1516053760	25.13
		High	Sequest HT (A2)	Unambiguous	[R].HSGDFGADAQGAMSK.[A]		P04247	P04247	0	2	0.7799	0	1	1	739.82	1478.63	1478.63	-0.25	-0.00019	HCD (High Energy Collision Dissociation)	MS2	0	3.703	25.097	9775	D3WT_6_S_175.raw		5.36	0	2.576e-15	2234894592	25.13
		High	Sequest HT (A2)	Unambiguous	[R].HSGDFGADAQGAMSK.[A]		P04247	P04247	0	2	0.7439	0	1	1	739.82	1478.63	1478.63	0.33	0.00024	HCD (High Energy Collision Dissociation)	MS2	0.668435	50	25.638	9997	D3WT_6_S_175.raw		2.89	0	2.201e-13	2234894592	25.13
		High	Sequest HT (A2)	Unambiguous	[R].HSGDFGADAQGAMSK.[A]		P04247	P04247	0	3	0.6607	0	1	1	493.549	1478.63	1478.63	0.34	0.00017	HCD (High Energy Collision Dissociation)	MS2	1.83571	50	25.0099	9737	D3WT_6_S_175.raw		4.45	0	1.173e-08	1516053760	25.13
		High	Sequest HT (A2)	Unambiguous	[R].HSGDFGADAQGAMSK.[A]		P04247	P04247	0	2	0.6324	0	1	1	739.821	1478.63	1478.63	0.57	0.00042	HCD (High Energy Collision Dissociation)	MS2	2.7135	50	25.9006	10101	D3WT_6_S_175.raw		2.04	0	5.37e-07	2234894592	25.13
		High	Sequest HT (A2)	Unambiguous	[R].HSGDFGADAQGAMSK.[A]		P04247	P04247	0	3	0.6667	0	1	1	493.55	1478.63	1478.63	1.14	0.00056	HCD (High Energy Collision Dissociation)	MS2	7.96517	50	25.8128	10069	D3WT_6_S_175.raw		3.03	0	1.437e-07	1516053760	25.13
		High	Sequest HT (A2)	Unambiguous	[R].HSGDFGADAQGAMSK.[A]		P04247	P04247	0	3	0.699	0	1	1	493.549	1478.63	1478.63	0.49	0.00024	HCD (High Energy Collision Dissociation)	MS2	5.74333	50	24.925	5947	D3WT_5_S_200.raw		2.06	0	6.942e-06	1212098304	25.12
		High	Sequest HT (A2)	Unambiguous	[R].HSGDFGADAQGAMSK.[A]		P04247	P04247	0	2	0.7269	0	1	1	739.82	1478.63	1478.63	-0.61	-0.00045	HCD (High Energy Collision Dissociation)	MS2	0	50	24.9473	5952	D3WT_5_S_200.raw		2.16	0	2.596e-08	1914635264	25.12
		High	Sequest HT (A2)	Unambiguous	[R].HSGDFGADAQGAMSK.[A]		P04247	P04247	0	1	0.8137	0	1	1	1478.63	1478.63	1478.63	-1.56	-0.00231	HCD (High Energy Collision Dissociation)	MS2	10.0475	50	25.1023	6003	D3WT_5_S_200.raw		3.22	0	7.352e-13	31728300	25.12
		High	Sequest HT (A2)	Unambiguous	[R].HSGDFGADAQGAMSK.[A]		P04247	P04247	0	3	0.6617	0	1	1	493.55	1478.63	1478.63	0.97	0.00048	HCD (High Energy Collision Dissociation)	MS2	0.770951	5.284	25.1874	6030	D3WT_5_S_200.raw		4.67	0	1.301e-09	1212098304	25.12
		High	Sequest HT (A2)	Unambiguous	[R].HSGDFGADAQGAMSK.[A]		P04247	P04247	0	2	0.7328	0	1	1	739.82	1478.63	1478.63	0.25	0.00018	HCD (High Energy Collision Dissociation)	MS2	3.78125	50	25.7378	6156	D3WT_5_S_200.raw		2.47	0	2.046e-07	1914635264	25.12
		High	Sequest HT (A2)	Unambiguous	[R].HSGDFGADAQGAMSK.[A]		P04247	P04247	0	3	0.5915	0	1	1	493.55	1478.63	1478.63	1.31	0.00065	HCD (High Energy Collision Dissociation)	MS2	3.98196	50	25.7195	6151	D3WT_5_S_200.raw		2.35	0	1.157e-05	1212098304	25.12
		High	Sequest HT (A2)	Unambiguous	[R].HSGDFGADAQGAMSK.[A]		P04247	P04247	0	2	0.75	0	1	1	739.82	1478.63	1478.63	0.26	0.00019	HCD (High Energy Collision Dissociation)	MS2	0	50	25.4744	6099	D3WT_5_S_200.raw		3.16	0	3.761e-13	1914635264	25.12
		High	Sequest HT (A2)	Unambiguous	[R].HSGDFGADAQGAMSK.[A]		P04247	P04247	0	3	0.6494	0	1	1	493.55	1478.64	1478.63	1.58	0.00078	HCD (High Energy Collision Dissociation)	MS2	0.771234	50	25.4495	6093	D3WT_5_S_200.raw		3.48	0	6.328e-08	1212098304	25.12
		High	Sequest HT (A2)	Unambiguous	[R].HSGDFGADAQGAMSK.[A]		P04247	P04247	0	2	0.7924	0	1	1	739.819	1478.63	1478.63	-1.54	-0.00114	HCD (High Energy Collision Dissociation)	MS2	0	5.532	25.2101	6037	D3WT_5_S_200.raw		5.25	0	6.565e-17	1914635264	25.12
		High	Sequest HT (A2)	Unambiguous	[R].HSGDFGADAQGAMSK.[A]		P04247	P04247	0	3	0.6585	0	1	1	493.549	1478.63	1478.63	0.07	3e-05	HCD (High Energy Collision Dissociation)	MS2	5.26922	50	25.2139	10721	D3WT_6_P_150.raw		3.69	0	2.875e-08	48652440	25.25
		High	Sequest HT (A2)	Unambiguous	[R].HSGDFGADAQGAMSK.[A]		P04247	P04247	0	2	0.7293	0	1	1	739.82	1478.63	1478.63	-0.13	-0.0001	HCD (High Energy Collision Dissociation)	MS2	0.687565	50	25.1792	10705	D3WT_6_P_150.raw		3.14	0	3.635e-12	59705684	25.25
		High	Sequest HT (A2)	Unambiguous	[R].HSGDFGADAQGAMSK.[A]		P04247	P04247	0	2	0.7405	0	1	1	739.82	1478.63	1478.63	0.16	0.00012	HCD (High Energy Collision Dissociation)	MS2	5.03088	50	25.8962	11591	D3WT_4_S_225 redo2.raw		2.89	0	2.277e-10	2408249856	25.16
		High	Sequest HT (A2)	Unambiguous	[R].HSGDFGADAQGAMSK.[A]		P04247	P04247	0	3	0.6337	0	1	1	493.549	1478.63	1478.63	0.62	0.00031	HCD (High Energy Collision Dissociation)	MS2	13.9016	50	25.9086	11597	D3WT_4_S_225 redo2.raw		2.73	0	1.861e-06	1238967936	25.16
		High	Sequest HT (A2)	Unambiguous	[R].HSGDFGADAQGAMSK.[A]		P04247	P04247	0	3	0.6327	0	1	1	493.549	1478.63	1478.63	0.63	0.00031	HCD (High Energy Collision Dissociation)	MS2	38.2985	50	26.1728	11726	D3WT_4_S_225 redo2.raw		2.26	0	2.272e-05	1238967936	25.16
		High	Sequest HT (A2)	Unambiguous	[R].HSGDFGADAQGAMSK.[A]		P04247	P04247	0	3	0.6985	0	1	1	493.55	1478.64	1478.63	2.04	0.00101	HCD (High Energy Collision Dissociation)	MS2	9.88285	50	25.6482	11471	D3WT_4_S_225 redo2.raw		3.35	0	3.527e-08	1238967936	25.16
		High	Sequest HT (A2)	Unambiguous	[R].HSGDFGADAQGAMSK.[A]		P04247	P04247	0	2	0.7507	0	1	1	739.82	1478.63	1478.63	-0.1	-7e-05	HCD (High Energy Collision Dissociation)	MS2	5.28035	50	25.6359	11465	D3WT_4_S_225 redo2.raw		3.77	0	7.208e-13	2408249856	25.16
		High	Sequest HT (A2)	Unambiguous	[R].HSGDFGADAQGAMSK.[A]		P04247	P04247	0	2	0.7959	0	1	1	739.82	1478.63	1478.63	0.47	0.00035	HCD (High Energy Collision Dissociation)	MS2	0.0648469	3.597	25.1109	11212	D3WT_4_S_225 redo2.raw		5.88	0	7.568e-17	2408249856	25.16
		High	Sequest HT (A2)	Unambiguous	[R].HSGDFGADAQGAMSK.[A]		P04247	P04247	0	3	0.6689	0	1	1	493.55	1478.64	1478.63	2.34	0.00115	HCD (High Energy Collision Dissociation)	MS2	1.21067	5.228	25.1122	11213	D3WT_4_S_225 redo2.raw		4.56	0	8.003e-09	1238967936	25.16
		High	Sequest HT (A2)	Unambiguous	[R].HSGDFGADAQGAMSK.[A]		P04247	P04247	0	2	0.8014	0	1	1	739.82	1478.63	1478.63	0.56	0.00041	HCD (High Energy Collision Dissociation)	MS2	0.154606	17.263	25.3786	11342	D3WT_4_S_225 redo2.raw		5.59	0	2.631e-17	2408249856	25.16
		High	Sequest HT (A2)	Unambiguous	[R].HSGDFGADAQGAMSK.[A]		P04247	P04247	0	3	0.6636	0	1	1	493.55	1478.64	1478.63	1.54	0.00076	HCD (High Energy Collision Dissociation)	MS2	1.98597	24.43	25.3799	11343	D3WT_4_S_225 redo2.raw		4.4	0	6.566e-09	1238967936	25.16
		High	Sequest HT (A2)	Unambiguous	[R].HSGDFGADAQGAMSK.[A]		P04247	P04247	0	2	0.8265	0	1	1	739.82	1478.63	1478.63	-0.29	-0.00021	HCD (High Energy Collision Dissociation)	MS2	0	4.014	25.0382	11169	D3WT_4_S_150.raw		4.9	0	1.873e-17	3110104320	25.11
		High	Sequest HT (A2)	Unambiguous	[R].HSGDFGADAQGAMSK.[A]		P04247	P04247	0	3	0.6667	0	1	1	493.549	1478.63	1478.63	0.59	0.00029	HCD (High Energy Collision Dissociation)	MS2	1.33208	6.838	25.0282	11165	D3WT_4_S_150.raw		4.59	0	1.672e-08	1607265920	25.11
		High	Sequest HT (A2)	Unambiguous	[R].HSGDFGADAQGAMSK.[A]		P04247	P04247	0	2	0.6469	0	1	1	739.82	1478.63	1478.63	-0.03	-2e-05	HCD (High Energy Collision Dissociation)	MS2	12.3508	50	25.8755	11546	D3WT_4_S_150.raw		3.03	0	4.142e-12	3110104320	25.11
		High	Sequest HT (A2)	Unambiguous	[R].HSGDFGADAQGAMSK.[A]		P04247	P04247	0	3	0.6639	0	1	1	493.55	1478.63	1478.63	0.85	0.00042	HCD (High Energy Collision Dissociation)	MS2	8.73471	50	25.5996	11420	D3WT_4_S_150.raw		3.63	0	4.041e-08	1607265920	25.11
		High	Sequest HT (A2)	Unambiguous	[R].HSGDFGADAQGAMSK.[A]		P04247	P04247	0	2	0.814	0	1	1	739.821	1478.63	1478.63	0.63	0.00046	HCD (High Energy Collision Dissociation)	MS2	2.14937	50	25.5878	11415	D3WT_4_S_150.raw		4.73	0	1.777e-15	3110104320	25.11
		High	Sequest HT (A2)	Unambiguous	[R].HSGDFGADAQGAMSK.[A]		P04247	P04247	0	2	0.8113	0	1	1	739.819	1478.63	1478.63	-0.78	-0.00058	HCD (High Energy Collision Dissociation)	MS2	0.0441406	7.166	25.3127	11295	D3WT_4_S_150.raw		5.51	0	3.221e-16	3110104320	25.11
		High	Sequest HT (A2)	Unambiguous	[R].HSGDFGADAQGAMSK.[A]		P04247	P04247	0	3	0.6872	0	1	1	493.549	1478.63	1478.63	-0.03	-1e-05	HCD (High Energy Collision Dissociation)	MS2	1.09444	10.79	25.3141	11296	D3WT_4_S_150.raw		4.06	0	5.925e-10	1607265920	25.11
		High	Sequest HT (A2)	Unambiguous	[R].HSGDFGADAQGAMSK.[A]		P04247	P04247	0	3	0.6534	0	1	1	493.55	1478.63	1478.63	0.91	0.00045	HCD (High Energy Collision Dissociation)	MS2	18.8366	50	25.8933	11555	D3WT_4_S_150.raw		2.77	0	1.197e-06	1607265920	25.11
		High	Sequest HT (A2)	Unambiguous	[R].HSGDFGADAQGAMSK.[A]		P04247	P04247	0	2	0.7918	0	1	1	739.82	1478.63	1478.63	-0.44	-0.00032	HCD (High Energy Collision Dissociation)	MS2	23.4826	50	26.1511	11672	D3WT_4_S_150.raw		2.45	0	7.887e-08	3110104320	25.11
		High	Sequest HT (A2)	Unambiguous	[R].HSGDFGADAQGAMSK.[A]		P04247	P04247	0	2	0.7797	0	1	1	739.82	1478.63	1478.63	0.05	4e-05	HCD (High Energy Collision Dissociation)	MS2	0.317635	50	25.1709	9795	D3WT_5_P_250.raw		3.45	0	1.703e-14	46322480	25.21
		High	Sequest HT (A2)	Unambiguous	[R].HSGDFGADAQGAMSK.[A]		P04247	P04247	0	3	0.6941	0	1	1	493.549	1478.63	1478.63	0.66	0.00033	HCD (High Energy Collision Dissociation)	MS2	3.51692	50	25.1723	9796	D3WT_5_P_250.raw		3.76	0	1.68e-08	36123224	25.21
		High	Sequest HT (A2)	Unambiguous	[R].HSGDFGADAQGAMSK.[A]		P04247	P04247	0	2	0.7462	0	1	1	739.82	1478.63	1478.63	0.1	7e-05	HCD (High Energy Collision Dissociation)	MS2	0.394115	50	25.1709	9341	D3WT_6_P_250.raw		3.27	0	8.201e-14	50463572	25.23
		High	Sequest HT (A2)	Unambiguous	[R].HSGDFGADAQGAMSK.[A]		P04247	P04247	0	3	0.6837	0	1	1	493.549	1478.63	1478.63	0.59	0.00029	HCD (High Energy Collision Dissociation)	MS2	5.29843	50	25.1793	9344	D3WT_6_P_250.raw		3.13	0	1.866e-07	37613460	25.23
		High	Sequest HT (A2)	Unambiguous	[R].HSGDFGADAQGAMSK.[A]		P04247	P04247	0	2	0.791	0	1	1	739.82	1478.63	1478.63	0.14	0.0001	HCD (High Energy Collision Dissociation)	MS2	0	50	25.2022	10900	D3WT_4_P_250.raw		4.21	0	1.594e-11	87640992	25.27
		High	Sequest HT (A2)	Unambiguous	[R].HSGDFGADAQGAMSK.[A]		P04247	P04247	0	3	0.67	0	1	1	493.549	1478.63	1478.63	0.5	0.00025	HCD (High Energy Collision Dissociation)	MS2	5.53888	50	25.2036	10901	D3WT_4_P_250.raw		3.97	0	3.232e-09	66626032	25.26
		High	Sequest HT (A2)	Unambiguous	[R].HSGDFGADAQGAMSK.[A]		P04247	P04247	0	2	0.6713	0	1	1	739.82	1478.63	1478.63	-0.07	-6e-05	HCD (High Energy Collision Dissociation)	MS2	24.8496	50	26.1085	11261	D3WT_5_S_150.raw		2.16	0	2.918e-06	2863028992	25.11
		High	Sequest HT (A2)	Unambiguous	[R].HSGDFGADAQGAMSK.[A]		P04247	P04247	0	3	0.6557	0	1	1	493.549	1478.63	1478.63	-0.18	-9e-05	HCD (High Energy Collision Dissociation)	MS2	4.59019	50	25.2633	11269	D3WT_5_P_150.raw		4.24	0	6.765e-09	67742664	25.3
		High	Sequest HT (A2)	Unambiguous	[R].HSGDFGADAQGAMSK.[A]		P04247	P04247	0	2	0.8085	0	1	1	739.82	1478.63	1478.63	-0.4	-0.00029	HCD (High Energy Collision Dissociation)	MS2	0	50	25.2619	11268	D3WT_5_P_150.raw		4.96	0	2.046e-15	82528296	25.3
		High	Sequest HT (A2)	Unambiguous	[R].HSGDFGADAQGAMSK.[A]		P04247	P04247	0	2	0.7919	0	1	1	739.82	1478.63	1478.63	0.06	4e-05	HCD (High Energy Collision Dissociation)	MS2	0	10.02	25.3113	10891	D3WT_5_S_150.raw		5.67	0	1.047e-16	2863028992	25.11
		High	Sequest HT (A2)	Unambiguous	[R].HSGDFGADAQGAMSK.[A]		P04247	P04247	0	3	0.6667	0	1	1	493.549	1478.63	1478.63	0.65	0.00032	HCD (High Energy Collision Dissociation)	MS2	1.33941	15.032	25.3194	10894	D3WT_5_S_150.raw		4.59	0	1.155e-09	1626998016	25.1
		High	Sequest HT (A2)	Unambiguous	[R].HSGDFGADAQGAMSK.[A]		P04247	P04247	0	2	0.8136	0	1	1	739.82	1478.63	1478.63	-0.03	-2e-05	HCD (High Energy Collision Dissociation)	MS2	0.0527841	3.837	25.0461	10763	D3WT_5_S_150.raw		6.01	0	9.196e-17	2863028992	25.11
		High	Sequest HT (A2)	Unambiguous	[R].HSGDFGADAQGAMSK.[A]		P04247	P04247	0	3	0.6683	0	1	1	493.55	1478.64	1478.63	2.44	0.0012	HCD (High Energy Collision Dissociation)	MS2	0.998074	3.958	25.0581	10769	D3WT_5_S_150.raw		4.13	0	3.044e-07	1626998016	25.1
		High	Sequest HT (A2)	Unambiguous	[R].HSGDFGADAQGAMSK.[A]		P04247	P04247	0	3	0.6506	0	1	1	493.549	1478.63	1478.63	0.67	0.00033	HCD (High Energy Collision Dissociation)	MS2	9.73216	50	25.8466	11136	D3WT_5_S_150.raw		2.49	0	2.254e-06	1626998016	25.1
		High	Sequest HT (A2)	Unambiguous	[R].HSGDFGADAQGAMSK.[A]		P04247	P04247	0	2	0.7604	0	1	1	739.82	1478.63	1478.63	0.08	6e-05	HCD (High Energy Collision Dissociation)	MS2	4.51907	50	25.8452	11135	D3WT_5_S_150.raw		3.13	0	1.142e-10	2863028992	25.11
		High	Sequest HT (A2)	Unambiguous	[R].HSGDFGADAQGAMSK.[A]		P04247	P04247	0	3	0.6337	0	1	1	493.55	1478.63	1478.63	0.72	0.00036	HCD (High Energy Collision Dissociation)	MS2	6.70333	50	25.5804	11014	D3WT_5_S_150.raw		3.03	0	3.764e-09	1626998016	25.1
		High	Sequest HT (A2)	Unambiguous	[R].HSGDFGADAQGAMSK.[A]		P04247	P04247	0	2	0.7939	0	1	1	739.82	1478.63	1478.63	-0.18	-0.00013	HCD (High Energy Collision Dissociation)	MS2	0	50	25.579	11013	D3WT_5_S_150.raw		3.93	0	2.836e-15	2863028992	25.11
		High	Sequest HT (A2)	Unambiguous	[R].HSGDFGADAQGAMSK.[A]		P04247	P04247	0	2	0.725	0	1	1	739.82	1478.63	1478.63	-0.62	-0.00046	HCD (High Energy Collision Dissociation)	MS2	0	50	25.1906	10099	D3WT_4_P_150.raw		2.8	0	2.256e-12	37375612	25.24
		High	Sequest HT (A2)	Unambiguous	[R].HSGDFGADAQGAMSK.[A]		P04247	P04247	0	3	0.6798	0	1	1	493.549	1478.63	1478.63	0.09	5e-05	HCD (High Energy Collision Dissociation)	MS2	3.83444	50	25.1892	10098	D3WT_4_P_150.raw		3.56	0	1.85e-08	43752504	25.24
		High	Sequest HT (A2)	Unambiguous	[R].HSGDFGADAQGAMSK.[A]		P04247	P04247	0	2	0.6914	0	1	1	739.82	1478.63	1478.63	0.23	0.00017	HCD (High Energy Collision Dissociation)	MS2	0	50	25.1094	6172	D3WT_6_P_225.raw		1.62	5.578e-06	8.795e-05	27530482	25.2
		High	Sequest HT (A2)	Unambiguous	[R].HSGDFGADAQGAMSK.[A]		P04247	P04247	0	2	0.7243	0	1	1	739.82	1478.63	1478.63	-0.4	-0.0003	HCD (High Energy Collision Dissociation)	MS2	29.4346	50	26.0589	11472	D3WT_6_S_250.raw		1.85	5.578e-06	9.338e-05	2212719360	25.15
		High	Sequest HT (A2)	Unambiguous	[R].HSGDFGADAQGAMSK.[A]		P04247	P04247	0	3	0.6652	0	1	1	493.549	1478.63	1478.63	0.37	0.00018	HCD (High Energy Collision Dissociation)	MS2	34.5762	50	26.1881	11085	D3WT_6_S_150.raw		2.24	5.578e-06	9.744e-05	1295588736	25.17
		High	Sequest HT (A2)	Unambiguous	[R].HSGDFGADAQGAMSK.[A]		P04247	P04247	0	3	0.5556	0	1	1	493.549	1478.63	1478.63	0.24	0.00012	HCD (High Energy Collision Dissociation)	MS2	22.1738	50	26.4633	11950	D3WT_5_S_175 redo2.raw		2.07	5.578e-06	6.372e-05	2015868288	25.18
		High	Sequest HT (A2)	Unambiguous	[R].HSGDFGADAQGAMSK.[A]		P04247	P04247	0	3	0.6486	0	1	1	493.55	1478.63	1478.63	0.99	0.00049	HCD (High Energy Collision Dissociation)	MS2	52.0454	50	26.11	11262	D3WT_5_S_150.raw		2.22	5.578e-06	6.444e-05	1626998016	25.1
		High	Sequest HT (A2)	Unambiguous	[R].HSGDFGADAQGAMSK.[A]		P04247	P04247	0	2	0.6959	0	1	1	739.82	1478.63	1478.63	0.28	0.00021	HCD (High Energy Collision Dissociation)	MS2	0	50	26.4495	11206	D3WT_6_S_150.raw		1.71	9.534e-06	0.0001147	2259326464	25.17
		High	Sequest HT (A2)	Unambiguous	[R].HSGDFGADAQGAMSK.[A]		P04247	P04247	0	2	0.5714	0	1	1	739.82	1478.63	1478.63	-0.63	-0.00047	HCD (High Energy Collision Dissociation)	MS2	31.037	50	26.1866	11084	D3WT_6_S_150.raw		1.61	9.534e-06	0.0001899	2259326464	25.17
		High	Sequest HT (A2)	Unambiguous	[R].HSGDFGADAQGAMSK.[A]		P04247	P04247	0	3	0.6221	0	1	1	493.55	1478.63	1478.63	0.73	0.00036	HCD (High Energy Collision Dissociation)	MS2	19.5005	50	26.6718	11905	D3WT_4_S_175.raw		1.72	9.534e-06	0.0001847	1453045632	25.12
		High	Sequest HT (A2)	Unambiguous	[R].HSGDFGADAQGAMSK.[A]		P04247	P04247	0	2	0.6623	0	1	1	739.82	1478.63	1478.63	0.23	0.00017	HCD (High Energy Collision Dissociation)	MS2	2.07935	50	25.1525	9537	D3WT_4_P_225 redo2.raw		1.51	9.534e-06	0.0001184	24475164	25.23
		High	Sequest HT (A2)	Unambiguous	[R].HSGDFGADAQGAMSK.[A]		P04247	P04247	0	3	0.6047	0	1	1	493.549	1478.63	1478.63	-0.08	-4e-05	HCD (High Energy Collision Dissociation)	MS2	24.7333	50	28.7301	12704	D3WT_6_S_200 redo.raw		2.15	9.534e-06	0.0001696	6150344	28.73
		High	Sequest HT (A2)	Unambiguous	[R].HSGDFGADAQGAMSK.[A]		P04247	P04247	0	3	0.6104	0	1	1	493.55	1478.63	1478.63	1.36	0.00067	HCD (High Energy Collision Dissociation)	MS2	6.82304	50	25.9006	11398	D3WT_6_S_250.raw		2.31	9.534e-06	0.0001127	1138615680	25.15
		High	Sequest HT (A2)	Unambiguous	[R].HSGDFGADAQGAMSK.[A]		P04247	P04247	0	3	0.6	0	1	1	493.549	1478.63	1478.63	0.11	5e-05	HCD (High Energy Collision Dissociation)	MS2	29.2242	50	28.7043	12238	D3WT_6_S_150.raw		1.5	9.534e-06	0.0001419	6.58374e+06	28.75
		High	Sequest HT (A2)	Unambiguous	[R].HSGDFGADAQGAMSK.[A]		P04247	P04247	0	3	0.6368	0	1	1	493.55	1478.63	1478.63	1.02	0.0005	HCD (High Energy Collision Dissociation)	MS2	41.6901	50	26.088	10186	D3WT_6_S_175.raw		2.01	9.534e-06	0.0001062	1516053760	25.13
		High	Sequest HT (A2)	Unambiguous	[R].HSGDFGADAQGAMSK.[A]		P04247	P04247	0	2	0.6855	0	1	1	739.82	1478.63	1478.63	-0.7	-0.00052	HCD (High Energy Collision Dissociation)	MS2	6.72747	50	26.6689	12241	D3WT_4_S_250.raw		1.59	1.383e-05	0.0004004	4249539328	25.13
		High	Sequest HT (A2)	Unambiguous	[R].HSGDFGADAQGAMSK.[A]		P04247	P04247	0	3	0.5548	0	1	1	493.549	1478.63	1478.63	-0.14	-7e-05	HCD (High Energy Collision Dissociation)	MS2	14.7561	50	26.7349	12081	D3WT_5_S_175 redo2.raw		1.46	1.383e-05	0.0003604	2015868288	25.18
		High	Sequest HT (A2)	Unambiguous	[R].HSGDFGADAQGAMSK.[A]		P04247	P04247	0	3	0.5588	0	1	1	493.55	1478.63	1478.63	1.13	0.00055	HCD (High Energy Collision Dissociation)	MS2	40.6455	50	26.3829	11393	D3WT_5_S_150.raw		1.7	1.383e-05	0.0004002	1626998016	25.1
		High	Sequest HT (A2)	Unambiguous	[R].HSGDFGADAQGAMSK.[A]		P04247	P04247	0	2	0.6055	0	1	1	739.821	1478.63	1478.63	0.66	0.00049	HCD (High Energy Collision Dissociation)	MS2	16.7191	50	28.6411	13013	D3WT_5_S_175 redo2.raw		1.09	1.383e-05	0.0004071	15887380	28.72
		High	Sequest HT (A2)	Unambiguous	[R].HSGDFGADAQGAMSK.[A]		P04247	P04247	0	2	0.7054	0	1	1	739.82	1478.63	1478.63	0.43	0.00032	HCD (High Energy Collision Dissociation)	MS2	10.8544	50	26.3212	11598	D3WT_6_S_250.raw		1.29	2.288e-05	0.0005004	2212719360	25.15
		High	Sequest HT (A2)	Unambiguous	[R].HSGDFGADAQGAMSK.[A]		P04247	P04247	0	3	0.5963	0	1	1	493.549	1478.63	1478.63	0.62	0.00031	HCD (High Energy Collision Dissociation)	MS2	28.3417	50	26.4509	11207	D3WT_6_S_150.raw		1.61	2.288e-05	0.000493	1295588736	25.17
		High	Sequest HT (A2)	Unambiguous	[R].HSGDFGADAQGAMSK.[A]		P04247	P04247	0	2	0.4868	0	1	1	739.82	1478.63	1478.63	0.33	0.00024	HCD (High Energy Collision Dissociation)	MS2	13.4274	50	26.1708	10223	D3WT_6_S_175.raw		1.52	2.288e-05	0.0004955	2234894592	25.13
		High	Sequest HT (A2)	Unambiguous	[R].HSGDFGADAQGAMSK.[A]		P04247	P04247	0	3	0.6095	0	1	1	493.549	1478.63	1478.63	0.43	0.00021	HCD (High Energy Collision Dissociation)	MS2	6.71774	50	25.9819	6213	D3WT_5_S_200.raw		1.69	6.069e-05	0.0008049	1212098304	25.12
		High	Sequest HT (A2)	Unambiguous	[R].HSGDFGADAQGAMSK.[A]		P04247	P04247	0	2	0.5763	0	1	1	739.819	1478.63	1478.63	-1.29	-0.00095	HCD (High Energy Collision Dissociation)	MS2	4.02793	50	26.0121	8717	D3WT_5_S_225 redo.raw		1.77	6.843e-05	0.0008391	2604182016	25.13
		High	Sequest HT (A2)	Unambiguous	[R].HSGDFGADAQGAMSK.[A]		P04247	P04247	0	3	0.6146	0	1	1	493.55	1478.63	1478.63	0.91	0.00045	HCD (High Energy Collision Dissociation)	MS2	41.7131	50	26.1786	11685	D3WT_4_S_150.raw		1.92	6.843e-05	0.0008871	1607265920	25.11
		High	Sequest HT (A2)	Unambiguous	[R].HSGDFGADAQGAMSK.[A]		P04247	P04247	0	2	0.6797	0	1	1	739.82	1478.63	1478.63	-0.19	-0.00014	HCD (High Energy Collision Dissociation)	MS2	27.6304	50	26.1216	11637	D3WT_4_S_175.raw		1.53	8.424e-05	0.0009876	1870142592	25.11
		High	Sequest HT (A2)	Unambiguous	[R].HSGDFGADAQGAMSK.[A]		P04247	P04247	0	2	0.2706	0	1	1	739.82	1478.63	1478.63	0.12	9e-05	HCD (High Energy Collision Dissociation)	MS2	13.731	50	26.4758	11956	D3WT_5_S_175 redo2.raw		0.85	8.424e-05	0.0009703	3348994304	25.18
		High	Sequest HT (A2)	Unambiguous	[R].HSGDFGADAQGAMSK.[A]		P04247	P04247	0	3	0.6797	0	1	1	493.549	1478.63	1478.63	0.48	0.00024	HCD (High Energy Collision Dissociation)	MS2	26.2075	50	26.3781	8851	D3WT_5_S_225 redo.raw		1.53	9.141e-05	0.001159	1628147968	25.12
		High	Sequest HT (A2)	Unambiguous	[R].HSGDFGADAQGAMSK.[A]		P04247	P04247	0	2	0.4851	0	1	1	739.82	1478.63	1478.63	-0.5	-0.00037	HCD (High Energy Collision Dissociation)	MS2	36.3057	50	26.1603	11720	D3WT_4_S_225 redo2.raw		1.34	9.394e-05	0.001258	2408249856	25.16
		High	Sequest HT (A2)	Unambiguous	[R].HSGDFGADAQGAMSK.[A]		P04247	P04247	0	3	0.5166	0	1	1	493.55	1478.63	1478.63	1.44	0.00071	HCD (High Energy Collision Dissociation)	MS2	36.2016	50	26.4245	11621	D3WT_5_S_250.raw		1.51	9.394e-05	0.00118	1553939072	25.13
		High	Sequest HT (A2)	Unambiguous	[R].HSGDFGADAQGAMSK.[A]		P04247	P04247	0	3	0.4891	0	1	1	493.549	1478.63	1478.63	-0.09	-4e-05	HCD (High Energy Collision Dissociation)	MS2	1.71026	50	28.643	9645	D3WT_5_S_225 redo.raw		1.37	9.394e-05	0.00133	5.249e+06	28.68
		High	Sequest HT (A2)	Unambiguous	[R].HSGDFGADAQGAMSK.[A]		P04247	P04247	0	2	0.4118	0	1	1	739.82	1478.63	1478.63	-0.03	-3e-05	HCD (High Energy Collision Dissociation)	MS2	29.7797	50	26.17	11500	D3WT_6_S_200 redo.raw		1.19	0.0001898	0.00178	2141419520	25.14
		High	Sequest HT (A2)	Unambiguous	[R].HSGDFGADAQGAMSK.[A]		P04247	P04247	0	2	0.5098	0	1	1	739.821	1478.63	1478.63	0.7	0.00051	HCD (High Energy Collision Dissociation)	MS2	7.83529	50	26.2816	8815	D3WT_5_S_225 redo.raw		1.02	0.0003063	0.002507	2604182016	25.13
		High	Sequest HT (A2)	Unambiguous	[R].HSGDFGADAQGAMSK.[A]		P04247	P04247	0	3	0.5714	0	1	1	493.549	1478.63	1478.63	-0.78	-0.00039	HCD (High Energy Collision Dissociation)	MS2	17.6666	50	26.6509	11520	D3WT_5_S_150.raw		1.4	0.0003063	0.002552	1626998016	25.1
		High	Sequest HT (A2)	Unambiguous	[R].HSGDFGADAQGAMSK.[A]		P04247	P04247	0	3	0.5445	0	1	1	493.55	1478.63	1478.63	0.87	0.00043	HCD (High Energy Collision Dissociation)	MS2	42.9732	50	26.1449	11488	D3WT_6_S_200 redo.raw		1.91	0.0003098	0.002685	1376536576	25.14
		High	Sequest HT (A2)	Unambiguous	[R].HSGDFGADAQGAMSK.[A]		P04247	P04247	0	3	0.5324	0	1	1	493.548	1478.63	1478.63	-1.39	-0.00068	HCD (High Energy Collision Dissociation)	MS2	40.082	50	26.5376	11846	D3WT_4_S_200 redo.raw		1.39	0.0003165	0.002746	1481497856	25.16
		High	Sequest HT (A2)	Unambiguous	[R].HSGDFGADAQGAMSK.[A]		P04247	P04247	0	3	0.542	0	1	1	493.549	1478.63	1478.63	0.22	0.00011	HCD (High Energy Collision Dissociation)	MS2	35.171	50	26.4091	11776	D3WT_4_S_175.raw		1.31	0.0003298	0.002873	1453045632	25.12
		High	Sequest HT (A2)	Unambiguous	[R].HSGDFGADAQGAMSK.[A]		P04247	P04247	0	3	0.5	0	1	1	493.549	1478.63	1478.63	-0.61	-0.0003	HCD (High Energy Collision Dissociation)	MS2	39.9554	50	26.9775	12392	D3WT_4_S_250.raw		1.3	0.0003371	0.00315	12072796	27.15
		High	Sequest HT (A2)	Unambiguous	[R].HSGDFGADAQGAMSK.[A]		P04247	P04247	0	2	0.6179	0	1	1	739.82	1478.63	1478.63	0.09	7e-05	HCD (High Energy Collision Dissociation)	MS2	0	50	28.6248	12653	D3WT_5_S_250.raw		1.23	0.0003467	0.00332	11733210	28.7
		High	Sequest HT (A2)	Unambiguous	[R].HSGDFGADAQGAMSK.[A]		P04247	P04247	0	2	0.5969	0	1	1	739.82	1478.63	1478.63	0.3	0.00022	HCD (High Energy Collision Dissociation)	MS2	2.62862	50	26.4507	11810	D3WT_4_S_150.raw		1.29	0.0003822	0.003618	3110104320	25.11
		High	Sequest HT (A2)	Unambiguous	[R].HSGDFGADAQGAMSK.[A]		P04247	P04247	0	3	0.4597	0	1	1	493.55	1478.63	1478.63	0.77	0.00038	HCD (High Energy Collision Dissociation)	MS2	31.9519	50	26.3613	10304	D3WT_6_S_175.raw		1.24	0.0003822	0.003649	1516053760	25.13
		High	Sequest HT (A2)	Unambiguous	[R].HSGDFGADAQGAMSK.[A]		P04247	P04247	0	3	0.6859	0	1	1	493.549	1478.63	1478.63	0.26	0.00013	HCD (High Energy Collision Dissociation)	MS2	4.3678	50	25.9862	6856	D3WT_6_S_225.raw		1.56	0.0004077	0.004035	866476864	25.11
		High	Sequest HT (A2)	Unambiguous	[R].HSGDFGADAQGAMSK.[A]		P04247	P04247	0	3	0.4844	0	1	1	493.549	1478.63	1478.63	-0.23	-0.00012	HCD (High Energy Collision Dissociation)	MS2	27.9128	50	26.4408	11855	D3WT_4_S_225 redo2.raw		1.28	0.0004077	0.004019	1238967936	25.16
		High	Sequest HT (A2)	Unambiguous	[R].HSGDFGADAQGAMSK.[A]		P04247	P04247	0	2	0.5413	0	1	1	739.82	1478.63	1478.63	-0.67	-0.0005	HCD (High Energy Collision Dissociation)	MS2	2.85153	50	25.9969	6217	D3WT_5_S_200.raw		1.09	0.0004289	0.004317	1914635264	25.12
		High	Sequest HT (A2)	Unambiguous	[R].HSGDFGADAQGAMSK.[A]		P04247	P04247	0	3	0.5975	0	1	1	493.55	1478.63	1478.63	1.25	0.00062	HCD (High Energy Collision Dissociation)	MS2	15.2635	50	28.6451	13016	D3WT_5_S_175 redo2.raw		1.59	0.0004979	0.00485	9704086	28.71
		High	Sequest HT (A2)	Unambiguous	[R].HSGDFGADAQGAMSK.[A]		P04247	P04247	0	3	0.5847	0	1	1	493.549	1478.63	1478.63	0.29	0.00014	HCD (High Energy Collision Dissociation)	MS2	14.0426	50	26.6869	11745	D3WT_6_S_200 redo.raw		1.18	0.0005288	0.005198	8864768	27.15
		High	Sequest HT (A2)	Unambiguous	[R].HSGDFGADAQGAMSK.[A]		P04247	P04247	0	3	0.5373	0	1	1	493.549	1478.63	1478.63	-0.26	-0.00013	HCD (High Energy Collision Dissociation)	MS2	31.2477	50	26.4197	11618	D3WT_6_S_200 redo.raw		1.34	0.0006103	0.005778	1376536576	25.14
		High	Sequest HT (A2)	Unambiguous	[R].HSGDFGADAQGAMSK.[A]		P04247	P04247	0	3	0.3261	0	1	1	493.549	1478.63	1478.63	0.05	2e-05	HCD (High Energy Collision Dissociation)	MS2	49.0507	50	26.4957	11832	D3WT_4_S_150.raw		1.38	0.0007018	0.006392	1607265920	25.11
		High	Sequest HT (A2)	Unambiguous	[R].HSGDFGADAQGAMSK.[A]		P04247	P04247	0	3	0.5705	0	1	1	493.549	1478.63	1478.63	0.44	0.00022	HCD (High Energy Collision Dissociation)	MS2	29.6642	50	28.6576	12712	D3WT_6_S_250.raw		1.49	0.0007018	0.006317	6343136	28.7
		High	Sequest HT (A2)	Unambiguous	[R].HSGDFGADAQGAMSK.[A]		P04247	P04247	0	2	0.6111	0	1	1	739.82	1478.63	1478.63	0.04	3e-05	HCD (High Energy Collision Dissociation)	MS2	0	50	27.1861	12493	D3WT_4_S_250.raw		1.08	0.0007199	0.006862	19294892	27.13
		High	Sequest HT (A2)	Unambiguous	[R].HSGDFGADAQGAMSK.[A]		P04247	P04247	0	2	0.4949	0	1	1	739.82	1478.63	1478.63	-0.54	-0.0004	HCD (High Energy Collision Dissociation)	MS2	17.3697	50	26.9269	12367	D3WT_4_S_250.raw		0.99	0.0007682	0.007704	19294892	27.13
		High	Sequest HT (A2)	Unambiguous	[R].HSGDFGADAQGAMSK.[A]		P04247	P04247	0	3	0.3782	0	1	1	493.549	1478.63	1478.63	-0.12	-6e-05	HCD (High Energy Collision Dissociation)	MS2	48.3191	50	26.1753	11529	D3WT_6_S_250.raw		1.56	0.001005	0.01031	1138615680	25.15
		High	Sequest HT (A2)	Unambiguous	[R].HSGDFGADAQGAMSK.[A]		P04247	P04247	0	3	0.4538	0	1	1	493.549	1478.63	1478.63	-0.14	-7e-05	HCD (High Energy Collision Dissociation)	MS2	5.74521	50	28.6358	11268	D3WT_6_S_175.raw		1.3	0.00108	0.01098	6821996	28.71
		High	Sequest HT (A2)	Unambiguous	[R].HSGDFGADAQGAMSK.[A]		P04247	P04247	0	3	0.4853	0	1	1	493.55	1478.64	1478.63	1.99	0.00098	HCD (High Energy Collision Dissociation)	MS2	17.0013	50	26.707	12260	D3WT_4_S_250.raw		1.36	0.001299	0.01353	2341439232	25.13
		High	Sequest HT (A2)	Unambiguous	[R].HSGDFGADAQGAMSK.[A]		P04247	P04247	0	3	0.5039	0	1	1	493.55	1478.64	1478.63	2.49	0.00123	HCD (High Energy Collision Dissociation)	MS2	7.1398	50	26.7466	11773	D3WT_5_S_250.raw		1.29	0.001302	0.01363	8559524	27.15
		High	Sequest HT (A2)	Unambiguous	[R].HSGDFGADAQGAMSK.[A]		P04247	P04247	0	2	0.6429	0	1	1	739.821	1478.63	1478.63	1.03	0.00076	HCD (High Energy Collision Dissociation)	MS2	20.0942	50	26.7459	12086	D3WT_5_S_175 redo2.raw		1.4	0.001758	0.0184	3348994304	25.18
		High	Sequest HT (A2)	Unambiguous	[R].HSGDFGADAQGAMSK.[A]		P04247	P04247	0	3	0.5595	0	1	1	493.549	1478.63	1478.63	0.61	0.0003	HCD (High Energy Collision Dissociation)	MS2	34.9606	50	28.7256	12498	D3WT_5_S_150.raw		1.68	0.001843	0.01933	7.13091e+06	28.75
		High	Sequest HT (A2)	Unambiguous	[R].HSGDFGADAQGAMSK.[A]		P04247	P04247	0	2	0.4875	0	1	1	739.82	1478.63	1478.63	-0.02	-1e-05	HCD (High Energy Collision Dissociation)	MS2	6.70706	50	26.3844	11764	D3WT_4_S_175.raw		0.8	0.002102	0.0219	1870142592	25.11
		High	Sequest HT (A2)	Unambiguous	[R].HSGDFGADAQGAMSK.[A]		P04247	P04247	0	2	0.3288	0	1	1	739.82	1478.63	1478.63	0.22	0.00016	HCD (High Energy Collision Dissociation)	MS2	4.43141	50	27.0096	12068	D3WT_4_S_150.raw		0.73	0.002707	0.02813	3110104320	25.11
		High	Sequest HT (A2)	Unambiguous	[R].HSGDFGADAQGAMSK.[A]		P04247	P04247	0	2	0.5402	0	1	1	739.82	1478.63	1478.63	-0.1	-7e-05	HCD (High Energy Collision Dissociation)	MS2	0	50	28.6082	9629	D3WT_5_S_225 redo.raw		0.87	0.002734	0.02835	8.0723e+06	28.67
		High	Sequest HT (A2)	Unambiguous	[R].HSGDFGADAQGAMSK.[A]		P04247	P04247	0	2	0.2958	0	1	1	739.82	1478.63	1478.63	0	0	HCD (High Energy Collision Dissociation)	MS2	0	50	26.4434	10340	D3WT_6_S_175.raw		0.71	0.002957	0.03067	2234894592	25.13
		High	Sequest HT (A2)	Unambiguous	[R].HSGDFGADAQGAMSK.[A]		P04247	P04247	0	2	0.3421	0	1	1	739.821	1478.63	1478.63	0.68	0.0005	HCD (High Energy Collision Dissociation)	MS2	2.87963	50	26.3718	11388	D3WT_5_S_150.raw		0.76	0.003055	0.03145	2863028992	25.11
		High	Sequest HT (A2)	Unambiguous	[R].HSGDFGADAQGAMSK.[A]		P04247	P04247	0	2	0.6739	0	1	1	739.821	1478.63	1478.63	0.68	0.00051	HCD (High Energy Collision Dissociation)	MS2	0	50	28.7386	12879	D3WT_4_S_200 redo.raw		0.92	0.003158	0.03249	12442043	28.77
		High	Sequest HT (A2)	Unambiguous	[R].HSGDFGADAQGAMSK.[A]		P04247	P04247	0	2	0.5542	0	1	1	739.821	1478.63	1478.63	0.58	0.00043	HCD (High Energy Collision Dissociation)	MS2	23.1791	50	26.4326	11852	D3WT_4_S_225 redo2.raw		0.83	0.004248	0.04332	2408249856	25.16
		High	Sequest HT (A2)	Unambiguous	[R].HSGDFGADAQGAMSK.[A]		P04247	P04247	0	2	0.5446	0	1	1	739.82	1478.63	1478.63	0.13	9e-05	HCD (High Energy Collision Dissociation)	MS2	3.5741	50	28.6899	12481	D3WT_5_S_150.raw		1.01	0.005394	0.05413	12007553	28.76
		High	Sequest HT (A2)	Unambiguous	[R].HSGDFGADAQGAMSK.[A]		P04247	P04247	0	2	0.427	0	1	1	739.82	1478.63	1478.63	-0.03	-2e-05	HCD (High Energy Collision Dissociation)	MS2	33.6156	50	26.7237	11936	D3WT_4_S_150.raw		0.89	0.006512	0.06411	3110104320	25.11
		High	Sequest HT (A2)	Unambiguous	[R].HSGDFGADAQGAMSK.[A]		P04247	P04247	0	2	0.6	0	1	1	739.82	1478.63	1478.63	-0.68	-0.0005	HCD (High Energy Collision Dissociation)	MS2	5.44506	50	25.9394	6843	D3WT_6_S_225.raw		0.75	0.006916	0.06779	1537765632	25.12
		High	Sequest HT (A2)	Unambiguous	[R].HSGDFGADAQGAMSK.[A]		P04247	P04247	0	2	0.4935	0	1	1	739.82	1478.63	1478.63	0.1	7e-05	HCD (High Energy Collision Dissociation)	MS2	0	50	24.9067	6555	D3WT_6_S_225.raw		0.77	0.008287	0.08124	1537765632	25.12
		High	Sequest HT (A2)	Unambiguous	[R].HSGDFGADAQGAMSK.[A]		P04247	P04247	0	2	0.411	0	1	1	739.82	1478.63	1478.63	0	0	HCD (High Energy Collision Dissociation)	MS2	15.071	50	26.9451	11861	D3WT_5_S_250.raw		0.73	0.009192	0.08981	19555828	27.14
	High	[K].GQHAAEIQPLAQSHATK.[H]		7.92305e-12	0	202	P04247	P04247 [81-97]	0	1786.92	66717735	147044698	102597398	119001020	78239357	91908690	4401559040	3425654528	3240319232	5573741440	3369802752	3415813696	122443106	88461023	112831848	153127988		56819103	3182436288	2826874432	5360171136	1200106720	3.55548e+09	3522814720	29780401	8.04764e+07	4.14417e+07	9.83819e+08	2443548800	3429357056	High	0	2.366e-15	5.04	24.22	K.GQHAAEIQPLAQSHATK.H	[81-97]		Used
		Confidence	Identifying Node	PSM Ambiguity	Annotated Sequence	Modifications	Master Protein Accessions	Protein Accessions	# Missed Cleavages	Charge	DeltaScore	DeltaCn	Rank	Search Engine Rank	m/z [Da]	MH+ [Da]	Theo. MH+ [Da]	DeltaM [ppm]	Deltam/z [Da]	Activation Type	MS Order	Isolation Interference [%]	Ion Inject Time [ms]	RT [min]	First Scan	Spectrum File	Quan Info	XCorr	Percolator q-Value	Percolator PEP	Precursor Abundance	Apex RT [min]
		High	Sequest HT (A2)	Unambiguous	[K].GQHAAEIQPLAQSHATK.[H]		P04247	P04247	0	2	0.663	0	1	1	893.963	1786.92	1786.92	-0.93	-0.00083	HCD (High Energy Collision Dissociation)	MS2	1.10846	50	24.3705	10675	D3WT_6_S_250.raw		3.65	0	5.926e-12	893126208	24.12
		High	Sequest HT (A2)	Unambiguous	[K].GQHAAEIQPLAQSHATK.[H]		P04247	P04247	0	3	0.6503	0	1	1	596.311	1786.92	1786.92	-0.36	-0.00021	HCD (High Energy Collision Dissociation)	MS2	0.312892	25.749	24.369	10674	D3WT_6_S_250.raw		3.46	0	3.851e-08	1512599680	24.11
		High	Sequest HT (A2)	Unambiguous	[K].GQHAAEIQPLAQSHATK.[H]		P04247	P04247	0	4	0.6225	0	1	1	447.486	1786.92	1786.92	1.65	0.00074	HCD (High Energy Collision Dissociation)	MS2	0.290837	8.604	24.2396	10614	D3WT_6_S_250.raw		4	0	3.588e-06	1010087808	24.11
		High	Sequest HT (A2)	Unambiguous	[K].GQHAAEIQPLAQSHATK.[H]		P04247	P04247	0	3	0.6166	0	1	1	596.312	1786.92	1786.92	0.46	0.00027	HCD (High Energy Collision Dissociation)	MS2	0.366107	2.565	24.0952	10546	D3WT_6_S_250.raw		3.73	0	1.741e-07	1512599680	24.11
		High	Sequest HT (A2)	Unambiguous	[K].GQHAAEIQPLAQSHATK.[H]		P04247	P04247	0	2	0.7277	0	1	1	893.963	1786.92	1786.92	-0.93	-0.00084	HCD (High Energy Collision Dissociation)	MS2	0	10.854	24.1047	10550	D3WT_6_S_250.raw		4.48	0	5.503e-14	893126208	24.12
		High	Sequest HT (A2)	Unambiguous	[K].GQHAAEIQPLAQSHATK.[H]		P04247	P04247	0	3	0.5885	0	1	1	596.312	1786.92	1786.92	0.68	0.0004	HCD (High Energy Collision Dissociation)	MS2	3.72934	50	24.903	10927	D3WT_6_S_250.raw		1.92	0	3.123e-06	1512599680	24.11
		High	Sequest HT (A2)	Unambiguous	[K].GQHAAEIQPLAQSHATK.[H]		P04247	P04247	0	3	0.6813	0	1	1	596.312	1786.92	1786.92	0.47	0.00028	HCD (High Energy Collision Dissociation)	MS2	0	50	24.6384	10801	D3WT_6_S_250.raw		2.73	0	9.329e-08	1512599680	24.11
		High	Sequest HT (A2)	Unambiguous	[K].GQHAAEIQPLAQSHATK.[H]		P04247	P04247	0	3	0.6394	0	1	1	596.311	1786.92	1786.92	0.08	5e-05	HCD (High Energy Collision Dissociation)	MS2	1.76388	50	24.6435	11073	D3WT_5_S_175 redo2.raw		3.3	0	3.406e-09	2317880320	24.14
		High	Sequest HT (A2)	Unambiguous	[K].GQHAAEIQPLAQSHATK.[H]		P04247	P04247	0	2	0.6567	0	1	1	893.963	1786.92	1786.92	-0.12	-0.00011	HCD (High Energy Collision Dissociation)	MS2	0	50	24.6574	11080	D3WT_5_S_175 redo2.raw		2.01	0	1.97e-08	1289605248	24.14
		High	Sequest HT (A2)	Unambiguous	[K].GQHAAEIQPLAQSHATK.[H]		P04247	P04247	0	3	0.6352	0	1	1	596.311	1786.92	1786.92	0.08	5e-05	HCD (High Energy Collision Dissociation)	MS2	0.262173	6.885	24.3823	10947	D3WT_5_S_175 redo2.raw		3.81	0	4.907e-09	2317880320	24.14
		High	Sequest HT (A2)	Unambiguous	[K].GQHAAEIQPLAQSHATK.[H]		P04247	P04247	0	2	0.7041	0	1	1	893.963	1786.92	1786.92	-0.73	-0.00065	HCD (High Energy Collision Dissociation)	MS2	0	32.046	24.3947	10953	D3WT_5_S_175 redo2.raw		4.36	0	2.109e-14	1289605248	24.14
		High	Sequest HT (A2)	Unambiguous	[K].GQHAAEIQPLAQSHATK.[H]		P04247	P04247	0	4	0.6055	0	1	1	447.486	1786.92	1786.92	0.62	0.00028	HCD (High Energy Collision Dissociation)	MS2	0.519752	50	24.6074	11056	D3WT_5_S_175 redo2.raw		2.89	0	2.815e-08	1752685568	24.13
		High	Sequest HT (A2)	Unambiguous	[K].GQHAAEIQPLAQSHATK.[H]		P04247	P04247	0	3	0.5431	0	1	1	596.312	1786.92	1786.92	0.28	0.00017	HCD (High Energy Collision Dissociation)	MS2	2.17879	50	24.9067	11200	D3WT_5_S_175 redo2.raw		2.67	0	2.905e-05	2317880320	24.14
		High	Sequest HT (A2)	Unambiguous	[K].GQHAAEIQPLAQSHATK.[H]		P04247	P04247	0	3	0.709	0	1	1	596.312	1786.92	1786.92	0.68	0.00041	HCD (High Energy Collision Dissociation)	MS2	0	50	24.2366	9517	D3WT_6_P_175.raw		3.54	0	1.507e-09	36293808	24.32
		High	Sequest HT (A2)	Unambiguous	[K].GQHAAEIQPLAQSHATK.[H]		P04247	P04247	0	4	0.6552	0	1	1	447.486	1786.92	1786.92	0.54	0.00024	HCD (High Energy Collision Dissociation)	MS2	0.744069	50	24.3522	9566	D3WT_6_P_175.raw		3.77	0	5.955e-08	38347720	24.32
		High	Sequest HT (A2)	Unambiguous	[K].GQHAAEIQPLAQSHATK.[H]		P04247	P04247	0	2	0.7181	0	1	1	893.964	1786.92	1786.92	0.42	0.00037	HCD (High Energy Collision Dissociation)	MS2	4.72972	50	24.2633	9530	D3WT_6_P_175.raw		2.27	0	1.195e-06	13819495	24.32
		High	Sequest HT (A2)	Unambiguous	[K].GQHAAEIQPLAQSHATK.[H]		P04247	P04247	0	4	0.6384	0	1	1	447.485	1786.92	1786.92	-0.22	-0.0001	HCD (High Energy Collision Dissociation)	MS2	4.17626	50	24.1633	10376	D3WT_5_P_200.raw		4.01	0	5.281e-08	63112232	24.24
		High	Sequest HT (A2)	Unambiguous	[K].GQHAAEIQPLAQSHATK.[H]		P04247	P04247	0	3	0.7047	0	1	1	596.312	1786.92	1786.92	0.78	0.00046	HCD (High Energy Collision Dissociation)	MS2	1.66694	50	24.1886	10388	D3WT_5_P_200.raw		3.86	0	7.539e-08	63873048	24.24
		High	Sequest HT (A2)	Unambiguous	[K].GQHAAEIQPLAQSHATK.[H]		P04247	P04247	0	2	0.6769	0	1	1	893.963	1786.92	1786.92	0	0	HCD (High Energy Collision Dissociation)	MS2	0	50	24.176	10382	D3WT_5_P_200.raw		2.29	0	3.872e-08	26142708	24.24
		High	Sequest HT (A2)	Unambiguous	[K].GQHAAEIQPLAQSHATK.[H]		P04247	P04247	0	4	0.6475	0	1	1	447.486	1786.92	1786.92	2.61	0.00116	HCD (High Energy Collision Dissociation)	MS2	0.268649	3.79	24.0848	10803	D3WT_5_S_175 redo2.raw		4.34	0	6.157e-06	1752685568	24.13
		High	Sequest HT (A2)	Unambiguous	[K].GQHAAEIQPLAQSHATK.[H]		P04247	P04247	0	3	0.5875	0	1	1	596.312	1786.92	1786.92	0.7	0.00042	HCD (High Energy Collision Dissociation)	MS2	0.405104	1.902	24.1221	10821	D3WT_5_S_175 redo2.raw		3.83	0	2.636e-07	2317880320	24.14
		High	Sequest HT (A2)	Unambiguous	[K].GQHAAEIQPLAQSHATK.[H]		P04247	P04247	0	2	0.7282	0	1	1	893.963	1786.92	1786.92	-0.59	-0.00053	HCD (High Energy Collision Dissociation)	MS2	0	9.149	24.1344	10827	D3WT_5_S_175 redo2.raw		5.04	0	2.366e-15	1289605248	24.14
		High	Sequest HT (A2)	Unambiguous	[K].GQHAAEIQPLAQSHATK.[H]		P04247	P04247	0	4	0.6401	0	1	1	447.486	1786.92	1786.92	0.83	0.00037	HCD (High Energy Collision Dissociation)	MS2	0.260891	7.638	24.3451	10929	D3WT_5_S_175 redo2.raw		4.14	0	8.05e-07	1752685568	24.13
		High	Sequest HT (A2)	Unambiguous	[K].GQHAAEIQPLAQSHATK.[H]		P04247	P04247	0	4	0.6388	0	1	1	447.486	1786.92	1786.92	0.73	0.00033	HCD (High Energy Collision Dissociation)	MS2	1.3881	50	24.3262	10414	D3WT_4_P_175.raw		4.18	0	3.129e-08	58980356	24.27
		High	Sequest HT (A2)	Unambiguous	[K].GQHAAEIQPLAQSHATK.[H]		P04247	P04247	0	3	0.6877	0	1	1	596.312	1786.92	1786.92	1.33	0.00079	HCD (High Energy Collision Dissociation)	MS2	1.00274	50	24.1976	10362	D3WT_4_P_175.raw		3.33	0	2.116e-08	48100008	24.27
		High	Sequest HT (A2)	Unambiguous	[K].GQHAAEIQPLAQSHATK.[H]		P04247	P04247	0	2	0.7308	0	1	1	893.963	1786.92	1786.92	-0.18	-0.00016	HCD (High Energy Collision Dissociation)	MS2	8.85343	50	24.5649	11228	D3WT_4_S_250.raw		2.6	0	2.325e-08	1398785664	24.05
		High	Sequest HT (A2)	Unambiguous	[K].GQHAAEIQPLAQSHATK.[H]		P04247	P04247	0	3	0.5746	0	1	1	596.311	1786.92	1786.92	0.23	0.00013	HCD (High Energy Collision Dissociation)	MS2	1.86979	50	24.551	11221	D3WT_4_S_250.raw		2.68	0	7.062e-09	2470857472	24.05
		High	Sequest HT (A2)	Unambiguous	[K].GQHAAEIQPLAQSHATK.[H]		P04247	P04247	0	4	0.5979	0	1	1	447.486	1786.92	1786.92	0.77	0.00034	HCD (High Energy Collision Dissociation)	MS2	2.90296	50	24.5014	11197	D3WT_4_S_250.raw		2.91	0	1.876e-07	1704098304	24.05
		High	Sequest HT (A2)	Unambiguous	[K].GQHAAEIQPLAQSHATK.[H]		P04247	P04247	0	3	0.4626	0	1	1	596.309	1786.91	1786.92	-3.17	-0.00189	HCD (High Energy Collision Dissociation)	MS2	14.9735	50	25.1032	11488	D3WT_4_S_250.raw		2.14	0	1.377e-05	2470857472	24.05
		High	Sequest HT (A2)	Unambiguous	[K].GQHAAEIQPLAQSHATK.[H]		P04247	P04247	0	3	0.6059	0	1	1	596.312	1786.92	1786.92	0.53	0.00031	HCD (High Energy Collision Dissociation)	MS2	3.9448	50	24.8313	11357	D3WT_4_S_250.raw		2.36	0	8.062e-08	2470857472	24.05
		High	Sequest HT (A2)	Unambiguous	[K].GQHAAEIQPLAQSHATK.[H]		P04247	P04247	0	2	0.7064	0	1	1	893.963	1786.92	1786.92	-0.1	-9e-05	HCD (High Energy Collision Dissociation)	MS2	0.161158	32.934	24.3019	11101	D3WT_4_S_250.raw		4.36	0	9.676e-14	1398785664	24.05
		High	Sequest HT (A2)	Unambiguous	[K].GQHAAEIQPLAQSHATK.[H]		P04247	P04247	0	3	0.6773	0	1	1	596.312	1786.92	1786.92	0.34	0.0002	HCD (High Energy Collision Dissociation)	MS2	0.534363	6.84	24.2894	11095	D3WT_4_S_250.raw		4.06	0	5.362e-10	2470857472	24.05
		High	Sequest HT (A2)	Unambiguous	[K].GQHAAEIQPLAQSHATK.[H]		P04247	P04247	0	4	0.6058	0	1	1	447.486	1786.92	1786.92	2.35	0.00105	HCD (High Energy Collision Dissociation)	MS2	1.13927	7.571	24.2396	11071	D3WT_4_S_250.raw		3.45	0	1.557e-07	1704098304	24.05
		High	Sequest HT (A2)	Unambiguous	[K].GQHAAEIQPLAQSHATK.[H]		P04247	P04247	0	2	0.7203	0	1	1	893.963	1786.92	1786.92	-0.64	-0.00057	HCD (High Energy Collision Dissociation)	MS2	0	8.465	24.0296	10970	D3WT_4_S_250.raw		4.54	0	1.411e-15	1398785664	24.05
		High	Sequest HT (A2)	Unambiguous	[K].GQHAAEIQPLAQSHATK.[H]		P04247	P04247	0	3	0.6897	0	1	1	596.312	1786.92	1786.92	0.65	0.00039	HCD (High Energy Collision Dissociation)	MS2	0.487011	3.082	24.0283	10969	D3WT_4_S_250.raw		4.64	0	2.216e-09	2470857472	24.05
		High	Sequest HT (A2)	Unambiguous	[K].GQHAAEIQPLAQSHATK.[H]		P04247	P04247	0	4	0.631	0	1	1	447.486	1786.92	1786.92	2.56	0.00114	HCD (High Energy Collision Dissociation)	MS2	0.371906	6.029	23.972	10943	D3WT_4_S_250.raw		4.2	0	1.253e-05	1704098304	24.05
		High	Sequest HT (A2)	Unambiguous	[K].GQHAAEIQPLAQSHATK.[H]		P04247	P04247	0	3	0.6408	0	1	1	596.311	1786.92	1786.92	-0.03	-2e-05	HCD (High Energy Collision Dissociation)	MS2	0.277489	13.821	24.3942	10254	D3WT_6_S_150.raw		3.73	0	9.2e-10	1414845312	24.17
		High	Sequest HT (A2)	Unambiguous	[K].GQHAAEIQPLAQSHATK.[H]		P04247	P04247	0	4	0.6437	0	1	1	447.486	1786.92	1786.92	1.8	0.00081	HCD (High Energy Collision Dissociation)	MS2	2.06034	10.118	24.283	10206	D3WT_6_S_150.raw		3.34	0	1.565e-06	1035386880	24.17
		High	Sequest HT (A2)	Unambiguous	[K].GQHAAEIQPLAQSHATK.[H]		P04247	P04247	0	2	0.7117	0	1	1	893.962	1786.92	1786.92	-1.39	-0.00125	HCD (High Energy Collision Dissociation)	MS2	0	13.058	24.1481	10141	D3WT_6_S_150.raw		4.89	0	3.295e-15	790087040	24.18
		High	Sequest HT (A2)	Unambiguous	[K].GQHAAEIQPLAQSHATK.[H]		P04247	P04247	0	4	0.623	0	1	1	447.486	1786.92	1786.92	2.42	0.00108	HCD (High Energy Collision Dissociation)	MS2	0.314324	5.672	24.133	10133	D3WT_6_S_150.raw		4.27	0	1.767e-05	1035386880	24.17
		High	Sequest HT (A2)	Unambiguous	[K].GQHAAEIQPLAQSHATK.[H]		P04247	P04247	0	3	0.6395	0	1	1	596.312	1786.92	1786.92	0.58	0.00034	HCD (High Energy Collision Dissociation)	MS2	0.355698	3.625	24.1238	10129	D3WT_6_S_150.raw		4.05	0	1.239e-07	1414845312	24.17
		High	Sequest HT (A2)	Unambiguous	[K].GQHAAEIQPLAQSHATK.[H]		P04247	P04247	0	4	0.5924	0	1	1	447.485	1786.92	1786.92	0.37	0.00017	HCD (High Energy Collision Dissociation)	MS2	0.839567	22.51	24.3955	10255	D3WT_6_S_150.raw		3.41	0	7.64e-07	1035386880	24.17
		High	Sequest HT (A2)	Unambiguous	[K].GQHAAEIQPLAQSHATK.[H]		P04247	P04247	0	2	0.6558	0	1	1	893.963	1786.92	1786.92	-0.43	-0.00039	HCD (High Energy Collision Dissociation)	MS2	0	50	24.4147	10263	D3WT_6_S_150.raw		3.69	0	2.562e-15	790087040	24.18
		High	Sequest HT (A2)	Unambiguous	[K].GQHAAEIQPLAQSHATK.[H]		P04247	P04247	0	4	0.6508	0	1	1	447.485	1786.92	1786.92	0.24	0.00011	HCD (High Energy Collision Dissociation)	MS2	2.62166	50	24.6675	10382	D3WT_6_S_150.raw		2.95	0	1.044e-06	1035386880	24.17
		High	Sequest HT (A2)	Unambiguous	[K].GQHAAEIQPLAQSHATK.[H]		P04247	P04247	0	3	0.586	0	1	1	596.311	1786.92	1786.92	0.18	0.00011	HCD (High Energy Collision Dissociation)	MS2	0	50	24.655	10376	D3WT_6_S_150.raw		2.15	0	1.471e-06	1414845312	24.17
		High	Sequest HT (A2)	Unambiguous	[K].GQHAAEIQPLAQSHATK.[H]		P04247	P04247	0	3	0.6886	0	1	1	596.311	1786.92	1786.92	-0.02	-1e-05	HCD (High Energy Collision Dissociation)	MS2	1.91872	50	24.9205	10503	D3WT_6_S_150.raw		1.67	0	3.379e-05	1414845312	24.17
		High	Sequest HT (A2)	Unambiguous	[K].GQHAAEIQPLAQSHATK.[H]		P04247	P04247	0	3	0.5703	0	1	1	596.312	1786.92	1786.92	0.51	0.0003	HCD (High Energy Collision Dissociation)	MS2	1.43748	50	24.6644	10799	D3WT_5_S_250.raw		2.63	0	1.608e-07	1502371200	24.14
		High	Sequest HT (A2)	Unambiguous	[K].GQHAAEIQPLAQSHATK.[H]		P04247	P04247	0	2	0.7426	0	1	1	893.963	1786.92	1786.92	-0.5	-0.00044	HCD (High Energy Collision Dissociation)	MS2	1.47944	50	24.4004	10673	D3WT_5_S_250.raw		4.39	0	1.757e-12	922590336	24.14
		High	Sequest HT (A2)	Unambiguous	[K].GQHAAEIQPLAQSHATK.[H]		P04247	P04247	0	3	0.7057	0	1	1	596.311	1786.92	1786.92	-0.2	-0.00012	HCD (High Energy Collision Dissociation)	MS2	0.149681	32.615	24.3878	10667	D3WT_5_S_250.raw		4.35	0	1.988e-09	1502371200	24.14
		High	Sequest HT (A2)	Unambiguous	[K].GQHAAEIQPLAQSHATK.[H]		P04247	P04247	0	4	0.6368	0	1	1	447.485	1786.92	1786.92	-0.17	-8e-05	HCD (High Energy Collision Dissociation)	MS2	0.889308	31.851	24.3753	10661	D3WT_5_S_250.raw		4.24	0	8.925e-07	944841216	24.13
		High	Sequest HT (A2)	Unambiguous	[K].GQHAAEIQPLAQSHATK.[H]		P04247	P04247	0	2	0.7046	0	1	1	893.963	1786.92	1786.92	-0.76	-0.00068	HCD (High Energy Collision Dissociation)	MS2	0	10.851	24.1269	10545	D3WT_5_S_250.raw		4.57	0	2.667e-15	922590336	24.14
		High	Sequest HT (A2)	Unambiguous	[K].GQHAAEIQPLAQSHATK.[H]		P04247	P04247	0	4	0.6741	0	1	1	447.486	1786.92	1786.92	1.55	0.00069	HCD (High Energy Collision Dissociation)	MS2	0.412266	5.4	24.1119	10537	D3WT_5_S_250.raw		4.48	0	4.682e-06	944841216	24.13
		High	Sequest HT (A2)	Unambiguous	[K].GQHAAEIQPLAQSHATK.[H]		P04247	P04247	0	4	0.6506	0	1	1	447.486	1786.92	1786.92	1.82	0.00081	HCD (High Energy Collision Dissociation)	MS2	1.68999	8.698	24.0928	10529	D3WT_5_S_250.raw		3.12	0	3.253e-05	944841216	24.13
		High	Sequest HT (A2)	Unambiguous	[K].GQHAAEIQPLAQSHATK.[H]		P04247	P04247	0	3	0.6335	0	1	1	596.311	1786.92	1786.92	0.22	0.00013	HCD (High Energy Collision Dissociation)	MS2	0.411511	2.721	24.1132	10538	D3WT_5_S_250.raw		4.12	0	5.065e-09	1502371200	24.14
		High	Sequest HT (A2)	Unambiguous	[K].GQHAAEIQPLAQSHATK.[H]		P04247	P04247	0	2	0.5245	0	1	1	893.963	1786.92	1786.92	-0.01	-1e-05	HCD (High Energy Collision Dissociation)	MS2	7.38469	50	24.264	9565	D3WT_5_P_225 redo.raw		2.04	0	5.479e-08	14713210	24.3
		High	Sequest HT (A2)	Unambiguous	[K].GQHAAEIQPLAQSHATK.[H]		P04247	P04247	0	3	0.5689	0	1	1	596.311	1786.92	1786.92	0.26	0.00015	HCD (High Energy Collision Dissociation)	MS2	0.27962	50	24.2481	9557	D3WT_5_P_225 redo.raw		3.34	0	3.312e-09	33181326	24.3
		High	Sequest HT (A2)	Unambiguous	[K].GQHAAEIQPLAQSHATK.[H]		P04247	P04247	0	3	0.6246	0	1	1	596.312	1786.92	1786.92	0.37	0.00022	HCD (High Energy Collision Dissociation)	MS2	1.44901	50	24.6171	10956	D3WT_4_S_200 redo.raw		3.09	0	2.73e-09	1504518912	24.09
		High	Sequest HT (A2)	Unambiguous	[K].GQHAAEIQPLAQSHATK.[H]		P04247	P04247	0	4	0.6058	0	1	1	447.486	1786.92	1786.92	0.67	0.0003	HCD (High Energy Collision Dissociation)	MS2	0	50	24.5929	10945	D3WT_4_S_200 redo.raw		2.74	0	3.022e-06	1265744256	24.09
		High	Sequest HT (A2)	Unambiguous	[K].GQHAAEIQPLAQSHATK.[H]		P04247	P04247	0	3	0.6412	0	1	1	596.311	1786.92	1786.92	0.05	3e-05	HCD (High Energy Collision Dissociation)	MS2	0.575117	21.538	24.3473	10830	D3WT_4_S_200 redo.raw		3.93	0	1.302e-09	1504518912	24.09
		High	Sequest HT (A2)	Unambiguous	[K].GQHAAEIQPLAQSHATK.[H]		P04247	P04247	0	2	0.7174	0	1	1	893.963	1786.92	1786.92	0.06	5e-05	HCD (High Energy Collision Dissociation)	MS2	1.23097	50	24.3344	10824	D3WT_4_S_200 redo.raw		4.14	0	9.162e-15	784984576	24.09
		High	Sequest HT (A2)	Unambiguous	[K].GQHAAEIQPLAQSHATK.[H]		P04247	P04247	0	4	0.6573	0	1	1	447.486	1786.92	1786.92	0.59	0.00026	HCD (High Energy Collision Dissociation)	MS2	0.368215	20.515	24.3215	10818	D3WT_4_S_200 redo.raw		4.26	0	2.021e-06	1265744256	24.09
		High	Sequest HT (A2)	Unambiguous	[K].GQHAAEIQPLAQSHATK.[H]		P04247	P04247	0	3	0.6333	0	1	1	596.312	1786.92	1786.92	0.44	0.00026	HCD (High Energy Collision Dissociation)	MS2	0.293774	2.725	24.0785	10704	D3WT_4_S_200 redo.raw		4.09	0	3.363e-08	1504518912	24.09
		High	Sequest HT (A2)	Unambiguous	[K].GQHAAEIQPLAQSHATK.[H]		P04247	P04247	0	2	0.7052	0	1	1	893.963	1786.92	1786.92	-0.57	-0.00051	HCD (High Energy Collision Dissociation)	MS2	0	12.143	24.066	10698	D3WT_4_S_200 redo.raw		4.58	0	6.53e-14	784984576	24.09
		High	Sequest HT (A2)	Unambiguous	[K].GQHAAEIQPLAQSHATK.[H]		P04247	P04247	0	4	0.6741	0	1	1	447.487	1786.93	1786.92	3.1	0.00138	HCD (High Energy Collision Dissociation)	MS2	0.487268	3.763	24.0532	10692	D3WT_4_S_200 redo.raw		4.02	0	2.487e-07	1265744256	24.09
		High	Sequest HT (A2)	Unambiguous	[K].GQHAAEIQPLAQSHATK.[H]		P04247	P04247	0	2	0.7399	0	1	1	893.963	1786.92	1786.92	-0.92	-0.00082	HCD (High Energy Collision Dissociation)	MS2	0	24.158	24.2113	8063	D3WT_5_S_225 redo.raw		4.69	0	5.724e-13	581318464	24.28
		High	Sequest HT (A2)	Unambiguous	[K].GQHAAEIQPLAQSHATK.[H]		P04247	P04247	0	3	0.6553	0	1	1	596.312	1786.92	1786.92	0.34	0.0002	HCD (High Energy Collision Dissociation)	MS2	0.406377	7.287	24.1939	8057	D3WT_5_S_225 redo.raw		4.12	0	8.031e-09	1043501376	24.27
		High	Sequest HT (A2)	Unambiguous	[K].GQHAAEIQPLAQSHATK.[H]		P04247	P04247	0	4	0.6725	0	1	1	447.486	1786.92	1786.92	2.01	0.0009	HCD (High Energy Collision Dissociation)	MS2	0.457901	21.086	24.1751	8050	D3WT_5_S_225 redo.raw		4.61	0	1.667e-06	818728960	24.27
		High	Sequest HT (A2)	Unambiguous	[K].GQHAAEIQPLAQSHATK.[H]		P04247	P04247	0	4	0.6622	0	1	1	447.486	1786.92	1786.92	1.11	0.0005	HCD (High Energy Collision Dissociation)	MS2	0.441273	19.357	24.4429	8150	D3WT_5_S_225 redo.raw		4.47	0	9.076e-07	818728960	24.27
		High	Sequest HT (A2)	Unambiguous	[K].GQHAAEIQPLAQSHATK.[H]		P04247	P04247	0	3	0.5893	0	1	1	596.311	1786.92	1786.92	0.01	0	HCD (High Energy Collision Dissociation)	MS2	6.24408	50	24.9896	8350	D3WT_5_S_225 redo.raw		1.68	0	4.697e-05	1043501376	24.27
		High	Sequest HT (A2)	Unambiguous	[K].GQHAAEIQPLAQSHATK.[H]		P04247	P04247	0	3	0.6786	0	1	1	596.311	1786.92	1786.92	-0.18	-0.00011	HCD (High Energy Collision Dissociation)	MS2	0.330012	23.306	24.4576	8154	D3WT_5_S_225 redo.raw		4.2	0	2.357e-08	1043501376	24.27
		High	Sequest HT (A2)	Unambiguous	[K].GQHAAEIQPLAQSHATK.[H]		P04247	P04247	0	4	0.4787	0	1	1	447.486	1786.92	1786.92	0.55	0.00025	HCD (High Energy Collision Dissociation)	MS2	3.14696	50	24.7122	8242	D3WT_5_S_225 redo.raw		1.88	0	3.111e-05	818728960	24.27
		High	Sequest HT (A2)	Unambiguous	[K].GQHAAEIQPLAQSHATK.[H]		P04247	P04247	0	2	0.6418	0	1	1	893.963	1786.92	1786.92	-0.65	-0.00058	HCD (High Energy Collision Dissociation)	MS2	0	50	24.4852	8164	D3WT_5_S_225 redo.raw		3.49	0	6.388e-14	581318464	24.28
		High	Sequest HT (A2)	Unambiguous	[K].GQHAAEIQPLAQSHATK.[H]		P04247	P04247	0	4	0.6983	0	1	1	447.485	1786.92	1786.92	-0.04	-2e-05	HCD (High Energy Collision Dissociation)	MS2	3.29943	50	24.2577	10557	D3WT_5_P_175 redo2.raw		4.01	0	3.13e-08	47943864	24.3
		High	Sequest HT (A2)	Unambiguous	[K].GQHAAEIQPLAQSHATK.[H]		P04247	P04247	0	3	0.6174	0	1	1	596.312	1786.92	1786.92	0.31	0.00018	HCD (High Energy Collision Dissociation)	MS2	1.65996	50	24.2452	10551	D3WT_5_P_175 redo2.raw		3.11	0	1.444e-08	45976292	24.3
		High	Sequest HT (A2)	Unambiguous	[K].GQHAAEIQPLAQSHATK.[H]		P04247	P04247	0	2	0.719	0	1	1	893.963	1786.92	1786.92	-0.16	-0.00015	HCD (High Energy Collision Dissociation)	MS2	11.584	50	24.2495	10554	D3WT_5_P_175 redo2.raw		2.42	0	3.468e-08	18911692	24.29
		High	Sequest HT (A2)	Unambiguous	[K].GQHAAEIQPLAQSHATK.[H]		P04247	P04247	0	2	0.7206	0	1	1	893.963	1786.92	1786.92	-0.71	-0.00063	HCD (High Energy Collision Dissociation)	MS2	0	11.762	24.0504	10491	D3WT_6_S_200 redo.raw		4.76	0	2.988e-15	826619264	24.07
		High	Sequest HT (A2)	Unambiguous	[K].GQHAAEIQPLAQSHATK.[H]		P04247	P04247	0	3	0.6357	0	1	1	596.312	1786.92	1786.92	0.52	0.00031	HCD (High Energy Collision Dissociation)	MS2	0.49284	2.622	24.0491	10490	D3WT_6_S_200 redo.raw		4.09	0	1.412e-07	1507720448	24.06
		High	Sequest HT (A2)	Unambiguous	[K].GQHAAEIQPLAQSHATK.[H]		P04247	P04247	0	4	0.6266	0	1	1	447.487	1786.93	1786.92	3.17	0.00142	HCD (High Energy Collision Dissociation)	MS2	0.338588	4.979	24.0274	10480	D3WT_6_S_200 redo.raw		3.83	0	2.757e-06	1188475008	24.06
		High	Sequest HT (A2)	Unambiguous	[K].GQHAAEIQPLAQSHATK.[H]		P04247	P04247	0	3	0.6214	0	1	1	596.311	1786.92	1786.92	0.17	0.0001	HCD (High Energy Collision Dissociation)	MS2	1.85523	50	24.5751	10740	D3WT_6_S_200 redo.raw		2.43	0	3.875e-07	1507720448	24.06
		High	Sequest HT (A2)	Unambiguous	[K].GQHAAEIQPLAQSHATK.[H]		P04247	P04247	0	4	0.556	0	1	1	447.486	1786.92	1786.92	0.95	0.00042	HCD (High Energy Collision Dissociation)	MS2	3.27803	50	24.5501	10728	D3WT_6_S_200 redo.raw		2.5	0	1.635e-05	1188475008	24.06
		High	Sequest HT (A2)	Unambiguous	[K].GQHAAEIQPLAQSHATK.[H]		P04247	P04247	0	3	0.5742	0	1	1	596.312	1786.92	1786.92	0.36	0.00021	HCD (High Energy Collision Dissociation)	MS2	7.43476	50	24.8374	10866	D3WT_6_S_200 redo.raw		2.09	0	6.716e-06	1507720448	24.06
		High	Sequest HT (A2)	Unambiguous	[K].GQHAAEIQPLAQSHATK.[H]		P04247	P04247	0	2	0.7478	0	1	1	893.963	1786.92	1786.92	-0.59	-0.00053	HCD (High Energy Collision Dissociation)	MS2	0	50	24.3152	10615	D3WT_6_S_200 redo.raw		4.56	0	1.464e-14	826619264	24.07
		High	Sequest HT (A2)	Unambiguous	[K].GQHAAEIQPLAQSHATK.[H]		P04247	P04247	0	3	0.6186	0	1	1	596.311	1786.92	1786.92	-0.22	-0.00013	HCD (High Energy Collision Dissociation)	MS2	0.287655	22.786	24.3138	10614	D3WT_6_S_200 redo.raw		3.88	0	5.542e-09	1507720448	24.06
		High	Sequest HT (A2)	Unambiguous	[K].GQHAAEIQPLAQSHATK.[H]		P04247	P04247	0	4	0.6523	0	1	1	447.485	1786.92	1786.92	0.35	0.00016	HCD (High Energy Collision Dissociation)	MS2	0.176145	17.232	24.2888	10602	D3WT_6_S_200 redo.raw		4.4	0	3.783e-06	1188475008	24.06
		High	Sequest HT (A2)	Unambiguous	[K].GQHAAEIQPLAQSHATK.[H]		P04247	P04247	0	2	0.7045	0	1	1	893.963	1786.92	1786.92	-0.8	-0.00071	HCD (High Energy Collision Dissociation)	MS2	0	15.348	24.0826	10642	D3WT_4_S_175.raw		4.84	0	4.948e-16	640319424	24.12
		High	Sequest HT (A2)	Unambiguous	[K].GQHAAEIQPLAQSHATK.[H]		P04247	P04247	0	3	0.6742	0	1	1	596.311	1786.92	1786.92	-0.07	-4e-05	HCD (High Energy Collision Dissociation)	MS2	0	50	24.5736	10883	D3WT_4_S_175.raw		2.67	0	1.112e-07	1326539904	24.11
		High	Sequest HT (A2)	Unambiguous	[K].GQHAAEIQPLAQSHATK.[H]		P04247	P04247	0	4	0.6038	0	1	1	447.486	1786.92	1786.92	0.64	0.00029	HCD (High Energy Collision Dissociation)	MS2	3.24099	50	24.5126	10853	D3WT_4_S_175.raw		3.18	0	1.871e-06	1215576960	24.11
		High	Sequest HT (A2)	Unambiguous	[K].GQHAAEIQPLAQSHATK.[H]		P04247	P04247	0	2	0.7147	0	1	1	893.963	1786.92	1786.92	-0.92	-0.00083	HCD (High Energy Collision Dissociation)	MS2	0	50	24.342	10769	D3WT_4_S_175.raw		3.75	0	5.228e-16	640319424	24.12
		High	Sequest HT (A2)	Unambiguous	[K].GQHAAEIQPLAQSHATK.[H]		P04247	P04247	0	3	0.641	0	1	1	596.311	1786.92	1786.92	-0.49	-0.00029	HCD (High Energy Collision Dissociation)	MS2	0.307479	27.006	24.3176	10757	D3WT_4_S_175.raw		4.15	0	1.886e-08	1326539904	24.11
		High	Sequest HT (A2)	Unambiguous	[K].GQHAAEIQPLAQSHATK.[H]		P04247	P04247	0	4	0.6787	0	1	1	447.486	1786.92	1786.92	1.86	0.00083	HCD (High Energy Collision Dissociation)	MS2	0.419178	9.895	24.257	10727	D3WT_4_S_175.raw		4.45	0	4.64e-06	1215576960	24.11
		High	Sequest HT (A2)	Unambiguous	[K].GQHAAEIQPLAQSHATK.[H]		P04247	P04247	0	3	0.7093	0	1	1	596.312	1786.92	1786.92	0.94	0.00056	HCD (High Energy Collision Dissociation)	MS2	0.365855	6.715	24.0494	10626	D3WT_4_S_175.raw		4.54	0	8.177e-09	1326539904	24.11
		High	Sequest HT (A2)	Unambiguous	[K].GQHAAEIQPLAQSHATK.[H]		P04247	P04247	0	3	0.5	0	1	1	596.312	1786.92	1786.92	0.37	0.00022	HCD (High Energy Collision Dissociation)	MS2	3.93923	50	24.5699	6458	D3WT_6_S_225.raw		1.44	0	8.837e-06	428859872	24.26
		High	Sequest HT (A2)	Unambiguous	[K].GQHAAEIQPLAQSHATK.[H]		P04247	P04247	0	2	0.7466	0	1	1	893.962	1786.92	1786.92	-1.04	-0.00093	HCD (High Energy Collision Dissociation)	MS2	0	50	24.3538	6403	D3WT_6_S_225.raw		4.46	0	1.35e-13	246055776	24.26
		High	Sequest HT (A2)	Unambiguous	[K].GQHAAEIQPLAQSHATK.[H]		P04247	P04247	0	4	0.6494	0	1	1	447.487	1786.92	1786.92	2.77	0.00124	HCD (High Energy Collision Dissociation)	MS2	0.31442	18.481	24.3374	6398	D3WT_6_S_225.raw		4.25	0	3.199e-06	308034432	24.26
		High	Sequest HT (A2)	Unambiguous	[K].GQHAAEIQPLAQSHATK.[H]		P04247	P04247	0	3	0.6436	0	1	1	596.311	1786.92	1786.92	-0.23	-0.00014	HCD (High Energy Collision Dissociation)	MS2	0.309983	9.147	24.3079	6390	D3WT_6_S_225.raw		4.04	0	1.144e-11	428859872	24.26
		High	Sequest HT (A2)	Unambiguous	[K].GQHAAEIQPLAQSHATK.[H]		P04247	P04247	0	4	0.4635	0	1	1	447.485	1786.92	1786.92	0.05	2e-05	HCD (High Energy Collision Dissociation)	MS2	3.7157	50	24.0712	6317	D3WT_6_S_225.raw		1.92	0	4.288e-06	308034432	24.26
		High	Sequest HT (A2)	Unambiguous	[K].GQHAAEIQPLAQSHATK.[H]		P04247	P04247	0	4	0.6622	0	1	1	447.485	1786.92	1786.92	-0.08	-4e-05	HCD (High Energy Collision Dissociation)	MS2	1.94992	50	24.2704	9158	D3WT_4_P_225 redo2.raw		2.96	0	1.335e-07	16811864	24.3
		High	Sequest HT (A2)	Unambiguous	[K].GQHAAEIQPLAQSHATK.[H]		P04247	P04247	0	3	0.5508	0	1	1	596.312	1786.92	1786.92	0.61	0.00036	HCD (High Energy Collision Dissociation)	MS2	1.42101	50	24.29	9166	D3WT_4_P_225 redo2.raw		2.56	0	3.1e-09	16978516	24.3
		High	Sequest HT (A2)	Unambiguous	[K].GQHAAEIQPLAQSHATK.[H]		P04247	P04247	0	3	0.6407	0	1	1	596.312	1786.92	1786.92	1.14	0.00068	HCD (High Energy Collision Dissociation)	MS2	0.498652	50	24.3155	8663	D3WT_6_P_200 redo.raw		2.95	0	1.28e-08	23186338	24.36
		High	Sequest HT (A2)	Unambiguous	[K].GQHAAEIQPLAQSHATK.[H]		P04247	P04247	0	4	0.5755	0	1	1	447.485	1786.92	1786.92	-0.23	-0.0001	HCD (High Energy Collision Dissociation)	MS2	2.68362	50	24.2723	8645	D3WT_6_P_200 redo.raw		2.78	0	5.01e-07	24221834	24.36
		High	Sequest HT (A2)	Unambiguous	[K].GQHAAEIQPLAQSHATK.[H]		P04247	P04247	0	3	0.5885	0	1	1	596.312	1786.92	1786.92	0.4	0.00024	HCD (High Energy Collision Dissociation)	MS2	0	50	24.6565	9579	D3WT_6_S_175.raw		2.26	0	1.126e-07	1216781056	24.16
		High	Sequest HT (A2)	Unambiguous	[K].GQHAAEIQPLAQSHATK.[H]		P04247	P04247	0	2	0.7406	0	1	1	893.963	1786.92	1786.92	-0.48	-0.00043	HCD (High Energy Collision Dissociation)	MS2	0	50	24.4028	9470	D3WT_6_S_175.raw		3.47	0	2.229e-12	633472000	24.17
		High	Sequest HT (A2)	Unambiguous	[K].GQHAAEIQPLAQSHATK.[H]		P04247	P04247	0	3	0.654	0	1	1	596.311	1786.92	1786.92	-0.01	-1e-05	HCD (High Energy Collision Dissociation)	MS2	0.273344	42.971	24.3901	9464	D3WT_6_S_175.raw		4.22	0	7.175e-11	1216781056	24.16
		High	Sequest HT (A2)	Unambiguous	[K].GQHAAEIQPLAQSHATK.[H]		P04247	P04247	0	4	0.6597	0	1	1	447.485	1786.92	1786.92	0.05	2e-05	HCD (High Energy Collision Dissociation)	MS2	0.477281	25.432	24.3597	9452	D3WT_6_S_175.raw		4.29	0	2.286e-07	976621376	24.16
		High	Sequest HT (A2)	Unambiguous	[K].GQHAAEIQPLAQSHATK.[H]		P04247	P04247	0	2	0.7416	0	1	1	893.962	1786.92	1786.92	-1.16	-0.00104	HCD (High Energy Collision Dissociation)	MS2	0	14.318	24.1345	9354	D3WT_6_S_175.raw		4.76	0	9.04e-14	633472000	24.17
		High	Sequest HT (A2)	Unambiguous	[K].GQHAAEIQPLAQSHATK.[H]		P04247	P04247	0	3	0.6882	0	1	1	596.312	1786.92	1786.92	0.4	0.00024	HCD (High Energy Collision Dissociation)	MS2	0.375946	3.494	24.1207	9347	D3WT_6_S_175.raw		4.17	0	2.317e-09	1216781056	24.16
		High	Sequest HT (A2)	Unambiguous	[K].GQHAAEIQPLAQSHATK.[H]		P04247	P04247	0	4	0.5943	0	1	1	447.487	1786.92	1786.92	2.85	0.00127	HCD (High Energy Collision Dissociation)	MS2	1.68548	8.915	24.1126	9344	D3WT_6_S_175.raw		3.18	0	5.58e-05	976621376	24.16
		High	Sequest HT (A2)	Unambiguous	[K].GQHAAEIQPLAQSHATK.[H]		P04247	P04247	0	4	0.6413	0	1	1	447.486	1786.92	1786.92	2.44	0.00109	HCD (High Energy Collision Dissociation)	MS2	0.460273	8.726	24.0925	9336	D3WT_6_S_175.raw		4.6	0	2.531e-07	976621376	24.16
		High	Sequest HT (A2)	Unambiguous	[K].GQHAAEIQPLAQSHATK.[H]		P04247	P04247	0	3	0.6658	0	1	1	596.311	1786.92	1786.92	-0.22	-0.00013	HCD (High Energy Collision Dissociation)	MS2	0.483333	14.794	24.3643	5803	D3WT_5_S_200.raw		3.92	0	4.57e-09	524394080	24.25
		High	Sequest HT (A2)	Unambiguous	[K].GQHAAEIQPLAQSHATK.[H]		P04247	P04247	0	2	0.7105	0	1	1	893.962	1786.92	1786.92	-1.5	-0.00134	HCD (High Energy Collision Dissociation)	MS2	0	48.704	24.3411	5796	D3WT_5_S_200.raw		4.94	0	3.094e-14	280379296	24.25
		High	Sequest HT (A2)	Unambiguous	[K].GQHAAEIQPLAQSHATK.[H]		P04247	P04247	0	4	0.6583	0	1	1	447.486	1786.92	1786.92	2.58	0.00115	HCD (High Energy Collision Dissociation)	MS2	0.333925	14.444	24.3208	5791	D3WT_5_S_200.raw		4.36	0	2.472e-06	395333344	24.25
		High	Sequest HT (A2)	Unambiguous	[K].GQHAAEIQPLAQSHATK.[H]		P04247	P04247	0	3	0.6101	0	1	1	596.311	1786.92	1786.92	-0.4	-0.00024	HCD (High Energy Collision Dissociation)	MS2	7.57311	50	24.0949	5732	D3WT_5_S_200.raw		3.36	0	4.119e-09	524394080	24.25
		High	Sequest HT (A2)	Unambiguous	[K].GQHAAEIQPLAQSHATK.[H]		P04247	P04247	0	2	0.652	0	1	1	893.964	1786.92	1786.92	0.68	0.00061	HCD (High Energy Collision Dissociation)	MS2	5.71333	50	24.2376	10262	D3WT_6_P_150.raw		2.73	0	3.815e-10	18709330	24.28
		High	Sequest HT (A2)	Unambiguous	[K].GQHAAEIQPLAQSHATK.[H]		P04247	P04247	0	3	0.6436	0	1	1	596.312	1786.92	1786.92	0.51	0.0003	HCD (High Energy Collision Dissociation)	MS2	0.468244	50	24.273	10278	D3WT_6_P_150.raw		4.04	0	8.977e-09	43039052	24.28
		High	Sequest HT (A2)	Unambiguous	[K].GQHAAEIQPLAQSHATK.[H]		P04247	P04247	0	4	0.6232	0	1	1	447.485	1786.92	1786.92	-0.16	-7e-05	HCD (High Energy Collision Dissociation)	MS2	0.366677	20.916	24.3579	10847	D3WT_4_S_225 redo2.raw		4.22	0	8.421e-07	1011397504	24.13
		High	Sequest HT (A2)	Unambiguous	[K].GQHAAEIQPLAQSHATK.[H]		P04247	P04247	0	3	0.6854	0	1	1	596.311	1786.92	1786.92	-0.02	-1e-05	HCD (High Energy Collision Dissociation)	MS2	0.42342	10.22	24.3456	10841	D3WT_4_S_225 redo2.raw		3.91	0	3.006e-09	1518108800	24.13
		High	Sequest HT (A2)	Unambiguous	[K].GQHAAEIQPLAQSHATK.[H]		P04247	P04247	0	2	0.693	0	1	1	893.963	1786.92	1786.92	-0.42	-0.00038	HCD (High Energy Collision Dissociation)	MS2	0	50	24.3702	10853	D3WT_4_S_225 redo2.raw		4.43	0	8.42e-14	899850752	24.13
		High	Sequest HT (A2)	Unambiguous	[K].GQHAAEIQPLAQSHATK.[H]		P04247	P04247	0	3	0.6495	0	1	1	596.312	1786.92	1786.92	0.59	0.00035	HCD (High Energy Collision Dissociation)	MS2	0.279259	3.19	24.0871	10715	D3WT_4_S_225 redo2.raw		4.28	0	2.512e-09	1518108800	24.13
		High	Sequest HT (A2)	Unambiguous	[K].GQHAAEIQPLAQSHATK.[H]		P04247	P04247	0	2	0.7319	0	1	1	893.963	1786.92	1786.92	-0.36	-0.00032	HCD (High Energy Collision Dissociation)	MS2	0	11.383	24.1019	10723	D3WT_4_S_225 redo2.raw		4.7	0	2.742e-14	899850752	24.13
		High	Sequest HT (A2)	Unambiguous	[K].GQHAAEIQPLAQSHATK.[H]		P04247	P04247	0	4	0.6525	0	1	1	447.486	1786.92	1786.92	2.5	0.00112	HCD (High Energy Collision Dissociation)	MS2	0.332683	5.911	24.0884	10716	D3WT_4_S_225 redo2.raw		4.46	0	4.586e-06	1011397504	24.13
		High	Sequest HT (A2)	Unambiguous	[K].GQHAAEIQPLAQSHATK.[H]		P04247	P04247	0	4	0.6486	0	1	1	447.486	1786.92	1786.92	0.8	0.00036	HCD (High Energy Collision Dissociation)	MS2	5.08376	50	24.6258	10976	D3WT_4_S_225 redo2.raw		2.76	0	8.382e-07	1011397504	24.13
		High	Sequest HT (A2)	Unambiguous	[K].GQHAAEIQPLAQSHATK.[H]		P04247	P04247	0	3	0.5547	0	1	1	596.312	1786.92	1786.92	0.5	0.0003	HCD (High Energy Collision Dissociation)	MS2	3.23103	50	24.6133	10970	D3WT_4_S_225 redo2.raw		2.74	0	2.744e-09	1518108800	24.13
		High	Sequest HT (A2)	Unambiguous	[K].GQHAAEIQPLAQSHATK.[H]		P04247	P04247	0	3	0.5932	0	1	1	596.311	1786.92	1786.92	-0.52	-0.00031	HCD (High Energy Collision Dissociation)	MS2	3.9263	50	24.8738	11096	D3WT_4_S_225 redo2.raw		2.63	0	9.272e-07	1518108800	24.13
		High	Sequest HT (A2)	Unambiguous	[K].GQHAAEIQPLAQSHATK.[H]		P04247	P04247	0	3	0.5512	0	1	1	596.312	1786.92	1786.92	0.99	0.00059	HCD (High Energy Collision Dissociation)	MS2	12.911	50	24.8542	11085	D3WT_4_S_150.raw		2.05	0	1.897e-06	1957059584	24.05
		High	Sequest HT (A2)	Unambiguous	[K].GQHAAEIQPLAQSHATK.[H]		P04247	P04247	0	4	0.6109	0	1	1	447.485	1786.92	1786.92	0.16	7e-05	HCD (High Energy Collision Dissociation)	MS2	1.49237	50	24.6076	10975	D3WT_4_S_150.raw		2.57	0	3.089e-06	1305127808	24.05
		High	Sequest HT (A2)	Unambiguous	[K].GQHAAEIQPLAQSHATK.[H]		P04247	P04247	0	3	0.6267	0	1	1	596.311	1786.92	1786.92	-0.35	-0.00021	HCD (High Energy Collision Dissociation)	MS2	0.746036	50	24.5752	10959	D3WT_4_S_150.raw		2.92	0	6.155e-09	1957059584	24.05
		High	Sequest HT (A2)	Unambiguous	[K].GQHAAEIQPLAQSHATK.[H]		P04247	P04247	0	3	0.662	0	1	1	596.312	1786.92	1786.92	0.97	0.00058	HCD (High Energy Collision Dissociation)	MS2	0.37067	2.203	23.9996	10697	D3WT_4_S_150.raw		4.29	0	5.257e-09	1957059584	24.05
		High	Sequest HT (A2)	Unambiguous	[K].GQHAAEIQPLAQSHATK.[H]		P04247	P04247	0	2	0.7632	0	1	1	893.962	1786.92	1786.92	-1.28	-0.00114	HCD (High Energy Collision Dissociation)	MS2	0	7.791	24.0503	10720	D3WT_4_S_150.raw		4.56	0	1.208e-14	1139371648	24.05
		High	Sequest HT (A2)	Unambiguous	[K].GQHAAEIQPLAQSHATK.[H]		P04247	P04247	0	4	0.6862	0	1	1	447.486	1786.92	1786.92	1.58	0.0007	HCD (High Energy Collision Dissociation)	MS2	0.671598	3.31	24.049	10719	D3WT_4_S_150.raw		4.27	0	6.391e-08	1305127808	24.05
		High	Sequest HT (A2)	Unambiguous	[K].GQHAAEIQPLAQSHATK.[H]		P04247	P04247	0	2	0.7273	0	1	1	893.963	1786.92	1786.92	-0.31	-0.00028	HCD (High Energy Collision Dissociation)	MS2	2.25912	50	24.3398	10852	D3WT_4_S_150.raw		3.85	0	2.779e-13	1139371648	24.05
		High	Sequest HT (A2)	Unambiguous	[K].GQHAAEIQPLAQSHATK.[H]		P04247	P04247	0	4	0.6117	0	1	1	447.485	1786.92	1786.92	-0.12	-5e-05	HCD (High Energy Collision Dissociation)	MS2	1.40057	50	24.325	10845	D3WT_4_S_150.raw		3.58	0	7.483e-09	1305127808	24.05
		High	Sequest HT (A2)	Unambiguous	[K].GQHAAEIQPLAQSHATK.[H]		P04247	P04247	0	3	0.6483	0	1	1	596.312	1786.92	1786.92	0.36	0.00022	HCD (High Energy Collision Dissociation)	MS2	0.233717	23.699	24.2884	10829	D3WT_4_S_150.raw		4.18	0	9.175e-09	1957059584	24.05
		High	Sequest HT (A2)	Unambiguous	[K].GQHAAEIQPLAQSHATK.[H]		P04247	P04247	0	4	0.6276	0	1	1	447.486	1786.92	1786.92	0.58	0.00026	HCD (High Energy Collision Dissociation)	MS2	8.26938	50	24.2134	9375	D3WT_5_P_250.raw		2.9	0	5.462e-07	30123140	24.3
		High	Sequest HT (A2)	Unambiguous	[K].GQHAAEIQPLAQSHATK.[H]		P04247	P04247	0	3	0.6495	0	1	1	596.312	1786.92	1786.92	1.2	0.00071	HCD (High Energy Collision Dissociation)	MS2	0.402078	50	24.2532	9391	D3WT_5_P_250.raw		3.11	0	7.738e-10	33526214	24.3
		High	Sequest HT (A2)	Unambiguous	[K].GQHAAEIQPLAQSHATK.[H]		P04247	P04247	0	3	0.6121	0	1	1	596.312	1786.92	1786.92	0.58	0.00035	HCD (High Energy Collision Dissociation)	MS2	0	50	24.2066	8939	D3WT_6_P_250.raw		3.3	0	1.832e-07	38920508	24.28
		High	Sequest HT (A2)	Unambiguous	[K].GQHAAEIQPLAQSHATK.[H]		P04247	P04247	0	4	0.6055	0	1	1	447.485	1786.92	1786.92	0.03	1e-05	HCD (High Energy Collision Dissociation)	MS2	10.8315	50	24.1788	8929	D3WT_6_P_250.raw		2.56	0	2.595e-07	35214020	24.28
		High	Sequest HT (A2)	Unambiguous	[K].GQHAAEIQPLAQSHATK.[H]		P04247	P04247	0	4	0.6356	0	1	1	447.485	1786.92	1786.92	0.22	0.0001	HCD (High Energy Collision Dissociation)	MS2	8.14969	50	24.1803	10415	D3WT_4_P_250.raw		3.43	0	3.457e-07	43924624	24.26
		High	Sequest HT (A2)	Unambiguous	[K].GQHAAEIQPLAQSHATK.[H]		P04247	P04247	0	3	0.5215	0	1	1	596.312	1786.92	1786.92	0.98	0.00058	HCD (High Energy Collision Dissociation)	MS2	0.804385	50	24.2044	10426	D3WT_4_P_250.raw		3.26	0	5.309e-08	51307188	24.26
		High	Sequest HT (A2)	Unambiguous	[K].GQHAAEIQPLAQSHATK.[H]		P04247	P04247	0	2	0.7333	0	1	1	893.964	1786.92	1786.92	0.37	0.00033	HCD (High Energy Collision Dissociation)	MS2	2.74673	50	24.2256	10435	D3WT_4_P_250.raw		2.7	0	1.244e-09	23769208	24.26
		High	Sequest HT (A2)	Unambiguous	[K].GQHAAEIQPLAQSHATK.[H]		P04247	P04247	0	4	0.6729	0	1	1	447.486	1786.92	1786.92	0.69	0.00031	HCD (High Energy Collision Dissociation)	MS2	5.28788	50	24.2581	10778	D3WT_5_P_150.raw		4.28	0	2.917e-06	57496036	24.29
		High	Sequest HT (A2)	Unambiguous	[K].GQHAAEIQPLAQSHATK.[H]		P04247	P04247	0	2	0.6104	0	1	1	893.964	1786.92	1786.92	0.16	0.00014	HCD (High Energy Collision Dissociation)	MS2	0	50	24.2239	10762	D3WT_5_P_150.raw		2.49	0	5.518e-08	26987582	24.3
		High	Sequest HT (A2)	Unambiguous	[K].GQHAAEIQPLAQSHATK.[H]		P04247	P04247	0	3	0.6413	0	1	1	596.312	1786.92	1786.92	0.46	0.00027	HCD (High Energy Collision Dissociation)	MS2	0.675626	50	24.2815	10789	D3WT_5_P_150.raw		4.07	0	6.374e-10	62561080	24.29
		High	Sequest HT (A2)	Unambiguous	[K].GQHAAEIQPLAQSHATK.[H]		P04247	P04247	0	3	0.6548	0	1	1	596.311	1786.92	1786.92	0.05	3e-05	HCD (High Energy Collision Dissociation)	MS2	0.276236	32.037	24.3808	10443	D3WT_5_S_150.raw		4.23	0	5.54e-09	1511274624	24.14
		High	Sequest HT (A2)	Unambiguous	[K].GQHAAEIQPLAQSHATK.[H]		P04247	P04247	0	2	0.6601	0	1	1	893.963	1786.92	1786.92	-0.36	-0.00032	HCD (High Energy Collision Dissociation)	MS2	0	50	24.3698	10438	D3WT_5_S_150.raw		4.09	0	1.033e-14	868206400	24.14
		High	Sequest HT (A2)	Unambiguous	[K].GQHAAEIQPLAQSHATK.[H]		P04247	P04247	0	4	0.6357	0	1	1	447.485	1786.92	1786.92	0.24	0.00011	HCD (High Energy Collision Dissociation)	MS2	0.975327	33.995	24.3684	10437	D3WT_5_S_150.raw		4.09	0	2.551e-06	1046173504	24.14
		High	Sequest HT (A2)	Unambiguous	[K].GQHAAEIQPLAQSHATK.[H]		P04247	P04247	0	3	0.6636	0	1	1	596.312	1786.92	1786.92	0.45	0.00027	HCD (High Energy Collision Dissociation)	MS2	0.311318	2.652	24.1161	10318	D3WT_5_S_150.raw		4.37	0	2.02e-08	1511274624	24.14
		High	Sequest HT (A2)	Unambiguous	[K].GQHAAEIQPLAQSHATK.[H]		P04247	P04247	0	2	0.7093	0	1	1	893.963	1786.92	1786.92	-0.77	-0.00069	HCD (High Energy Collision Dissociation)	MS2	0	12.191	24.1054	10313	D3WT_5_S_150.raw		4.54	0	3.757e-15	868206400	24.14
		High	Sequest HT (A2)	Unambiguous	[K].GQHAAEIQPLAQSHATK.[H]		P04247	P04247	0	4	0.6015	0	1	1	447.486	1786.92	1786.92	2.29	0.00102	HCD (High Energy Collision Dissociation)	MS2	0.317828	4.801	24.1041	10312	D3WT_5_S_150.raw		3.99	0	3.95e-06	1046173504	24.14
		High	Sequest HT (A2)	Unambiguous	[K].GQHAAEIQPLAQSHATK.[H]		P04247	P04247	0	3	0.6092	0	1	1	596.311	1786.92	1786.92	-0.66	-0.0004	HCD (High Energy Collision Dissociation)	MS2	0	50	24.6516	10573	D3WT_5_S_150.raw		2.84	0	3.159e-07	1511274624	24.14
		High	Sequest HT (A2)	Unambiguous	[K].GQHAAEIQPLAQSHATK.[H]		P04247	P04247	0	4	0.5968	0	1	1	447.486	1786.92	1786.92	0.68	0.0003	HCD (High Energy Collision Dissociation)	MS2	11.2849	50	24.1959	9649	D3WT_4_P_150.raw		2.53	0	5.908e-07	31198258	24.28
		High	Sequest HT (A2)	Unambiguous	[K].GQHAAEIQPLAQSHATK.[H]		P04247	P04247	0	3	0.7	0	1	1	596.312	1786.92	1786.92	1.23	0.00073	HCD (High Energy Collision Dissociation)	MS2	0.831648	50	24.2489	9671	D3WT_4_P_150.raw		3.2	0	3.529e-07	26337192	24.28
		High	Sequest HT (A2)	Unambiguous	[K].GQHAAEIQPLAQSHATK.[H]		P04247	P04247	0	3	0.4857	0	1	1	596.312	1786.92	1786.92	0.41	0.00025	HCD (High Energy Collision Dissociation)	MS2	1.6476	50	24.3359	5973	D3WT_6_P_225.raw		1.4	5.578e-06	5.712e-05	12658882	24.39
		High	Sequest HT (A2)	Unambiguous	[K].GQHAAEIQPLAQSHATK.[H]		P04247	P04247	0	4	0.5986	0	1	1	447.487	1786.92	1786.92	2.76	0.00123	HCD (High Energy Collision Dissociation)	MS2	1.10454	8.802	24.2616	8084	D3WT_5_S_225 redo.raw		2.94	5.578e-06	5.998e-05	818728960	24.27
		High	Sequest HT (A2)	Unambiguous	[K].GQHAAEIQPLAQSHATK.[H]		P04247	P04247	0	2	0.5196	0	1	1	893.964	1786.92	1786.92	0.62	0.00056	HCD (High Energy Collision Dissociation)	MS2	6.87809	50	24.246	9669	D3WT_4_P_150.raw		1.79	5.578e-06	9.644e-05	9182285	24.28
		High	Sequest HT (A2)	Unambiguous	[K].GQHAAEIQPLAQSHATK.[H]		P04247	P04247	0	4	0.5493	0	1	1	447.485	1786.92	1786.92	0.32	0.00014	HCD (High Energy Collision Dissociation)	MS2	3.96027	50	24.6377	10566	D3WT_5_S_150.raw		2.13	5.578e-06	6.108e-05	1046173504	24.14
		High	Sequest HT (A2)	Unambiguous	[K].GQHAAEIQPLAQSHATK.[H]		P04247	P04247	0	4	0.4727	0	1	1	447.485	1786.92	1786.92	-0.09	-4e-05	HCD (High Energy Collision Dissociation)	MS2	0	50	24.626	9567	D3WT_6_S_175.raw		2.56	5.578e-06	9.25e-05	976621376	24.16
		High	Sequest HT (A2)	Unambiguous	[K].GQHAAEIQPLAQSHATK.[H]		P04247	P04247	0	4	0.298	0	1	1	447.486	1786.92	1786.92	0.42	0.00019	HCD (High Energy Collision Dissociation)	MS2	23.3587	50	24.7925	11338	D3WT_4_S_250.raw		1.51	5.578e-06	6.225e-05	1704098304	24.05
		High	Sequest HT (A2)	Unambiguous	[K].GQHAAEIQPLAQSHATK.[H]		P04247	P04247	0	4	0.5656	0	1	1	447.486	1786.92	1786.92	1.34	0.0006	HCD (High Energy Collision Dissociation)	MS2	0.381491	50	24.2017	10581	D3WT_5_S_250.raw		4.19	9.534e-06	0.0001881	944841216	24.13
		High	Sequest HT (A2)	Unambiguous	[K].GQHAAEIQPLAQSHATK.[H]		P04247	P04247	0	2	0.5404	0	1	1	893.963	1786.92	1786.92	0.11	0.0001	HCD (High Energy Collision Dissociation)	MS2	3.44707	50	24.2333	9383	D3WT_5_P_250.raw		1.61	9.534e-06	0.0001008	14590003	24.3
		High	Sequest HT (A2)	Unambiguous	[K].GQHAAEIQPLAQSHATK.[H]		P04247	P04247	0	2	0.5698	0	1	1	893.964	1786.92	1786.92	0.18	0.00016	HCD (High Energy Collision Dissociation)	MS2	3.04289	50	24.2037	8937	D3WT_6_P_250.raw		1.72	9.534e-06	0.0001574	17774162	24.28
		High	Sequest HT (A2)	Unambiguous	[K].GQHAAEIQPLAQSHATK.[H]		P04247	P04247	0	4	0.5187	0	1	1	447.486	1786.92	1786.92	0.6	0.00027	HCD (High Energy Collision Dissociation)	MS2	14.5171	50	24.1695	10232	D3WT_6_P_150.raw		2.14	9.534e-06	0.0002222	40849016	24.28
		High	Sequest HT (A2)	Unambiguous	[K].GQHAAEIQPLAQSHATK.[H]		P04247	P04247	0	2	0.6322	0	1	1	893.964	1786.92	1786.92	0.33	0.0003	HCD (High Energy Collision Dissociation)	MS2	0	50	24.326	8667	D3WT_6_P_200 redo.raw		1.74	9.534e-06	0.0001463	9410931	24.36
		High	Sequest HT (A2)	Unambiguous	[K].GQHAAEIQPLAQSHATK.[H]		P04247	P04247	0	2	0.6478	0	1	1	893.963	1786.92	1786.92	-0.05	-4e-05	HCD (High Energy Collision Dissociation)	MS2	0	50	24.0795	5728	D3WT_5_S_200.raw		1.59	9.534e-06	0.000146	280379296	24.25
		High	Sequest HT (A2)	Unambiguous	[K].GQHAAEIQPLAQSHATK.[H]		P04247	P04247	0	4	0.568	0	1	1	447.486	1786.92	1786.92	1.06	0.00047	HCD (High Energy Collision Dissociation)	MS2	0.222607	50	24.584	5859	D3WT_5_S_200.raw		1.69	9.534e-06	0.000104	395333344	24.25
		High	Sequest HT (A2)	Unambiguous	[K].GQHAAEIQPLAQSHATK.[H]		P04247	P04247	0	3	0.6279	0	1	1	596.312	1786.92	1786.92	0.28	0.00016	HCD (High Energy Collision Dissociation)	MS2	6.52368	50	24.6259	5870	D3WT_5_S_200.raw		2.15	9.534e-06	0.0001149	524394080	24.25
		High	Sequest HT (A2)	Unambiguous	[K].GQHAAEIQPLAQSHATK.[H]		P04247	P04247	0	4	0.4722	0	1	1	447.485	1786.92	1786.92	0.29	0.00013	HCD (High Energy Collision Dissociation)	MS2	0.964754	50	24.5013	10736	D3WT_6_S_250.raw		2.16	9.534e-06	0.0001071	1010087808	24.11
		High	Sequest HT (A2)	Unambiguous	[K].GQHAAEIQPLAQSHATK.[H]		P04247	P04247	0	2	0.431	0	1	1	893.963	1786.92	1786.92	0.13	0.00012	HCD (High Energy Collision Dissociation)	MS2	0	50	24.0959	6324	D3WT_6_S_225.raw		1.74	9.534e-06	0.0002311	246055776	24.26
		High	Sequest HT (A2)	Unambiguous	[K].GQHAAEIQPLAQSHATK.[H]		P04247	P04247	0	2	0.448	0	1	1	893.963	1786.92	1786.92	0.01	1e-05	HCD (High Energy Collision Dissociation)	MS2	0	50	24.5877	10746	D3WT_6_S_200 redo.raw		1.25	9.534e-06	0.0002865	826619264	24.07
		High	Sequest HT (A2)	Unambiguous	[K].GQHAAEIQPLAQSHATK.[H]		P04247	P04247	0	3	0.3043	0	1	1	596.311	1786.92	1786.92	-0.01	-1e-05	HCD (High Energy Collision Dissociation)	MS2	3.16122	50	24.9221	9699	D3WT_6_S_175.raw		1.38	9.534e-06	0.0003121	1216781056	24.16
		High	Sequest HT (A2)	Unambiguous	[K].GQHAAEIQPLAQSHATK.[H]		P04247	P04247	0	3	0.5078	0	1	1	596.312	1786.92	1786.92	0.66	0.00039	HCD (High Energy Collision Dissociation)	MS2	3.93908	50	24.8354	11012	D3WT_4_S_175.raw		1.93	1.383e-05	0.0004069	1326539904	24.11
		High	Sequest HT (A2)	Unambiguous	[K].GQHAAEIQPLAQSHATK.[H]		P04247	P04247	0	4	0.4731	0	1	1	447.486	1786.92	1786.92	0.48	0.00021	HCD (High Energy Collision Dissociation)	MS2	17.3532	50	24.8806	11187	D3WT_5_S_175 redo2.raw		1.86	1.383e-05	0.0003749	1752685568	24.13
		High	Sequest HT (A2)	Unambiguous	[K].GQHAAEIQPLAQSHATK.[H]		P04247	P04247	0	3	0.5133	0	1	1	596.311	1786.92	1786.92	-0.14	-9e-05	HCD (High Energy Collision Dissociation)	MS2	6.71231	50	24.9196	10701	D3WT_5_S_150.raw		1.5	1.838e-05	0.0004857	1511274624	24.14
		High	Sequest HT (A2)	Unambiguous	[K].GQHAAEIQPLAQSHATK.[H]		P04247	P04247	0	4	0.4819	0	1	1	447.485	1786.92	1786.92	0.25	0.00011	HCD (High Energy Collision Dissociation)	MS2	11.8792	50	24.1752	9524	D3WT_5_P_225 redo.raw		1.66	2.288e-05	0.0005021	32450394	24.29
		High	Sequest HT (A2)	Unambiguous	[K].GQHAAEIQPLAQSHATK.[H]		P04247	P04247	0	4	0.2955	0	1	1	447.485	1786.92	1786.92	-0.26	-0.00012	HCD (High Energy Collision Dissociation)	MS2	16.7299	50	25.0174	10968	D3WT_5_S_250.raw		1.32	4.887e-05	0.0005766	944841216	24.13
		High	Sequest HT (A2)	Unambiguous	[K].GQHAAEIQPLAQSHATK.[H]		P04247	P04247	0	4	0.5502	0	1	1	447.486	1786.92	1786.92	0.91	0.00041	HCD (High Energy Collision Dissociation)	MS2	4.07461	50	24.6474	10790	D3WT_5_S_250.raw		2.29	4.887e-05	0.0005915	944841216	24.13
		High	Sequest HT (A2)	Unambiguous	[K].GQHAAEIQPLAQSHATK.[H]		P04247	P04247	0	3	0.3833	0	1	1	596.312	1786.92	1786.92	0.32	0.00019	HCD (High Energy Collision Dissociation)	MS2	0	50	24.7239	8247	D3WT_5_S_225 redo.raw		1.2	4.887e-05	0.0005994	1043501376	24.27
		High	Sequest HT (A2)	Unambiguous	[K].GQHAAEIQPLAQSHATK.[H]		P04247	P04247	0	4	0.3987	0	1	1	447.486	1786.92	1786.92	0.77	0.00034	HCD (High Energy Collision Dissociation)	MS2	9.28417	50	24.7704	10865	D3WT_6_S_250.raw		1.58	8.759e-05	0.00113	1010087808	24.11
		High	Sequest HT (A2)	Unambiguous	[K].GQHAAEIQPLAQSHATK.[H]		P04247	P04247	0	4	0.2065	0	1	1	447.485	1786.92	1786.92	0.08	3e-05	HCD (High Energy Collision Dissociation)	MS2	2.53393	50	24.0639	5724	D3WT_5_S_200.raw		1.55	9.394e-05	0.001205	395333344	24.25
		High	Sequest HT (A2)	Unambiguous	[K].GQHAAEIQPLAQSHATK.[H]		P04247	P04247	0	3	0.2759	0	1	1	596.312	1786.92	1786.92	0.59	0.00035	HCD (High Energy Collision Dissociation)	MS2	10.5361	50	24.8891	11083	D3WT_4_S_200 redo.raw		1.16	0.0001135	0.001439	1504518912	24.09
		High	Sequest HT (A2)	Unambiguous	[K].GQHAAEIQPLAQSHATK.[H]		P04247	P04247	0	3	0.3472	0	1	1	596.31	1786.91	1786.92	-2.87	-0.00171	HCD (High Energy Collision Dissociation)	MS2	20.7581	50	25.1324	11222	D3WT_4_S_225 redo2.raw		1.44	0.0001442	0.001596	1518108800	24.13
		High	Sequest HT (A2)	Unambiguous	[K].GQHAAEIQPLAQSHATK.[H]		P04247	P04247	0	2	0.4463	0	1	1	893.963	1786.92	1786.92	-0.28	-0.00025	HCD (High Energy Collision Dissociation)	MS2	0	50	24.6334	10563	D3WT_5_S_150.raw		1.21	0.0002065	0.001956	868206400	24.14
		High	Sequest HT (A2)	Unambiguous	[K].GQHAAEIQPLAQSHATK.[H]		P04247	P04247	0	2	0.5704	0	1	1	893.963	1786.92	1786.92	-0.37	-0.00033	HCD (High Energy Collision Dissociation)	MS2	0	50	24.6295	10984	D3WT_4_S_150.raw		1.42	0.0002065	0.001954	1139371648	24.05
		High	Sequest HT (A2)	Unambiguous	[K].GQHAAEIQPLAQSHATK.[H]		P04247	P04247	0	3	0.5192	0	1	1	596.312	1786.92	1786.92	1.02	0.00061	HCD (High Energy Collision Dissociation)	MS2	4.52935	50	24.0465	6310	D3WT_6_S_225.raw		1.04	0.0003063	0.002452	428859872	24.26
		High	Sequest HT (A2)	Unambiguous	[K].GQHAAEIQPLAQSHATK.[H]		P04247	P04247	0	3	0.4305	0	1	1	596.31	1786.92	1786.92	-1.66	-0.00099	HCD (High Energy Collision Dissociation)	MS2	13.8295	50	25.2534	11269	D3WT_4_S_150.raw		1.51	0.0003063	0.002651	1957059584	24.05
		High	Sequest HT (A2)	Unambiguous	[K].GQHAAEIQPLAQSHATK.[H]		P04247	P04247	0	4	0.1	0	1	1	447.485	1786.92	1786.92	0.26	0.00012	HCD (High Energy Collision Dissociation)	MS2	26.8731	50	24.9129	10699	D3WT_5_S_150.raw		1.2	0.0003822	0.003639	1046173504	24.14
		High	Sequest HT (A2)	Unambiguous	[K].GQHAAEIQPLAQSHATK.[H]		P04247	P04247	0	4	0.2786	0	1	1	447.486	1786.92	1786.92	0.85	0.00038	HCD (High Energy Collision Dissociation)	MS2	18.484	50	24.7876	10989	D3WT_4_S_175.raw		1.4	0.0003822	0.003635	1215576960	24.11
		High	Sequest HT (A2)	Unambiguous	[K].GQHAAEIQPLAQSHATK.[H]		P04247	P04247	0	4	0.5166	0	1	1	447.486	1786.92	1786.92	0.85	0.00038	HCD (High Energy Collision Dissociation)	MS2	1.17765	50	24.3015	5963	D3WT_6_P_225.raw		1.51	0.0003985	0.003855	11333971	24.38
		High	Sequest HT (A2)	Unambiguous	[K].GQHAAEIQPLAQSHATK.[H]		P04247	P04247	0	3	0.2286	0	1	1	596.311	1786.92	1786.92	-0.11	-7e-05	HCD (High Energy Collision Dissociation)	MS2	0	50	24.9798	10950	D3WT_5_S_250.raw		0.7	0.0004659	0.0045	1502371200	24.14
		High	Sequest HT (A2)	Unambiguous	[K].GQHAAEIQPLAQSHATK.[H]		P04247	P04247	0	2	0.4219	0	1	1	893.964	1786.92	1786.92	0.34	0.00031	HCD (High Energy Collision Dissociation)	MS2	0	50	24.2088	10367	D3WT_4_P_175.raw		1.28	0.0005288	0.005173	15362742	24.28
		High	Sequest HT (A2)	Unambiguous	[K].GQHAAEIQPLAQSHATK.[H]		P04247	P04247	0	2	0.3011	0	1	1	893.963	1786.92	1786.92	0.13	0.00012	HCD (High Energy Collision Dissociation)	MS2	2.10715	50	24.6548	10991	D3WT_4_S_225 redo2.raw		0.93	0.0005616	0.005459	899850752	24.13
		High	Sequest HT (A2)	Unambiguous	[K].GQHAAEIQPLAQSHATK.[H]		P04247	P04247	0	4	0.4	0	1	1	447.486	1786.92	1786.92	0.77	0.00034	HCD (High Energy Collision Dissociation)	MS2	4.85436	50	24.5964	6466	D3WT_6_S_225.raw		1.25	0.0007746	0.007772	308034432	24.26
		High	Sequest HT (A2)	Unambiguous	[K].GQHAAEIQPLAQSHATK.[H]		P04247	P04247	0	3	0.4673	0	1	1	596.31	1786.92	1786.92	-1.57	-0.00093	HCD (High Energy Collision Dissociation)	MS2	5.24984	50	25.3406	11410	D3WT_5_S_175 redo2.raw		1.07	0.0007775	0.007797	2317880320	24.14
		High	Sequest HT (A2)	Unambiguous	[K].GQHAAEIQPLAQSHATK.[H]		P04247	P04247	0	4	0.4012	0	1	1	447.485	1786.92	1786.92	0.32	0.00014	HCD (High Energy Collision Dissociation)	MS2	23.3551	50	24.8181	10858	D3WT_6_S_200 redo.raw		1.72	0.0009588	0.009681	1188475008	24.06
		High	Sequest HT (A2)	Unambiguous	[K].GQHAAEIQPLAQSHATK.[H]		P04247	P04247	0	2	0.3077	0	1	1	893.963	1786.92	1786.92	-0.3	-0.00026	HCD (High Energy Collision Dissociation)	MS2	0	50	24.6066	5864	D3WT_5_S_200.raw		0.78	0.00108	0.01101	280379296	24.25
		High	Sequest HT (A2)	Unambiguous	[K].GQHAAEIQPLAQSHATK.[H]		P04247	P04247	0	2	0.4211	0	1	1	893.963	1786.92	1786.92	-0.91	-0.00081	HCD (High Energy Collision Dissociation)	MS2	0	50	24.6816	10389	D3WT_6_S_150.raw		0.95	0.001082	0.01119	790087040	24.18
		High	Sequest HT (A2)	Unambiguous	[K].GQHAAEIQPLAQSHATK.[H]		P04247	P04247	0	3	0.5259	0	1	1	596.31	1786.91	1786.92	-2.9	-0.00173	HCD (High Energy Collision Dissociation)	MS2	5.39079	50	25.2551	10865	D3WT_5_S_150.raw		1.35	0.00151	0.0154	1511274624	24.14
		High	Sequest HT (A2)	Unambiguous	[K].GQHAAEIQPLAQSHATK.[H]		P04247	P04247	0	2	0.4365	0	1	1	893.963	1786.92	1786.92	-0.41	-0.00036	HCD (High Energy Collision Dissociation)	MS2	0	50	24.6043	10950	D3WT_4_S_200 redo.raw		1.26	0.001527	0.01554	784984576	24.09
		High	Sequest HT (A2)	Unambiguous	[K].GQHAAEIQPLAQSHATK.[H]		P04247	P04247	0	2	0.2745	0	1	1	893.963	1786.92	1786.92	-0.74	-0.00066	HCD (High Energy Collision Dissociation)	MS2	0	50	24.93	11211	D3WT_5_S_175 redo2.raw		1.02	0.002022	0.0212	1289605248	24.14
		High	Sequest HT (A2)	Unambiguous	[K].GQHAAEIQPLAQSHATK.[H]		P04247	P04247	0	2	0.4902	0	1	1	893.964	1786.92	1786.92	0.38	0.00034	HCD (High Energy Collision Dissociation)	MS2	4.15893	50	24.7478	10838	D3WT_5_S_250.raw		1.02	0.003327	0.03427	922590336	24.14
		High	Sequest HT (A2)	Unambiguous	[K].GQHAAEIQPLAQSHATK.[H]		P04247	P04247	0	3	0.3667	0	1	1	596.311	1786.92	1786.92	-1.15	-0.00069	HCD (High Energy Collision Dissociation)	MS2	2.29459	50	25.3793	11139	D3WT_5_S_250.raw		0.6	0.004152	0.04249	1502371200	24.14
		High	Sequest HT (A2)	Unambiguous	[K].GQHAAEIQPLAQSHATK.[H]		P04247	P04247	0	2	0.466	0	1	1	893.964	1786.92	1786.92	0.37	0.00033	HCD (High Energy Collision Dissociation)	MS2	0	50	24.6399	10802	D3WT_6_S_250.raw		1.03	0.00424	0.04324	893126208	24.12
		High	Sequest HT (A2)	Unambiguous	[K].GQHAAEIQPLAQSHATK.[H]		P04247	P04247	0	2	0.2778	0	1	1	893.964	1786.92	1786.92	0.29	0.00026	HCD (High Energy Collision Dissociation)	MS2	0	50	24.8438	11363	D3WT_4_S_250.raw		0.72	0.007177	0.07039	1398785664	24.05
	High	[K].VEADLAGHGQEVLIGLFK.[T]		2.79786e-12	0	374	P04247	P04247 [18-35]	0	1896.02	1.10902e+08	2.02957e+08	1.49018e+08	2.00632e+08	1.41313e+08	1.6441e+08	6384856545	5.30921e+09	5.33551e+09	6666347688	6.50873e+09	5429151423	1.83591e+08	1.38286e+08	1.89129e+08	2.15062e+08	6.56041e+06	1.23007e+08	3.97161e+09	5.17513e+09	8210543633	3.82779e+09	4838126252	5.40038e+09	1.00153e+08	1.32582e+08	9.55648e+07	3.60599e+09	6.0522e+09	6.33513e+09	High	0	3.374e-15	7.06	64.54	K.VEADLAGHGQEVLIGLFK.T	[18-35]		Used
		Confidence	Identifying Node	PSM Ambiguity	Annotated Sequence	Modifications	Master Protein Accessions	Protein Accessions	# Missed Cleavages	Charge	DeltaScore	DeltaCn	Rank	Search Engine Rank	m/z [Da]	MH+ [Da]	Theo. MH+ [Da]	DeltaM [ppm]	Deltam/z [Da]	Activation Type	MS Order	Isolation Interference [%]	Ion Inject Time [ms]	RT [min]	First Scan	Spectrum File	Quan Info	XCorr	Percolator q-Value	Percolator PEP	Precursor Abundance	Apex RT [min]
		High	Sequest HT (A2)	Unambiguous	[K].VEADLAGHGQEVLIGLFK.[T]		P04247	P04247	0	3	0.7099	0	1	1	632.679	1896.02	1896.02	0.14	9e-05	HCD (High Energy Collision Dissociation)	MS2	0	50	65.0164	29522	D3WT_6_S_250.raw		4.24	0	1.01e-12	3526422016	64.46
		High	Sequest HT (A2)	Unambiguous	[K].VEADLAGHGQEVLIGLFK.[T]		P04247	P04247	0	2	0.7288	0	1	1	948.514	1896.02	1896.02	-0.74	-0.0007	HCD (High Energy Collision Dissociation)	MS2	0	50	64.8209	29447	D3WT_6_S_250.raw		5.31	0	2.81e-16	1866030592	64.46
		High	Sequest HT (A2)	Unambiguous	[K].VEADLAGHGQEVLIGLFK.[T]		P04247	P04247	0	3	0.6786	0	1	1	632.68	1896.02	1896.02	0.99	0.00062	HCD (High Energy Collision Dissociation)	MS2	0	10.414	64.7634	29427	D3WT_6_S_250.raw		3.92	0	2.38e-12	3526422016	64.46
		High	Sequest HT (A2)	Unambiguous	[K].VEADLAGHGQEVLIGLFK.[T]		P04247	P04247	0	2	0.6164	0	1	1	948.516	1896.03	1896.02	1.47	0.00139	HCD (High Energy Collision Dissociation)	MS2	8.13856	50	65.0772	29542	D3WT_6_S_250.raw		2.92	0	3.318e-09	1866030592	64.46
		High	Sequest HT (A2)	Unambiguous	[K].VEADLAGHGQEVLIGLFK.[T]		P04247	P04247	0	3	0.6553	0	1	1	632.68	1896.02	1896.02	1.13	0.00072	HCD (High Energy Collision Dissociation)	MS2	0.455487	50	65.5289	29698	D3WT_6_S_250.raw		2.64	0	9.672e-10	3526422016	64.46
		High	Sequest HT (A2)	Unambiguous	[K].VEADLAGHGQEVLIGLFK.[T]		P04247	P04247	0	2	0.7041	0	1	1	948.516	1896.02	1896.02	1.03	0.00098	HCD (High Energy Collision Dissociation)	MS2	0	50	65.3289	29631	D3WT_6_S_250.raw		2.67	0	2.528e-11	1866030592	64.46
		High	Sequest HT (A2)	Unambiguous	[K].VEADLAGHGQEVLIGLFK.[T]		P04247	P04247	0	3	0.6753	0	1	1	632.68	1896.03	1896.02	1.6	0.00101	HCD (High Energy Collision Dissociation)	MS2	0	50	65.2705	29614	D3WT_6_S_250.raw		3.48	0	1.113e-11	3526422016	64.46
		High	Sequest HT (A2)	Unambiguous	[K].VEADLAGHGQEVLIGLFK.[T]		P04247	P04247	0	3	0.5034	0	1	1	632.679	1896.02	1896.02	-0.5	-0.00031	HCD (High Energy Collision Dissociation)	MS2	48.5085	50	64.238	29212	D3WT_6_S_250.raw		1.49	0	2.985e-05	3526422016	64.46
		High	Sequest HT (A2)	Unambiguous	[K].VEADLAGHGQEVLIGLFK.[T]		P04247	P04247	0	2	0.7483	0	1	1	948.514	1896.02	1896.02	-0.95	-0.0009	HCD (High Energy Collision Dissociation)	MS2	0	14.953	64.569	29351	D3WT_6_S_250.raw		6	0	1.465e-14	1866030592	64.46
		High	Sequest HT (A2)	Unambiguous	[K].VEADLAGHGQEVLIGLFK.[T]		P04247	P04247	0	3	0.6739	0	1	1	632.68	1896.03	1896.02	1.36	0.00086	HCD (High Energy Collision Dissociation)	MS2	0	1.902	64.5032	29323	D3WT_6_S_250.raw		4.6	0	1.526e-13	3526422016	64.46
		High	Sequest HT (A2)	Unambiguous	[K].VEADLAGHGQEVLIGLFK.[T]		P04247	P04247	0	2	0.7688	0	1	1	948.514	1896.02	1896.02	-1.03	-0.00098	HCD (High Energy Collision Dissociation)	MS2	0	50	64.3089	29243	D3WT_6_S_250.raw		5.97	0	4.092e-15	1866030592	64.46
		High	Sequest HT (A2)	Unambiguous	[K].VEADLAGHGQEVLIGLFK.[T]		P04247	P04247	0	3	0.5279	0	1	1	632.679	1896.02	1896.02	-0.3	-0.00019	HCD (High Energy Collision Dissociation)	MS2	2.86052	50	65.786	29799	D3WT_6_S_250.raw		1.97	0	1.854e-09	3526422016	64.46
		High	Sequest HT (A2)	Unambiguous	[K].VEADLAGHGQEVLIGLFK.[T]		P04247	P04247	0	3	0.4444	0	1	1	632.679	1896.02	1896.02	0.4	0.00025	HCD (High Energy Collision Dissociation)	MS2	12.7127	50	66.3069	30011	D3WT_6_S_250.raw		1.44	0	1.142e-05	3526422016	64.46
		High	Sequest HT (A2)	Unambiguous	[K].VEADLAGHGQEVLIGLFK.[T]		P04247	P04247	0	2	0.5533	0	1	1	948.516	1896.02	1896.02	1.05	0.00099	HCD (High Energy Collision Dissociation)	MS2	0	50	65.5839	29720	D3WT_6_S_250.raw		1.5	0	8.362e-07	1866030592	64.46
		High	Sequest HT (A2)	Unambiguous	[K].VEADLAGHGQEVLIGLFK.[T]		P04247	P04247	0	2	0.6765	0	1	1	948.515	1896.02	1896.02	0.38	0.00036	HCD (High Energy Collision Dissociation)	MS2	17.7254	50	65.6548	29705	D3WT_5_S_250.raw		2.04	0	2.167e-07	2228576768	64.47
		High	Sequest HT (A2)	Unambiguous	[K].VEADLAGHGQEVLIGLFK.[T]		P04247	P04247	0	3	0.6053	0	1	1	632.68	1896.03	1896.02	2.27	0.00143	HCD (High Energy Collision Dissociation)	MS2	0.218681	50	65.5641	29675	D3WT_5_S_250.raw		2.66	0	1.055e-08	4231696128	64.47
		High	Sequest HT (A2)	Unambiguous	[K].VEADLAGHGQEVLIGLFK.[T]		P04247	P04247	0	2	0.5487	0	1	1	948.516	1896.02	1896.02	0.83	0.00078	HCD (High Energy Collision Dissociation)	MS2	0	50	65.3881	29620	D3WT_5_S_250.raw		1.95	0	3.917e-06	2228576768	64.47
		High	Sequest HT (A2)	Unambiguous	[K].VEADLAGHGQEVLIGLFK.[T]		P04247	P04247	0	3	0.553	0	1	1	632.679	1896.02	1896.02	-0.34	-0.00021	HCD (High Energy Collision Dissociation)	MS2	2.51733	50	65.8235	29773	D3WT_5_S_250.raw		2.17	0	1.908e-08	4231696128	64.47
		High	Sequest HT (A2)	Unambiguous	[K].VEADLAGHGQEVLIGLFK.[T]		P04247	P04247	0	2	0.7045	0	1	1	948.514	1896.02	1896.02	-1.31	-0.00124	HCD (High Energy Collision Dissociation)	MS2	0	50	64.8706	29441	D3WT_5_S_250.raw		5.11	0	2.774e-14	2228576768	64.47
		High	Sequest HT (A2)	Unambiguous	[K].VEADLAGHGQEVLIGLFK.[T]		P04247	P04247	0	3	0.6721	0	1	1	632.68	1896.03	1896.02	1.48	0.00094	HCD (High Energy Collision Dissociation)	MS2	0	11.18	64.781	29402	D3WT_5_S_250.raw		4.3	0	7.121e-13	4231696128	64.47
		High	Sequest HT (A2)	Unambiguous	[K].VEADLAGHGQEVLIGLFK.[T]		P04247	P04247	0	3	0.728	0	1	1	632.68	1896.03	1896.02	1.59	0.001	HCD (High Energy Collision Dissociation)	MS2	0.160451	50	65.305	29595	D3WT_5_S_250.raw		3.64	0	2.267e-10	4231696128	64.47
		High	Sequest HT (A2)	Unambiguous	[K].VEADLAGHGQEVLIGLFK.[T]		P04247	P04247	0	2	0.6144	0	1	1	948.517	1896.03	1896.02	2.3	0.00218	HCD (High Energy Collision Dissociation)	MS2	11.4626	50	65.1285	29532	D3WT_5_S_250.raw		3.06	0	2.469e-10	2228576768	64.47
		High	Sequest HT (A2)	Unambiguous	[K].VEADLAGHGQEVLIGLFK.[T]		P04247	P04247	0	3	0.6939	0	1	1	632.679	1896.02	1896.02	0.52	0.00033	HCD (High Energy Collision Dissociation)	MS2	0.286068	50	65.0442	29502	D3WT_5_S_250.raw		4.41	0	2.945e-11	4231696128	64.47
		High	Sequest HT (A2)	Unambiguous	[K].VEADLAGHGQEVLIGLFK.[T]		P04247	P04247	0	3	0.4476	0	1	1	632.679	1896.02	1896.02	-0.05	-3e-05	HCD (High Energy Collision Dissociation)	MS2	14.0125	50	66.3462	29973	D3WT_5_S_250.raw		1.43	0	6.038e-06	4231696128	64.47
		High	Sequest HT (A2)	Unambiguous	[K].VEADLAGHGQEVLIGLFK.[T]		P04247	P04247	0	3	0.4859	0	1	1	632.679	1896.02	1896.02	0.14	9e-05	HCD (High Energy Collision Dissociation)	MS2	1.77859	50	66.6012	30063	D3WT_5_S_250.raw		1.77	0	8.391e-07	4231696128	64.47
		High	Sequest HT (A2)	Unambiguous	[K].VEADLAGHGQEVLIGLFK.[T]		P04247	P04247	0	2	0.7196	0	1	1	948.514	1896.02	1896.02	-1.38	-0.00131	HCD (High Energy Collision Dissociation)	MS2	0	12.369	64.6079	29337	D3WT_5_S_250.raw		5.6	0	1.112e-14	2228576768	64.47
		High	Sequest HT (A2)	Unambiguous	[K].VEADLAGHGQEVLIGLFK.[T]		P04247	P04247	0	3	0.7026	0	1	1	632.68	1896.03	1896.02	1.67	0.00106	HCD (High Energy Collision Dissociation)	MS2	0	1.436	64.5184	29298	D3WT_5_S_250.raw		4.54	0	3.255e-13	4231696128	64.47
		High	Sequest HT (A2)	Unambiguous	[K].VEADLAGHGQEVLIGLFK.[T]		P04247	P04247	0	3	0.5684	0	1	1	632.68	1896.02	1896.02	1.18	0.00075	HCD (High Energy Collision Dissociation)	MS2	54.6207	50	64.2596	29184	D3WT_5_S_250.raw		2.34	0	1.339e-06	4231696128	64.47
		High	Sequest HT (A2)	Unambiguous	[K].VEADLAGHGQEVLIGLFK.[T]		P04247	P04247	0	2	0.7496	0	1	1	948.514	1896.02	1896.02	-0.8	-0.00076	HCD (High Energy Collision Dissociation)	MS2	0	30.838	64.3419	29220	D3WT_5_S_250.raw		6.07	0	1.252e-14	2228576768	64.47
		High	Sequest HT (A2)	Unambiguous	[K].VEADLAGHGQEVLIGLFK.[T]		P04247	P04247	0	3	0.6734	0	1	1	632.679	1896.02	1896.02	-0.15	-0.0001	HCD (High Energy Collision Dissociation)	MS2	0	50	64.6648	26401	D3WT_6_P_175.raw		3.95	0	2.638e-11	107908768	64.59
		High	Sequest HT (A2)	Unambiguous	[K].VEADLAGHGQEVLIGLFK.[T]		P04247	P04247	0	2	0.6456	0	1	1	948.514	1896.02	1896.02	-1.31	-0.00124	HCD (High Energy Collision Dissociation)	MS2	3.24057	50	64.51	26349	D3WT_6_P_175.raw		2.06	0	2.061e-08	29715670	64.59
		High	Sequest HT (A2)	Unambiguous	[K].VEADLAGHGQEVLIGLFK.[T]		P04247	P04247	0	3	0.7159	0	1	1	632.679	1896.02	1896.02	0.17	0.00011	HCD (High Energy Collision Dissociation)	MS2	0	50	64.6892	28514	D3WT_4_P_175.raw		4.33	0	2.984e-15	148325968	64.59
		High	Sequest HT (A2)	Unambiguous	[K].VEADLAGHGQEVLIGLFK.[T]		P04247	P04247	0	2	0.6638	0	1	1	948.514	1896.02	1896.02	-0.83	-0.00079	HCD (High Energy Collision Dissociation)	MS2	0	50	64.5206	28453	D3WT_4_P_175.raw		2.32	0	1.33e-05	34631060	64.59
		High	Sequest HT (A2)	Unambiguous	[K].VEADLAGHGQEVLIGLFK.[T]		P04247	P04247	0	3	0.6733	0	1	1	632.678	1896.02	1896.02	-1.11	-0.0007	HCD (High Energy Collision Dissociation)	MS2	2.3365	50	64.4266	28419	D3WT_4_P_175.raw		2.51	0	2.885e-07	148325968	64.59
		High	Sequest HT (A2)	Unambiguous	[K].VEADLAGHGQEVLIGLFK.[T]		P04247	P04247	0	3	0.7041	0	1	1	632.68	1896.03	1896.02	2.05	0.0013	HCD (High Energy Collision Dissociation)	MS2	0	1.546	64.5191	30069	D3WT_5_S_175 redo2.raw		4.19	0	2.312e-12	5538849280	64.4
		High	Sequest HT (A2)	Unambiguous	[K].VEADLAGHGQEVLIGLFK.[T]		P04247	P04247	0	2	0.7483	0	1	1	948.514	1896.02	1896.02	-0.51	-0.00049	HCD (High Energy Collision Dissociation)	MS2	0	14.235	64.5802	30096	D3WT_5_S_175 redo2.raw		5.84	0	5.418e-16	2593204736	64.4
		High	Sequest HT (A2)	Unambiguous	[K].VEADLAGHGQEVLIGLFK.[T]		P04247	P04247	0	3	0.5698	0	1	1	632.68	1896.02	1896.02	0.89	0.00056	HCD (High Energy Collision Dissociation)	MS2	51.3707	50	64.2141	29928	D3WT_5_S_175 redo2.raw		3.58	0	9.738e-11	5538849280	64.4
		High	Sequest HT (A2)	Unambiguous	[K].VEADLAGHGQEVLIGLFK.[T]		P04247	P04247	0	4	0.4466	0	1	1	474.76	1896.02	1896.02	-2.33	-0.00111	HCD (High Energy Collision Dissociation)	MS2	0	50	64.3875	30007	D3WT_5_S_175 redo2.raw		2.06	0	2.163e-05	17622790	64.43
		High	Sequest HT (A2)	Unambiguous	[K].VEADLAGHGQEVLIGLFK.[T]		P04247	P04247	0	3	0.6833	0	1	1	632.679	1896.02	1896.02	0.6	0.00038	HCD (High Energy Collision Dissociation)	MS2	0	6.197	64.2633	29950	D3WT_5_S_175 redo2.raw		4.42	0	1.602e-13	5538849280	64.4
		High	Sequest HT (A2)	Unambiguous	[K].VEADLAGHGQEVLIGLFK.[T]		P04247	P04247	0	2	0.7277	0	1	1	948.513	1896.02	1896.02	-1.61	-0.00153	HCD (High Energy Collision Dissociation)	MS2	0	13.776	64.314	29973	D3WT_5_S_175 redo2.raw		6.72	0	3.607e-15	2593204736	64.4
		High	Sequest HT (A2)	Unambiguous	[K].VEADLAGHGQEVLIGLFK.[T]		P04247	P04247	0	2	0.6094	0	1	1	948.515	1896.02	1896.02	0.18	0.00017	HCD (High Energy Collision Dissociation)	MS2	3.08681	50	65.5957	30494	D3WT_5_S_175 redo2.raw		2.33	0	4.866e-08	2593204736	64.4
		High	Sequest HT (A2)	Unambiguous	[K].VEADLAGHGQEVLIGLFK.[T]		P04247	P04247	0	3	1	0	1	1	632.68	1896.02	1896.02	1.17	0.00074	HCD (High Energy Collision Dissociation)	MS2	1.20357	50	65.5485	30475	D3WT_5_S_175 redo2.raw		3.31	0	6.571e-11	5538849280	64.4
		High	Sequest HT (A2)	Unambiguous	[K].VEADLAGHGQEVLIGLFK.[T]		P04247	P04247	0	2	0.6385	0	1	1	948.515	1896.02	1896.02	-0.01	-1e-05	HCD (High Energy Collision Dissociation)	MS2	6.50257	50	65.3367	30397	D3WT_5_S_175 redo2.raw		2.6	0	1.076e-09	2593204736	64.4
		High	Sequest HT (A2)	Unambiguous	[K].VEADLAGHGQEVLIGLFK.[T]		P04247	P04247	0	3	0.6059	0	1	1	632.679	1896.02	1896.02	-0.4	-0.00025	HCD (High Energy Collision Dissociation)	MS2	21.532	50	66.318	30774	D3WT_5_S_175 redo2.raw		2.36	0	5.916e-09	5538849280	64.4
		High	Sequest HT (A2)	Unambiguous	[K].VEADLAGHGQEVLIGLFK.[T]		P04247	P04247	0	3	0.6858	0	1	1	632.679	1896.02	1896.02	-0.09	-6e-05	HCD (High Energy Collision Dissociation)	MS2	5.51731	50	65.8035	30570	D3WT_5_S_175 redo2.raw		2.96	0	5.734e-10	5538849280	64.4
		High	Sequest HT (A2)	Unambiguous	[K].VEADLAGHGQEVLIGLFK.[T]		P04247	P04247	0	2	0.7505	0	1	1	948.515	1896.02	1896.02	-0.07	-6e-05	HCD (High Energy Collision Dissociation)	MS2	0.937204	50	64.8361	30199	D3WT_5_S_175 redo2.raw		5.21	0	1.228e-16	2593204736	64.4
		High	Sequest HT (A2)	Unambiguous	[K].VEADLAGHGQEVLIGLFK.[T]		P04247	P04247	0	3	0.7012	0	1	1	632.68	1896.03	1896.02	1.38	0.00087	HCD (High Energy Collision Dissociation)	MS2	0	11.59	64.7778	30178	D3WT_5_S_175 redo2.raw		4.82	0	1.156e-15	5538849280	64.4
		High	Sequest HT (A2)	Unambiguous	[K].VEADLAGHGQEVLIGLFK.[T]		P04247	P04247	0	3	0.7335	0	1	1	632.678	1896.02	1896.02	-1.04	-0.00066	HCD (High Energy Collision Dissociation)	MS2	0.167639	50	65.287	30379	D3WT_5_S_175 redo2.raw		3.94	0	7.913e-14	5538849280	64.4
		High	Sequest HT (A2)	Unambiguous	[K].VEADLAGHGQEVLIGLFK.[T]		P04247	P04247	0	3	0.7124	0	1	1	632.68	1896.03	1896.02	2.05	0.0013	HCD (High Energy Collision Dissociation)	MS2	0.072766	50	65.0306	30274	D3WT_5_S_175 redo2.raw		4.45	0	1.482e-12	5538849280	64.4
		High	Sequest HT (A2)	Unambiguous	[K].VEADLAGHGQEVLIGLFK.[T]		P04247	P04247	0	2	0.6275	0	1	1	948.518	1896.03	1896.02	2.83	0.00268	HCD (High Energy Collision Dissociation)	MS2	6.33672	50	65.0869	30296	D3WT_5_S_175 redo2.raw		3.57	0	1.763e-10	2593204736	64.4
		High	Sequest HT (A2)	Unambiguous	[K].VEADLAGHGQEVLIGLFK.[T]		P04247	P04247	0	3	0.4486	0	1	1	632.68	1896.03	1896.02	1.6	0.00101	HCD (High Energy Collision Dissociation)	MS2	0	50	65.5316	28119	D3WT_6_S_150.raw		1.85	0	9.499e-07	3587500288	64.47
		High	Sequest HT (A2)	Unambiguous	[K].VEADLAGHGQEVLIGLFK.[T]		P04247	P04247	0	2	0.5571	0	1	1	948.515	1896.02	1896.02	0.09	9e-05	HCD (High Energy Collision Dissociation)	MS2	0	50	65.3329	28058	D3WT_6_S_150.raw		1.4	0	4.311e-06	1685916416	64.47
		High	Sequest HT (A2)	Unambiguous	[K].VEADLAGHGQEVLIGLFK.[T]		P04247	P04247	0	3	0.6203	0	1	1	632.679	1896.02	1896.02	0.15	0.0001	HCD (High Energy Collision Dissociation)	MS2	0	50	65.2762	28043	D3WT_6_S_150.raw		3.16	0	4.167e-10	3587500288	64.47
		High	Sequest HT (A2)	Unambiguous	[K].VEADLAGHGQEVLIGLFK.[T]		P04247	P04247	0	3	0.5314	0	1	1	632.679	1896.02	1896.02	-0.14	-9e-05	HCD (High Energy Collision Dissociation)	MS2	2.32587	50	65.7908	28205	D3WT_6_S_150.raw		1.75	0	1.584e-06	3587500288	64.47
		High	Sequest HT (A2)	Unambiguous	[K].VEADLAGHGQEVLIGLFK.[T]		P04247	P04247	0	2	0.7487	0	1	1	948.514	1896.02	1896.02	-1.25	-0.00119	HCD (High Energy Collision Dissociation)	MS2	0	14.024	64.5714	27804	D3WT_6_S_150.raw		5.69	0	4.276e-14	1685916416	64.47
		High	Sequest HT (A2)	Unambiguous	[K].VEADLAGHGQEVLIGLFK.[T]		P04247	P04247	0	3	0.6469	0	1	1	632.68	1896.03	1896.02	1.41	0.00089	HCD (High Energy Collision Dissociation)	MS2	0	1.725	64.5087	27779	D3WT_6_S_150.raw		4.73	0	2.314e-12	3587500288	64.47
		High	Sequest HT (A2)	Unambiguous	[K].VEADLAGHGQEVLIGLFK.[T]		P04247	P04247	0	2	0.7606	0	1	1	948.514	1896.02	1896.02	-1.44	-0.00137	HCD (High Energy Collision Dissociation)	MS2	0	50	64.3148	27695	D3WT_6_S_150.raw		5.68	0	1.356e-14	1685916416	64.47
		High	Sequest HT (A2)	Unambiguous	[K].VEADLAGHGQEVLIGLFK.[T]		P04247	P04247	0	2	0.6914	0	1	1	948.518	1896.03	1896.02	3.38	0.0032	HCD (High Energy Collision Dissociation)	MS2	5.9511	50	65.0818	27979	D3WT_6_S_150.raw		3.24	0	6.169e-08	1685916416	64.47
		High	Sequest HT (A2)	Unambiguous	[K].VEADLAGHGQEVLIGLFK.[T]		P04247	P04247	0	3	0.6757	0	1	1	632.68	1896.03	1896.02	1.89	0.0012	HCD (High Energy Collision Dissociation)	MS2	0	50	65.0182	27959	D3WT_6_S_150.raw		4.07	0	1.597e-12	3587500288	64.47
		High	Sequest HT (A2)	Unambiguous	[K].VEADLAGHGQEVLIGLFK.[T]		P04247	P04247	0	2	0.6976	0	1	1	948.515	1896.02	1896.02	0.48	0.00046	HCD (High Energy Collision Dissociation)	MS2	0	50	64.8241	27896	D3WT_6_S_150.raw		4.96	0	4.445e-12	1685916416	64.47
		High	Sequest HT (A2)	Unambiguous	[K].VEADLAGHGQEVLIGLFK.[T]		P04247	P04247	0	3	0.6963	0	1	1	632.68	1896.03	1896.02	1.8	0.00114	HCD (High Energy Collision Dissociation)	MS2	0	12.274	64.7609	27872	D3WT_6_S_150.raw		4.61	0	3.01e-13	3587500288	64.47
		High	Sequest HT (A2)	Unambiguous	[K].VEADLAGHGQEVLIGLFK.[T]		P04247	P04247	0	3	0.5959	0	1	1	632.679	1896.02	1896.02	0.63	0.0004	HCD (High Energy Collision Dissociation)	MS2	2.9192	50	66.5614	28468	D3WT_6_S_150.raw		1.93	0	1.382e-06	3587500288	64.47
		High	Sequest HT (A2)	Unambiguous	[K].VEADLAGHGQEVLIGLFK.[T]		P04247	P04247	0	3	0.4264	0	1	1	632.68	1896.03	1896.02	1.94	0.00123	HCD (High Energy Collision Dissociation)	MS2	11.1439	50	67.3149	29606	D3WT_5_S_150.raw		1.29	0	1.354e-05	14956727	67.2
		High	Sequest HT (A2)	Unambiguous	[K].VEADLAGHGQEVLIGLFK.[T]		P04247	P04247	0	3	0.5584	0	1	1	632.68	1896.03	1896.02	1.74	0.0011	HCD (High Energy Collision Dissociation)	MS2	13.7939	50	66.2947	29279	D3WT_5_S_150.raw		1.97	0	2.558e-06	3569590528	64.48
		High	Sequest HT (A2)	Unambiguous	[K].VEADLAGHGQEVLIGLFK.[T]		P04247	P04247	0	2	0.7212	0	1	1	948.514	1896.02	1896.02	-1.08	-0.00102	HCD (High Energy Collision Dissociation)	MS2	0.596039	50	64.3395	28576	D3WT_5_S_150.raw		5.13	0	2.44e-14	1680988544	64.48
		High	Sequest HT (A2)	Unambiguous	[K].VEADLAGHGQEVLIGLFK.[T]		P04247	P04247	0	2	0.6667	0	1	1	948.516	1896.02	1896.02	0.87	0.00082	HCD (High Energy Collision Dissociation)	MS2	0	50	65.3578	28953	D3WT_5_S_150.raw		1.68	0	4.75e-05	1680988544	64.48
		High	Sequest HT (A2)	Unambiguous	[K].VEADLAGHGQEVLIGLFK.[T]		P04247	P04247	0	3	0.6903	0	1	1	632.68	1896.03	1896.02	1.47	0.00093	HCD (High Energy Collision Dissociation)	MS2	1.58041	50	65.5416	29010	D3WT_5_S_150.raw		2.68	0	1.222e-07	3569590528	64.48
		High	Sequest HT (A2)	Unambiguous	[K].VEADLAGHGQEVLIGLFK.[T]		P04247	P04247	0	3	0.6855	0	1	1	632.679	1896.02	1896.02	0.3	0.00019	HCD (High Energy Collision Dissociation)	MS2	1.91145	50	65.7934	29097	D3WT_5_S_150.raw		2.48	0	1.73e-09	3569590528	64.48
		High	Sequest HT (A2)	Unambiguous	[K].VEADLAGHGQEVLIGLFK.[T]		P04247	P04247	0	3	0.6799	0	1	1	632.679	1896.02	1896.02	0.61	0.00038	HCD (High Energy Collision Dissociation)	MS2	0.240198	50	65.2882	28934	D3WT_5_S_150.raw		3.28	0	1.553e-13	3569590528	64.48
		High	Sequest HT (A2)	Unambiguous	[K].VEADLAGHGQEVLIGLFK.[T]		P04247	P04247	0	3	0.6887	0	1	1	632.68	1896.03	1896.02	1.5	0.00095	HCD (High Energy Collision Dissociation)	MS2	0	15.801	64.7814	28759	D3WT_5_S_150.raw		4.53	0	1.06e-13	3569590528	64.48
		High	Sequest HT (A2)	Unambiguous	[K].VEADLAGHGQEVLIGLFK.[T]		P04247	P04247	0	2	0.7396	0	1	1	948.514	1896.02	1896.02	-0.9	-0.00085	HCD (High Energy Collision Dissociation)	MS2	0	16.307	64.5988	28689	D3WT_5_S_150.raw		5.53	0	8.716e-14	1680988544	64.48
		High	Sequest HT (A2)	Unambiguous	[K].VEADLAGHGQEVLIGLFK.[T]		P04247	P04247	0	3	0.7203	0	1	1	632.68	1896.03	1896.02	1.51	0.00095	HCD (High Energy Collision Dissociation)	MS2	0	1.757	64.529	28661	D3WT_5_S_150.raw		4.29	0	1.381e-12	3569590528	64.48
		High	Sequest HT (A2)	Unambiguous	[K].VEADLAGHGQEVLIGLFK.[T]		P04247	P04247	0	2	0.632	0	1	1	948.517	1896.03	1896.02	2.36	0.00224	HCD (High Energy Collision Dissociation)	MS2	2.1918	50	65.1025	28870	D3WT_5_S_150.raw		2.69	0	2.132e-09	1680988544	64.48
		High	Sequest HT (A2)	Unambiguous	[K].VEADLAGHGQEVLIGLFK.[T]		P04247	P04247	0	3	0.71	0	1	1	632.68	1896.02	1896.02	1.2	0.00076	HCD (High Energy Collision Dissociation)	MS2	0.574439	50	65.035	28850	D3WT_5_S_150.raw		4.31	0	5.39e-14	3569590528	64.48
		High	Sequest HT (A2)	Unambiguous	[K].VEADLAGHGQEVLIGLFK.[T]		P04247	P04247	0	2	0.6923	0	1	1	948.515	1896.02	1896.02	0.37	0.00036	HCD (High Energy Collision Dissociation)	MS2	0	50	64.8492	28783	D3WT_5_S_150.raw		4.29	0	9.946e-14	1680988544	64.48
		High	Sequest HT (A2)	Unambiguous	[K].VEADLAGHGQEVLIGLFK.[T]		P04247	P04247	0	3	0.5907	0	1	1	632.679	1896.02	1896.02	0.64	0.00041	HCD (High Energy Collision Dissociation)	MS2	1.51854	50	66.8331	30956	D3WT_5_S_175 redo2.raw		1.93	0	5.225e-06	36198192	67.26
		High	Sequest HT (A2)	Unambiguous	[K].VEADLAGHGQEVLIGLFK.[T]		P04247	P04247	0	3	0.5353	0	1	1	632.681	1896.03	1896.02	2.91	0.00184	HCD (High Energy Collision Dissociation)	MS2	6.59493	50	67.6912	31247	D3WT_5_S_175 redo2.raw		1.7	0	1.297e-05	36198192	67.26
		High	Sequest HT (A2)	Unambiguous	[K].VEADLAGHGQEVLIGLFK.[T]		P04247	P04247	0	3	0.5725	0	1	1	632.68	1896.03	1896.02	1.3	0.00082	HCD (High Energy Collision Dissociation)	MS2	21.6764	50	67.1776	31075	D3WT_5_S_175 redo2.raw		2.55	0	1.236e-05	36198192	67.26
		High	Sequest HT (A2)	Unambiguous	[K].VEADLAGHGQEVLIGLFK.[T]		P04247	P04247	0	3	0.4152	0	1	1	632.681	1896.03	1896.02	3.12	0.00197	HCD (High Energy Collision Dissociation)	MS2	24.1286	50	67.4347	31169	D3WT_5_S_175 redo2.raw		1.71	0	1.405e-05	36198192	67.26
		High	Sequest HT (A2)	Unambiguous	[K].VEADLAGHGQEVLIGLFK.[T]		P04247	P04247	0	3	0.6157	0	1	1	632.679	1896.02	1896.02	0	0	HCD (High Energy Collision Dissociation)	MS2	0	45.422	65.0168	30841	D3WT_4_S_250.raw		4.32	0	2.973e-14	4465911296	64.45
		High	Sequest HT (A2)	Unambiguous	[K].VEADLAGHGQEVLIGLFK.[T]		P04247	P04247	0	2	0.7068	0	1	1	948.515	1896.02	1896.02	0.16	0.00015	HCD (High Energy Collision Dissociation)	MS2	0	50	64.8288	30766	D3WT_4_S_250.raw		4.98	0	1.213e-14	2110768768	64.45
		High	Sequest HT (A2)	Unambiguous	[K].VEADLAGHGQEVLIGLFK.[T]		P04247	P04247	0	2	0.6996	0	1	1	948.517	1896.03	1896.02	1.78	0.00169	HCD (High Energy Collision Dissociation)	MS2	5.87895	50	65.3496	30974	D3WT_4_S_250.raw		2.43	0	8.255e-08	2110768768	64.45
		High	Sequest HT (A2)	Unambiguous	[K].VEADLAGHGQEVLIGLFK.[T]		P04247	P04247	0	3	0.6352	0	1	1	632.68	1896.03	1896.02	2.03	0.00128	HCD (High Energy Collision Dissociation)	MS2	0	50	65.2714	30945	D3WT_4_S_250.raw		3.18	0	2.022e-10	4465911296	64.45
		High	Sequest HT (A2)	Unambiguous	[K].VEADLAGHGQEVLIGLFK.[T]		P04247	P04247	0	2	0.6495	0	1	1	948.516	1896.02	1896.02	0.87	0.00083	HCD (High Energy Collision Dissociation)	MS2	9.86777	50	65.087	30872	D3WT_4_S_250.raw		3.31	0	1.552e-11	2110768768	64.45
		High	Sequest HT (A2)	Unambiguous	[K].VEADLAGHGQEVLIGLFK.[T]		P04247	P04247	0	3	0.6755	0	1	1	632.68	1896.03	1896.02	2.02	0.00128	HCD (High Energy Collision Dissociation)	MS2	0	9.075	64.7557	30736	D3WT_4_S_250.raw		4.13	0	7.849e-14	4465911296	64.45
		High	Sequest HT (A2)	Unambiguous	[K].VEADLAGHGQEVLIGLFK.[T]		P04247	P04247	0	2	0.7373	0	1	1	948.514	1896.02	1896.02	-0.87	-0.00083	HCD (High Energy Collision Dissociation)	MS2	0	50	64.3153	30536	D3WT_4_S_250.raw		5.33	0	1.428e-14	2110768768	64.45
		High	Sequest HT (A2)	Unambiguous	[K].VEADLAGHGQEVLIGLFK.[T]		P04247	P04247	0	4	0.3738	0	1	1	474.76	1896.02	1896.02	-1.72	-0.00082	HCD (High Energy Collision Dissociation)	MS2	0	50	64.4751	30613	D3WT_4_S_250.raw		2.14	0	5.121e-05	15648048	64.42
		High	Sequest HT (A2)	Unambiguous	[K].VEADLAGHGQEVLIGLFK.[T]		P04247	P04247	0	3	0.6376	0	1	1	632.68	1896.03	1896.02	2.12	0.00134	HCD (High Energy Collision Dissociation)	MS2	0	1.481	64.4938	30621	D3WT_4_S_250.raw		4.36	0	1.196e-12	4465911296	64.45
		High	Sequest HT (A2)	Unambiguous	[K].VEADLAGHGQEVLIGLFK.[T]		P04247	P04247	0	2	0.7319	0	1	1	948.514	1896.02	1896.02	-0.55	-0.00052	HCD (High Energy Collision Dissociation)	MS2	0	13.774	64.5746	30660	D3WT_4_S_250.raw		5.52	0	7.954e-15	2110768768	64.45
		High	Sequest HT (A2)	Unambiguous	[K].VEADLAGHGQEVLIGLFK.[T]		P04247	P04247	0	3	0.5491	0	1	1	632.679	1896.02	1896.02	-0.37	-0.00024	HCD (High Energy Collision Dissociation)	MS2	5.2447	50	66.558	31470	D3WT_4_S_250.raw		1.73	0	5.976e-06	12825245	66.64
		High	Sequest HT (A2)	Unambiguous	[K].VEADLAGHGQEVLIGLFK.[T]		P04247	P04247	0	2	0.6099	0	1	1	948.516	1896.03	1896.02	1.65	0.00157	HCD (High Energy Collision Dissociation)	MS2	8.96748	50	65.6038	31068	D3WT_4_S_250.raw		2.23	0	1.195e-07	2110768768	64.45
		High	Sequest HT (A2)	Unambiguous	[K].VEADLAGHGQEVLIGLFK.[T]		P04247	P04247	0	3	0.6724	0	1	1	632.68	1896.03	1896.02	1.55	0.00098	HCD (High Energy Collision Dissociation)	MS2	0.864129	50	65.5274	31037	D3WT_4_S_250.raw		2.93	0	7.957e-11	4465911296	64.45
		High	Sequest HT (A2)	Unambiguous	[K].VEADLAGHGQEVLIGLFK.[T]		P04247	P04247	0	3	0.4737	0	1	1	632.679	1896.02	1896.02	-0.38	-0.00024	HCD (High Energy Collision Dissociation)	MS2	3.00444	50	65.7883	31149	D3WT_4_S_250.raw		1.9	0	2.884e-08	4465911296	64.45
		High	Sequest HT (A2)	Unambiguous	[K].VEADLAGHGQEVLIGLFK.[T]		P04247	P04247	0	3	0.6071	0	1	1	632.681	1896.03	1896.02	2.53	0.0016	HCD (High Energy Collision Dissociation)	MS2	11.7013	50	67.3336	31775	D3WT_4_S_250.raw		1.96	0	8.668e-07	27493168	67.23
		High	Sequest HT (A2)	Unambiguous	[K].VEADLAGHGQEVLIGLFK.[T]		P04247	P04247	0	3	0.7126	0	1	1	632.68	1896.03	1896.02	1.85	0.00117	HCD (High Energy Collision Dissociation)	MS2	0.344911	14.996	64.7825	29815	D3WT_4_S_200 redo.raw		4.35	0	2.598e-13	3314933760	64.49
		High	Sequest HT (A2)	Unambiguous	[K].VEADLAGHGQEVLIGLFK.[T]		P04247	P04247	0	2	0.712	0	1	1	948.515	1896.02	1896.02	-0.07	-7e-05	HCD (High Energy Collision Dissociation)	MS2	0	24.136	64.6555	29764	D3WT_4_S_200 redo.raw		6.18	0	8.178e-16	1490622080	64.49
		High	Sequest HT (A2)	Unambiguous	[K].VEADLAGHGQEVLIGLFK.[T]		P04247	P04247	0	2	0.5912	0	1	1	948.517	1896.03	1896.02	2.57	0.00244	HCD (High Energy Collision Dissociation)	MS2	13.9674	50	65.1797	29969	D3WT_4_S_200 redo.raw		1.81	0	1.191e-06	1490622080	64.49
		High	Sequest HT (A2)	Unambiguous	[K].VEADLAGHGQEVLIGLFK.[T]		P04247	P04247	0	2	0.6898	0	1	1	948.515	1896.02	1896.02	-0.2	-0.00019	HCD (High Energy Collision Dissociation)	MS2	0	50	64.9214	29872	D3WT_4_S_200 redo.raw		4.03	0	1.045e-10	1490622080	64.49
		High	Sequest HT (A2)	Unambiguous	[K].VEADLAGHGQEVLIGLFK.[T]		P04247	P04247	0	3	0.6331	0	1	1	632.68	1896.02	1896.02	0.99	0.00062	HCD (High Energy Collision Dissociation)	MS2	0.214633	50	65.0416	29922	D3WT_4_S_200 redo.raw		3.57	0	5.081e-11	3314933760	64.49
		High	Sequest HT (A2)	Unambiguous	[K].VEADLAGHGQEVLIGLFK.[T]		P04247	P04247	0	3	0.6856	0	1	1	632.68	1896.03	1896.02	1.56	0.00099	HCD (High Energy Collision Dissociation)	MS2	0	1.674	64.5211	29708	D3WT_4_S_200 redo.raw		4.04	0	1.054e-12	3314933760	64.49
		High	Sequest HT (A2)	Unambiguous	[K].VEADLAGHGQEVLIGLFK.[T]		P04247	P04247	0	2	0.7367	0	1	1	948.513	1896.02	1896.02	-1.56	-0.00148	HCD (High Energy Collision Dissociation)	MS2	0	28.375	64.3878	29650	D3WT_4_S_200 redo.raw		6.19	0	1.847e-15	1490622080	64.49
		High	Sequest HT (A2)	Unambiguous	[K].VEADLAGHGQEVLIGLFK.[T]		P04247	P04247	0	3	0.5419	0	1	1	632.68	1896.02	1896.02	0.89	0.00056	HCD (High Energy Collision Dissociation)	MS2	1.31323	50	65.5655	30107	D3WT_4_S_200 redo.raw		2.27	0	5.991e-08	3314933760	64.49
		High	Sequest HT (A2)	Unambiguous	[K].VEADLAGHGQEVLIGLFK.[T]		P04247	P04247	0	3	0.5161	0	1	1	632.68	1896.02	1896.02	0.79	0.0005	HCD (High Energy Collision Dissociation)	MS2	6.07951	50	65.8309	30210	D3WT_4_S_200 redo.raw		1.86	0	8.275e-06	3314933760	64.49
		High	Sequest HT (A2)	Unambiguous	[K].VEADLAGHGQEVLIGLFK.[T]		P04247	P04247	0	3	0.6875	0	1	1	632.679	1896.02	1896.02	-0.56	-0.00035	HCD (High Energy Collision Dissociation)	MS2	1.24898	50	65.3014	30014	D3WT_4_S_200 redo.raw		3.04	0	9.142e-12	3314933760	64.49
		High	Sequest HT (A2)	Unambiguous	[K].VEADLAGHGQEVLIGLFK.[T]		P04247	P04247	0	3	0.7016	0	1	1	632.678	1896.02	1896.02	-1.05	-0.00067	HCD (High Energy Collision Dissociation)	MS2	0	50	64.4507	28866	D3WT_5_P_175 redo2.raw		2.58	0	2.604e-07	141078480	64.6
		High	Sequest HT (A2)	Unambiguous	[K].VEADLAGHGQEVLIGLFK.[T]		P04247	P04247	0	2	0.6893	0	1	1	948.515	1896.02	1896.02	-0.33	-0.00031	HCD (High Energy Collision Dissociation)	MS2	5.66486	50	64.5455	28905	D3WT_5_P_175 redo2.raw		3.54	0	3.502e-12	46948968	64.6
		High	Sequest HT (A2)	Unambiguous	[K].VEADLAGHGQEVLIGLFK.[T]		P04247	P04247	0	3	0.71	0	1	1	632.678	1896.02	1896.02	-0.87	-0.00055	HCD (High Energy Collision Dissociation)	MS2	0	50	64.6813	26461	D3WT_5_P_225 redo.raw		4.38	0	3.86e-13	96266112	64.6
		High	Sequest HT (A2)	Unambiguous	[K].VEADLAGHGQEVLIGLFK.[T]		P04247	P04247	0	2	0.6815	0	1	1	948.513	1896.02	1896.02	-1.65	-0.00156	HCD (High Energy Collision Dissociation)	MS2	0	50	64.5278	26410	D3WT_5_P_225 redo.raw		2.7	0	4.293e-11	35885068	64.6
		High	Sequest HT (A2)	Unambiguous	[K].VEADLAGHGQEVLIGLFK.[T]		P04247	P04247	0	3	0.7191	0	1	1	632.678	1896.02	1896.02	-1.12	-0.00071	HCD (High Energy Collision Dissociation)	MS2	0.202764	50	64.7084	28963	D3WT_5_P_175 redo2.raw		4.13	0	1.389e-15	141078480	64.6
		High	Sequest HT (A2)	Unambiguous	[K].VEADLAGHGQEVLIGLFK.[T]		P04247	P04247	0	3	0.6452	0	1	1	632.678	1896.02	1896.02	-1.08	-0.00069	HCD (High Energy Collision Dissociation)	MS2	1.25421	50	65.3184	29370	D3WT_6_S_200 redo.raw		3.41	0	5.972e-11	3661008128	64.51
		High	Sequest HT (A2)	Unambiguous	[K].VEADLAGHGQEVLIGLFK.[T]		P04247	P04247	0	2	0.6414	0	1	1	948.517	1896.03	1896.02	2.2	0.00209	HCD (High Energy Collision Dissociation)	MS2	5.13783	50	65.1575	29308	D3WT_6_S_200 redo.raw		2.9	0	3.176e-09	1708516480	64.51
		High	Sequest HT (A2)	Unambiguous	[K].VEADLAGHGQEVLIGLFK.[T]		P04247	P04247	0	3	0.7221	0	1	1	632.68	1896.02	1896.02	0.94	0.00059	HCD (High Energy Collision Dissociation)	MS2	0	50	65.0621	29274	D3WT_6_S_200 redo.raw		3.67	0	7.463e-12	3661008128	64.51
		High	Sequest HT (A2)	Unambiguous	[K].VEADLAGHGQEVLIGLFK.[T]		P04247	P04247	0	3	0.6772	0	1	1	632.679	1896.02	1896.02	-0.21	-0.00013	HCD (High Energy Collision Dissociation)	MS2	6.3979	50	65.831	29552	D3WT_6_S_200 redo.raw		1.89	0	5.298e-06	3661008128	64.51
		High	Sequest HT (A2)	Unambiguous	[K].VEADLAGHGQEVLIGLFK.[T]		P04247	P04247	0	3	1	0	1	1	632.68	1896.02	1896.02	0.95	0.0006	HCD (High Energy Collision Dissociation)	MS2	1.21923	50	65.5732	29456	D3WT_6_S_200 redo.raw		2.89	0	7.262e-09	3661008128	64.51
		High	Sequest HT (A2)	Unambiguous	[K].VEADLAGHGQEVLIGLFK.[T]		P04247	P04247	0	2	0.4438	0	1	1	948.515	1896.02	1896.02	0.15	0.00014	HCD (High Energy Collision Dissociation)	MS2	3.13072	50	65.4109	29399	D3WT_6_S_200 redo.raw		1.6	0	3.746e-05	1708516480	64.51
		High	Sequest HT (A2)	Unambiguous	[K].VEADLAGHGQEVLIGLFK.[T]		P04247	P04247	0	2	0.6811	0	1	1	948.514	1896.02	1896.02	-0.44	-0.00042	HCD (High Energy Collision Dissociation)	MS2	0	50	64.9027	29214	D3WT_6_S_200 redo.raw		3.7	0	4.293e-12	1708516480	64.51
		High	Sequest HT (A2)	Unambiguous	[K].VEADLAGHGQEVLIGLFK.[T]		P04247	P04247	0	3	0.7061	0	1	1	632.68	1896.03	1896.02	1.5	0.00095	HCD (High Energy Collision Dissociation)	MS2	0	1.557	64.5435	29071	D3WT_6_S_200 redo.raw		4.9	0	5.055e-13	3661008128	64.51
		High	Sequest HT (A2)	Unambiguous	[K].VEADLAGHGQEVLIGLFK.[T]		P04247	P04247	0	4	0.3125	0	1	1	474.76	1896.02	1896.02	-2.47	-0.00117	HCD (High Energy Collision Dissociation)	MS2	0	50	64.469	29040	D3WT_6_S_200 redo.raw		1.6	0	1.97e-05	13536211	64.48
		High	Sequest HT (A2)	Unambiguous	[K].VEADLAGHGQEVLIGLFK.[T]		P04247	P04247	0	2	0.7406	0	1	1	948.514	1896.02	1896.02	-1.23	-0.00117	HCD (High Energy Collision Dissociation)	MS2	0	43.359	64.3812	28999	D3WT_6_S_200 redo.raw		5.86	0	3.824e-14	1708516480	64.51
		High	Sequest HT (A2)	Unambiguous	[K].VEADLAGHGQEVLIGLFK.[T]		P04247	P04247	0	3	0.6767	0	1	1	632.68	1896.03	1896.02	1.7	0.00108	HCD (High Energy Collision Dissociation)	MS2	0.193667	15.251	64.8013	29174	D3WT_6_S_200 redo.raw		4.33	0	6.186e-14	3661008128	64.51
		High	Sequest HT (A2)	Unambiguous	[K].VEADLAGHGQEVLIGLFK.[T]		P04247	P04247	0	2	0.7268	0	1	1	948.514	1896.02	1896.02	-0.9	-0.00085	HCD (High Energy Collision Dissociation)	MS2	0	18.582	64.6444	29112	D3WT_6_S_200 redo.raw		5.27	0	3.775e-13	1708516480	64.51
		High	Sequest HT (A2)	Unambiguous	[K].VEADLAGHGQEVLIGLFK.[T]		P04247	P04247	0	3	0.7273	0	1	1	632.679	1896.02	1896.02	-0.34	-0.00021	HCD (High Energy Collision Dissociation)	MS2	0	50	65.8271	21488	D3WT_5_S_225 redo.raw		2.86	0	1.778e-10	4031860736	64.48
		High	Sequest HT (A2)	Unambiguous	[K].VEADLAGHGQEVLIGLFK.[T]		P04247	P04247	0	2	0.6526	0	1	1	948.517	1896.03	1896.02	2.57	0.00243	HCD (High Energy Collision Dissociation)	MS2	0	50	65.5747	21425	D3WT_5_S_225 redo.raw		2.13	0	2.006e-08	1964582400	64.48
		High	Sequest HT (A2)	Unambiguous	[K].VEADLAGHGQEVLIGLFK.[T]		P04247	P04247	0	3	0.6559	0	1	1	632.681	1896.03	1896.02	2.94	0.00186	HCD (High Energy Collision Dissociation)	MS2	0	50	65.5666	21423	D3WT_5_S_225 redo.raw		3.4	0	4.76e-10	4031860736	64.48
		High	Sequest HT (A2)	Unambiguous	[K].VEADLAGHGQEVLIGLFK.[T]		P04247	P04247	0	2	0.648	0	1	1	948.517	1896.03	1896.02	2.18	0.00206	HCD (High Energy Collision Dissociation)	MS2	2.46645	50	65.3128	21372	D3WT_5_S_225 redo.raw		2.5	0	9.235e-07	1964582400	64.48
		High	Sequest HT (A2)	Unambiguous	[K].VEADLAGHGQEVLIGLFK.[T]		P04247	P04247	0	3	0.6613	0	1	1	632.681	1896.03	1896.02	2.94	0.00186	HCD (High Energy Collision Dissociation)	MS2	0.176618	50	65.3049	21370	D3WT_5_S_225 redo.raw		3.1	0	9.664e-08	4031860736	64.48
		High	Sequest HT (A2)	Unambiguous	[K].VEADLAGHGQEVLIGLFK.[T]		P04247	P04247	0	2	0.6011	0	1	1	948.515	1896.02	1896.02	0.08	8e-05	HCD (High Energy Collision Dissociation)	MS2	5.99997	50	64.2719	21095	D3WT_5_S_225 redo.raw		1.83	0	5.321e-09	1964582400	64.48
		High	Sequest HT (A2)	Unambiguous	[K].VEADLAGHGQEVLIGLFK.[T]		P04247	P04247	0	2	0.5884	0	1	1	948.516	1896.02	1896.02	0.88	0.00084	HCD (High Energy Collision Dissociation)	MS2	0	50	65.0515	21319	D3WT_5_S_225 redo.raw		2.94	0	4.945e-11	1964582400	64.48
		High	Sequest HT (A2)	Unambiguous	[K].VEADLAGHGQEVLIGLFK.[T]		P04247	P04247	0	3	0.6381	0	1	1	632.68	1896.02	1896.02	1.2	0.00076	HCD (High Energy Collision Dissociation)	MS2	0.128616	50	65.0423	21316	D3WT_5_S_225 redo.raw		4.09	0	8.258e-13	4031860736	64.48
		High	Sequest HT (A2)	Unambiguous	[K].VEADLAGHGQEVLIGLFK.[T]		P04247	P04247	0	2	0.7478	0	1	1	948.514	1896.02	1896.02	-1.19	-0.00112	HCD (High Energy Collision Dissociation)	MS2	0	50	64.7942	21253	D3WT_5_S_225 redo.raw		5.71	0	4.118e-15	1964582400	64.48
		High	Sequest HT (A2)	Unambiguous	[K].VEADLAGHGQEVLIGLFK.[T]		P04247	P04247	0	2	0.7372	0	1	1	948.513	1896.02	1896.02	-1.9	-0.0018	HCD (High Energy Collision Dissociation)	MS2	0	10.625	64.5312	21179	D3WT_5_S_225 redo.raw		5.67	0	1.558e-15	1964582400	64.48
		High	Sequest HT (A2)	Unambiguous	[K].VEADLAGHGQEVLIGLFK.[T]		P04247	P04247	0	3	0.7112	0	1	1	632.68	1896.02	1896.02	1.18	0.00075	HCD (High Energy Collision Dissociation)	MS2	0	1.398	64.5232	21176	D3WT_5_S_225 redo.raw		4.19	0	3.7e-11	4031860736	64.48
		High	Sequest HT (A2)	Unambiguous	[K].VEADLAGHGQEVLIGLFK.[T]		P04247	P04247	0	3	0.6888	0	1	1	632.68	1896.02	1896.02	1.29	0.00081	HCD (High Energy Collision Dissociation)	MS2	0	12.468	64.786	21250	D3WT_5_S_225 redo.raw		4.37	0	2.502e-12	4031860736	64.48
		High	Sequest HT (A2)	Unambiguous	[K].VEADLAGHGQEVLIGLFK.[T]		P04247	P04247	0	2	0.7825	0	1	1	948.514	1896.02	1896.02	-1.28	-0.00121	HCD (High Energy Collision Dissociation)	MS2	0	21.161	64.6136	29633	D3WT_4_S_175.raw		6.3	0	1.315e-13	1058932864	64.51
		High	Sequest HT (A2)	Unambiguous	[K].VEADLAGHGQEVLIGLFK.[T]		P04247	P04247	0	3	0.7121	0	1	1	632.68	1896.03	1896.02	1.74	0.0011	HCD (High Energy Collision Dissociation)	MS2	0	1.89	64.561	29609	D3WT_4_S_175.raw		4.48	0	4.937e-13	2848213504	64.51
		High	Sequest HT (A2)	Unambiguous	[K].VEADLAGHGQEVLIGLFK.[T]		P04247	P04247	0	3	0.7051	0	1	1	632.68	1896.03	1896.02	1.35	0.00086	HCD (High Energy Collision Dissociation)	MS2	0	29.473	64.8228	29715	D3WT_4_S_175.raw		4.34	0	7.466e-14	2848213504	64.51
		High	Sequest HT (A2)	Unambiguous	[K].VEADLAGHGQEVLIGLFK.[T]		P04247	P04247	0	3	0.6939	0	1	1	632.68	1896.02	1896.02	1.16	0.00073	HCD (High Energy Collision Dissociation)	MS2	0	50	65.0842	29812	D3WT_4_S_175.raw		3.43	0	2.483e-10	2848213504	64.51
		High	Sequest HT (A2)	Unambiguous	[K].VEADLAGHGQEVLIGLFK.[T]		P04247	P04247	0	2	0.6982	0	1	1	948.515	1896.02	1896.02	0.39	0.00037	HCD (High Energy Collision Dissociation)	MS2	0	50	64.872	29736	D3WT_4_S_175.raw		3.28	0	6.563e-10	1058932864	64.51
		High	Sequest HT (A2)	Unambiguous	[K].VEADLAGHGQEVLIGLFK.[T]		P04247	P04247	0	2	0.784	0	1	1	948.514	1896.02	1896.02	-1.02	-0.00096	HCD (High Energy Collision Dissociation)	MS2	4.64328	50	64.3477	29511	D3WT_4_S_175.raw		5	0	1.02e-13	1058932864	64.51
		High	Sequest HT (A2)	Unambiguous	[K].VEADLAGHGQEVLIGLFK.[T]		P04247	P04247	0	3	0.6156	0	1	1	632.679	1896.02	1896.02	0.2	0.00013	HCD (High Energy Collision Dissociation)	MS2	52.3046	50	64.3462	29510	D3WT_4_S_175.raw		3.33	0	2.77e-11	2848213504	64.51
		High	Sequest HT (A2)	Unambiguous	[K].VEADLAGHGQEVLIGLFK.[T]		P04247	P04247	0	3	0.5993	0	1	1	632.679	1896.02	1896.02	-0.48	-0.0003	HCD (High Energy Collision Dissociation)	MS2	1.50428	50	65.3406	29909	D3WT_4_S_175.raw		2.92	0	1.858e-08	2848213504	64.51
		High	Sequest HT (A2)	Unambiguous	[K].VEADLAGHGQEVLIGLFK.[T]		P04247	P04247	0	3	0.5523	0	1	1	632.679	1896.02	1896.02	-0.38	-0.00024	HCD (High Energy Collision Dissociation)	MS2	8.26719	50	65.8556	30100	D3WT_4_S_175.raw		1.72	0	6.035e-06	2848213504	64.51
		High	Sequest HT (A2)	Unambiguous	[K].VEADLAGHGQEVLIGLFK.[T]		P04247	P04247	0	3	0.5914	0	1	1	632.68	1896.03	1896.02	1.93	0.00122	HCD (High Energy Collision Dissociation)	MS2	3.43364	50	65.5998	30002	D3WT_4_S_175.raw		1.86	0	1.891e-06	2848213504	64.51
		High	Sequest HT (A2)	Unambiguous	[K].VEADLAGHGQEVLIGLFK.[T]		P04247	P04247	0	2	0.6885	0	1	1	948.515	1896.02	1896.02	-0.38	-0.00036	HCD (High Energy Collision Dissociation)	MS2	0	50	64.5246	25155	D3WT_4_P_225 redo2.raw		2.6	0	3.946e-09	26315236	64.61
		High	Sequest HT (A2)	Unambiguous	[K].VEADLAGHGQEVLIGLFK.[T]		P04247	P04247	0	3	0.6208	0	1	1	632.678	1896.02	1896.02	-0.92	-0.00058	HCD (High Energy Collision Dissociation)	MS2	0.294302	50	64.7273	25216	D3WT_4_P_225 redo2.raw		2.4	0	5.577e-07	68889448	64.61
		High	Sequest HT (A2)	Unambiguous	[K].VEADLAGHGQEVLIGLFK.[T]		P04247	P04247	0	3	0.7312	0	1	1	632.679	1896.02	1896.02	0.36	0.00023	HCD (High Energy Collision Dissociation)	MS2	0	50	64.6959	28724	D3WT_5_P_200.raw		3.46	0	5.212e-11	163619056	64.57
		High	Sequest HT (A2)	Unambiguous	[K].VEADLAGHGQEVLIGLFK.[T]		P04247	P04247	0	2	0.6751	0	1	1	948.514	1896.02	1896.02	-1.19	-0.00113	HCD (High Energy Collision Dissociation)	MS2	4.15153	50	64.4889	28647	D3WT_5_P_200.raw		3.57	0	1.644e-14	50931676	64.57
		High	Sequest HT (A2)	Unambiguous	[K].VEADLAGHGQEVLIGLFK.[T]		P04247	P04247	0	3	0.6741	0	1	1	632.678	1896.02	1896.02	-0.91	-0.00058	HCD (High Energy Collision Dissociation)	MS2	0.827637	50	64.4438	28629	D3WT_5_P_200.raw		3.13	0	7.873e-13	163619056	64.57
		High	Sequest HT (A2)	Unambiguous	[K].VEADLAGHGQEVLIGLFK.[T]		P04247	P04247	0	3	0.6222	0	1	1	632.68	1896.03	1896.02	1.86	0.00118	HCD (High Energy Collision Dissociation)	MS2	0.131157	50	65.6069	16567	D3WT_6_S_225.raw		2.25	0	1.766e-06	2345713664	64.53
		High	Sequest HT (A2)	Unambiguous	[K].VEADLAGHGQEVLIGLFK.[T]		P04247	P04247	0	3	0.5026	0	1	1	632.68	1896.03	1896.02	1.94	0.00123	HCD (High Energy Collision Dissociation)	MS2	0	50	65.3466	16522	D3WT_6_S_225.raw		1.91	0	8.803e-06	2345713664	64.53
		High	Sequest HT (A2)	Unambiguous	[K].VEADLAGHGQEVLIGLFK.[T]		P04247	P04247	0	2	0.6557	0	1	1	948.516	1896.02	1896.02	1.17	0.0011	HCD (High Energy Collision Dissociation)	MS2	2.70089	50	65.1122	16480	D3WT_6_S_225.raw		2.44	0	1.972e-10	1226866816	64.53
		High	Sequest HT (A2)	Unambiguous	[K].VEADLAGHGQEVLIGLFK.[T]		P04247	P04247	0	3	0.6881	0	1	1	632.68	1896.03	1896.02	1.83	0.00116	HCD (High Energy Collision Dissociation)	MS2	0.130088	50	65.0902	16476	D3WT_6_S_225.raw		3.27	0	2.271e-09	2345713664	64.53
		High	Sequest HT (A2)	Unambiguous	[K].VEADLAGHGQEVLIGLFK.[T]		P04247	P04247	0	2	0.6802	0	1	1	948.513	1896.02	1896.02	-2	-0.0019	HCD (High Energy Collision Dissociation)	MS2	0	50	64.8558	16430	D3WT_6_S_225.raw		3.94	0	8.705e-12	1226866816	64.53
		High	Sequest HT (A2)	Unambiguous	[K].VEADLAGHGQEVLIGLFK.[T]		P04247	P04247	0	3	0.6897	0	1	1	632.679	1896.02	1896.02	0.27	0.00017	HCD (High Energy Collision Dissociation)	MS2	0	27.671	64.8274	16423	D3WT_6_S_225.raw		3.9	0	7.419e-13	2345713664	64.53
		High	Sequest HT (A2)	Unambiguous	[K].VEADLAGHGQEVLIGLFK.[T]		P04247	P04247	0	2	0.7374	0	1	1	948.513	1896.02	1896.02	-2.28	-0.00216	HCD (High Energy Collision Dissociation)	MS2	0	14.717	64.5962	16368	D3WT_6_S_225.raw		5.75	0	3.924e-15	1226866816	64.53
		High	Sequest HT (A2)	Unambiguous	[K].VEADLAGHGQEVLIGLFK.[T]		P04247	P04247	0	3	0.6855	0	1	1	632.679	1896.02	1896.02	0.65	0.00041	HCD (High Energy Collision Dissociation)	MS2	0	2.156	64.5651	16362	D3WT_6_S_225.raw		4.07	0	3.875e-11	2345713664	64.53
		High	Sequest HT (A2)	Unambiguous	[K].VEADLAGHGQEVLIGLFK.[T]		P04247	P04247	0	2	0.6154	0	1	1	948.514	1896.02	1896.02	-0.94	-0.00089	HCD (High Energy Collision Dissociation)	MS2	1.52408	50	64.3337	16300	D3WT_6_S_225.raw		2.6	0	1.539e-08	1226866816	64.53
		High	Sequest HT (A2)	Unambiguous	[K].VEADLAGHGQEVLIGLFK.[T]		P04247	P04247	0	3	0.619	0	1	1	632.678	1896.02	1896.02	-1.26	-0.0008	HCD (High Energy Collision Dissociation)	MS2	0	50	64.7096	15601	D3WT_6_P_225.raw		2.73	0	1.026e-08	71556352	64.62
		High	Sequest HT (A2)	Unambiguous	[K].VEADLAGHGQEVLIGLFK.[T]		P04247	P04247	0	3	0.6639	0	1	1	632.679	1896.02	1896.02	-0.75	-0.00048	HCD (High Energy Collision Dissociation)	MS2	0.208262	50	64.6949	23656	D3WT_6_P_200 redo.raw		3.57	0	2.029e-12	91725568	64.61
		High	Sequest HT (A2)	Unambiguous	[K].VEADLAGHGQEVLIGLFK.[T]		P04247	P04247	0	2	0.7641	0	1	1	948.511	1896.02	1896.02	-3.74	-0.00355	HCD (High Energy Collision Dissociation)	MS2	0	16.742	64.551	14769	D3WT_5_S_200.raw		6.4	0	5.701e-15	1124835968	64.51
		High	Sequest HT (A2)	Unambiguous	[K].VEADLAGHGQEVLIGLFK.[T]		P04247	P04247	0	3	0.644	0	1	1	632.679	1896.02	1896.02	-0.27	-0.00017	HCD (High Energy Collision Dissociation)	MS2	0	1.837	64.5223	14760	D3WT_5_S_200.raw		4.27	0	1.185e-10	2668773120	64.51
		High	Sequest HT (A2)	Unambiguous	[K].VEADLAGHGQEVLIGLFK.[T]		P04247	P04247	0	3	0.72	0	1	1	632.68	1896.03	1896.02	2.13	0.00135	HCD (High Energy Collision Dissociation)	MS2	0	11.745	64.7749	14819	D3WT_5_S_200.raw		4.75	0	1.182e-12	2668773120	64.51
		High	Sequest HT (A2)	Unambiguous	[K].VEADLAGHGQEVLIGLFK.[T]		P04247	P04247	0	2	0.6942	0	1	1	948.514	1896.02	1896.02	-1.25	-0.00118	HCD (High Energy Collision Dissociation)	MS2	0	50	64.8066	14825	D3WT_5_S_200.raw		4.84	0	1.345e-13	1124835968	64.51
		High	Sequest HT (A2)	Unambiguous	[K].VEADLAGHGQEVLIGLFK.[T]		P04247	P04247	0	3	0.5779	0	1	1	632.679	1896.02	1896.02	0.64	0.0004	HCD (High Energy Collision Dissociation)	MS2	0	50	65.5392	14957	D3WT_5_S_200.raw		1.99	0	2.564e-07	2668773120	64.51
		High	Sequest HT (A2)	Unambiguous	[K].VEADLAGHGQEVLIGLFK.[T]		P04247	P04247	0	3	0.6468	0	1	1	632.68	1896.02	1896.02	0.84	0.00053	HCD (High Energy Collision Dissociation)	MS2	0	50	65.2824	14912	D3WT_5_S_200.raw		2.69	0	8.544e-09	2668773120	64.51
		High	Sequest HT (A2)	Unambiguous	[K].VEADLAGHGQEVLIGLFK.[T]		P04247	P04247	0	2	0.6126	0	1	1	948.515	1896.02	1896.02	0.16	0.00015	HCD (High Energy Collision Dissociation)	MS2	7.88363	50	65.0635	14875	D3WT_5_S_200.raw		1.91	0	1.361e-05	1124835968	64.51
		High	Sequest HT (A2)	Unambiguous	[K].VEADLAGHGQEVLIGLFK.[T]		P04247	P04247	0	3	0.6354	0	1	1	632.679	1896.02	1896.02	0.47	0.0003	HCD (High Energy Collision Dissociation)	MS2	0	50	65.0271	14868	D3WT_5_S_200.raw		3.73	0	1.037e-14	2668773120	64.51
		High	Sequest HT (A2)	Unambiguous	[K].VEADLAGHGQEVLIGLFK.[T]		P04247	P04247	0	2	0.7277	0	1	1	948.514	1896.02	1896.02	-0.59	-0.00056	HCD (High Energy Collision Dissociation)	MS2	0	50	64.8927	25741	D3WT_6_S_175.raw		3.82	0	2.282e-13	1421466112	64.47
		High	Sequest HT (A2)	Unambiguous	[K].VEADLAGHGQEVLIGLFK.[T]		P04247	P04247	0	3	0.6627	0	1	1	632.681	1896.03	1896.02	3.23	0.00204	HCD (High Energy Collision Dissociation)	MS2	0	15.813	64.7722	25702	D3WT_6_S_175.raw		4.21	0	8.997e-11	3704335360	64.46
		High	Sequest HT (A2)	Unambiguous	[K].VEADLAGHGQEVLIGLFK.[T]		P04247	P04247	0	2	0.7362	0	1	1	948.513	1896.02	1896.02	-1.88	-0.00179	HCD (High Energy Collision Dissociation)	MS2	0	27.513	64.636	25657	D3WT_6_S_175.raw		6.18	0	2.422e-14	1421466112	64.47
		High	Sequest HT (A2)	Unambiguous	[K].VEADLAGHGQEVLIGLFK.[T]		P04247	P04247	0	3	0.6379	0	1	1	632.68	1896.03	1896.02	2.17	0.00137	HCD (High Energy Collision Dissociation)	MS2	0.635212	50	65.5453	25918	D3WT_6_S_175.raw		2.43	0	6.236e-06	3704335360	64.46
		High	Sequest HT (A2)	Unambiguous	[K].VEADLAGHGQEVLIGLFK.[T]		P04247	P04247	0	2	0.575	0	1	1	948.518	1896.03	1896.02	3.08	0.00292	HCD (High Energy Collision Dissociation)	MS2	3.14529	50	65.147	25813	D3WT_6_S_175.raw		2	0	1.047e-05	1421466112	64.47
		High	Sequest HT (A2)	Unambiguous	[K].VEADLAGHGQEVLIGLFK.[T]		P04247	P04247	0	3	0.694	0	1	1	632.68	1896.02	1896.02	0.91	0.00058	HCD (High Energy Collision Dissociation)	MS2	0	50	65.0292	25779	D3WT_6_S_175.raw		4.15	0	4.979e-12	3704335360	64.46
		High	Sequest HT (A2)	Unambiguous	[K].VEADLAGHGQEVLIGLFK.[T]		P04247	P04247	0	3	0.6571	0	1	1	632.68	1896.02	1896.02	0.82	0.00052	HCD (High Energy Collision Dissociation)	MS2	0.184288	50	65.2855	25855	D3WT_6_S_175.raw		3.47	0	2.77e-11	3704335360	64.46
		High	Sequest HT (A2)	Unambiguous	[K].VEADLAGHGQEVLIGLFK.[T]		P04247	P04247	0	3	0.5795	0	1	1	632.679	1896.02	1896.02	0.15	9e-05	HCD (High Energy Collision Dissociation)	MS2	2.86074	50	65.8035	25994	D3WT_6_S_175.raw		1.95	0	1.838e-07	3704335360	64.46
		High	Sequest HT (A2)	Unambiguous	[K].VEADLAGHGQEVLIGLFK.[T]		P04247	P04247	0	3	0.7009	0	1	1	632.68	1896.03	1896.02	1.39	0.00088	HCD (High Energy Collision Dissociation)	MS2	0	1.617	64.5143	25618	D3WT_6_S_175.raw		4.38	0	1.85e-12	3704335360	64.46
		High	Sequest HT (A2)	Unambiguous	[K].VEADLAGHGQEVLIGLFK.[T]		P04247	P04247	0	2	0.7847	0	1	1	948.513	1896.02	1896.02	-1.63	-0.00154	HCD (High Energy Collision Dissociation)	MS2	0	23.627	64.377	25566	D3WT_6_S_175.raw		7.06	0	3.374e-15	1421466112	64.47
		High	Sequest HT (A2)	Unambiguous	[K].VEADLAGHGQEVLIGLFK.[T]		P04247	P04247	0	3	0.5726	0	1	1	632.679	1896.02	1896.02	0.13	8e-05	HCD (High Energy Collision Dissociation)	MS2	54.7382	50	64.2739	25529	D3WT_6_S_175.raw		2.48	0	2.117e-08	3704335360	64.46
		High	Sequest HT (A2)	Unambiguous	[K].VEADLAGHGQEVLIGLFK.[T]		P04247	P04247	0	3	0.5069	0	1	1	632.679	1896.02	1896.02	0.63	0.0004	HCD (High Energy Collision Dissociation)	MS2	3.53155	50	66.322	26141	D3WT_6_S_175.raw		1.44	0	1.848e-05	9190700	66.66
		High	Sequest HT (A2)	Unambiguous	[K].VEADLAGHGQEVLIGLFK.[T]		P04247	P04247	0	3	0.7076	0	1	1	632.679	1896.02	1896.02	-0.8	-0.00051	HCD (High Energy Collision Dissociation)	MS2	0	50	64.4574	24604	D3WT_6_P_250.raw		3.01	0	1.107e-09	119803224	64.59
		High	Sequest HT (A2)	Unambiguous	[K].VEADLAGHGQEVLIGLFK.[T]		P04247	P04247	0	3	0.6921	0	1	1	632.678	1896.02	1896.02	-1.16	-0.00074	HCD (High Energy Collision Dissociation)	MS2	0	50	64.7198	24683	D3WT_6_P_250.raw		3.8	0	9.823e-13	119803224	64.59
		High	Sequest HT (A2)	Unambiguous	[K].VEADLAGHGQEVLIGLFK.[T]		P04247	P04247	0	2	0.6827	0	1	1	948.514	1896.02	1896.02	-0.92	-0.00087	HCD (High Energy Collision Dissociation)	MS2	2.16253	50	64.5096	24623	D3WT_6_P_250.raw		3.12	0	3.514e-09	44032140	64.59
		High	Sequest HT (A2)	Unambiguous	[K].VEADLAGHGQEVLIGLFK.[T]		P04247	P04247	0	3	1	0	1	1	632.679	1896.02	1896.02	0.58	0.00037	HCD (High Energy Collision Dissociation)	MS2	0.920769	50	64.7362	29559	D3WT_5_P_150.raw		3.05	0	1.661e-11	154708048	64.6
		High	Sequest HT (A2)	Unambiguous	[K].VEADLAGHGQEVLIGLFK.[T]		P04247	P04247	0	3	0.5659	0	1	1	632.678	1896.02	1896.02	-0.99	-0.00062	HCD (High Energy Collision Dissociation)	MS2	0.346152	50	64.4813	29471	D3WT_5_P_150.raw		3.34	0	7.285e-12	154708048	64.6
		High	Sequest HT (A2)	Unambiguous	[K].VEADLAGHGQEVLIGLFK.[T]		P04247	P04247	0	2	0.7137	0	1	1	948.514	1896.02	1896.02	-0.68	-0.00065	HCD (High Energy Collision Dissociation)	MS2	0	50	64.5774	29503	D3WT_5_P_150.raw		4.61	0	1.158e-13	47422272	64.6
		High	Sequest HT (A2)	Unambiguous	[K].VEADLAGHGQEVLIGLFK.[T]		P04247	P04247	0	2	0.6186	0	1	1	948.514	1896.02	1896.02	-0.8	-0.00076	HCD (High Energy Collision Dissociation)	MS2	0	50	64.5179	28249	D3WT_4_P_250.raw		2.91	0	3.226e-09	52417468	64.62
		High	Sequest HT (A2)	Unambiguous	[K].VEADLAGHGQEVLIGLFK.[T]		P04247	P04247	0	3	1	0	1	1	632.679	1896.02	1896.02	-0.3	-0.00019	HCD (High Energy Collision Dissociation)	MS2	1.08689	50	64.4405	28224	D3WT_4_P_250.raw		2.6	0	1.188e-10	146981648	64.62
		High	Sequest HT (A2)	Unambiguous	[K].VEADLAGHGQEVLIGLFK.[T]		P04247	P04247	0	3	0.6841	0	1	1	632.679	1896.02	1896.02	-0.29	-0.00018	HCD (High Energy Collision Dissociation)	MS2	0.190907	50	64.7026	28308	D3WT_4_P_250.raw		3.83	0	2.303e-13	146981648	64.62
		High	Sequest HT (A2)	Unambiguous	[K].VEADLAGHGQEVLIGLFK.[T]		P04247	P04247	0	2	0.6517	0	1	1	948.514	1896.02	1896.02	-0.93	-0.00088	HCD (High Energy Collision Dissociation)	MS2	0	50	64.5034	25641	D3WT_5_P_250.raw		2.01	0	2.545e-08	36930048	64.6
		High	Sequest HT (A2)	Unambiguous	[K].VEADLAGHGQEVLIGLFK.[T]		P04247	P04247	0	3	0.7051	0	1	1	632.679	1896.02	1896.02	-0.77	-0.00048	HCD (High Energy Collision Dissociation)	MS2	0.237787	50	64.6823	25699	D3WT_5_P_250.raw		3.9	0	1.821e-14	103940104	64.6
		High	Sequest HT (A2)	Unambiguous	[K].VEADLAGHGQEVLIGLFK.[T]		P04247	P04247	0	2	0.7106	0	1	1	948.515	1896.02	1896.02	-0.41	-0.00039	HCD (High Energy Collision Dissociation)	MS2	0	50	64.5648	27922	D3WT_6_P_150.raw		4.32	0	1.189e-10	36324428	64.6
		High	Sequest HT (A2)	Unambiguous	[K].VEADLAGHGQEVLIGLFK.[T]		P04247	P04247	0	3	0.4261	0	1	1	632.678	1896.02	1896.02	-1.11	-0.0007	HCD (High Energy Collision Dissociation)	MS2	4.98474	50	64.4423	27883	D3WT_6_P_150.raw		1.15	0	5.231e-05	111889216	64.6
		High	Sequest HT (A2)	Unambiguous	[K].VEADLAGHGQEVLIGLFK.[T]		P04247	P04247	0	3	0.6605	0	1	1	632.679	1896.02	1896.02	-0.01	-1e-05	HCD (High Energy Collision Dissociation)	MS2	0.334851	50	64.7072	27968	D3WT_6_P_150.raw		3.77	0	1.507e-11	111889216	64.6
		High	Sequest HT (A2)	Unambiguous	[K].VEADLAGHGQEVLIGLFK.[T]		P04247	P04247	0	2	0.5036	0	1	1	948.515	1896.02	1896.02	-0.2	-0.00019	HCD (High Energy Collision Dissociation)	MS2	12.5604	50	65.6847	30336	D3WT_4_S_225 redo2.raw		1.39	0	6.778e-06	2166396160	64.49
		High	Sequest HT (A2)	Unambiguous	[K].VEADLAGHGQEVLIGLFK.[T]		P04247	P04247	0	3	0.6108	0	1	1	632.679	1896.02	1896.02	-0.37	-0.00023	HCD (High Energy Collision Dissociation)	MS2	2.53448	50	65.8047	30384	D3WT_4_S_225 redo2.raw		2.03	0	1.901e-07	4129054464	64.49
		High	Sequest HT (A2)	Unambiguous	[K].VEADLAGHGQEVLIGLFK.[T]		P04247	P04247	0	2	0.5984	0	1	1	948.515	1896.02	1896.02	0.52	0.00049	HCD (High Energy Collision Dissociation)	MS2	6.84496	50	65.4306	30238	D3WT_4_S_225 redo2.raw		2.44	0	4.206e-10	2166396160	64.49
		High	Sequest HT (A2)	Unambiguous	[K].VEADLAGHGQEVLIGLFK.[T]		P04247	P04247	0	3	0.7147	0	1	1	632.679	1896.02	1896.02	0.13	8e-05	HCD (High Energy Collision Dissociation)	MS2	0.153058	50	65.2928	30188	D3WT_4_S_225 redo2.raw		3.75	0	4.811e-12	4129054464	64.49
		High	Sequest HT (A2)	Unambiguous	[K].VEADLAGHGQEVLIGLFK.[T]		P04247	P04247	0	3	0.5794	0	1	1	632.68	1896.02	1896.02	0.89	0.00056	HCD (High Energy Collision Dissociation)	MS2	0	50	65.5454	30280	D3WT_4_S_225 redo2.raw		3.21	0	7.654e-11	4129054464	64.49
		High	Sequest HT (A2)	Unambiguous	[K].VEADLAGHGQEVLIGLFK.[T]		P04247	P04247	0	3	0.5243	0	1	1	632.679	1896.02	1896.02	0	0	HCD (High Energy Collision Dissociation)	MS2	3.00356	50	66.5724	30689	D3WT_4_S_225 redo2.raw		1.85	0	2.057e-06	4129054464	64.49
		High	Sequest HT (A2)	Unambiguous	[K].VEADLAGHGQEVLIGLFK.[T]		P04247	P04247	0	3	0.5636	0	1	1	632.679	1896.02	1896.02	-0.77	-0.00048	HCD (High Energy Collision Dissociation)	MS2	25.2716	50	66.3174	30592	D3WT_4_S_225 redo2.raw		1.65	0	8.822e-06	4129054464	64.49
		High	Sequest HT (A2)	Unambiguous	[K].VEADLAGHGQEVLIGLFK.[T]		P04247	P04247	0	3	0.6768	0	1	1	632.68	1896.03	1896.02	1.7	0.00107	HCD (High Energy Collision Dissociation)	MS2	0	1.619	64.5226	29884	D3WT_4_S_225 redo2.raw		3.93	0	5.202e-13	4129054464	64.49
		High	Sequest HT (A2)	Unambiguous	[K].VEADLAGHGQEVLIGLFK.[T]		P04247	P04247	0	2	0.7478	0	1	1	948.514	1896.02	1896.02	-0.62	-0.00059	HCD (High Energy Collision Dissociation)	MS2	0	15.825	64.6519	29940	D3WT_4_S_225 redo2.raw		5.59	0	1.019e-14	2166396160	64.49
		High	Sequest HT (A2)	Unambiguous	[K].VEADLAGHGQEVLIGLFK.[T]		P04247	P04247	0	2	0.7629	0	1	1	948.513	1896.02	1896.02	-1.64	-0.00155	HCD (High Energy Collision Dissociation)	MS2	0	12.413	64.3954	29829	D3WT_4_S_225 redo2.raw		5.99	0	2.237e-16	2166396160	64.49
		High	Sequest HT (A2)	Unambiguous	[K].VEADLAGHGQEVLIGLFK.[T]		P04247	P04247	0	3	0.7287	0	1	1	632.679	1896.02	1896.02	0.42	0.00027	HCD (High Energy Collision Dissociation)	MS2	0	50	65.0343	30087	D3WT_4_S_225 redo2.raw		4.57	0	2.684e-15	4129054464	64.49
		High	Sequest HT (A2)	Unambiguous	[K].VEADLAGHGQEVLIGLFK.[T]		P04247	P04247	0	2	0.6891	0	1	1	948.518	1896.03	1896.02	3.23	0.00306	HCD (High Energy Collision Dissociation)	MS2	7.10328	50	65.1722	30139	D3WT_4_S_225 redo2.raw		3.86	0	3.971e-09	2166396160	64.49
		High	Sequest HT (A2)	Unambiguous	[K].VEADLAGHGQEVLIGLFK.[T]		P04247	P04247	0	3	0.6434	0	1	1	632.68	1896.03	1896.02	2.07	0.00131	HCD (High Energy Collision Dissociation)	MS2	0.0232754	7.455	64.7799	29987	D3WT_4_S_225 redo2.raw		4.29	0	1.275e-13	4129054464	64.49
		High	Sequest HT (A2)	Unambiguous	[K].VEADLAGHGQEVLIGLFK.[T]		P04247	P04247	0	2	0.7319	0	1	1	948.514	1896.02	1896.02	-0.56	-0.00053	HCD (High Energy Collision Dissociation)	MS2	0	50	64.9114	30040	D3WT_4_S_225 redo2.raw		4.55	0	7.64e-16	2166396160	64.49
		High	Sequest HT (A2)	Unambiguous	[K].VEADLAGHGQEVLIGLFK.[T]		P04247	P04247	0	3	0.653	0	1	1	632.679	1896.02	1896.02	0.1	7e-05	HCD (High Energy Collision Dissociation)	MS2	0.513529	50	64.7391	26439	D3WT_4_P_150.raw		2.68	0	1.736e-08	89711928	64.6
		High	Sequest HT (A2)	Unambiguous	[K].VEADLAGHGQEVLIGLFK.[T]		P04247	P04247	0	3	0.5867	0	1	1	632.68	1896.03	1896.02	1.76	0.00111	HCD (High Energy Collision Dissociation)	MS2	24.5581	50	67.2902	31154	D3WT_4_S_150.raw		1.5	0	4.683e-05	23083852	67.23
		High	Sequest HT (A2)	Unambiguous	[K].VEADLAGHGQEVLIGLFK.[T]		P04247	P04247	0	3	0.6364	0	1	1	632.679	1896.02	1896.02	0.02	1e-05	HCD (High Energy Collision Dissociation)	MS2	0.265808	50	65.281	30373	D3WT_4_S_150.raw		3.08	0	5.091e-11	4301891072	64.44
		High	Sequest HT (A2)	Unambiguous	[K].VEADLAGHGQEVLIGLFK.[T]		P04247	P04247	0	2	0.6497	0	1	1	948.515	1896.02	1896.02	-0.3	-0.00028	HCD (High Energy Collision Dissociation)	MS2	9.32924	50	65.3895	30418	D3WT_4_S_150.raw		1.77	0	3.711e-06	2038006784	64.44
		High	Sequest HT (A2)	Unambiguous	[K].VEADLAGHGQEVLIGLFK.[T]		P04247	P04247	0	3	0.7433	0	1	1	632.68	1896.03	1896.02	1.47	0.00093	HCD (High Energy Collision Dissociation)	MS2	0.308982	50	65.0243	30279	D3WT_4_S_150.raw		4.48	0	2.168e-14	4301891072	64.44
		High	Sequest HT (A2)	Unambiguous	[K].VEADLAGHGQEVLIGLFK.[T]		P04247	P04247	0	2	0.6131	0	1	1	948.518	1896.03	1896.02	3.31	0.00314	HCD (High Energy Collision Dissociation)	MS2	6.42858	50	65.1262	30318	D3WT_4_S_150.raw		3.05	0	4.495e-07	2038006784	64.44
		High	Sequest HT (A2)	Unambiguous	[K].VEADLAGHGQEVLIGLFK.[T]		P04247	P04247	0	2	0.6462	0	1	1	948.514	1896.02	1896.02	-1.01	-0.00096	HCD (High Energy Collision Dissociation)	MS2	21.2348	50	65.9029	30613	D3WT_4_S_150.raw		1.3	0	1.943e-05	2038006784	64.44
		High	Sequest HT (A2)	Unambiguous	[K].VEADLAGHGQEVLIGLFK.[T]		P04247	P04247	0	2	0.6845	0	1	1	948.514	1896.02	1896.02	-1.03	-0.00097	HCD (High Energy Collision Dissociation)	MS2	0	50	64.5458	26378	D3WT_4_P_150.raw		1.87	0	1.861e-07	20963706	64.61
		High	Sequest HT (A2)	Unambiguous	[K].VEADLAGHGQEVLIGLFK.[T]		P04247	P04247	0	3	0.6612	0	1	1	632.679	1896.02	1896.02	-0.3	-0.00019	HCD (High Energy Collision Dissociation)	MS2	0.453964	50	64.4807	26356	D3WT_4_P_150.raw		2.42	0	1.923e-07	89711928	64.6
		High	Sequest HT (A2)	Unambiguous	[K].VEADLAGHGQEVLIGLFK.[T]		P04247	P04247	0	3	0.6772	0	1	1	632.68	1896.03	1896.02	1.46	0.00092	HCD (High Energy Collision Dissociation)	MS2	2.10733	50	65.5437	30473	D3WT_4_S_150.raw		2.54	0	5.958e-09	4301891072	64.44
		High	Sequest HT (A2)	Unambiguous	[K].VEADLAGHGQEVLIGLFK.[T]		P04247	P04247	0	3	0.6081	0	1	1	632.679	1896.02	1896.02	0.01	1e-05	HCD (High Energy Collision Dissociation)	MS2	7.32578	50	65.8055	30572	D3WT_4_S_150.raw		2.22	0	2.417e-07	4301891072	64.44
		High	Sequest HT (A2)	Unambiguous	[K].VEADLAGHGQEVLIGLFK.[T]		P04247	P04247	0	3	0.7289	0	1	1	632.68	1896.03	1896.02	1.57	0.00099	HCD (High Energy Collision Dissociation)	MS2	0.118238	1.55	64.5071	30077	D3WT_4_S_150.raw		4.61	0	5.99e-14	4301891072	64.44
		High	Sequest HT (A2)	Unambiguous	[K].VEADLAGHGQEVLIGLFK.[T]		P04247	P04247	0	4	0.6494	0	1	1	474.76	1896.02	1896.02	-2.1	-0.001	HCD (High Energy Collision Dissociation)	MS2	3.06718	50	64.4312	30042	D3WT_4_S_150.raw		2.71	0	2.176e-06	15367717	64.44
		High	Sequest HT (A2)	Unambiguous	[K].VEADLAGHGQEVLIGLFK.[T]		P04247	P04247	0	2	0.7474	0	1	1	948.514	1896.02	1896.02	-0.74	-0.0007	HCD (High Energy Collision Dissociation)	MS2	0	17.048	64.6043	30116	D3WT_4_S_150.raw		5.74	0	8.656e-14	2038006784	64.44
		High	Sequest HT (A2)	Unambiguous	[K].VEADLAGHGQEVLIGLFK.[T]		P04247	P04247	0	2	0.779	0	1	1	948.513	1896.02	1896.02	-1.51	-0.00143	HCD (High Energy Collision Dissociation)	MS2	0	18.74	64.3376	29997	D3WT_4_S_150.raw		6.29	0	1.68e-16	2038006784	64.44
		High	Sequest HT (A2)	Unambiguous	[K].VEADLAGHGQEVLIGLFK.[T]		P04247	P04247	0	2	0.7422	0	1	1	948.516	1896.02	1896.02	1.19	0.00113	HCD (High Energy Collision Dissociation)	MS2	0	50	64.8683	30225	D3WT_4_S_150.raw		5.16	0	1.393e-14	2038006784	64.44
		High	Sequest HT (A2)	Unambiguous	[K].VEADLAGHGQEVLIGLFK.[T]		P04247	P04247	0	3	0.6876	0	1	1	632.681	1896.03	1896.02	2.53	0.0016	HCD (High Energy Collision Dissociation)	MS2	0	13.739	64.7634	30183	D3WT_4_S_150.raw		4.45	0	4.398e-13	4301891072	64.44
		High	Sequest HT (A2)	Unambiguous	[K].VEADLAGHGQEVLIGLFK.[T]		P04247	P04247	0	3	0.536	0	1	1	632.679	1896.02	1896.02	-0.55	-0.00035	HCD (High Energy Collision Dissociation)	MS2	1.11908	50	68.1553	22008	D3WT_5_S_225 redo.raw		1.25	5.578e-06	6.76e-05	5826030	68.02
		High	Sequest HT (A2)	Unambiguous	[K].VEADLAGHGQEVLIGLFK.[T]		P04247	P04247	0	3	0.5674	0	1	1	632.679	1896.02	1896.02	-0.06	-4e-05	HCD (High Energy Collision Dissociation)	MS2	9.70412	50	66.3498	21612	D3WT_5_S_225 redo.raw		1.41	5.578e-06	7.914e-05	13593105	66.62
		High	Sequest HT (A2)	Unambiguous	[K].VEADLAGHGQEVLIGLFK.[T]		P04247	P04247	0	4	0.6143	0	1	1	474.76	1896.02	1896.02	-1.63	-0.00077	HCD (High Energy Collision Dissociation)	MS2	0	50	64.4621	29686	D3WT_4_S_200 redo.raw		2.23	5.578e-06	8.913e-05	11764166	64.47
		High	Sequest HT (A2)	Unambiguous	[K].VEADLAGHGQEVLIGLFK.[T]		P04247	P04247	0	4	0.5104	0	1	1	474.76	1896.02	1896.02	-1.79	-0.00085	HCD (High Energy Collision Dissociation)	MS2	0	50	64.4975	29874	D3WT_4_S_225 redo2.raw		1.92	5.578e-06	8.685e-05	14061390	64.49
		High	Sequest HT (A2)	Unambiguous	[K].VEADLAGHGQEVLIGLFK.[T]		P04247	P04247	0	3	0.3471	0	1	1	632.678	1896.02	1896.02	-0.94	-0.0006	HCD (High Energy Collision Dissociation)	MS2	0	50	64.4671	25135	D3WT_4_P_225 redo2.raw		1.21	9.534e-06	0.0001597	68889448	64.61
		High	Sequest HT (A2)	Unambiguous	[K].VEADLAGHGQEVLIGLFK.[T]		P04247	P04247	0	3	0.2549	0	1	1	632.679	1896.02	1896.02	-0.13	-8e-05	HCD (High Energy Collision Dissociation)	MS2	52.6509	50	64.2691	29775	D3WT_4_S_225 redo2.raw		1.53	9.534e-06	0.0001482	4129054464	64.49
		High	Sequest HT (A2)	Unambiguous	[K].VEADLAGHGQEVLIGLFK.[T]		P04247	P04247	0	4	0.425	0	1	1	474.76	1896.02	1896.02	-1.42	-0.00067	HCD (High Energy Collision Dissociation)	MS2	4.31593	50	64.4558	28630	D3WT_5_S_150.raw		2	9.534e-06	0.0001579	11651744	64.47
		High	Sequest HT (A2)	Unambiguous	[K].VEADLAGHGQEVLIGLFK.[T]		P04247	P04247	0	3	0.2679	0	1	1	632.679	1896.02	1896.02	0.11	7e-05	HCD (High Energy Collision Dissociation)	MS2	10.7157	50	66.3021	31370	D3WT_4_S_250.raw		1.12	9.534e-06	0.0003133	4465911296	64.45
		High	Sequest HT (A2)	Unambiguous	[K].VEADLAGHGQEVLIGLFK.[T]		P04247	P04247	0	3	0.3846	0	1	1	632.679	1896.02	1896.02	0.11	7e-05	HCD (High Energy Collision Dissociation)	MS2	0	50	66.8157	31573	D3WT_4_S_250.raw		1.04	9.534e-06	0.0002704	27493168	67.23
		High	Sequest HT (A2)	Unambiguous	[K].VEADLAGHGQEVLIGLFK.[T]		P04247	P04247	0	3	0.2517	0	1	1	632.679	1896.02	1896.02	0.05	3e-05	HCD (High Energy Collision Dissociation)	MS2	76.1679	50	66.0915	21552	D3WT_5_S_225 redo.raw		1.43	9.534e-06	0.0002607	4031860736	64.48
		High	Sequest HT (A2)	Unambiguous	[K].VEADLAGHGQEVLIGLFK.[T]		P04247	P04247	0	3	0.2222	0	1	1	632.679	1896.02	1896.02	-0.64	-0.0004	HCD (High Energy Collision Dissociation)	MS2	4.06499	50	65.8609	16614	D3WT_6_S_225.raw		0.72	9.534e-06	0.0001572	2345713664	64.53
		High	Sequest HT (A2)	Unambiguous	[K].VEADLAGHGQEVLIGLFK.[T]		P04247	P04247	0	2	1	0	1	1	948.513	1896.02	1896.02	-1.85	-0.00175	HCD (High Energy Collision Dissociation)	MS2	2.71791	50	64.5069	15553	D3WT_6_P_225.raw		1.3	9.534e-06	0.0003399	28401386	64.62
		High	Sequest HT (A2)	Unambiguous	[K].VEADLAGHGQEVLIGLFK.[T]		P04247	P04247	0	3	0.5435	0	1	1	632.68	1896.02	1896.02	0.82	0.00052	HCD (High Energy Collision Dissociation)	MS2	5.3499	50	66.3012	28391	D3WT_6_S_150.raw		1.38	9.534e-06	0.0001997	3587500288	64.47
		High	Sequest HT (A2)	Unambiguous	[K].VEADLAGHGQEVLIGLFK.[T]		P04247	P04247	0	2	0.3846	0	1	1	948.515	1896.02	1896.02	0.6	0.00057	HCD (High Energy Collision Dissociation)	MS2	26.3683	50	65.6423	30506	D3WT_4_S_150.raw		0.91	9.534e-06	0.0001883	2038006784	64.44
		High	Sequest HT (A2)	Unambiguous	[K].VEADLAGHGQEVLIGLFK.[T]		P04247	P04247	0	3	0.2877	0	1	1	632.68	1896.02	1896.02	0.75	0.00048	HCD (High Energy Collision Dissociation)	MS2	4.67806	50	66.5729	30869	D3WT_5_S_175 redo2.raw		1.46	9.534e-06	0.0002936	9045317	66.49
		High	Sequest HT (A2)	Unambiguous	[K].VEADLAGHGQEVLIGLFK.[T]		P04247	P04247	0	4	0.4759	0	1	1	474.76	1896.02	1896.02	-1.55	-0.00073	HCD (High Energy Collision Dissociation)	MS2	3.63649	50	64.5351	29596	D3WT_4_S_175.raw		1.66	9.534e-06	0.0002044	9420710	64.53
		High	Sequest HT (A2)	Unambiguous	[K].VEADLAGHGQEVLIGLFK.[T]		P04247	P04247	0	2	0.6154	0	1	1	948.517	1896.03	1896.02	2.62	0.00249	HCD (High Energy Collision Dissociation)	MS2	7.27721	50	67.3153	31127	D3WT_5_S_175 redo2.raw	Not Reliable	1.69	9.534e-06	0.0001639
		High	Sequest HT (A2)	Unambiguous	[K].VEADLAGHGQEVLIGLFK.[T]		P04247	P04247	0	4	0.3878	0	1	1	474.761	1896.02	1896.02	-0.84	-0.0004	HCD (High Energy Collision Dissociation)	MS2	1.79605	50	64.4672	29308	D3WT_6_S_250.raw		1.96	9.534e-06	0.0001759	12724648	64.46
		High	Sequest HT (A2)	Unambiguous	[K].VEADLAGHGQEVLIGLFK.[T]		P04247	P04247	0	3	0.4371	0	1	1	632.681	1896.03	1896.02	2.94	0.00186	HCD (High Energy Collision Dissociation)	MS2	21.6773	50	67.2242	30334	D3WT_6_S_250.raw		1.51	9.534e-06	0.0002454	14394036	67.2
		High	Sequest HT (A2)	Unambiguous	[K].VEADLAGHGQEVLIGLFK.[T]		P04247	P04247	0	3	0.4954	0	1	1	632.679	1896.02	1896.02	0.22	0.00014	HCD (High Energy Collision Dissociation)	MS2	0	50	66.8638	21731	D3WT_5_S_225 redo.raw		1.09	1.383e-05	0.0004641	13593105	66.62
		High	Sequest HT (A2)	Unambiguous	[K].VEADLAGHGQEVLIGLFK.[T]		P04247	P04247	0	3	0.3394	0	1	1	632.678	1896.02	1896.02	-1.47	-0.00093	HCD (High Energy Collision Dissociation)	MS2	0	50	64.4169	26370	D3WT_5_P_225 redo.raw		1.09	1.383e-05	0.000411	96266112	64.6
		High	Sequest HT (A2)	Unambiguous	[K].VEADLAGHGQEVLIGLFK.[T]		P04247	P04247	0	3	0.4667	0	1	1	632.679	1896.02	1896.02	0.63	0.0004	HCD (High Energy Collision Dissociation)	MS2	0.749236	50	66.5804	26217	D3WT_6_S_175.raw		0.9	1.383e-05	0.000455	9190700	66.66
		High	Sequest HT (A2)	Unambiguous	[K].VEADLAGHGQEVLIGLFK.[T]		P04247	P04247	0	2	0.5233	0	1	1	948.519	1896.03	1896.02	4.51	0.00428	HCD (High Energy Collision Dissociation)	MS2	10.8403	50	65.1337	29832	D3WT_4_S_175.raw		1.72	1.383e-05	0.0003681	1058932864	64.51
		High	Sequest HT (A2)	Unambiguous	[K].VEADLAGHGQEVLIGLFK.[T]		P04247	P04247	0	2	0.768	0	1	1	948.516	1896.02	1896.02	1.12	0.00106	HCD (High Energy Collision Dissociation)	MS2	13.8323	50	65.5895	28138	D3WT_6_S_150.raw		1.25	1.383e-05	0.0003932	1685916416	64.47
		High	Sequest HT (A2)	Unambiguous	[K].VEADLAGHGQEVLIGLFK.[T]		P04247	P04247	0	4	0.1818	0	1	1	474.76	1896.02	1896.02	-1.59	-0.00075	HCD (High Energy Collision Dissociation)	MS2	0	50	64.4728	27764	D3WT_6_S_150.raw		1.43	1.383e-05	0.0003875	12356095	64.44
		High	Sequest HT (A2)	Unambiguous	[K].VEADLAGHGQEVLIGLFK.[T]		P04247	P04247	0	3	0.4885	0	1	1	632.68	1896.02	1896.02	0.87	0.00055	HCD (High Energy Collision Dissociation)	MS2	6.28654	50	66.8652	29919	D3WT_6_S_200 redo.raw		1.31	3.625e-05	0.0005364	15981221	67.2
		High	Sequest HT (A2)	Unambiguous	[K].VEADLAGHGQEVLIGLFK.[T]		P04247	P04247	0	3	0.4403	0	1	1	632.679	1896.02	1896.02	0.58	0.00037	HCD (High Energy Collision Dissociation)	MS2	6.69255	50	66.5468	29356	D3WT_5_S_150.raw		1.34	3.625e-05	0.0005521	3569590528	64.48
		High	Sequest HT (A2)	Unambiguous	[K].VEADLAGHGQEVLIGLFK.[T]		P04247	P04247	0	3	0.4722	0	1	1	632.679	1896.02	1896.02	0.23	0.00014	HCD (High Energy Collision Dissociation)	MS2	5.29038	50	66.8298	30195	D3WT_6_S_250.raw		1.08	5.277e-05	0.0007109	14394036	67.2
		High	Sequest HT (A2)	Unambiguous	[K].VEADLAGHGQEVLIGLFK.[T]		P04247	P04247	0	2	0.2391	0	1	1	948.516	1896.02	1896.02	0.83	0.00079	HCD (High Energy Collision Dissociation)	MS2	4.06197	50	65.4043	25884	D3WT_6_S_175.raw		0.92	5.277e-05	0.0006954	1421466112	64.47
		High	Sequest HT (A2)	Unambiguous	[K].VEADLAGHGQEVLIGLFK.[T]		P04247	P04247	0	2	0.3366	0	1	1	948.515	1896.02	1896.02	0.46	0.00043	HCD (High Energy Collision Dissociation)	MS2	7.68343	50	65.39	29926	D3WT_4_S_175.raw		1.01	5.277e-05	0.0007082	1058932864	64.51
		High	Sequest HT (A2)	Unambiguous	[K].VEADLAGHGQEVLIGLFK.[T]		P04247	P04247	0	3	0.4741	0	1	1	632.679	1896.02	1896.02	0.36	0.00023	HCD (High Energy Collision Dissociation)	MS2	4.61029	50	68.311	31477	D3WT_5_S_175 redo2.raw		1.16	5.277e-05	0.0007095
		High	Sequest HT (A2)	Unambiguous	[K].VEADLAGHGQEVLIGLFK.[T]		P04247	P04247	0	2	0.3737	0	1	1	948.515	1896.02	1896.02	0.15	0.00014	HCD (High Energy Collision Dissociation)	MS2	23.932	50	65.8678	29124	D3WT_5_S_150.raw		0.99	5.651e-05	0.0007701	1680988544	64.48
		High	Sequest HT (A2)	Unambiguous	[K].VEADLAGHGQEVLIGLFK.[T]		P04247	P04247	0	3	1	0	1	1	632.68	1896.02	1896.02	1.24	0.00078	HCD (High Energy Collision Dissociation)	MS2	2.72284	50	69.7217	32014	D3WT_5_S_175 redo2.raw		1.13	6.843e-05	0.0008751	3.20861e+06	69.75
		High	Sequest HT (A2)	Unambiguous	[K].VEADLAGHGQEVLIGLFK.[T]		P04247	P04247	0	2	0.5	0	1	1	948.515	1896.02	1896.02	-0.12	-0.00011	HCD (High Energy Collision Dissociation)	MS2	3.56402	50	65.3206	14920	D3WT_5_S_200.raw		1.2	8.078e-05	0.0009453	1124835968	64.51
		High	Sequest HT (A2)	Unambiguous	[K].VEADLAGHGQEVLIGLFK.[T]		P04247	P04247	0	3	0.3415	0	1	1	632.679	1896.02	1896.02	0.29	0.00018	HCD (High Energy Collision Dissociation)	MS2	22.5968	50	66.8308	30781	D3WT_4_S_225 redo2.raw		0.82	8.424e-05	0.0009814	21802062	67.25
		High	Sequest HT (A2)	Unambiguous	[K].VEADLAGHGQEVLIGLFK.[T]		P04247	P04247	0	4	0.6264	0	1	1	474.759	1896.01	1896.02	-4.48	-0.00213	HCD (High Energy Collision Dissociation)	MS2	2.44013	50	64.4869	16339	D3WT_6_S_225.raw		1.74	8.424e-05	0.001013	9039828	64.57
		High	Sequest HT (A2)	Unambiguous	[K].VEADLAGHGQEVLIGLFK.[T]		P04247	P04247	0	3	0.4955	0	1	1	632.679	1896.02	1896.02	-0.35	-0.00022	HCD (High Energy Collision Dissociation)	MS2	0.456952	50	66.606	21672	D3WT_5_S_225 redo.raw		1.11	8.759e-05	0.001115	13593105	66.62
		High	Sequest HT (A2)	Unambiguous	[K].VEADLAGHGQEVLIGLFK.[T]		P04247	P04247	0	3	0.4919	0	1	1	632.68	1896.03	1896.02	1.97	0.00125	HCD (High Energy Collision Dissociation)	MS2	12.6308	50	67.3269	28702	D3WT_6_S_150.raw		1.24	9.394e-05	0.001282	19175586	67.21
		High	Sequest HT (A2)	Unambiguous	[K].VEADLAGHGQEVLIGLFK.[T]		P04247	P04247	0	3	0.1979	0	1	1	632.681	1896.03	1896.02	2.63	0.00166	HCD (High Energy Collision Dissociation)	MS2	25.7706	50	67.5944	31259	D3WT_4_S_150.raw		0.96	9.394e-05	0.001189	23083852	67.23
		High	Sequest HT (A2)	Unambiguous	[K].VEADLAGHGQEVLIGLFK.[T]		P04247	P04247	0	2	1	0	1	1	948.515	1896.02	1896.02	0.31	0.0003	HCD (High Energy Collision Dissociation)	MS2	0	50	65.9097	29809	D3WT_5_S_250.raw		0.62	0.0001213	0.001461	2228576768	64.47
		High	Sequest HT (A2)	Unambiguous	[K].VEADLAGHGQEVLIGLFK.[T]		P04247	P04247	0	2	0.3673	0	1	1	948.515	1896.02	1896.02	0.6	0.00057	HCD (High Energy Collision Dissociation)	MS2	1.43744	50	65.37	16527	D3WT_6_S_225.raw		0.98	0.000137	0.001511	1226866816	64.53
		High	Sequest HT (A2)	Unambiguous	[K].VEADLAGHGQEVLIGLFK.[T]		P04247	P04247	0	3	0.3729	0	1	1	632.679	1896.02	1896.02	0.37	0.00023	HCD (High Energy Collision Dissociation)	MS2	0.820787	50	64.6538	10861	D3WT_4_P_200 redo.raw		1.18	0.0001783	0.001766	5141197	64.68
		High	Sequest HT (A2)	Unambiguous	[K].VEADLAGHGQEVLIGLFK.[T]		P04247	P04247	0	3	1	0	1	1	632.68	1896.02	1896.02	1.05	0.00066	HCD (High Energy Collision Dissociation)	MS2	0	50	69.6701	31219	D3WT_6_S_250.raw		0.76	0.0001898	0.001774	4.19625e+06	69.72
		High	Sequest HT (A2)	Unambiguous	[K].VEADLAGHGQEVLIGLFK.[T]		P04247	P04247	0	3	0.3109	0	1	1	632.679	1896.02	1896.02	-0.28	-0.00017	HCD (High Energy Collision Dissociation)	MS2	1.96437	50	66.5854	30881	D3WT_4_S_150.raw		1.19	0.0001933	0.001801	4301891072	64.44
		High	Sequest HT (A2)	Unambiguous	[K].VEADLAGHGQEVLIGLFK.[T]		P04247	P04247	0	3	0.3393	0	1	1	632.679	1896.02	1896.02	0.3	0.00019	HCD (High Energy Collision Dissociation)	MS2	5.01633	50	66.8455	30973	D3WT_4_S_150.raw		1.12	0.0001933	0.001823	23083852	67.23
		High	Sequest HT (A2)	Unambiguous	[K].VEADLAGHGQEVLIGLFK.[T]		P04247	P04247	0	3	0.4259	0	1	1	632.679	1896.02	1896.02	0.49	0.00031	HCD (High Energy Collision Dissociation)	MS2	1.99135	50	66.8001	29439	D3WT_5_S_150.raw		1.08	0.0002042	0.001915	14956727	67.2
		High	Sequest HT (A2)	Unambiguous	[K].VEADLAGHGQEVLIGLFK.[T]		P04247	P04247	0	3	0.2745	0	1	1	632.679	1896.02	1896.02	-0.39	-0.00024	HCD (High Energy Collision Dissociation)	MS2	0	50	68.1633	30606	D3WT_5_S_250.raw		1.02	0.0002065	0.002034
		High	Sequest HT (A2)	Unambiguous	[K].VEADLAGHGQEVLIGLFK.[T]		P04247	P04247	0	3	0.3474	0	1	1	632.679	1896.02	1896.02	0.04	3e-05	HCD (High Energy Collision Dissociation)	MS2	0	50	65.7933	15000	D3WT_5_S_200.raw		0.95	0.0002065	0.001993	2668773120	64.51
		High	Sequest HT (A2)	Unambiguous	[K].VEADLAGHGQEVLIGLFK.[T]		P04247	P04247	0	2	0.1622	0	1	1	948.513	1896.02	1896.02	-1.5	-0.00142	HCD (High Energy Collision Dissociation)	MS2	29.2263	50	66.1961	30540	D3WT_4_S_225 redo2.raw		0.74	0.0002065	0.001929	2166396160	64.49
		High	Sequest HT (A2)	Unambiguous	[K].VEADLAGHGQEVLIGLFK.[T]		P04247	P04247	0	3	0.3627	0	1	1	632.679	1896.02	1896.02	-0.16	-0.0001	HCD (High Energy Collision Dissociation)	MS2	1.56561	50	68.1182	29888	D3WT_5_S_150.raw		1.02	0.0002065	0.002032	4.82133e+06	68.27
		High	Sequest HT (A2)	Unambiguous	[K].VEADLAGHGQEVLIGLFK.[T]		P04247	P04247	0	3	0.0723	0	1	1	632.679	1896.02	1896.02	0.6	0.00038	HCD (High Energy Collision Dissociation)	MS2	34.321	50	67.8791	31982	D3WT_4_S_250.raw		0.83	0.0002327	0.002123	27493168	67.23
		High	Sequest HT (A2)	Unambiguous	[K].VEADLAGHGQEVLIGLFK.[T]		P04247	P04247	0	2	0.4677	0	1	1	948.516	1896.02	1896.02	0.75	0.00071	HCD (High Energy Collision Dissociation)	MS2	0	50	64.779	28331	D3WT_4_P_250.raw		1.24	0.0002536	0.00228	52417468	64.62
		High	Sequest HT (A2)	Unambiguous	[K].VEADLAGHGQEVLIGLFK.[T]		P04247	P04247	0	2	0.3267	0	1	1	948.515	1896.02	1896.02	-0.2	-0.00019	HCD (High Energy Collision Dissociation)	MS2	5.10425	50	65.4412	30059	D3WT_4_S_200 redo.raw		1.01	0.0002536	0.002283	1490622080	64.49
		High	Sequest HT (A2)	Unambiguous	[K].VEADLAGHGQEVLIGLFK.[T]		P04247	P04247	0	3	0.2745	0	1	1	632.679	1896.02	1896.02	-0.48	-0.0003	HCD (High Energy Collision Dissociation)	MS2	0	50	70.992	32504	D3WT_5_S_175 redo2.raw		1.02	0.0002536	0.002225	4541775	70.73
		High	Sequest HT (A2)	Unambiguous	[K].VEADLAGHGQEVLIGLFK.[T]		P04247	P04247	0	3	0.2955	0	1	1	632.68	1896.02	1896.02	1.23	0.00078	HCD (High Energy Collision Dissociation)	MS2	0.372064	50	67.6398	21885	D3WT_5_S_225 redo.raw		0.88	0.0003063	0.002494	8841474	67.5
		High	Sequest HT (A2)	Unambiguous	[K].VEADLAGHGQEVLIGLFK.[T]		P04247	P04247	0	3	0.5324	0	1	1	632.681	1896.03	1896.02	3.1	0.00196	HCD (High Energy Collision Dissociation)	MS2	0.764997	50	67.5689	29688	D3WT_5_S_150.raw		1.39	0.0003063	0.002567	14956727	67.2
		High	Sequest HT (A2)	Unambiguous	[K].VEADLAGHGQEVLIGLFK.[T]		P04247	P04247	0	3	0.4184	0	1	1	632.68	1896.02	1896.02	1.27	0.0008	HCD (High Energy Collision Dissociation)	MS2	16.2991	50	66.3309	30788	D3WT_4_S_150.raw		0.98	0.0003063	0.002459	4301891072	64.44
		High	Sequest HT (A2)	Unambiguous	[K].VEADLAGHGQEVLIGLFK.[T]		P04247	P04247	0	3	0.3043	0	1	1	632.678	1896.02	1896.02	-1.07	-0.00067	HCD (High Energy Collision Dissociation)	MS2	40.0177	50	68.0454	31377	D3WT_5_S_175 redo2.raw		0.92	0.0003371	0.003101
		High	Sequest HT (A2)	Unambiguous	[K].VEADLAGHGQEVLIGLFK.[T]		P04247	P04247	0	3	0.2442	0	1	1	632.681	1896.03	1896.02	2.5	0.00158	HCD (High Energy Collision Dissociation)	MS2	4.94454	50	67.6636	31065	D3WT_4_S_225 redo2.raw		0.86	0.00034	0.003259	21802062	67.25
		High	Sequest HT (A2)	Unambiguous	[K].VEADLAGHGQEVLIGLFK.[T]		P04247	P04247	0	2	0.2391	0	1	1	948.513	1896.02	1896.02	-2.16	-0.00205	HCD (High Energy Collision Dissociation)	MS2	6.74055	50	65.8349	29816	D3WT_6_S_250.raw		0.92	0.0003883	0.003769	1866030592	64.46
		High	Sequest HT (A2)	Unambiguous	[K].VEADLAGHGQEVLIGLFK.[T]		P04247	P04247	0	3	0.3729	0	1	1	632.679	1896.02	1896.02	-0.39	-0.00025	HCD (High Energy Collision Dissociation)	MS2	2.68736	50	64.4381	23583	D3WT_6_P_200 redo.raw		1.18	0.0004104	0.004087	91725568	64.61
		High	Sequest HT (A2)	Unambiguous	[K].VEADLAGHGQEVLIGLFK.[T]		P04247	P04247	0	3	0.2674	0	1	1	632.679	1896.02	1896.02	-0.17	-0.00011	HCD (High Energy Collision Dissociation)	MS2	1.4018	50	66.567	30103	D3WT_6_S_250.raw		0.86	0.0004167	0.004183	3526422016	64.46
		High	Sequest HT (A2)	Unambiguous	[K].VEADLAGHGQEVLIGLFK.[T]		P04247	P04247	0	3	0.2449	0	1	1	632.679	1896.02	1896.02	-0.08	-5e-05	HCD (High Energy Collision Dissociation)	MS2	10.8955	50	66.3617	30417	D3WT_4_S_200 redo.raw		0.98	0.0004233	0.004217	3314933760	64.49
		High	Sequest HT (A2)	Unambiguous	[K].VEADLAGHGQEVLIGLFK.[T]		P04247	P04247	0	2	0.3592	0	1	1	948.514	1896.02	1896.02	-0.57	-0.00054	HCD (High Energy Collision Dissociation)	MS2	0	50	64.7684	24699	D3WT_6_P_250.raw		1.03	0.0004323	0.004388	44032140	64.59
		High	Sequest HT (A2)	Unambiguous	[K].VEADLAGHGQEVLIGLFK.[T]		P04247	P04247	0	3	0.0886	0	1	1	632.68	1896.02	1896.02	0.98	0.00062	HCD (High Energy Collision Dissociation)	MS2	9.77838	50	67.8784	30487	D3WT_5_S_250.raw		0.79	0.0004659	0.004546
		High	Sequest HT (A2)	Unambiguous	[K].VEADLAGHGQEVLIGLFK.[T]		P04247	P04247	0	3	0.4737	0	1	1	632.678	1896.02	1896.02	-0.97	-0.00061	HCD (High Energy Collision Dissociation)	MS2	1.74999	50	66.3463	29741	D3WT_6_S_200 redo.raw		1.14	0.0004759	0.004614	3661008128	64.51
		High	Sequest HT (A2)	Unambiguous	[K].VEADLAGHGQEVLIGLFK.[T]		P04247	P04247	0	3	0.0741	0	1	1	632.681	1896.03	1896.02	2.6	0.00164	HCD (High Energy Collision Dissociation)	MS2	2.71495	50	67.3822	21829	D3WT_5_S_225 redo.raw		0.81	0.0004788	0.004662	13593105	66.62
		High	Sequest HT (A2)	Unambiguous	[K].VEADLAGHGQEVLIGLFK.[T]		P04247	P04247	0	3	0.3409	0	1	1	632.678	1896.02	1896.02	-1.37	-0.00086	HCD (High Energy Collision Dissociation)	MS2	1.59153	50	64.4203	25612	D3WT_5_P_250.raw		0.88	0.0004979	0.004842	103940104	64.6
		High	Sequest HT (A2)	Unambiguous	[K].VEADLAGHGQEVLIGLFK.[T]		P04247	P04247	0	2	0.6719	0	1	1	948.517	1896.03	1896.02	1.7	0.00161	HCD (High Energy Collision Dissociation)	MS2	16.4067	50	65.6164	29035	D3WT_5_S_150.raw		1.28	0.0005135	0.004944	1680988544	64.48
		High	Sequest HT (A2)	Unambiguous	[K].VEADLAGHGQEVLIGLFK.[T]		P04247	P04247	0	2	0.6528	0	1	1	948.516	1896.02	1896.02	0.69	0.00065	HCD (High Energy Collision Dissociation)	MS2	0	50	64.7446	28740	D3WT_5_P_200.raw		0.72	0.0005352	0.005305	50931676	64.57
		High	Sequest HT (A2)	Unambiguous	[K].VEADLAGHGQEVLIGLFK.[T]		P04247	P04247	0	2	0.402	0	1	1	948.515	1896.02	1896.02	0.02	2e-05	HCD (High Energy Collision Dissociation)	MS2	21.7043	50	65.6675	29489	D3WT_6_S_200 redo.raw		1.02	0.0005352	0.005305	1708516480	64.51
		High	Sequest HT (A2)	Unambiguous	[K].VEADLAGHGQEVLIGLFK.[T]		P04247	P04247	0	3	0.3984	0	1	1	632.679	1896.02	1896.02	0.31	0.00019	HCD (High Energy Collision Dissociation)	MS2	3.78974	50	68.1767	32118	D3WT_4_S_250.raw		1.23	0.0005419	0.005316
		High	Sequest HT (A2)	Unambiguous	[K].VEADLAGHGQEVLIGLFK.[T]		P04247	P04247	0	3	0.4552	0	1	1	632.68	1896.03	1896.02	1.58	0.001	HCD (High Energy Collision Dissociation)	MS2	36.4061	50	67.1584	30572	D3WT_4_S_175.raw		1.34	0.0005772	0.005593	10209965	67.26
		High	Sequest HT (A2)	Unambiguous	[K].VEADLAGHGQEVLIGLFK.[T]		P04247	P04247	0	2	0.6204	0	1	1	948.514	1896.02	1896.02	-1.17	-0.00111	HCD (High Energy Collision Dissociation)	MS2	8.08643	50	65.8357	21491	D3WT_5_S_225 redo.raw		1.37	0.0006198	0.005856	1964582400	64.48
		High	Sequest HT (A2)	Unambiguous	[K].VEADLAGHGQEVLIGLFK.[T]		P04247	P04247	0	3	0.3697	0	1	1	632.68	1896.02	1896.02	1.27	0.0008	HCD (High Energy Collision Dissociation)	MS2	10.8045	50	66.3693	30297	D3WT_4_S_175.raw		1.19	0.0007038	0.006509	35130272	66.11
		High	Sequest HT (A2)	Unambiguous	[K].VEADLAGHGQEVLIGLFK.[T]		P04247	P04247	0	3	1	0	1	1	632.68	1896.02	1896.02	1.08	0.00068	HCD (High Energy Collision Dissociation)	MS2	1.95721	50	66.6325	30385	D3WT_4_S_175.raw		0.87	0.0007156	0.006728	35130272	66.11
		High	Sequest HT (A2)	Unambiguous	[K].VEADLAGHGQEVLIGLFK.[T]		P04247	P04247	0	3	0.2449	0	1	1	632.68	1896.02	1896.02	0.77	0.00049	HCD (High Energy Collision Dissociation)	MS2	2.38451	50	66.6066	29829	D3WT_6_S_200 redo.raw		0.98	0.0007199	0.006858	3661008128	64.51
		High	Sequest HT (A2)	Unambiguous	[K].VEADLAGHGQEVLIGLFK.[T]		P04247	P04247	0	2	1	0	1	1	948.515	1896.02	1896.02	0.19	0.00018	HCD (High Energy Collision Dissociation)	MS2	17.8694	50	65.6607	25950	D3WT_6_S_175.raw		0.75	0.0007343	0.007145	1421466112	64.47
		High	Sequest HT (A2)	Unambiguous	[K].VEADLAGHGQEVLIGLFK.[T]		P04247	P04247	0	3	0.2043	0	1	1	632.678	1896.02	1896.02	-0.91	-0.00058	HCD (High Energy Collision Dissociation)	MS2	7.7891	50	67.8962	21942	D3WT_5_S_225 redo.raw		0.93	0.0007343	0.007107	8841474	67.5
		High	Sequest HT (A2)	Unambiguous	[K].VEADLAGHGQEVLIGLFK.[T]		P04247	P04247	0	3	1	0	1	1	632.68	1896.03	1896.02	1.39	0.00088	HCD (High Energy Collision Dissociation)	MS2	4.17154	50	67.3551	26418	D3WT_6_S_175.raw		0.99	0.0007648	0.007366	13479335	67.23
		High	Sequest HT (A2)	Unambiguous	[K].VEADLAGHGQEVLIGLFK.[T]		P04247	P04247	0	3	0.5748	0	1	1	632.68	1896.02	1896.02	0.81	0.00051	HCD (High Energy Collision Dissociation)	MS2	7.41046	50	66.8546	30149	D3WT_5_S_250.raw		1.27	0.0007682	0.007634	8409276	67.19
		High	Sequest HT (A2)	Unambiguous	[K].VEADLAGHGQEVLIGLFK.[T]		P04247	P04247	0	2	0.2466	0	1	1	948.513	1896.02	1896.02	-2.53	-0.0024	HCD (High Energy Collision Dissociation)	MS2	26.3296	50	65.8584	31183	D3WT_4_S_250.raw		0.73	0.0007775	0.007812	2110768768	64.45
		High	Sequest HT (A2)	Unambiguous	[K].VEADLAGHGQEVLIGLFK.[T]		P04247	P04247	0	3	0.2333	0	1	1	632.68	1896.03	1896.02	1.45	0.00092	HCD (High Energy Collision Dissociation)	MS2	37.87	50	67.1249	30006	D3WT_6_S_200 redo.raw		0.9	0.0008311	0.008341	15981221	67.2
		High	Sequest HT (A2)	Unambiguous	[K].VEADLAGHGQEVLIGLFK.[T]		P04247	P04247	0	3	1	0	1	1	632.68	1896.02	1896.02	0.87	0.00055	HCD (High Energy Collision Dissociation)	MS2	3.12831	50	66.8893	30601	D3WT_4_S_200 redo.raw		0.89	0.0008958	0.008799	14522772	67.25
		High	Sequest HT (A2)	Unambiguous	[K].VEADLAGHGQEVLIGLFK.[T]		P04247	P04247	0	4	0.3529	0	1	1	474.76	1896.02	1896.02	-2.54	-0.00121	HCD (High Energy Collision Dissociation)	MS2	0	50	64.4797	25605	D3WT_6_S_175.raw		1.7	0.000904	0.008979	12088873	64.46
		High	Sequest HT (A2)	Unambiguous	[K].VEADLAGHGQEVLIGLFK.[T]		P04247	P04247	0	3	0.2371	0	1	1	632.679	1896.02	1896.02	-0.38	-0.00024	HCD (High Energy Collision Dissociation)	MS2	2.53264	50	66.6212	30510	D3WT_4_S_200 redo.raw		0.97	0.0009265	0.009272	14522772	67.25
		High	Sequest HT (A2)	Unambiguous	[K].VEADLAGHGQEVLIGLFK.[T]		P04247	P04247	0	3	0.5538	0	1	1	632.679	1896.02	1896.02	0.27	0.00017	HCD (High Energy Collision Dissociation)	MS2	0	50	64.8261	16422	D3WT_6_S_225.raw		1.86	0.001005	0.01023	2345713664	64.53
		High	Sequest HT (A2)	Unambiguous	[K].VEADLAGHGQEVLIGLFK.[T]		P04247	P04247	0	3	0.4537	0	1	1	632.68	1896.03	1896.02	1.98	0.00125	HCD (High Energy Collision Dissociation)	MS2	13.4969	50	67.478	30414	D3WT_6_S_250.raw		1.08	0.001048	0.0108	14394036	67.2
		High	Sequest HT (A2)	Unambiguous	[K].VEADLAGHGQEVLIGLFK.[T]		P04247	P04247	0	2	0.1053	0	1	1	948.515	1896.02	1896.02	-0.29	-0.00028	HCD (High Energy Collision Dissociation)	MS2	9.55936	50	65.9267	29587	D3WT_6_S_200 redo.raw		0.76	0.001098	0.01154	1708516480	64.51
		High	Sequest HT (A2)	Selected	[K].VEADLAGHGQEVLIGLFK.[T]		P04247	P04247	0	3	0.0423	0	1	1	632.679	1896.02	1896.02	-0.08	-5e-05	HCD (High Energy Collision Dissociation)	MS2	26.8215	50	68.4415	32238	D3WT_4_S_250.raw		0.71	0.001137	0.01207
		High	Sequest HT (A2)	Unambiguous	[K].VEADLAGHGQEVLIGLFK.[T]		P04247	P04247	0	3	0.3214	0	1	1	632.678	1896.02	1896.02	-1.13	-0.00071	HCD (High Energy Collision Dissociation)	MS2	3.54889	50	64.405	26309	D3WT_6_P_175.raw		0.84	0.001274	0.01329	107908768	64.59
		High	Sequest HT (A2)	Unambiguous	[K].VEADLAGHGQEVLIGLFK.[T]		P04247	P04247	0	3	0.2143	0	1	1	632.68	1896.03	1896.02	1.68	0.00106	HCD (High Energy Collision Dissociation)	MS2	32.2368	50	67.1101	30230	D3WT_5_S_250.raw		0.98	0.001296	0.01352	8409276	67.19
		High	Sequest HT (A2)	Unambiguous	[K].VEADLAGHGQEVLIGLFK.[T]		P04247	P04247	0	3	1	0	1	1	632.68	1896.02	1896.02	1.17	0.00074	HCD (High Energy Collision Dissociation)	MS2	26.2915	50	68.9068	30630	D3WT_6_S_200 redo.raw		0.87	0.001304	0.01363
		High	Sequest HT (A2)	Unambiguous	[K].VEADLAGHGQEVLIGLFK.[T]		P04247	P04247	0	3	0.3937	0	1	1	632.681	1896.03	1896.02	2.82	0.00178	HCD (High Energy Collision Dissociation)	MS2	9.13906	50	67.6197	30397	D3WT_5_S_250.raw		1.27	0.001334	0.01382	8409276	67.19
		High	Sequest HT (A2)	Unambiguous	[K].VEADLAGHGQEVLIGLFK.[T]		P04247	P04247	0	4	0.6452	0	1	1	474.759	1896.02	1896.02	-3.53	-0.00167	HCD (High Energy Collision Dissociation)	MS2	2.46004	50	64.4508	21154	D3WT_5_S_225 redo.raw		2.17	0.00134	0.01386	13469695	64.49
		High	Sequest HT (A2)	Unambiguous	[K].VEADLAGHGQEVLIGLFK.[T]		P04247	P04247	0	2	0.1294	0	1	1	948.514	1896.02	1896.02	-0.98	-0.00093	HCD (High Energy Collision Dissociation)	MS2	19.8867	50	65.8521	30591	D3WT_5_S_175 redo2.raw		0.85	0.001389	0.01426	2593204736	64.4
		High	Sequest HT (A2)	Unambiguous	[K].VEADLAGHGQEVLIGLFK.[T]		P04247	P04247	0	3	0.25	0	1	1	632.679	1896.02	1896.02	0.41	0.00026	HCD (High Energy Collision Dissociation)	MS2	8.70833	50	66.8972	30477	D3WT_4_S_175.raw		1	0.001391	0.01431	10209965	67.26
		High	Sequest HT (A2)	Unambiguous	[K].VEADLAGHGQEVLIGLFK.[T]		P04247	P04247	0	3	1	0	1	1	632.68	1896.02	1896.02	0.91	0.00058	HCD (High Energy Collision Dissociation)	MS2	0	50	66.8403	26282	D3WT_6_S_175.raw		0.81	0.001411	0.01455	9190700	66.66
		High	Sequest HT (A2)	Unambiguous	[K].VEADLAGHGQEVLIGLFK.[T]		P04247	P04247	0	3	0.1957	0	1	1	632.679	1896.02	1896.02	0.13	8e-05	HCD (High Energy Collision Dissociation)	MS2	4.21063	50	70.4813	32302	D3WT_5_S_175 redo2.raw		0.92	0.001491	0.01522	4.96364e+06	70.4
		High	Sequest HT (A2)	Unambiguous	[K].VEADLAGHGQEVLIGLFK.[T]		P04247	P04247	0	3	0.2778	0	1	1	632.679	1896.02	1896.02	-0.54	-0.00034	HCD (High Energy Collision Dissociation)	MS2	30.5285	50	68.4852	29087	D3WT_6_S_150.raw		0.9	0.001535	0.01572	4458112	68.45
		High	Sequest HT (A2)	Unambiguous	[K].VEADLAGHGQEVLIGLFK.[T]		P04247	P04247	0	3	0.0633	0	1	1	632.679	1896.02	1896.02	-0.34	-0.00022	HCD (High Energy Collision Dissociation)	MS2	6.63151	50	70.2314	32206	D3WT_5_S_175 redo2.raw		0.79	0.00169	0.01755	4.96364e+06	70.4
		High	Sequest HT (A2)	Unambiguous	[K].VEADLAGHGQEVLIGLFK.[T]		P04247	P04247	0	2	1	0	1	1	948.515	1896.02	1896.02	0.25	0.00023	HCD (High Energy Collision Dissociation)	MS2	6.67606	50	66.433	30002	D3WT_5_S_250.raw		0.75	0.001693	0.01761	12463240	66.4
		High	Sequest HT (A2)	Unambiguous	[K].VEADLAGHGQEVLIGLFK.[T]		P04247	P04247	0	3	0.2	0	1	1	632.682	1896.03	1896.02	3.95	0.0025	HCD (High Energy Collision Dissociation)	MS2	12.1618	50	67.3998	30982	D3WT_4_S_225 redo2.raw		0.85	0.001695	0.0177	21802062	67.25
		High	Sequest HT (A2)	Unambiguous	[K].VEADLAGHGQEVLIGLFK.[T]		P04247	P04247	0	2	1	0	1	1	948.514	1896.02	1896.02	-0.88	-0.00083	HCD (High Energy Collision Dissociation)	MS2	0	50	65.8471	28228	D3WT_6_S_150.raw		0.63	0.001788	0.0187	1685916416	64.47
		High	Sequest HT (A2)	Unambiguous	[K].VEADLAGHGQEVLIGLFK.[T]		P04247	P04247	0	3	0.3086	0	1	1	632.678	1896.02	1896.02	-1.12	-0.00071	HCD (High Energy Collision Dissociation)	MS2	3.3221	50	69.1491	29316	D3WT_6_S_150.raw		0.81	0.001788	0.01868	11135980	69.12
		High	Sequest HT (A2)	Unambiguous	[K].VEADLAGHGQEVLIGLFK.[T]		P04247	P04247	0	3	1	0	1	1	632.679	1896.02	1896.02	0.46	0.00029	HCD (High Energy Collision Dissociation)	MS2	13.8376	50	71.5515	32722	D3WT_5_S_175 redo2.raw		0.77	0.001797	0.01878
		High	Sequest HT (A2)	Unambiguous	[K].VEADLAGHGQEVLIGLFK.[T]		P04247	P04247	0	3	0.26	0	1	1	632.679	1896.02	1896.02	0.07	4e-05	HCD (High Energy Collision Dissociation)	MS2	0.703824	50	68.6752	22139	D3WT_5_S_225 redo.raw		1	0.00184	0.01927
		High	Sequest HT (A2)	Unambiguous	[K].VEADLAGHGQEVLIGLFK.[T]		P04247	P04247	0	4	0.2673	0	1	1	474.761	1896.02	1896.02	-1.17	-0.00056	HCD (High Energy Collision Dissociation)	MS2	0	50	64.6431	30121	D3WT_5_S_175 redo2.raw		1.01	0.00207	0.02151	17622790	64.43
		High	Sequest HT (A2)	Unambiguous	[K].VEADLAGHGQEVLIGLFK.[T]		P04247	P04247	0	3	0.3628	0	1	1	632.68	1896.02	1896.02	1.14	0.00072	HCD (High Energy Collision Dissociation)	MS2	14.1013	50	64.7747	16412	D3WT_6_S_225.raw		1.13	0.002184	0.02288	2345713664	64.53
		High	Sequest HT (A2)	Unambiguous	[K].VEADLAGHGQEVLIGLFK.[T]		P04247	P04247	0	3	0.1184	0	1	1	632.679	1896.02	1896.02	0.09	6e-05	HCD (High Energy Collision Dissociation)	MS2	21.0596	50	68.6603	31439	D3WT_4_S_225 redo2.raw		0.76	0.002299	0.02407
		High	Sequest HT (A2)	Unambiguous	[K].VEADLAGHGQEVLIGLFK.[T]		P04247	P04247	0	3	0.1935	0	1	1	632.678	1896.02	1896.02	-1.2	-0.00076	HCD (High Energy Collision Dissociation)	MS2	57.71	50	64.4157	28414	D3WT_4_P_175.raw		0.93	0.002312	0.02423	148325968	64.59
		High	Sequest HT (A2)	Unambiguous	[K].VEADLAGHGQEVLIGLFK.[T]		P04247	P04247	0	3	1	0	1	1	632.679	1896.02	1896.02	0.66	0.00042	HCD (High Energy Collision Dissociation)	MS2	5.85398	50	71.2643	32608	D3WT_5_S_175 redo2.raw		0.78	0.002377	0.0251
		High	Sequest HT (A2)	Unambiguous	[K].VEADLAGHGQEVLIGLFK.[T]		P04247	P04247	0	3	0.297	0	1	1	632.68	1896.02	1896.02	1.16	0.00073	HCD (High Energy Collision Dissociation)	MS2	32.0469	50	67.159	30702	D3WT_4_S_200 redo.raw		1.01	0.002559	0.02702	14522772	67.25
		High	Sequest HT (A2)	Unambiguous	[K].VEADLAGHGQEVLIGLFK.[T]		P04247	P04247	0	3	0.2885	0	1	1	632.679	1896.02	1896.02	-0.54	-0.00034	HCD (High Energy Collision Dissociation)	MS2	0	50	68.2969	30708	D3WT_6_S_250.raw		1.04	0.002562	0.02704	5.38388e+06	68
		High	Sequest HT (A2)	Unambiguous	[K].VEADLAGHGQEVLIGLFK.[T]		P04247	P04247	0	3	0.2069	0	1	1	632.678	1896.02	1896.02	-1.17	-0.00074	HCD (High Energy Collision Dissociation)	MS2	13.3458	50	68.1472	31243	D3WT_4_S_225 redo2.raw		0.87	0.002595	0.02726	3.81581e+06	68.16
		High	Sequest HT (A2)	Selected	[K].VEADLAGHGQEVLIGLFK.[T]		P04247	P04247	0	3		0	4	4	632.681	1896.03	1896.02	2.32	0.00147	HCD (High Energy Collision Dissociation)	MS2	5.47263	50	70.7867	31305	D3WT_6_S_200 redo.raw		0.75	0.002707	0.02811
		High	Sequest HT (A2)	Unambiguous	[K].VEADLAGHGQEVLIGLFK.[T]		P04247	P04247	0	2	0.0759	0	1	1	948.513	1896.02	1896.02	-1.67	-0.00158	HCD (High Energy Collision Dissociation)	MS2	1.1268	50	64.2953	14707	D3WT_5_S_200.raw		0.79	0.002763	0.02889	1124835968	64.51
		High	Sequest HT (A2)	Unambiguous	[K].VEADLAGHGQEVLIGLFK.[T]		P04247	P04247	0	2	0.3205	0	1	1	948.515	1896.02	1896.02	0.2	0.00019	HCD (High Energy Collision Dissociation)	MS2	37.0983	50	65.6478	30021	D3WT_4_S_175.raw		0.78	0.002783	0.02916	1058932864	64.51
		High	Sequest HT (A2)	Unambiguous	[K].VEADLAGHGQEVLIGLFK.[T]		P04247	P04247	0	3	1	0	1	1	632.68	1896.03	1896.02	1.58	0.001	HCD (High Energy Collision Dissociation)	MS2	9.08583	50	67.3626	30316	D3WT_5_S_250.raw		0.96	0.002798	0.02932	8409276	67.19
		High	Sequest HT (A2)	Unambiguous	[K].VEADLAGHGQEVLIGLFK.[T]		P04247	P04247	0	3	0.2281	0	1	1	632.68	1896.02	1896.02	0.79	0.0005	HCD (High Energy Collision Dissociation)	MS2	36.0892	50	67.0783	31670	D3WT_4_S_250.raw		1.14	0.003063	0.03148	27493168	67.23
		High	Sequest HT (A2)	Unambiguous	[K].VEADLAGHGQEVLIGLFK.[T]		P04247	P04247	0	3	0.2526	0	1	1	632.68	1896.03	1896.02	2.12	0.00134	HCD (High Energy Collision Dissociation)	MS2	11.9804	50	67.4186	30797	D3WT_4_S_200 redo.raw		0.95	0.003175	0.03282	14522772	67.25
		High	Sequest HT (A2)	Unambiguous	[K].VEADLAGHGQEVLIGLFK.[T]		P04247	P04247	0	3	0.3243	0	1	1	632.679	1896.02	1896.02	0.4	0.00025	HCD (High Energy Collision Dissociation)	MS2	9.06401	50	67.9985	30299	D3WT_6_S_200 redo.raw		0.74	0.003452	0.03533
		High	Sequest HT (A2)	Unambiguous	[K].VEADLAGHGQEVLIGLFK.[T]		P04247	P04247	0	3	0.2673	0	1	1	632.679	1896.02	1896.02	-0.72	-0.00045	HCD (High Energy Collision Dissociation)	MS2	24.9158	50	66.1676	16673	D3WT_6_S_225.raw		1.01	0.003627	0.03712	2345713664	64.53
		High	Sequest HT (A2)	Selected	[K].VEADLAGHGQEVLIGLFK.[T]		P04247	P04247	0	3		0.0405	2	2	632.679	1896.02	1896.02	0.24	0.00015	HCD (High Energy Collision Dissociation)	MS2	2.43693	50	66.8192	28545	D3WT_6_S_150.raw		0.71	0.003675	0.03787	19175586	67.21
		High	Sequest HT (A2)	Unambiguous	[K].VEADLAGHGQEVLIGLFK.[T]		P04247	P04247	0	2	1	0	1	1	948.516	1896.02	1896.02	0.91	0.00086	HCD (High Energy Collision Dissociation)	MS2	6.37073	50	66.7691	30930	D3WT_5_S_175 redo2.raw	Not Reliable	0.73	0.003696	0.03818
		High	Sequest HT (A2)	Unambiguous	[K].VEADLAGHGQEVLIGLFK.[T]		P04247	P04247	0	3	0.3158	0	1	1	632.678	1896.02	1896.02	-1.1	-0.00069	HCD (High Energy Collision Dissociation)	MS2	24.2569	50	68.9112	31808	D3WT_4_S_150.raw		1.14	0.003858	0.0395
		High	Sequest HT (A2)	Unambiguous	[K].VEADLAGHGQEVLIGLFK.[T]		P04247	P04247	0	2	1	0	1	1	948.515	1896.02	1896.02	-0.02	-2e-05	HCD (High Energy Collision Dissociation)	MS2	14.4493	50	66.7547	30757	D3WT_4_S_225 redo2.raw	Not Reliable	0.74	0.003882	0.03983
		High	Sequest HT (A2)	Selected	[K].VEADLAGHGQEVLIGLFK.[T]		P04247	P04247	0	3	0	0	1	1	632.679	1896.02	1896.02	-0.61	-0.00038	HCD (High Energy Collision Dissociation)	MS2	0	50	64.4526	15542	D3WT_6_P_225.raw		0.74	0.004103	0.0419	71556352	64.62
		High	Sequest HT (A2)	Unambiguous	[K].VEADLAGHGQEVLIGLFK.[T]		P04247	P04247	0	3	0.3086	0	1	1	632.68	1896.03	1896.02	2.22	0.0014	HCD (High Energy Collision Dissociation)	MS2	14.522	50	69.4651	31923	D3WT_5_S_175 redo2.raw		0.81	0.004145	0.04237
		High	Sequest HT (A2)	Unambiguous	[K].VEADLAGHGQEVLIGLFK.[T]		P04247	P04247	0	3	0.1163	0	1	1	632.679	1896.02	1896.02	-0.39	-0.00025	HCD (High Energy Collision Dissociation)	MS2	31.7024	50	68.4034	31339	D3WT_4_S_225 redo2.raw		0.86	0.004187	0.04285
		High	Sequest HT (A2)	Unambiguous	[K].VEADLAGHGQEVLIGLFK.[T]		P04247	P04247	0	3	0.3333	0	1	1	632.679	1896.02	1896.02	0.29	0.00018	HCD (High Energy Collision Dissociation)	MS2	1.13903	50	68.4156	22075	D3WT_5_S_225 redo.raw		0.84	0.004249	0.04345	5826030	68.02
		High	Sequest HT (A2)	Unambiguous	[K].VEADLAGHGQEVLIGLFK.[T]		P04247	P04247	0	3	0.2394	0	1	1	632.681	1896.03	1896.02	2.56	0.00162	HCD (High Energy Collision Dissociation)	MS2	26.199	50	67.6754	30737	D3WT_4_S_175.raw		0.71	0.004405	0.04477	10209965	67.26
		High	Sequest HT (A2)	Unambiguous	[K].VEADLAGHGQEVLIGLFK.[T]		P04247	P04247	0	3	0.3103	0	1	1	632.678	1896.02	1896.02	-1.03	-0.00065	HCD (High Energy Collision Dissociation)	MS2	53.8859	50	64.2776	14701	D3WT_5_S_200.raw		1.16	0.004567	0.04664	2668773120	64.51
		High	Sequest HT (A2)	Unambiguous	[K].VEADLAGHGQEVLIGLFK.[T]		P04247	P04247	0	3	0.3165	0	1	1	632.679	1896.02	1896.02	0.23	0.00015	HCD (High Energy Collision Dissociation)	MS2	6.21583	50	71.5645	33556	D3WT_4_S_250.raw		0.79	0.004851	0.04926
		High	Sequest HT (A2)	Unambiguous	[K].VEADLAGHGQEVLIGLFK.[T]		P04247	P04247	0	3	0.2449	0	1	1	632.681	1896.03	1896.02	2.91	0.00184	HCD (High Energy Collision Dissociation)	MS2	16.0122	50	67.3795	30088	D3WT_6_S_200 redo.raw		0.98	0.005035	0.05097	15981221	67.2
		High	Sequest HT (A2)	Unambiguous	[K].VEADLAGHGQEVLIGLFK.[T]		P04247	P04247	0	3	0.1	0	1	1	632.679	1896.02	1896.02	-0.44	-0.00028	HCD (High Energy Collision Dissociation)	MS2	9.50061	50	68.3763	29997	D3WT_5_S_150.raw		0.5	0.005703	0.05708	4.82133e+06	68.27
		High	Sequest HT (A2)	Unambiguous	[K].VEADLAGHGQEVLIGLFK.[T]		P04247	P04247	0	3	0.2211	0	1	1	632.678	1896.02	1896.02	-1.43	-0.0009	HCD (High Energy Collision Dissociation)	MS2	32.1743	50	66.1715	15071	D3WT_5_S_200.raw		0.95	0.005913	0.0586	2668773120	64.51
		High	Sequest HT (A2)	Unambiguous	[K].VEADLAGHGQEVLIGLFK.[T]		P04247	P04247	0	3	0.24	0	1	1	632.681	1896.03	1896.02	2.35	0.00148	HCD (High Energy Collision Dissociation)	MS2	2.37473	50	67.6124	26485	D3WT_6_S_175.raw		1	0.005949	0.05902	13479335	67.23
		High	Sequest HT (A2)	Unambiguous	[K].VEADLAGHGQEVLIGLFK.[T]		P04247	P04247	0	2	0.2368	0	1	1	948.516	1896.02	1896.02	0.89	0.00084	HCD (High Energy Collision Dissociation)	MS2	0.899043	50	66.1047	21558	D3WT_5_S_225 redo.raw		0.76	0.006011	0.05985	1964582400	64.48
		High	Sequest HT (A2)	Selected	[K].VEADLAGHGQEVLIGLFK.[T]		P04247	P04247	0	3		0	2	2	632.679	1896.02	1896.02	0.1	6e-05	HCD (High Energy Collision Dissociation)	MS2	25.5322	50	69.5167	32696	D3WT_4_S_250.raw		0.74	0.006011	0.05988
		High	Sequest HT (A2)	Unambiguous	[K].VEADLAGHGQEVLIGLFK.[T]		P04247	P04247	0	2	0.4304	0	1	1	948.514	1896.02	1896.02	-1.3	-0.00123	HCD (High Energy Collision Dissociation)	MS2	7.17828	50	65.9388	30439	D3WT_4_S_225 redo2.raw		0.79	0.006123	0.06081	2166396160	64.49
		High	Sequest HT (A2)	Unambiguous	[K].VEADLAGHGQEVLIGLFK.[T]		P04247	P04247	0	3	0.0926	0	1	1	632.679	1896.02	1896.02	0.36	0.00023	HCD (High Energy Collision Dissociation)	MS2	5.35299	50	68.2141	30950	D3WT_4_S_175.raw		0.54	0.006356	0.0628
		High	Sequest HT (A2)	Unambiguous	[K].VEADLAGHGQEVLIGLFK.[T]		P04247	P04247	0	3	1	0	1	1	632.68	1896.02	1896.02	1.17	0.00074	HCD (High Energy Collision Dissociation)	MS2	1.8215	50	68.2641	30399	D3WT_6_S_200 redo.raw		0.69	0.00675	0.06638
		High	Sequest HT (A2)	Unambiguous	[K].VEADLAGHGQEVLIGLFK.[T]		P04247	P04247	0	3	1	0	1	1	632.68	1896.03	1896.02	1.56	0.00099	HCD (High Energy Collision Dissociation)	MS2	4.87981	50	69.1904	30744	D3WT_6_S_200 redo.raw		0.73	0.008113	0.07905
		High	Sequest HT (A2)	Unambiguous	[K].VEADLAGHGQEVLIGLFK.[T]		P04247	P04247	0	3	0.2976	0	1	1	632.68	1896.03	1896.02	1.75	0.00111	HCD (High Energy Collision Dissociation)	MS2	13.2524	50	67.1248	21780	D3WT_5_S_225 redo.raw		0.84	0.008726	0.0862	13593105	66.62
		High	Sequest HT (A2)	Unambiguous	[K].VEADLAGHGQEVLIGLFK.[T]		P04247	P04247	0	3	0.2771	0	1	1	632.679	1896.02	1896.02	0.71	0.00045	HCD (High Energy Collision Dissociation)	MS2	24.3394	50	68.8703	31678	D3WT_5_S_175 redo2.raw		0.83	0.008757	0.08648
		High	Sequest HT (A2)	Selected	[K].VEADLAGHGQEVLIGLFK.[T]		P04247	P04247	0	3		0	3	3	632.68	1896.03	1896.02	2.17	0.00137	HCD (High Energy Collision Dissociation)	MS2	9.87834	50	67.5817	28780	D3WT_6_S_150.raw		0.72	0.009422	0.09192	19175586	67.21
		High	Sequest HT (A2)	Unambiguous	[K].VEADLAGHGQEVLIGLFK.[T]		P04247	P04247	0	2	0.1644	0	1	1	948.516	1896.02	1896.02	0.89	0.00084	HCD (High Energy Collision Dissociation)	MS2	27.576	50	66.5393	31462	D3WT_4_S_250.raw		0.73	0.009509	0.09279	17593816	67.06
		High	Sequest HT (A2)	Unambiguous	[K].VEADLAGHGQEVLIGLFK.[T]		P04247	P04247	0	3	0.2791	0	1	1	632.68	1896.02	1896.02	0.82	0.00052	HCD (High Energy Collision Dissociation)	MS2	33.084	50	67.0734	28620	D3WT_6_S_150.raw		0.86	0.009696	0.09389	19175586	67.21
		High	Sequest HT (A2)	Selected	[K].VEADLAGHGQEVLIGLFK.[T]		P04247	P04247	0	3		0	3	3	632.68	1896.03	1896.02	2.18	0.00138	HCD (High Energy Collision Dissociation)	MS2	12.483	50	71.1324	33362	D3WT_4_S_250.raw		0.65	0.009957	0.09581
	High	[K].HGCTVLTALGTILK.[K]		1.26148e-11	0	71	P04247	P04247 [65-78]	0	1426.81	865229	933545	491193	1.98586e+06	846961	5.13418e+06	334998784	359952368	32251050	1.84711e+08	351439040	306096848	2.73683e+06	1.7661e+06	111821	1.07511e+06		673100	141894584	182661920	6.62487e+06	3.75413e+06	64437796	80362080	2.42976e+06	167488	130022	18685024	22671664	11736636	High	0	6.468e-15	5.02	68.06	K.HGCTVLTALGTILK.K	[65-78]		Used
		Confidence	Identifying Node	PSM Ambiguity	Annotated Sequence	Modifications	Master Protein Accessions	Protein Accessions	# Missed Cleavages	Charge	DeltaScore	DeltaCn	Rank	Search Engine Rank	m/z [Da]	MH+ [Da]	Theo. MH+ [Da]	DeltaM [ppm]	Deltam/z [Da]	Activation Type	MS Order	Isolation Interference [%]	Ion Inject Time [ms]	RT [min]	First Scan	Spectrum File	Quan Info	XCorr	Percolator q-Value	Percolator PEP	Precursor Abundance	Apex RT [min]
		High	Sequest HT (A2)	Unambiguous	[K].HGCTVLTALGTILK.[K]		P04247	P04247	0	3	0.5707	0	1	1	476.275	1426.81	1426.81	0.43	0.0002	HCD (High Energy Collision Dissociation)	MS2	1.48149	50	68.596	30815	D3WT_6_S_250.raw		2.05	0	4.148e-05	137501888	68.03
		High	Sequest HT (A2)	Unambiguous	[K].HGCTVLTALGTILK.[K]		P04247	P04247	0	2	0.6785	0	1	1	713.908	1426.81	1426.81	0.18	0.00013	HCD (High Energy Collision Dissociation)	MS2	5.11654	50	68.3261	30720	D3WT_6_S_250.raw		3.39	0	1.718e-09	168594960	68.03
		High	Sequest HT (A2)	Unambiguous	[K].HGCTVLTALGTILK.[K]		P04247	P04247	0	3	0.5679	0	1	1	476.275	1426.81	1426.81	0.63	0.0003	HCD (High Energy Collision Dissociation)	MS2	43.4215	50	68.0772	30623	D3WT_6_S_250.raw		3.68	0	5.801e-07	137501888	68.03
		High	Sequest HT (A2)	Unambiguous	[K].HGCTVLTALGTILK.[K]		P04247	P04247	0	2	0.7004	0	1	1	713.908	1426.81	1426.81	-0.58	-0.00042	HCD (High Energy Collision Dissociation)	MS2	0.655296	50	68.0716	30619	D3WT_6_S_250.raw		4.94	0	9.247e-16	168594960	68.03
		High	Sequest HT (A2)	Unambiguous	[K].HGCTVLTALGTILK.[K]		P04247	P04247	0	3	0.5366	0	1	1	476.275	1426.81	1426.81	1.97	0.00094	HCD (High Energy Collision Dissociation)	MS2	44.2209	50	68.0677	30566	D3WT_5_S_250.raw		3.69	0	5.165e-07	157291504	68.07
		High	Sequest HT (A2)	Unambiguous	[K].HGCTVLTALGTILK.[K]		P04247	P04247	0	3	0.6111	0	1	1	476.275	1426.81	1426.81	1.21	0.00057	HCD (High Energy Collision Dissociation)	MS2	1.04075	50	67.803	30460	D3WT_5_S_250.raw		2.34	0	1.262e-05	157291504	68.07
		High	Sequest HT (A2)	Unambiguous	[K].HGCTVLTALGTILK.[K]		P04247	P04247	0	2	0.6905	0	1	1	713.908	1426.81	1426.81	0.61	0.00043	HCD (High Energy Collision Dissociation)	MS2	0	50	68.0663	30565	D3WT_5_S_250.raw		4.2	0	6.737e-13	194147536	68.06
		High	Sequest HT (A2)	Unambiguous	[K].HGCTVLTALGTILK.[K]		P04247	P04247	0	2	0.6407	0	1	1	713.908	1426.81	1426.81	0.17	0.00012	HCD (High Energy Collision Dissociation)	MS2	3.86967	50	68.3342	30683	D3WT_5_S_250.raw		3.34	0	3.813e-07	194147536	68.06
		High	Sequest HT (A2)	Unambiguous	[K].HGCTVLTALGTILK.[K]		P04247	P04247	0	3	0.5094	0	1	1	476.275	1426.81	1426.81	0.93	0.00044	HCD (High Energy Collision Dissociation)	MS2	43.9448	50	68.3328	30682	D3WT_5_S_250.raw		2.67	0	1.614e-05	157291504	68.07
		High	Sequest HT (A2)	Unambiguous	[K].HGCTVLTALGTILK.[K]		P04247	P04247	0	2	0.6852	0	1	1	713.908	1426.81	1426.81	0.34	0.00024	HCD (High Energy Collision Dissociation)	MS2	1.64827	50	68.3262	30680	D3WT_5_S_250.raw		3.59	0	3.549e-12	194147536	68.06
		High	Sequest HT (A2)	Unambiguous	[K].HGCTVLTALGTILK.[K]		P04247	P04247	0	2	0.7072	0	1	1	713.908	1426.81	1426.81	-0.29	-0.00021	HCD (High Energy Collision Dissociation)	MS2	0	50	67.9589	29823	D3WT_5_S_150.raw		5.02	0	6.468e-15	191322800	67.93
		High	Sequest HT (A2)	Unambiguous	[K].HGCTVLTALGTILK.[K]		P04247	P04247	0	3	0.6038	0	1	1	476.275	1426.81	1426.81	0.38	0.00018	HCD (High Energy Collision Dissociation)	MS2	0	50	67.715	29736	D3WT_5_S_150.raw		2.12	0	2.824e-05	168629568	67.94
		High	Sequest HT (A2)	Unambiguous	[K].HGCTVLTALGTILK.[K]		P04247	P04247	0	3	0.5666	0	1	1	476.275	1426.81	1426.81	1.54	0.00073	HCD (High Energy Collision Dissociation)	MS2	42.9036	45.414	67.9806	29833	D3WT_5_S_150.raw		3.83	0	9e-07	168629568	67.94
		High	Sequest HT (A2)	Unambiguous	[K].HGCTVLTALGTILK.[K]		P04247	P04247	0	3	0.5447	0	1	1	476.275	1426.81	1426.81	0.46	0.00022	HCD (High Energy Collision Dissociation)	MS2	43.9248	50	68.2394	29943	D3WT_5_S_150.raw		2.35	0	2.124e-06	168629568	67.94
		High	Sequest HT (A2)	Unambiguous	[K].HGCTVLTALGTILK.[K]		P04247	P04247	0	2	0.6202	0	1	1	713.907	1426.81	1426.81	-0.88	-0.00063	HCD (High Energy Collision Dissociation)	MS2	0	50	68.2176	29933	D3WT_5_S_150.raw		3.37	0	1.224e-11	191322800	67.93
		High	Sequest HT (A2)	Unambiguous	[K].HGCTVLTALGTILK.[K]		P04247	P04247	0	3	0.6256	0	1	1	476.274	1426.81	1426.81	-0.18	-8e-05	HCD (High Energy Collision Dissociation)	MS2	1.1068	50	68.4982	30040	D3WT_5_S_150.raw		2.11	0	4.132e-05	168629568	67.94
		High	Sequest HT (A2)	Unambiguous	[K].HGCTVLTALGTILK.[K]		P04247	P04247	0	3	0.5974	0	1	1	476.275	1426.81	1426.81	1.5	0.00071	HCD (High Energy Collision Dissociation)	MS2	43.5879	50	68.0496	32060	D3WT_4_S_250.raw		3.13	0	3.73e-07	87033856	67.95
		High	Sequest HT (A2)	Unambiguous	[K].HGCTVLTALGTILK.[K]		P04247	P04247	0	2	0.7049	0	1	1	713.908	1426.81	1426.81	-0.05	-4e-05	HCD (High Energy Collision Dissociation)	MS2	1.65746	50	68.028	32050	D3WT_4_S_250.raw		4.27	0	8.679e-15	97559776	67.95
		High	Sequest HT (A2)	Unambiguous	[K].HGCTVLTALGTILK.[K]		P04247	P04247	0	3	0.6444	0	1	1	476.275	1426.81	1426.81	1.11	0.00053	HCD (High Energy Collision Dissociation)	MS2	0.586213	50	67.7766	31941	D3WT_4_S_250.raw		2.84	0	1.99e-07	87033856	67.95
		High	Sequest HT (A2)	Unambiguous	[K].HGCTVLTALGTILK.[K]		P04247	P04247	0	2	0.6771	0	1	1	713.908	1426.81	1426.81	0.14	0.0001	HCD (High Energy Collision Dissociation)	MS2	14.6342	50	68.0327	31011	D3WT_4_S_200 redo.raw		2.23	0	8.025e-06	33580628	68.16
		High	Sequest HT (A2)	Unambiguous	[K].HGCTVLTALGTILK.[K]		P04247	P04247	0	2	0.5714	0	1	1	713.908	1426.81	1426.81	-0.21	-0.00015	HCD (High Energy Collision Dissociation)	MS2	12.0417	50	67.9971	30298	D3WT_6_S_200 redo.raw		1.96	0	2.242e-06	42467452	68.13
		High	Sequest HT (A2)	Unambiguous	[K].HGCTVLTALGTILK.[K]		P04247	P04247	0	2	0.4607	0	1	1	713.907	1426.81	1426.81	-0.72	-0.00051	HCD (High Energy Collision Dissociation)	MS2	11.2205	50	68.267	30401	D3WT_6_S_200 redo.raw		1.78	0	2.163e-05	42467452	68.13
		High	Sequest HT (A2)	Unambiguous	[K].HGCTVLTALGTILK.[K]		P04247	P04247	0	3	0.4978	0	1	1	476.275	1426.81	1426.81	0.88	0.00042	HCD (High Energy Collision Dissociation)	MS2	35.3432	50	68.0211	30866	D3WT_4_S_175.raw		2.29	0	4.807e-05	73924272	67.93
		High	Sequest HT (A2)	Unambiguous	[K].HGCTVLTALGTILK.[K]		P04247	P04247	0	2	0.6825	0	1	1	713.908	1426.81	1426.81	-0.63	-0.00045	HCD (High Energy Collision Dissociation)	MS2	4.8133	50	68.0145	30864	D3WT_4_S_175.raw		3.59	0	1.655e-12	67970312	67.93
		High	Sequest HT (A2)	Unambiguous	[K].HGCTVLTALGTILK.[K]		P04247	P04247	0	2	0.7225	0	1	1	713.908	1426.81	1426.81	-0.53	-0.00038	HCD (High Energy Collision Dissociation)	MS2	0	50	68.0814	26628	D3WT_6_S_175.raw		4.36	0	5.392e-15	89741808	68.03
		High	Sequest HT (A2)	Unambiguous	[K].HGCTVLTALGTILK.[K]		P04247	P04247	0	3	0.592	0	1	1	476.274	1426.81	1426.81	-0.07	-3e-05	HCD (High Energy Collision Dissociation)	MS2	47.1611	50	68.0636	26621	D3WT_6_S_175.raw		3.26	0	3.556e-07	92920112	68.03
		High	Sequest HT (A2)	Unambiguous	[K].HGCTVLTALGTILK.[K]		P04247	P04247	0	2	0.7218	0	1	1	713.907	1426.81	1426.81	-0.8	-0.00057	HCD (High Energy Collision Dissociation)	MS2	0.35159	50	67.9651	31401	D3WT_4_S_150.raw		4.78	0	1.569e-13	176891696	67.92
		High	Sequest HT (A2)	Unambiguous	[K].HGCTVLTALGTILK.[K]		P04247	P04247	0	3	0.5416	0	1	1	476.274	1426.81	1426.81	0.2	0.0001	HCD (High Energy Collision Dissociation)	MS2	42.5106	50	67.9759	31406	D3WT_4_S_150.raw		3.73	0	5.334e-07	158107088	67.92
		High	Sequest HT (A2)	Unambiguous	[K].HGCTVLTALGTILK.[K]		P04247	P04247	0	3	0.6225	0	1	1	476.275	1426.81	1426.81	0.9	0.00043	HCD (High Energy Collision Dissociation)	MS2	0.272522	50	67.7119	31299	D3WT_4_S_150.raw		3.47	0	2.105e-06	158107088	67.92
		High	Sequest HT (A2)	Unambiguous	[K].HGCTVLTALGTILK.[K]		P04247	P04247	0	3	0.6532	0	1	1	476.275	1426.81	1426.81	0.28	0.00013	HCD (High Energy Collision Dissociation)	MS2	0	50	68.498	31636	D3WT_4_S_150.raw		2.48	0	2.963e-05	158107088	67.92
		High	Sequest HT (A2)	Unambiguous	[K].HGCTVLTALGTILK.[K]		P04247	P04247	0	2	0.679	0	1	1	713.907	1426.81	1426.81	-1.3	-0.00093	HCD (High Energy Collision Dissociation)	MS2	5.79726	50	68.2293	31527	D3WT_4_S_150.raw		2.43	0	5.833e-07	176891696	67.92
		High	Sequest HT (A2)	Unambiguous	[K].HGCTVLTALGTILK.[K]		P04247	P04247	0	2	0.7431	0	1	1	713.908	1426.81	1426.81	0.48	0.00034	HCD (High Energy Collision Dissociation)	MS2	18.763	50	67.7023	31295	D3WT_4_S_150.raw		2.53	5.578e-06	9.614e-05	176891696	67.92
		High	Sequest HT (A2)	Unambiguous	[K].HGCTVLTALGTILK.[K]		P04247	P04247	0	2	0.6571	0	1	1	713.909	1426.81	1426.81	1.06	0.00075	HCD (High Energy Collision Dissociation)	MS2	33.6511	50	67.7671	31937	D3WT_4_S_250.raw		2.1	9.534e-06	0.0001031	97559776	67.95
		High	Sequest HT (A2)	Unambiguous	[K].HGCTVLTALGTILK.[K]		P04247	P04247	0	3	0.5447	0	1	1	476.274	1426.81	1426.81	-0.18	-8e-05	HCD (High Energy Collision Dissociation)	MS2	46.5483	50	68.2415	31533	D3WT_4_S_150.raw		2.35	9.534e-06	0.0002045	158107088	67.92
		High	Sequest HT (A2)	Unambiguous	[K].HGCTVLTALGTILK.[K]		P04247	P04247	0	3	0.4949	0	1	1	476.275	1426.81	1426.81	0.87	0.00041	HCD (High Energy Collision Dissociation)	MS2	0.68519	50	67.75	30762	D3WT_4_S_175.raw		1.98	9.534e-06	0.0001226	73924272	67.93
		High	Sequest HT (A2)	Unambiguous	[K].HGCTVLTALGTILK.[K]		P04247	P04247	0	3	0.5607	0	1	1	476.275	1426.81	1426.81	0.88	0.00042	HCD (High Energy Collision Dissociation)	MS2	41.3642	50	68.3356	30724	D3WT_6_S_250.raw		2.8	9.534e-06	0.0002498	137501888	68.03
		High	Sequest HT (A2)	Unambiguous	[K].HGCTVLTALGTILK.[K]		P04247	P04247	0	3	0.5785	0	1	1	476.275	1426.81	1426.81	0.69	0.00033	HCD (High Energy Collision Dissociation)	MS2	0	50	67.8223	30521	D3WT_6_S_250.raw		2.23	1.383e-05	0.0004547	137501888	68.03
		High	Sequest HT (A2)	Unambiguous	[K].HGCTVLTALGTILK.[K]		P04247	P04247	0	3	0.5761	0	1	1	476.275	1426.81	1426.81	0.84	0.0004	HCD (High Energy Collision Dissociation)	MS2	45.5479	50	67.7957	31332	D3WT_4_S_150.raw		3.35	6.069e-05	0.0008013	158107088	67.92
		High	Sequest HT (A2)	Unambiguous	[K].HGCTVLTALGTILK.[K]		P04247	P04247	0	3	0.4308	0	1	1	476.275	1426.81	1426.81	1.05	0.0005	HCD (High Energy Collision Dissociation)	MS2	45.0402	50	68.245	30391	D3WT_6_S_200 redo.raw		1.95	8.424e-05	0.0009624	37894628	68.1
		High	Sequest HT (A2)	Unambiguous	[K].HGCTVLTALGTILK.[K]		P04247	P04247	0	2	0.6684	0	1	1	713.908	1426.81	1426.81	0.18	0.00013	HCD (High Energy Collision Dissociation)	MS2	13.3079	50	68.0005	28915	D3WT_6_S_150.raw		1.96	9.394e-05	0.001204	16897162	68.01
		High	Sequest HT (A2)	Unambiguous	[K].HGCTVLTALGTILK.[K]		P04247	P04247	0	3	0.378	0	1	1	476.275	1426.81	1426.81	0.32	0.00015	HCD (High Energy Collision Dissociation)	MS2	1.11281	50	67.8027	26539	D3WT_6_S_175.raw		1.27	0.0001056	0.001389	92920112	68.03
		High	Sequest HT (A2)	Unambiguous	[K].HGCTVLTALGTILK.[K]		P04247	P04247	0	3	0.6186	0	1	1	476.275	1426.81	1426.81	0.34	0.00016	HCD (High Energy Collision Dissociation)	MS2	41.3651	50	67.9802	30292	D3WT_6_S_200 redo.raw		1.94	0.0001056	0.001372	37894628	68.1
		High	Sequest HT (A2)	Unambiguous	[K].HGCTVLTALGTILK.[K]		P04247	P04247	0	2	0.3077	0	1	1	713.908	1426.81	1426.81	0.67	0.00048	HCD (High Energy Collision Dissociation)	MS2	24.0382	50	68.5858	30775	D3WT_5_S_250.raw		1.43	0.0001135	0.001437	194147536	68.06
		High	Sequest HT (A2)	Unambiguous	[K].HGCTVLTALGTILK.[K]		P04247	P04247	0	3	0.4949	0	1	1	476.275	1426.81	1426.81	0.79	0.00037	HCD (High Energy Collision Dissociation)	MS2	0	50	68.5872	30776	D3WT_5_S_250.raw		1.98	0.0001933	0.001807	157291504	68.07
		High	Sequest HT (A2)	Unambiguous	[K].HGCTVLTALGTILK.[K]		P04247	P04247	0	3	0.449	0	1	1	476.275	1426.81	1426.81	0.56	0.00026	HCD (High Energy Collision Dissociation)	MS2	49.3595	50	68.2592	31110	D3WT_4_S_200 redo.raw		1.96	0.0003328	0.002899	30857168	68.12
		High	Sequest HT (A2)	Unambiguous	[K].HGCTVLTALGTILK.[K]		P04247	P04247	0	3	0.4972	0	1	1	476.275	1426.81	1426.81	1.14	0.00054	HCD (High Energy Collision Dissociation)	MS2	37.9992	50	67.9948	30993	D3WT_4_S_200 redo.raw		1.77	0.0003354	0.002961	30857168	68.12
		High	Sequest HT (A2)	Unambiguous	[K].HGCTVLTALGTILK.[K]		P04247	P04247	0	2	0.4932	0	1	1	713.908	1426.81	1426.81	-0.4	-0.00028	HCD (High Energy Collision Dissociation)	MS2	9.85731	50	68.3108	32181	D3WT_4_S_250.raw		1.46	0.0004822	0.004687	97559776	67.95
		High	Sequest HT (A2)	Unambiguous	[K].HGCTVLTALGTILK.[K]		P04247	P04247	0	3	0.5026	0	1	1	476.275	1426.81	1426.81	1.14	0.00054	HCD (High Energy Collision Dissociation)	MS2	41.6603	50	68.3296	26715	D3WT_6_S_175.raw		1.91	0.0007018	0.006412	92920112	68.03
		High	Sequest HT (A2)	Unambiguous	[K].HGCTVLTALGTILK.[K]		P04247	P04247	0	3	0.4444	0	1	1	476.275	1426.81	1426.81	0.6	0.00028	HCD (High Energy Collision Dissociation)	MS2	1.24836	50	68.5228	30494	D3WT_6_S_200 redo.raw		1.53	0.0007199	0.00686	37894628	68.1
		High	Sequest HT (A2)	Unambiguous	[K].HGCTVLTALGTILK.[K]		P04247	P04247	0	3	0.5847	0	1	1	476.275	1426.81	1426.81	1.23	0.00059	HCD (High Energy Collision Dissociation)	MS2	0.887685	50	68.3856	22068	D3WT_5_S_225 redo.raw		1.18	0.0007265	0.006958	10274624	68.38
		High	Sequest HT (A2)	Unambiguous	[K].HGCTVLTALGTILK.[K]		P04247	P04247	0	3	0.4703	0	1	1	476.274	1426.81	1426.81	0	0	HCD (High Energy Collision Dissociation)	MS2	54.2095	50	67.9145	26574	D3WT_6_S_175.raw		2.19	0.0007597	0.00729	92920112	68.03
		High	Sequest HT (A2)	Unambiguous	[K].HGCTVLTALGTILK.[K]		P04247	P04247	0	2	0.3379	0	1	1	713.908	1426.81	1426.81	0.06	4e-05	HCD (High Energy Collision Dissociation)	MS2	1.85142	50	68.3409	26720	D3WT_6_S_175.raw		1.45	0.0009472	0.00955	89741808	68.03
		High	Sequest HT (A2)	Unambiguous	[K].HGCTVLTALGTILK.[K]		P04247	P04247	0	3	0.4669	0	1	1	476.275	1426.81	1426.81	1.07	0.00051	HCD (High Energy Collision Dissociation)	MS2	70.8392	50	67.9475	30513	D3WT_5_S_250.raw		2.42	0.001005	0.01025	157291504	68.07
		High	Sequest HT (A2)	Unambiguous	[K].HGCTVLTALGTILK.[K]		P04247	P04247	0	3	0.4645	0	1	1	476.275	1426.81	1426.81	0.66	0.00031	HCD (High Energy Collision Dissociation)	MS2	40.7976	50	68.315	32184	D3WT_4_S_250.raw		1.55	0.001007	0.0104	87033856	67.95
		High	Sequest HT (A2)	Unambiguous	[K].HGCTVLTALGTILK.[K]		P04247	P04247	0	3	0.2992	0	1	1	476.274	1426.81	1426.81	0.12	6e-05	HCD (High Energy Collision Dissociation)	MS2	49.3209	50	68.2978	30987	D3WT_4_S_175.raw		1.27	0.00114	0.01215	73924272	67.93
		High	Sequest HT (A2)	Unambiguous	[K].HGCTVLTALGTILK.[K]		P04247	P04247	0	2	0.4385	0	1	1	713.907	1426.81	1426.81	-1.3	-0.00093	HCD (High Energy Collision Dissociation)	MS2	15.877	50	68.4736	30031	D3WT_5_S_150.raw		1.3	0.001265	0.01317	191322800	67.93
		High	Sequest HT (A2)	Unambiguous	[K].HGCTVLTALGTILK.[K]		P04247	P04247	0	3	0.6172	0	1	1	476.275	1426.81	1426.81	0.29	0.00014	HCD (High Energy Collision Dissociation)	MS2	0	50	68.5893	26791	D3WT_6_S_175.raw		1.28	0.001291	0.01347	92920112	68.03
		High	Sequest HT (A2)	Unambiguous	[K].HGCTVLTALGTILK.[K]		P04247	P04247	0	2	0.456	0	1	1	713.908	1426.81	1426.81	-0.38	-0.00027	HCD (High Energy Collision Dissociation)	MS2	60.8641	50	67.8046	29766	D3WT_5_S_150.raw		1.93	0.001394	0.01435	191322800	67.93
		High	Sequest HT (A2)	Unambiguous	[K].HGCTVLTALGTILK.[K]		P04247	P04247	0	2	0.5231	0	1	1	713.908	1426.81	1426.81	0.7	0.0005	HCD (High Energy Collision Dissociation)	MS2	33.6771	50	67.8017	30459	D3WT_5_S_250.raw		1.3	0.001561	0.01619	194147536	68.06
		High	Sequest HT (A2)	Unambiguous	[K].HGCTVLTALGTILK.[K]		P04247	P04247	0	3	0.443	0	1	1	476.275	1426.81	1426.81	0.51	0.00024	HCD (High Energy Collision Dissociation)	MS2	50.8529	50	67.8003	29763	D3WT_5_S_150.raw		2.37	0.001758	0.0184	168629568	67.94
		High	Sequest HT (A2)	Unambiguous	[K].HGCTVLTALGTILK.[K]		P04247	P04247	0	2	0.3964	0	1	1	713.907	1426.81	1426.81	-1.49	-0.00106	HCD (High Energy Collision Dissociation)	MS2	24.1896	50	68.319	31135	D3WT_4_S_200 redo.raw		1.11	0.002204	0.023	33580628	68.16
		High	Sequest HT (A2)	Unambiguous	[K].HGCTVLTALGTILK.[K]		P04247	P04247	0	3	0.3517	0	1	1	476.275	1426.81	1426.81	0.3	0.00014	HCD (High Energy Collision Dissociation)	MS2	44.7254	50	67.9683	28904	D3WT_6_S_150.raw		1.45	0.002309	0.02422	15353888	68.02
		High	Sequest HT (A2)	Unambiguous	[K].HGCTVLTALGTILK.[K]		P04247	P04247	0	3	0.2841	0	1	1	476.275	1426.81	1426.81	0.48	0.00023	HCD (High Energy Collision Dissociation)	MS2	64.2131	50	67.8301	30795	D3WT_4_S_175.raw		1.76	0.003348	0.03438	73924272	67.93
		High	Sequest HT (A2)	Unambiguous	[K].HGCTVLTALGTILK.[K]		P04247	P04247	0	3	0.516	0	1	1	476.275	1426.81	1426.81	1.5	0.00071	HCD (High Energy Collision Dissociation)	MS2	70.0842	50	67.82	31957	D3WT_4_S_250.raw		2.19	0.003403	0.03492	87033856	67.95
		High	Sequest HT (A2)	Unambiguous	[K].HGCTVLTALGTILK.[K]		P04247	P04247	0	2	0.517	0	1	1	713.908	1426.81	1426.81	-0.24	-0.00017	HCD (High Energy Collision Dissociation)	MS2	31.3511	50	67.8855	30546	D3WT_6_S_250.raw		1.47	0.003437	0.03517	168594960	68.03
		High	Sequest HT (A2)	Unambiguous	[K].HGCTVLTALGTILK.[K]		P04247	P04247	0	2	0.3222	0	1	1	713.908	1426.81	1426.81	0.58	0.00041	HCD (High Energy Collision Dissociation)	MS2	9.35783	50	68.3538	22060	D3WT_5_S_225 redo.raw		0.9	0.004455	0.0452	12397040	68.38
		High	Sequest HT (A2)	Unambiguous	[K].HGCTVLTALGTILK.[K]		P04247	P04247	0	2	0.3934	0	1	1	713.907	1426.81	1426.81	-1.46	-0.00104	HCD (High Energy Collision Dissociation)	MS2	31.745	50	67.8199	26545	D3WT_6_S_175.raw		1.22	0.005295	0.05314	89741808	68.03
		High	Sequest HT (A2)	Unambiguous	[K].HGCTVLTALGTILK.[K]		P04247	P04247	0	2	0.4324	0	1	1	713.908	1426.81	1426.81	0.18	0.00013	HCD (High Energy Collision Dissociation)	MS2	22.6195	50	68.5824	30808	D3WT_6_S_250.raw		1.11	0.005918	0.05872	168594960	68.03
		High	Sequest HT (A2)	Unambiguous	[K].HGCTVLTALGTILK.[K]		P04247	P04247	0	2	0.3964	0	1	1	713.908	1426.81	1426.81	-0.04	-3e-05	HCD (High Energy Collision Dissociation)	MS2	33.2489	50	67.7514	30763	D3WT_4_S_175.raw		1.11	0.00693	0.06794	67970312	67.93
		High	Sequest HT (A2)	Unambiguous	[K].HGCTVLTALGTILK.[K]		P04247	P04247	0	2	0.329	0	1	1	713.908	1426.81	1426.81	0.19	0.00013	HCD (High Energy Collision Dissociation)	MS2	31.2909	50	67.9131	30500	D3WT_5_S_250.raw		1.55	0.008748	0.0864	194147536	68.06
		High	Sequest HT (A2)	Unambiguous	[K].HGCTVLTALGTILK.[K]		P04247	P04247	0	2	0.4231	0	1	1	713.908	1426.81	1426.81	0.04	3e-05	HCD (High Energy Collision Dissociation)	MS2	33.344	50	67.7026	29730	D3WT_5_S_150.raw		0.78	0.009154	0.08959	191322800	67.93
	High	[K].VEADLAGHGQEVLIGLFK.[T]	2xLabel:2H(3) [L13; L]	2.66082e-10	0	5	P04247	P04247 [18-35]	0	1902.06	1.06267e+07	1.38044e+07	1.1992e+07	2.06419e+07	9.63664e+06	1.27814e+07	620619232	366923016	419666096	682213824	456192928	428993776	1.90343e+07	1.05584e+07	1.29711e+07	15490031	134421	9.64643e+06	398315840	383870544	555157680	259775216	460707504	436264944	7.40647e+06	8.56395e+06	8.85481e+06	270675280	430769520	652226960	High	0	5.441e-14	4.2	64.43	K.VEADLAGHGQEVLIGLFK.T	[18-35]		Used
		Confidence	Identifying Node	PSM Ambiguity	Annotated Sequence	Modifications	Master Protein Accessions	Protein Accessions	# Missed Cleavages	Charge	DeltaScore	DeltaCn	Rank	Search Engine Rank	m/z [Da]	MH+ [Da]	Theo. MH+ [Da]	DeltaM [ppm]	Deltam/z [Da]	Activation Type	MS Order	Isolation Interference [%]	Ion Inject Time [ms]	RT [min]	First Scan	Spectrum File	Quan Info	XCorr	Percolator q-Value	Percolator PEP	Precursor Abundance	Apex RT [min]
		High	Sequest HT (A2)	Unambiguous	[K].VEADLAGHGQEVlIGlFK.[T]	L13(Label:2H(3)); L16(Label:2H(3))	P04247	P04247	0	2	0.1217	0	1	1	951.533	1902.06	1902.06	-1.15	-0.00109	HCD (High Energy Collision Dissociation)	MS2	0	50	64.3118	29616	D3WT_4_S_200 redo.raw		3.45	0	1.685e-09	142878160	64.38
		High	Sequest HT (A2)	Unambiguous	[K].VEADLAGHGQEVlIGlFK.[T]	L13(Label:2H(3)); L16(Label:2H(3))	P04247	P04247	0	2	0.214	0	1	1	951.533	1902.06	1902.06	-1.25	-0.00119	HCD (High Energy Collision Dissociation)	MS2	0	50	64.3055	29492	D3WT_4_S_175.raw		2.43	0	4.694e-08	104999136	64.41
		High	Sequest HT (A2)	Unambiguous	[K].VEADLAGHGQEVlIGlFK.[T]	L13(Label:2H(3)); L16(Label:2H(3))	P04247	P04247	0	2	0.2898	0	1	1	951.533	1902.06	1902.06	-0.92	-0.00087	HCD (High Energy Collision Dissociation)	MS2	0.766777	50	64.3234	16296	D3WT_6_S_225.raw		1.76	0	1.856e-06	92795280	64.44
		High	Sequest HT (A2)	Unambiguous	[K].VEADlAGHGQEVlIGLFK.[T]	L5(Label:2H(3)); L13(Label:2H(3))	P04247	P04247	0	2	0.0786	0	1	1	951.532	1902.06	1902.06	-1.74	-0.00166	HCD (High Energy Collision Dissociation)	MS2	0	50	64.2864	29974	D3WT_4_S_150.raw		4.2	0	5.441e-14	200937120	64.32
		High	Sequest HT (A2)	Unambiguous	[K].VEADLAGHGQEVlIGlFK.[T]	L13(Label:2H(3)); L16(Label:2H(3))	P04247	P04247	0	3	0.1071	0	1	1	634.691	1902.06	1902.06	-1.65	-0.00105	HCD (High Energy Collision Dissociation)	MS2	14.2763	50	64.4129	28412	D3WT_4_P_175.raw		0.84	0.004842	0.04906	15187912	64.47
	High	[R].HSGDFGADAQGAMSK.[A]	1xOxidation [M13]	1.69606e-10	0	52	P04247	P04247 [120-134]	0	1494.63	10634926	18756843	1.49149e+07	26658831	1.30149e+07	1.55455e+07	2.16876e+08	1.54407e+08	253212852	4.27958e+08	2.02278e+08	2.40912e+08	24643183	11455088	5.50376e+06	25609560	241344	7.30032e+06	245533682	2.15659e+08	193769516	2.41306e+08	1.75134e+08	1.77377e+08	8.44895e+06	7.42168e+06	2.10434e+06	260453448	250937977	1.17806e+08	High	0	3.281e-13	4.4	17.63	R.HSGDFGADAQGAMSK.A	[120-134]		Used
		Confidence	Identifying Node	PSM Ambiguity	Annotated Sequence	Modifications	Master Protein Accessions	Protein Accessions	# Missed Cleavages	Charge	DeltaScore	DeltaCn	Rank	Search Engine Rank	m/z [Da]	MH+ [Da]	Theo. MH+ [Da]	DeltaM [ppm]	Deltam/z [Da]	Activation Type	MS Order	Isolation Interference [%]	Ion Inject Time [ms]	RT [min]	First Scan	Spectrum File	Quan Info	XCorr	Percolator q-Value	Percolator PEP	Precursor Abundance	Apex RT [min]
		High	Sequest HT (A2)	Unambiguous	[R].HSGDFGADAQGAmSK.[A]	M13(Oxidation)	P04247	P04247	0	2	0.7682	0	1	1	747.817	1494.63	1494.63	-0.2	-0.00015	HCD (High Energy Collision Dissociation)	MS2	0.586923	50	17.5491	7438	D3WT_6_S_250.raw		3.71	0	2.963e-14	150715664	17.6
		High	Sequest HT (A2)	Unambiguous	[R].HSGDFGADAQGAmSK.[A]	M13(Oxidation)	P04247	P04247	0	3	0.7036	0	1	1	498.881	1494.63	1494.63	0.03	2e-05	HCD (High Energy Collision Dissociation)	MS2	1.97138	50	17.56	7443	D3WT_6_S_250.raw		3.61	0	5.282e-08	85989552	17.6
		High	Sequest HT (A2)	Unambiguous	[R].HSGDFGADAQGAmSK.[A]	M13(Oxidation)	P04247	P04247	0	2	0.7339	0	1	1	747.817	1494.63	1494.63	-0.14	-0.0001	HCD (High Energy Collision Dissociation)	MS2	5.6907	50	17.5745	7613	D3WT_5_S_175 redo2.raw		3.27	0	1.77e-10	113409704	17.63
		High	Sequest HT (A2)	Unambiguous	[R].HSGDFGADAQGAmSK.[A]	M13(Oxidation)	P04247	P04247	0	3	0.6866	0	1	1	498.881	1494.63	1494.63	-0.07	-3e-05	HCD (High Energy Collision Dissociation)	MS2	2.00497	50	17.5773	7615	D3WT_5_S_175 redo2.raw		3.51	0	7.867e-08	73756168	17.63
		High	Sequest HT (A2)	Unambiguous	[R].HSGDFGADAQGAmSK.[A]	M13(Oxidation)	P04247	P04247	0	2	0.7224	0	1	1	747.817	1494.63	1494.63	-0.2	-0.00015	HCD (High Energy Collision Dissociation)	MS2	2.12963	50	17.7948	7945	D3WT_4_S_250.raw		2.63	0	3.866e-09	264823504	17.63
		High	Sequest HT (A2)	Unambiguous	[R].HSGDFGADAQGAmSK.[A]	M13(Oxidation)	P04247	P04247	0	3	0.7025	0	1	1	498.88	1494.63	1494.63	-0.62	-0.00031	HCD (High Energy Collision Dissociation)	MS2	0.834208	37.429	17.5799	7839	D3WT_4_S_250.raw		4	0	1.207e-07	154942480	17.63
		High	Sequest HT (A2)	Unambiguous	[R].HSGDFGADAQGAmSK.[A]	M13(Oxidation)	P04247	P04247	0	2	0.7634	0	1	1	747.817	1494.63	1494.63	-0.04	-3e-05	HCD (High Energy Collision Dissociation)	MS2	0.23098	50	17.5316	7815	D3WT_4_S_250.raw		3.72	0	1.301e-13	264823504	17.63
		High	Sequest HT (A2)	Unambiguous	[R].HSGDFGADAQGAmSK.[A]	M13(Oxidation)	P04247	P04247	0	2	0.6321	0	1	1	747.817	1494.63	1494.63	-0.46	-0.00034	HCD (High Energy Collision Dissociation)	MS2	1.84821	50	17.7703	7170	D3WT_6_S_150.raw		1.93	0	1.581e-06	151845744	17.62
		High	Sequest HT (A2)	Unambiguous	[R].HSGDFGADAQGAmSK.[A]	M13(Oxidation)	P04247	P04247	0	3	0.715	0	1	1	498.88	1494.63	1494.63	-0.67	-0.00033	HCD (High Energy Collision Dissociation)	MS2	1.98993	50	17.5277	7060	D3WT_6_S_150.raw		3.79	0	6.093e-08	96410320	17.62
		High	Sequest HT (A2)	Unambiguous	[R].HSGDFGADAQGAmSK.[A]	M13(Oxidation)	P04247	P04247	0	2	0.7514	0	1	1	747.817	1494.63	1494.63	-0.11	-8e-05	HCD (High Energy Collision Dissociation)	MS2	0.431461	50	17.5154	7054	D3WT_6_S_150.raw		3.46	0	2.798e-13	151845744	17.62
		High	Sequest HT (A2)	Unambiguous	[R].HSGDFGADAQGAmSK.[A]	M13(Oxidation)	P04247	P04247	0	3	0.7127	0	1	1	498.881	1494.63	1494.63	0.18	9e-05	HCD (High Energy Collision Dissociation)	MS2	1.19438	50	17.5909	7424	D3WT_5_S_250.raw		3.62	0	2.169e-08	66509092	17.65
		High	Sequest HT (A2)	Unambiguous	[R].HSGDFGADAQGAmSK.[A]	M13(Oxidation)	P04247	P04247	0	2	0.777	0	1	1	747.817	1494.63	1494.63	-0.83	-0.00062	HCD (High Energy Collision Dissociation)	MS2	0	50	17.579	7418	D3WT_5_S_250.raw		4.08	0	1.273e-12	129856800	17.65
		High	Sequest HT (A2)	Unambiguous	[R].HSGDFGADAQGAmSK.[A]	M13(Oxidation)	P04247	P04247	0	3	0.706	0	1	1	498.881	1494.63	1494.63	0.08	4e-05	HCD (High Energy Collision Dissociation)	MS2	1.24432	50	17.5974	7585	D3WT_4_S_200 redo.raw		3.81	0	2.916e-08	73535848	17.63
		High	Sequest HT (A2)	Unambiguous	[R].HSGDFGADAQGAmSK.[A]	M13(Oxidation)	P04247	P04247	0	2	0.6895	0	1	1	747.817	1494.63	1494.63	-0.36	-0.00027	HCD (High Energy Collision Dissociation)	MS2	2.61222	50	17.5613	7567	D3WT_4_S_200 redo.raw		3.06	0	4.612e-11	96404768	17.64
		High	Sequest HT (A2)	Unambiguous	[R].HSGDFGADAQGAmSK.[A]	M13(Oxidation)	P04247	P04247	0	3	0.6378	0	1	1	498.881	1494.63	1494.63	0.33	0.00017	HCD (High Energy Collision Dissociation)	MS2	0.788736	50	17.7326	5641	D3WT_5_S_225 redo.raw		3.12	0	3.082e-07	99489984	17.63
		High	Sequest HT (A2)	Unambiguous	[R].HSGDFGADAQGAmSK.[A]	M13(Oxidation)	P04247	P04247	0	2	0.7492	0	1	1	747.817	1494.63	1494.63	-0.48	-0.00036	HCD (High Energy Collision Dissociation)	MS2	0.584191	50	17.7204	5635	D3WT_5_S_225 redo.raw		3.07	0	6.054e-12	145084240	17.63
		High	Sequest HT (A2)	Unambiguous	[R].HSGDFGADAQGAmSK.[A]	M13(Oxidation)	P04247	P04247	0	3	0.6481	0	1	1	498.881	1494.63	1494.63	0.46	0.00023	HCD (High Energy Collision Dissociation)	MS2	2.21554	50	17.4748	5552	D3WT_5_S_225 redo.raw		2.87	0	7.516e-08	99489984	17.63
		High	Sequest HT (A2)	Unambiguous	[R].HSGDFGADAQGAmSK.[A]	M13(Oxidation)	P04247	P04247	0	3	0.7003	0	1	1	498.881	1494.63	1494.63	-0.41	-0.0002	HCD (High Energy Collision Dissociation)	MS2	3.01222	50	17.5961	7356	D3WT_6_S_200 redo.raw		3.37	0	2.402e-08	70958792	17.66
		High	Sequest HT (A2)	Unambiguous	[R].HSGDFGADAQGAmSK.[A]	M13(Oxidation)	P04247	P04247	0	2	0.7021	0	1	1	747.817	1494.63	1494.63	-0.11	-8e-05	HCD (High Energy Collision Dissociation)	MS2	5.05439	50	17.5825	7349	D3WT_6_S_200 redo.raw		2.92	0	4.509e-10	101131576	17.66
		High	Sequest HT (A2)	Unambiguous	[R].HSGDFGADAQGAmSK.[A]	M13(Oxidation)	P04247	P04247	0	3	0.6381	0	1	1	498.881	1494.63	1494.63	0.46	0.00023	HCD (High Energy Collision Dissociation)	MS2	5.27831	50	17.7778	7567	D3WT_4_S_175.raw		2.57	0	5.895e-06	111046552	17.64
		High	Sequest HT (A2)	Unambiguous	[R].HSGDFGADAQGAmSK.[A]	M13(Oxidation)	P04247	P04247	0	2	0.682	0	1	1	747.817	1494.63	1494.63	-0.14	-0.0001	HCD (High Energy Collision Dissociation)	MS2	0	50	17.5557	7464	D3WT_4_S_175.raw		2.61	0	1.665e-11	129326688	17.64
		High	Sequest HT (A2)	Unambiguous	[R].HSGDFGADAQGAmSK.[A]	M13(Oxidation)	P04247	P04247	0	3	0.6758	0	1	1	498.881	1494.63	1494.63	-0.51	-0.00025	HCD (High Energy Collision Dissociation)	MS2	8.42131	50	17.5198	7447	D3WT_4_S_175.raw		3.3	0	3.64e-09	111046552	17.64
		High	Sequest HT (A2)	Unambiguous	[R].HSGDFGADAQGAmSK.[A]	M13(Oxidation)	P04247	P04247	0	3	0.69	0	1	1	498.881	1494.63	1494.63	-0.25	-0.00012	HCD (High Energy Collision Dissociation)	MS2	0.393309	50	17.7206	4475	D3WT_6_S_225.raw		3.71	0	8.77e-09	99688400	17.62
		High	Sequest HT (A2)	Unambiguous	[R].HSGDFGADAQGAmSK.[A]	M13(Oxidation)	P04247	P04247	0	2	0.7818	0	1	1	747.817	1494.63	1494.63	-0.62	-0.00047	HCD (High Energy Collision Dissociation)	MS2	3.39515	50	17.7045	4470	D3WT_6_S_225.raw		4.4	0	3.281e-13	155897952	17.62
		High	Sequest HT (A2)	Unambiguous	[R].HSGDFGADAQGAmSK.[A]	M13(Oxidation)	P04247	P04247	0	3	0.6274	0	1	1	498.881	1494.63	1494.63	1.17	0.00059	HCD (High Energy Collision Dissociation)	MS2	3.0355	50	17.4667	4405	D3WT_6_S_225.raw		2.63	0	5.394e-05	99688400	17.62
		High	Sequest HT (A2)	Unambiguous	[R].HSGDFGADAQGAmSK.[A]	M13(Oxidation)	P04247	P04247	0	3	0.6744	0	1	1	498.881	1494.63	1494.63	0.17	9e-05	HCD (High Energy Collision Dissociation)	MS2	0.52981	50	17.5219	6476	D3WT_6_S_175.raw		3.47	0	1.298e-06	86305384	17.6
		High	Sequest HT (A2)	Unambiguous	[R].HSGDFGADAQGAmSK.[A]	M13(Oxidation)	P04247	P04247	0	2	0.6087	0	1	1	747.818	1494.63	1494.63	0.04	3e-05	HCD (High Energy Collision Dissociation)	MS2	3.89518	50	17.5045	6469	D3WT_6_S_175.raw		2.53	0	1.176e-10	122180968	17.59
		High	Sequest HT (A2)	Unambiguous	[R].HSGDFGADAQGAmSK.[A]	M13(Oxidation)	P04247	P04247	0	3	0.6992	0	1	1	498.88	1494.63	1494.63	-0.78	-0.00039	HCD (High Energy Collision Dissociation)	MS2	0.402945	50	17.7313	4062	D3WT_5_S_200.raw		3.79	0	2.575e-09	95098144	17.63
		High	Sequest HT (A2)	Unambiguous	[R].HSGDFGADAQGAmSK.[A]	M13(Oxidation)	P04247	P04247	0	2	0.6875	0	1	1	747.817	1494.63	1494.63	-0.69	-0.00052	HCD (High Energy Collision Dissociation)	MS2	9.3328	50	17.7167	4058	D3WT_5_S_200.raw		3.2	0	4.498e-13	139515664	17.63
		High	Sequest HT (A2)	Unambiguous	[R].HSGDFGADAQGAmSK.[A]	M13(Oxidation)	P04247	P04247	0	3	0.6085	0	1	1	498.881	1494.63	1494.63	1.08	0.00054	HCD (High Energy Collision Dissociation)	MS2	0	50	17.4799	3990	D3WT_5_S_200.raw		2.35	0	4.768e-05	95098144	17.63
		High	Sequest HT (A2)	Unambiguous	[R].HSGDFGADAQGAmSK.[A]	M13(Oxidation)	P04247	P04247	0	2	0.7586	0	1	1	747.818	1494.63	1494.63	0.55	0.00041	HCD (High Energy Collision Dissociation)	MS2	0.424631	50	17.5653	7666	D3WT_4_S_150.raw		3.48	0	1.113e-09	135887824	17.65
		High	Sequest HT (A2)	Unambiguous	[R].HSGDFGADAQGAmSK.[A]	M13(Oxidation)	P04247	P04247	0	3	0.6723	0	1	1	498.881	1494.63	1494.63	0.97	0.00048	HCD (High Energy Collision Dissociation)	MS2	1.57307	50	17.6015	7684	D3WT_4_S_150.raw		3.54	0	4.54e-07	74754680	17.65
		High	Sequest HT (A2)	Unambiguous	[R].HSGDFGADAQGAmSK.[A]	M13(Oxidation)	P04247	P04247	0	3	0.6221	0	1	1	498.88	1494.63	1494.63	-1.47	-0.00073	HCD (High Energy Collision Dissociation)	MS2	11.4164	50	17.6436	7574	D3WT_5_P_150.raw		2.17	0	8.702e-06	9255667	17.67
		High	Sequest HT (A2)	Unambiguous	[R].HSGDFGADAQGAmSK.[A]	M13(Oxidation)	P04247	P04247	0	2	0.7004	0	1	1	747.817	1494.63	1494.63	-0.23	-0.00017	HCD (High Energy Collision Dissociation)	MS2	0.61855	50	17.5434	7198	D3WT_5_S_150.raw		2.57	0	2.188e-09	92530040	17.65
		High	Sequest HT (A2)	Unambiguous	[R].HSGDFGADAQGAmSK.[A]	M13(Oxidation)	P04247	P04247	0	3	0.627	0	1	1	498.881	1494.63	1494.63	-0.53	-0.00026	HCD (High Energy Collision Dissociation)	MS2	6.30787	50	17.5448	7199	D3WT_5_S_150.raw		3.11	0	1.031e-06	56003836	17.64
		High	Sequest HT (A2)	Unambiguous	[R].HSGDFGADAQGAmSK.[A]	M13(Oxidation)	P04247	P04247	0	2	0.7133	0	1	1	747.817	1494.63	1494.63	-0.2	-0.00015	HCD (High Energy Collision Dissociation)	MS2	5.91988	50	17.5942	7554	D3WT_4_S_225 redo2.raw		2.93	0	1.302e-12	72586720	17.63
		High	Sequest HT (A2)	Unambiguous	[R].HSGDFGADAQGAmSK.[A]	M13(Oxidation)	P04247	P04247	0	3	0.7053	0	1	1	498.881	1494.63	1494.63	-0.27	-0.00014	HCD (High Energy Collision Dissociation)	MS2	2.80655	50	17.5956	7555	D3WT_4_S_225 redo2.raw		3.19	0	2.746e-07	40919084	17.63
		High	Sequest HT (A2)	Unambiguous	[R].HSGDFGADAQGAmSK.[A]	M13(Oxidation)	P04247	P04247	0	3	0.6412	0	1	1	498.88	1494.63	1494.63	-1.32	-0.00066	HCD (High Energy Collision Dissociation)	MS2	10.0146	50	17.6069	7294	D3WT_5_P_200.raw		2.62	9.534e-06	0.0001494	13009471	17.63
		High	Sequest HT (A2)	Unambiguous	[R].HSGDFGADAQGAmSK.[A]	M13(Oxidation)	P04247	P04247	0	2	0.576	0	1	1	747.818	1494.63	1494.63	0.1	7e-05	HCD (High Energy Collision Dissociation)	MS2	0.394412	50	17.4637	5547	D3WT_5_S_225 redo.raw		1.25	1.383e-05	0.0004267	145084240	17.63
		High	Sequest HT (A2)	Unambiguous	[R].HSGDFGADAQGAmSK.[A]	M13(Oxidation)	P04247	P04247	0	2	0.3069	0	1	1	747.818	1494.63	1494.63	0.14	0.00011	HCD (High Energy Collision Dissociation)	MS2	2.41393	50	17.8121	7789	D3WT_4_S_150.raw		1.01	1.383e-05	0.0003815	135887824	17.65
		High	Sequest HT (A2)	Unambiguous	[R].HSGDFGADAQGAmSK.[A]	M13(Oxidation)	P04247	P04247	0	3	0.5841	0	1	1	498.881	1494.63	1494.63	-0.08	-4e-05	HCD (High Energy Collision Dissociation)	MS2	7.72501	50	17.7825	7176	D3WT_6_S_150.raw		2.26	2.288e-05	0.0005019	96410320	17.62
		High	Sequest HT (A2)	Unambiguous	[R].HSGDFGADAQGAmSK.[A]	M13(Oxidation)	P04247	P04247	0	2	0.5714	0	1	1	747.818	1494.63	1494.63	0.31	0.00023	HCD (High Energy Collision Dissociation)	MS2	1.01239	50	17.4613	3984	D3WT_5_S_200.raw		1.4	8.424e-05	0.001002	139515664	17.63
		High	Sequest HT (A2)	Unambiguous	[R].HSGDFGADAQGAmSK.[A]	M13(Oxidation)	P04247	P04247	0	3	0.5357	0	1	1	498.881	1494.63	1494.63	-0.01	0	HCD (High Energy Collision Dissociation)	MS2	24.4545	50	17.5817	6533	D3WT_5_P_250.raw		1.68	0.0001056	0.001388	5.89327e+06	17.65
		High	Sequest HT (A2)	Unambiguous	[R].HSGDFGADAQGAmSK.[A]	M13(Oxidation)	P04247	P04247	0	2	0.5965	0	1	1	747.818	1494.63	1494.63	0.45	0.00034	HCD (High Energy Collision Dissociation)	MS2	0	50	17.4476	4399	D3WT_6_S_225.raw		1.14	0.0001862	0.001773	155897952	17.62
		High	Sequest HT (A2)	Unambiguous	[R].HSGDFGADAQGAmSK.[A]	M13(Oxidation)	P04247	P04247	0	3	0.5882	0	1	1	498.88	1494.63	1494.63	-0.55	-0.00028	HCD (High Energy Collision Dissociation)	MS2	14.0064	50	17.62	7350	D3WT_4_P_250.raw		2.04	0.0003235	0.002764	11870575	17.67
		High	Sequest HT (A2)	Unambiguous	[R].HSGDFGADAQGAmSK.[A]	M13(Oxidation)	P04247	P04247	0	3	0.5843	0	1	1	498.881	1494.63	1494.63	1.36	0.00068	HCD (High Energy Collision Dissociation)	MS2	6.69234	50	17.8025	7315	D3WT_5_S_150.raw		1.66	0.0003822	0.003636	56003836	17.64
		High	Sequest HT (A2)	Unambiguous	[R].HSGDFGADAQGAmSK.[A]	M13(Oxidation)	P04247	P04247	0	3	0.6048	0	1	1	498.88	1494.63	1494.63	-0.59	-0.0003	HCD (High Energy Collision Dissociation)	MS2	32.7102	50	17.6047	5938	D3WT_6_P_200 redo.raw		1.24	0.0005352	0.005274	3.79579e+06	17.63
		High	Sequest HT (A2)	Unambiguous	[R].HSGDFGADAQGAmSK.[A]	M13(Oxidation)	P04247	P04247	0	3	0.5338	0	1	1	498.88	1494.63	1494.63	-1.57	-0.00078	HCD (High Energy Collision Dissociation)	MS2	10.1821	50	17.609	6727	D3WT_4_P_150.raw		1.48	0.0006743	0.006184	5.8477e+06	17.63
		High	Sequest HT (A2)	Unambiguous	[R].HSGDFGADAQGAmSK.[A]	M13(Oxidation)	P04247	P04247	0	3	0.3603	0	1	1	498.88	1494.63	1494.63	-1.07	-0.00054	HCD (High Energy Collision Dissociation)	MS2	26.1307	50	17.5821	7250	D3WT_4_P_175.raw		1.36	0.003661	0.03758	14308086	17.67
		High	Sequest HT (A2)	Unambiguous	[R].HSGDFGADAQGAmSK.[A]	M13(Oxidation)	P04247	P04247	0	2	0.3205	0	1	1	747.817	1494.63	1494.63	-0.08	-6e-05	HCD (High Energy Collision Dissociation)	MS2	5.39456	50	17.8011	7314	D3WT_5_S_150.raw		0.78	0.006042	0.06011	92530040	17.65
		High	Sequest HT (A2)	Unambiguous	[R].HSGDFGADAQGAmSK.[A]	M13(Oxidation)	P04247	P04247	0	2	0.2338	0	1	1	747.817	1494.63	1494.63	-0.03	-3e-05	HCD (High Energy Collision Dissociation)	MS2	2.67721	50	17.7521	6577	D3WT_6_S_175.raw		0.77	0.007308	0.07143	122180968	17.59
		High	Sequest HT (A2)	Unambiguous	[R].HSGDFGADAQGAmSK.[A]	M13(Oxidation)	P04247	P04247	0	3	0.6364	0	1	1	498.877	1494.62	1494.63	-6.85	-0.00341	HCD (High Energy Collision Dissociation)	MS2	30.0112	50	25.0723	5991	D3WT_5_S_200.raw		1.76	0.009741	0.09415	6.69185e+06	25.12
	High	[K].KKGQHAAEIQPLAQSHATK.[H]		1.9101e-09	0	175	P04247	P04247 [79-97]	2	2043.11	4.12825e+06	4.34244e+06	2.82898e+06	1.17004e+07	2.25214e+06	1.17466e+06	2.71823e+08	6.9331e+08	2.3842e+08	858163224	868773964	8.20793e+07	1.4838e+07	1.88324e+06		4.07975e+06	8645.89	5.19572e+06	3.8965e+08	6.07526e+08	9.0032e+07	1.19401e+09	113978585	1.27626e+08	1.10449e+07	211092		1064976791	1.5546e+09	3.87895e+07	High	0	4.422e-10	5.69	18.77	K.KKGQHAAEIQPLAQSHATK.H	[79-97]		Used
		Confidence	Identifying Node	PSM Ambiguity	Annotated Sequence	Modifications	Master Protein Accessions	Protein Accessions	# Missed Cleavages	Charge	DeltaScore	DeltaCn	Rank	Search Engine Rank	m/z [Da]	MH+ [Da]	Theo. MH+ [Da]	DeltaM [ppm]	Deltam/z [Da]	Activation Type	MS Order	Isolation Interference [%]	Ion Inject Time [ms]	RT [min]	First Scan	Spectrum File	Quan Info	XCorr	Percolator q-Value	Percolator PEP	Precursor Abundance	Apex RT [min]
		High	Sequest HT (A2)	Unambiguous	[K].KKGQHAAEIQPLAQSHATK.[H]		P04247	P04247	2	5	0.5585	0	1	1	409.427	2043.11	2043.11	-0.75	-0.00031	HCD (High Energy Collision Dissociation)	MS2	3.54094	50	18.5498	8318	D3WT_4_S_250.raw		4.19	0	2.646e-06	202117712	18.5
		High	Sequest HT (A2)	Unambiguous	[K].KKGQHAAEIQPLAQSHATK.[H]		P04247	P04247	2	3	0.6045	0	1	1	681.707	2043.11	2043.11	-0.86	-0.00058	HCD (High Energy Collision Dissociation)	MS2	0	50	18.5484	8317	D3WT_4_S_250.raw		3.54	0	4.396e-09	251599968	18.59
		High	Sequest HT (A2)	Unambiguous	[K].KKGQHAAEIQPLAQSHATK.[H]		P04247	P04247	2	4	0.5734	0	1	1	511.533	2043.11	2043.11	-0.03	-1e-05	HCD (High Energy Collision Dissociation)	MS2	2.16531	50	18.4758	8281	D3WT_4_S_250.raw		4.29	0	2.649e-07	311571584	18.49
		High	Sequest HT (A2)	Unambiguous	[K].KKGQHAAEIQPLAQSHATK.[H]		P04247	P04247	2	4	0.5785	0	1	1	511.533	2043.11	2043.11	0.39	0.0002	HCD (High Energy Collision Dissociation)	MS2	0	49.793	18.7354	8410	D3WT_4_S_250.raw		3.82	0	3.216e-08	311571584	18.49
		High	Sequest HT (A2)	Unambiguous	[K].KKGQHAAEIQPLAQSHATK.[H]		P04247	P04247	2	3	0.5496	0	1	1	681.708	2043.11	2043.11	0.58	0.0004	HCD (High Energy Collision Dissociation)	MS2	0	50	18.8064	8444	D3WT_4_S_250.raw		3.73	0	3.484e-10	251599968	18.59
		High	Sequest HT (A2)	Unambiguous	[K].KKGQHAAEIQPLAQSHATK.[H]		P04247	P04247	2	5	0.4215	0	1	1	409.428	2043.11	2043.11	0	0	HCD (High Energy Collision Dissociation)	MS2	3.26234	50	19.6025	8833	D3WT_4_S_250.raw		2.23	0	1.735e-06	202117712	18.5
		High	Sequest HT (A2)	Unambiguous	[K].KKGQHAAEIQPLAQSHATK.[H]		P04247	P04247	2	4	0.6022	0	1	1	511.533	2043.11	2043.11	0.93	0.00048	HCD (High Energy Collision Dissociation)	MS2	0	50	19.5299	8798	D3WT_4_S_250.raw		2.79	0	2.345e-06	311571584	18.49
		High	Sequest HT (A2)	Unambiguous	[K].KKGQHAAEIQPLAQSHATK.[H]		P04247	P04247	2	5	0.5305	0	1	1	409.427	2043.11	2043.11	-0.67	-0.00027	HCD (High Energy Collision Dissociation)	MS2	3.83643	50	19.344	8707	D3WT_4_S_250.raw		3.11	0	6.651e-09	202117712	18.5
		High	Sequest HT (A2)	Unambiguous	[K].KKGQHAAEIQPLAQSHATK.[H]		P04247	P04247	2	3	0.5679	0	1	1	681.707	2043.11	2043.11	-1.21	-0.00082	HCD (High Energy Collision Dissociation)	MS2	2.08185	50	19.3317	8701	D3WT_4_S_250.raw		2.43	0	2.821e-06	251599968	18.59
		High	Sequest HT (A2)	Unambiguous	[K].KKGQHAAEIQPLAQSHATK.[H]		P04247	P04247	2	5	0.5245	0	1	1	409.428	2043.11	2043.11	0.22	9e-05	HCD (High Energy Collision Dissociation)	MS2	6.94182	50	19.0763	8576	D3WT_4_S_250.raw		2.86	0	1.85e-07	202117712	18.5
		High	Sequest HT (A2)	Unambiguous	[K].KKGQHAAEIQPLAQSHATK.[H]		P04247	P04247	2	3	0.5706	0	1	1	681.708	2043.11	2043.11	-0.23	-0.00015	HCD (High Energy Collision Dissociation)	MS2	0.757615	50	19.0749	8575	D3WT_4_S_250.raw		3.47	0	1.26e-07	251599968	18.59
		High	Sequest HT (A2)	Unambiguous	[K].KKGQHAAEIQPLAQSHATK.[H]		P04247	P04247	2	4	0.6779	0	1	1	511.533	2043.11	2043.11	0.1	5e-05	HCD (High Energy Collision Dissociation)	MS2	0	50	19.001	8539	D3WT_4_S_250.raw		4.44	0	4.216e-08	311571584	18.49
		High	Sequest HT (A2)	Unambiguous	[K].KKGQHAAEIQPLAQSHATK.[H]		P04247	P04247	2	5	0.5897	0	1	1	409.428	2043.11	2043.11	0.07	3e-05	HCD (High Energy Collision Dissociation)	MS2	10.5162	50	18.8171	8449	D3WT_4_S_250.raw		3.9	0	1.074e-05	202117712	18.5
		High	Sequest HT (A2)	Unambiguous	[K].KKGQHAAEIQPLAQSHATK.[H]		P04247	P04247	2	4	0.6658	0	1	1	511.534	2043.11	2043.11	1.53	0.00078	HCD (High Energy Collision Dissociation)	MS2	0.67229	50	19.2598	8666	D3WT_4_S_250.raw		3.98	0	1.367e-07	311571584	18.49
		High	Sequest HT (A2)	Unambiguous	[K].KKGQHAAEIQPLAQSHATK.[H]		P04247	P04247	2	4	0.6023	0	1	1	511.533	2043.11	2043.11	0.54	0.00028	HCD (High Energy Collision Dissociation)	MS2	0	50	19.6358	8045	D3WT_6_S_150.raw		2.59	0	1.131e-06	29871190	19.28
		High	Sequest HT (A2)	Unambiguous	[K].KKGQHAAEIQPLAQSHATK.[H]		P04247	P04247	2	5	0.6023	0	1	1	409.428	2043.11	2043.11	0	0	HCD (High Energy Collision Dissociation)	MS2	0.603185	50	19.4026	8302	D3WT_5_S_250.raw		3.47	0	1.905e-07	140260000	19.02
		High	Sequest HT (A2)	Unambiguous	[K].KKGQHAAEIQPLAQSHATK.[H]		P04247	P04247	2	3	0.6176	0	1	1	681.707	2043.11	2043.11	-1.47	-0.001	HCD (High Energy Collision Dissociation)	MS2	0.433258	50	19.3906	8296	D3WT_5_S_250.raw		3.87	0	1.932e-09	70289432	19.03
		High	Sequest HT (A2)	Unambiguous	[K].KKGQHAAEIQPLAQSHATK.[H]		P04247	P04247	2	4	0.606	0	1	1	511.533	2043.11	2043.11	1.33	0.00068	HCD (High Energy Collision Dissociation)	MS2	0.490496	50	19.2998	8252	D3WT_5_S_250.raw		3.68	0	1.678e-06	173543216	18.8
		High	Sequest HT (A2)	Unambiguous	[K].KKGQHAAEIQPLAQSHATK.[H]		P04247	P04247	2	5	0.5913	0	1	1	409.428	2043.11	2043.11	0.37	0.00015	HCD (High Energy Collision Dissociation)	MS2	1.86548	50	19.1436	8174	D3WT_5_S_250.raw		3.23	0	1.684e-06	140260000	19.02
		High	Sequest HT (A2)	Unambiguous	[K].KKGQHAAEIQPLAQSHATK.[H]		P04247	P04247	2	3	0.6036	0	1	1	681.708	2043.11	2043.11	-0.39	-0.00027	HCD (High Energy Collision Dissociation)	MS2	0.739526	50	19.1315	8168	D3WT_5_S_250.raw		4.49	0	1.119e-08	70289432	19.03
		High	Sequest HT (A2)	Unambiguous	[K].KKGQHAAEIQPLAQSHATK.[H]		P04247	P04247	2	4	0.6205	0	1	1	511.533	2043.11	2043.11	0.44	0.00022	HCD (High Energy Collision Dissociation)	MS2	0.303347	50	19.0455	8128	D3WT_5_S_250.raw		4.19	0	1.663e-06	173543216	18.8
		High	Sequest HT (A2)	Unambiguous	[K].KKGQHAAEIQPLAQSHATK.[H]		P04247	P04247	2	5	0.5186	0	1	1	409.428	2043.11	2043.11	-0.15	-6e-05	HCD (High Energy Collision Dissociation)	MS2	5.86952	50	18.8884	8050	D3WT_5_S_250.raw		3.76	0	5.453e-06	140260000	19.02
		High	Sequest HT (A2)	Unambiguous	[K].KKGQHAAEIQPLAQSHATK.[H]		P04247	P04247	2	3	0.5167	0	1	1	681.708	2043.11	2043.11	0.24	0.00016	HCD (High Energy Collision Dissociation)	MS2	0.344267	50	18.8762	8044	D3WT_5_S_250.raw		3.89	0	2.544e-11	91136120	18.86
		High	Sequest HT (A2)	Unambiguous	[K].KKGQHAAEIQPLAQSHATK.[H]		P04247	P04247	2	4	0.5698	0	1	1	511.533	2043.11	2043.11	0.32	0.00016	HCD (High Energy Collision Dissociation)	MS2	0.358096	50	18.7862	8001	D3WT_5_S_250.raw		3.58	0	6.285e-07	19858032	18.37
		High	Sequest HT (A2)	Unambiguous	[K].KKGQHAAEIQPLAQSHATK.[H]		P04247	P04247	2	5	0.6399	0	1	1	409.428	2043.11	2043.11	0.21	9e-05	HCD (High Energy Collision Dissociation)	MS2	0	50	19.9267	8562	D3WT_5_S_250.raw		3.36	0	1.727e-06	140260000	19.02
		High	Sequest HT (A2)	Unambiguous	[K].KKGQHAAEIQPLAQSHATK.[H]		P04247	P04247	2	3	0.5193	0	1	1	681.708	2043.11	2043.11	0.76	0.00052	HCD (High Energy Collision Dissociation)	MS2	0	50	19.9103	8553	D3WT_5_S_250.raw		2.33	0	2.525e-06	70289432	19.03
		High	Sequest HT (A2)	Unambiguous	[K].KKGQHAAEIQPLAQSHATK.[H]		P04247	P04247	2	4	0.4978	0	1	1	511.533	2043.11	2043.11	-0.41	-0.00021	HCD (High Energy Collision Dissociation)	MS2	6.57365	50	19.8767	8537	D3WT_5_S_250.raw		2.27	0	4.463e-05	173543216	18.8
		High	Sequest HT (A2)	Unambiguous	[K].KKGQHAAEIQPLAQSHATK.[H]		P04247	P04247	2	3	0.6642	0	1	1	681.708	2043.11	2043.11	0.41	0.00028	HCD (High Energy Collision Dissociation)	MS2	55.9071	50	19.6478	8424	D3WT_5_S_250.raw		2.68	0	6.226e-06	70289432	19.03
		High	Sequest HT (A2)	Unambiguous	[K].KKGQHAAEIQPLAQSHATK.[H]		P04247	P04247	2	4	0.5464	0	1	1	511.533	2043.11	2043.11	0.67	0.00034	HCD (High Energy Collision Dissociation)	MS2	1.23707	50	19.5589	8379	D3WT_5_S_250.raw		3.02	0	8.831e-06	173543216	18.8
		High	Sequest HT (A2)	Unambiguous	[K].KKGQHAAEIQPLAQSHATK.[H]		P04247	P04247	2	3	0.59	0	1	1	681.708	2043.11	2043.11	-0.3	-0.0002	HCD (High Energy Collision Dissociation)	MS2	0	50	18.6198	7921	D3WT_5_S_250.raw		3.39	0	6.882e-10	91136120	18.86
		High	Sequest HT (A2)	Unambiguous	[K].KKGQHAAEIQPLAQSHATK.[H]		P04247	P04247	2	2	0.7154	0	1	1	1022.06	2043.11	2043.11	-0.3	-0.0003	HCD (High Energy Collision Dissociation)	MS2	0	50	18.6809	6006	D3WT_5_S_225 redo.raw		2.46	0	1.446e-07	113326032	18.8
		High	Sequest HT (A2)	Unambiguous	[K].KKGQHAAEIQPLAQSHATK.[H]		P04247	P04247	2	5	0.6255	0	1	1	409.428	2043.11	2043.11	0.46	0.00019	HCD (High Energy Collision Dissociation)	MS2	0.564214	50	18.6416	5989	D3WT_5_S_225 redo.raw		4.78	0	1.089e-07	392782496	18.79
		High	Sequest HT (A2)	Unambiguous	[K].KKGQHAAEIQPLAQSHATK.[H]		P04247	P04247	2	3	0.6737	0	1	1	681.707	2043.11	2043.11	-0.75	-0.00051	HCD (High Energy Collision Dissociation)	MS2	0	50	18.6402	5988	D3WT_5_S_225 redo.raw		5.21	0	5.006e-09	447129344	18.8
		High	Sequest HT (A2)	Unambiguous	[K].KKGQHAAEIQPLAQSHATK.[H]		P04247	P04247	2	4	0.6154	0	1	1	511.533	2043.11	2043.11	0.52	0.00027	HCD (High Energy Collision Dissociation)	MS2	0	14.796	18.8021	6053	D3WT_5_S_225 redo.raw		3.9	0	4.491e-08	495783456	18.8
		High	Sequest HT (A2)	Unambiguous	[K].KKGQHAAEIQPLAQSHATK.[H]		P04247	P04247	2	5	0.5476	0	1	1	409.428	2043.11	2043.11	-0.33	-0.00013	HCD (High Energy Collision Dissociation)	MS2	8.94414	50	19.4149	6300	D3WT_5_S_225 redo.raw		3.36	0	2.815e-05	392782496	18.79
		High	Sequest HT (A2)	Unambiguous	[K].KKGQHAAEIQPLAQSHATK.[H]		P04247	P04247	2	3	0.4823	0	1	1	681.707	2043.11	2043.11	-0.97	-0.00066	HCD (High Energy Collision Dissociation)	MS2	0.534666	50	19.404	6295	D3WT_5_S_225 redo.raw		2.26	0	1.175e-05	447129344	18.8
		High	Sequest HT (A2)	Unambiguous	[K].KKGQHAAEIQPLAQSHATK.[H]		P04247	P04247	2	4	0.6584	0	1	1	511.533	2043.11	2043.11	0.61	0.00031	HCD (High Energy Collision Dissociation)	MS2	0	50	19.3052	6254	D3WT_5_S_225 redo.raw		4.04	0	4.473e-08	495783456	18.8
		High	Sequest HT (A2)	Unambiguous	[K].KKGQHAAEIQPLAQSHATK.[H]		P04247	P04247	2	5	0.6123	0	1	1	409.428	2043.11	2043.11	0.06	3e-05	HCD (High Energy Collision Dissociation)	MS2	0.516136	50	19.1544	6190	D3WT_5_S_225 redo.raw		4.54	0	2.214e-07	392782496	18.79
		High	Sequest HT (A2)	Unambiguous	[K].KKGQHAAEIQPLAQSHATK.[H]		P04247	P04247	2	3	0.6778	0	1	1	681.708	2043.11	2043.11	-0.51	-0.00035	HCD (High Energy Collision Dissociation)	MS2	0.213534	50	19.1459	6187	D3WT_5_S_225 redo.raw		4.81	0	5.701e-10	447129344	18.8
		High	Sequest HT (A2)	Unambiguous	[K].KKGQHAAEIQPLAQSHATK.[H]		P04247	P04247	2	4	0.6853	0	1	1	511.533	2043.11	2043.11	0.57	0.00029	HCD (High Energy Collision Dissociation)	MS2	0	34.455	19.0561	6156	D3WT_5_S_225 redo.raw		4.64	0	6.443e-10	495783456	18.8
		High	Sequest HT (A2)	Unambiguous	[K].KKGQHAAEIQPLAQSHATK.[H]		P04247	P04247	2	2	0.6933	0	1	1	1022.06	2043.11	2043.11	-0.19	-0.00019	HCD (High Energy Collision Dissociation)	MS2	0	50	18.9328	6110	D3WT_5_S_225 redo.raw		2.38	0	4.218e-07	113326032	18.8
		High	Sequest HT (A2)	Unambiguous	[K].KKGQHAAEIQPLAQSHATK.[H]		P04247	P04247	2	5	0.625	0	1	1	409.429	2043.11	2043.11	2.32	0.00095	HCD (High Energy Collision Dissociation)	MS2	0.688705	16.728	18.9037	6098	D3WT_5_S_225 redo.raw		4.4	0	1.166e-05	392782496	18.79
		High	Sequest HT (A2)	Unambiguous	[K].KKGQHAAEIQPLAQSHATK.[H]		P04247	P04247	2	3	0.676	0	1	1	681.708	2043.11	2043.11	-0.31	-0.00021	HCD (High Energy Collision Dissociation)	MS2	0	30.374	18.8914	6092	D3WT_5_S_225 redo.raw		5.34	0	3.896e-09	447129344	18.8
		High	Sequest HT (A2)	Unambiguous	[K].KKGQHAAEIQPLAQSHATK.[H]		P04247	P04247	2	4	0.5465	0	1	1	511.533	2043.11	2043.11	0.15	8e-05	HCD (High Energy Collision Dissociation)	MS2	3.10742	50	18.5536	7826	D3WT_6_S_200 redo.raw		2.69	0	3.391e-05	40066968	18.6
		High	Sequest HT (A2)	Unambiguous	[K].KKGQHAAEIQPLAQSHATK.[H]		P04247	P04247	2	5	0.5516	0	1	1	409.428	2043.11	2043.11	0.56	0.00023	HCD (High Energy Collision Dissociation)	MS2	7.40427	50	18.755	8044	D3WT_4_S_175.raw		3.39	0	4.134e-06	118242152	18.47
		High	Sequest HT (A2)	Unambiguous	[K].KKGQHAAEIQPLAQSHATK.[H]		P04247	P04247	2	3	0.5421	0	1	1	681.708	2043.11	2043.11	-0.35	-0.00024	HCD (High Energy Collision Dissociation)	MS2	0.317104	50	18.7306	8032	D3WT_4_S_175.raw		2.97	0	1.763e-06	107022520	18.47
		High	Sequest HT (A2)	Unambiguous	[K].KKGQHAAEIQPLAQSHATK.[H]		P04247	P04247	2	5	0.6387	0	1	1	409.427	2043.11	2043.11	-0.56	-0.00023	HCD (High Energy Collision Dissociation)	MS2	2.02341	50	18.4981	7918	D3WT_4_S_175.raw		4.65	0	1.352e-07	118242152	18.47
		High	Sequest HT (A2)	Unambiguous	[K].KKGQHAAEIQPLAQSHATK.[H]		P04247	P04247	2	3	0.6247	0	1	1	681.708	2043.11	2043.11	-0.26	-0.00018	HCD (High Energy Collision Dissociation)	MS2	0	50	18.4737	7906	D3WT_4_S_175.raw		4.29	0	1.29e-09	107022520	18.47
		High	Sequest HT (A2)	Unambiguous	[K].KKGQHAAEIQPLAQSHATK.[H]		P04247	P04247	2	4	0.6577	0	1	1	511.533	2043.11	2043.11	0.24	0.00012	HCD (High Energy Collision Dissociation)	MS2	0	50	18.4495	7894	D3WT_4_S_175.raw		4.47	0	5.405e-07	130750856	18.48
		High	Sequest HT (A2)	Unambiguous	[K].KKGQHAAEIQPLAQSHATK.[H]		P04247	P04247	2	5	0.5995	0	1	1	409.428	2043.11	2043.11	0.54	0.00022	HCD (High Energy Collision Dissociation)	MS2	2.03668	50	18.8084	4792	D3WT_6_S_225.raw		4.27	0	2.801e-06	271762816	19.01
		High	Sequest HT (A2)	Unambiguous	[K].KKGQHAAEIQPLAQSHATK.[H]		P04247	P04247	2	4	0.4364	0	1	1	511.533	2043.11	2043.11	0.4	0.0002	HCD (High Energy Collision Dissociation)	MS2	0.397231	50	18.807	4791	D3WT_6_S_225.raw		2.75	0	1.672e-06	348011552	19.01
		High	Sequest HT (A2)	Unambiguous	[K].KKGQHAAEIQPLAQSHATK.[H]		P04247	P04247	2	3	0.5473	0	1	1	681.708	2043.11	2043.11	-0.52	-0.00036	HCD (High Energy Collision Dissociation)	MS2	0.184159	50	18.8186	4796	D3WT_6_S_225.raw		3.49	0	1.333e-08	340675680	19.02
		High	Sequest HT (A2)	Unambiguous	[K].KKGQHAAEIQPLAQSHATK.[H]		P04247	P04247	2	4	0.6274	0	1	1	511.533	2043.11	2043.11	0.08	4e-05	HCD (High Energy Collision Dissociation)	MS2	0	26.3	19.0658	4880	D3WT_6_S_225.raw		4.24	0	1.351e-07	348011552	19.01
		High	Sequest HT (A2)	Unambiguous	[K].KKGQHAAEIQPLAQSHATK.[H]		P04247	P04247	2	3	0.5775	0	1	1	681.709	2043.11	2043.11	1.2	0.00082	HCD (High Energy Collision Dissociation)	MS2	0	50	19.8559	5122	D3WT_6_S_225.raw		2.58	0	7.726e-06	340675680	19.02
		High	Sequest HT (A2)	Unambiguous	[K].KKGQHAAEIQPLAQSHATK.[H]		P04247	P04247	2	4	0.5045	0	1	1	511.533	2043.11	2043.11	0.63	0.00032	HCD (High Energy Collision Dissociation)	MS2	0.674396	50	19.8438	5117	D3WT_6_S_225.raw		2.24	0	4.39e-05	348011552	19.01
		High	Sequest HT (A2)	Unambiguous	[K].KKGQHAAEIQPLAQSHATK.[H]		P04247	P04247	2	5	0.5117	0	1	1	409.428	2043.11	2043.11	1.83	0.00075	HCD (High Energy Collision Dissociation)	MS2	0.6813	50	19.5853	5042	D3WT_6_S_225.raw		3.42	0	2.123e-05	271762816	19.01
		High	Sequest HT (A2)	Unambiguous	[K].KKGQHAAEIQPLAQSHATK.[H]		P04247	P04247	2	4	0.5642	0	1	1	511.534	2043.11	2043.11	1.48	0.00076	HCD (High Energy Collision Dissociation)	MS2	0	50	19.5839	5041	D3WT_6_S_225.raw		3.35	0	6.745e-08	348011552	19.01
		High	Sequest HT (A2)	Unambiguous	[K].KKGQHAAEIQPLAQSHATK.[H]		P04247	P04247	2	3	0.6757	0	1	1	681.707	2043.11	2043.11	-1.18	-0.00081	HCD (High Energy Collision Dissociation)	MS2	0	50	19.3365	4967	D3WT_6_S_225.raw		4.41	0	6.874e-09	340675680	19.02
		High	Sequest HT (A2)	Unambiguous	[K].KKGQHAAEIQPLAQSHATK.[H]		P04247	P04247	2	5	0.5695	0	1	1	409.428	2043.11	2043.11	0.43	0.00018	HCD (High Energy Collision Dissociation)	MS2	1.08112	50	19.3254	4962	D3WT_6_S_225.raw		3.74	0	1.046e-08	271762816	19.01
		High	Sequest HT (A2)	Unambiguous	[K].KKGQHAAEIQPLAQSHATK.[H]		P04247	P04247	2	4	0.6813	0	1	1	511.533	2043.11	2043.11	0.01	0	HCD (High Energy Collision Dissociation)	MS2	0.164387	50	19.324	4961	D3WT_6_S_225.raw		4.77	0	1.853e-09	348011552	19.01
		High	Sequest HT (A2)	Unambiguous	[K].KKGQHAAEIQPLAQSHATK.[H]		P04247	P04247	2	2	0.6679	0	1	1	1022.06	2043.11	2043.11	-0.26	-0.00027	HCD (High Energy Collision Dissociation)	MS2	0	50	19.0797	4887	D3WT_6_S_225.raw		2.74	0	5.553e-09	77375968	19.02
		High	Sequest HT (A2)	Unambiguous	[K].KKGQHAAEIQPLAQSHATK.[H]		P04247	P04247	2	3	0.6995	0	1	1	681.708	2043.11	2043.11	-0.18	-0.00012	HCD (High Energy Collision Dissociation)	MS2	0	42.322	19.0783	4886	D3WT_6_S_225.raw		5.69	0	4.422e-10	340675680	19.02
		High	Sequest HT (A2)	Unambiguous	[K].KKGQHAAEIQPLAQSHATK.[H]		P04247	P04247	2	5	0.6356	0	1	1	409.428	2043.11	2043.11	1.72	0.0007	HCD (High Energy Collision Dissociation)	MS2	0.487978	43.739	19.0671	4881	D3WT_6_S_225.raw		4.61	0	5.798e-08	271762816	19.01
		High	Sequest HT (A2)	Unambiguous	[K].KKGQHAAEIQPLAQSHATK.[H]		P04247	P04247	2	3	0.6615	0	1	1	681.708	2043.11	2043.11	0.59	0.0004	HCD (High Energy Collision Dissociation)	MS2	52.8108	50	19.5959	5046	D3WT_6_S_225.raw		3.22	0	2.415e-11	340675680	19.02
		High	Sequest HT (A2)	Unambiguous	[K].KKGQHAAEIQPLAQSHATK.[H]		P04247	P04247	2	5	0.6071	0	1	1	409.428	2043.11	2043.11	-0.14	-6e-05	HCD (High Energy Collision Dissociation)	MS2	3.39737	50	18.6935	6984	D3WT_6_S_175.raw		3.92	0	2.616e-06	148806032	18.47
		High	Sequest HT (A2)	Unambiguous	[K].KKGQHAAEIQPLAQSHATK.[H]		P04247	P04247	2	3	0.5694	0	1	1	681.708	2043.11	2043.11	-0.44	-0.0003	HCD (High Energy Collision Dissociation)	MS2	0.555084	50	18.683	6979	D3WT_6_S_175.raw		3.53	0	1.251e-11	167748720	18.52
		High	Sequest HT (A2)	Unambiguous	[K].KKGQHAAEIQPLAQSHATK.[H]		P04247	P04247	2	4	0.5915	0	1	1	511.533	2043.11	2043.11	-0.18	-9e-05	HCD (High Energy Collision Dissociation)	MS2	5.0291	50	18.6249	6957	D3WT_6_S_175.raw		3.77	0	1.54e-06	195599056	18.5
		High	Sequest HT (A2)	Unambiguous	[K].KKGQHAAEIQPLAQSHATK.[H]		P04247	P04247	2	5	0.5806	0	1	1	409.427	2043.11	2043.11	-0.52	-0.00021	HCD (High Energy Collision Dissociation)	MS2	1.22941	50	18.4487	6878	D3WT_6_S_175.raw		4.65	0	8.909e-07	148806032	18.47
		High	Sequest HT (A2)	Unambiguous	[K].KKGQHAAEIQPLAQSHATK.[H]		P04247	P04247	2	3	0.6142	0	1	1	681.707	2043.11	2043.11	-0.9	-0.00061	HCD (High Energy Collision Dissociation)	MS2	0	50	18.4382	6873	D3WT_6_S_175.raw		4.38	0	3.105e-09	167748720	18.52
		High	Sequest HT (A2)	Unambiguous	[K].KKGQHAAEIQPLAQSHATK.[H]		P04247	P04247	2	4	0.4737	0	1	1	511.533	2043.11	2043.11	0.17	9e-05	HCD (High Energy Collision Dissociation)	MS2	0	50	18.3756	6844	D3WT_6_S_175.raw		3.04	0	3.644e-07	195599056	18.5
		High	Sequest HT (A2)	Unambiguous	[K].KKGQHAAEIQPLAQSHATK.[H]		P04247	P04247	2	4	0.5608	0	1	1	511.532	2043.11	2043.11	-0.71	-0.00036	HCD (High Energy Collision Dissociation)	MS2	0.602422	50	18.8761	7064	D3WT_6_S_175.raw		3.37	0	1.183e-06	195599056	18.5
		High	Sequest HT (A2)	Unambiguous	[K].KKGQHAAEIQPLAQSHATK.[H]		P04247	P04247	2	3	0.6628	0	1	1	681.708	2043.11	2043.11	-0.25	-0.00017	HCD (High Energy Collision Dissociation)	MS2	0.950749	50	18.9379	7092	D3WT_6_S_175.raw		2.61	0	8.731e-08	167748720	18.52
		High	Sequest HT (A2)	Unambiguous	[K].KKGQHAAEIQPLAQSHATK.[H]		P04247	P04247	2	5	0.6206	0	1	1	409.428	2043.11	2043.11	-0.28	-0.00012	HCD (High Energy Collision Dissociation)	MS2	8.13107	50	18.9365	7091	D3WT_6_S_175.raw		3.4	0	3.415e-06	148806032	18.47
		High	Sequest HT (A2)	Unambiguous	[K].KKGQHAAEIQPLAQSHATK.[H]		P04247	P04247	2	3	0.6673	0	1	1	681.707	2043.11	2043.11	-0.89	-0.00061	HCD (High Energy Collision Dissociation)	MS2	0	42.449	18.6492	4312	D3WT_5_S_200.raw		5.26	0	9.88e-10	376474720	18.71
		High	Sequest HT (A2)	Unambiguous	[K].KKGQHAAEIQPLAQSHATK.[H]		P04247	P04247	2	4	0.6861	0	1	1	511.533	2043.11	2043.11	0.9	0.00046	HCD (High Energy Collision Dissociation)	MS2	0	39.222	18.6066	4297	D3WT_5_S_200.raw		4.97	0	2.004e-10	404583712	18.72
		High	Sequest HT (A2)	Unambiguous	[K].KKGQHAAEIQPLAQSHATK.[H]		P04247	P04247	2	5	0.6502	0	1	1	409.429	2043.11	2043.11	2.23	0.00091	HCD (High Energy Collision Dissociation)	MS2	0.470708	41.875	18.6505	4313	D3WT_5_S_200.raw		5.46	0	2.11e-06	295138176	18.72
		High	Sequest HT (A2)	Unambiguous	[K].KKGQHAAEIQPLAQSHATK.[H]		P04247	P04247	2	2	0.6689	0	1	1	1022.06	2043.11	2043.11	-0.25	-0.00025	HCD (High Energy Collision Dissociation)	MS2	0	50	18.8113	4355	D3WT_5_S_200.raw		2.93	0	6.203e-06	83416080	18.7
		High	Sequest HT (A2)	Unambiguous	[K].KKGQHAAEIQPLAQSHATK.[H]		P04247	P04247	2	3	0.6279	0	1	1	681.708	2043.11	2043.11	-0.47	-0.00032	HCD (High Energy Collision Dissociation)	MS2	0	50	18.897	4378	D3WT_5_S_200.raw		4.81	0	7.568e-13	376474720	18.71
		High	Sequest HT (A2)	Unambiguous	[K].KKGQHAAEIQPLAQSHATK.[H]		P04247	P04247	2	4	0.6624	0	1	1	511.533	2043.11	2043.11	0.45	0.00023	HCD (High Energy Collision Dissociation)	MS2	0	30.007	18.8592	4367	D3WT_5_S_200.raw		4.71	0	1.107e-07	404583712	18.72
		High	Sequest HT (A2)	Unambiguous	[K].KKGQHAAEIQPLAQSHATK.[H]		P04247	P04247	2	3	0.596	0	1	1	681.708	2043.11	2043.11	0.7	0.00047	HCD (High Energy Collision Dissociation)	MS2	0.436903	50	19.6507	4570	D3WT_5_S_200.raw		1.98	0	1.615e-05	376474720	18.71
		High	Sequest HT (A2)	Unambiguous	[K].KKGQHAAEIQPLAQSHATK.[H]		P04247	P04247	2	4	0.6431	0	1	1	511.533	2043.11	2043.11	1.32	0.00067	HCD (High Energy Collision Dissociation)	MS2	0.826765	50	19.6073	4558	D3WT_5_S_200.raw		3.39	0	3.986e-07	404583712	18.72
		High	Sequest HT (A2)	Unambiguous	[K].KKGQHAAEIQPLAQSHATK.[H]		P04247	P04247	2	5	0.6557	0	1	1	409.428	2043.11	2043.11	-0.32	-0.00013	HCD (High Energy Collision Dissociation)	MS2	1.76299	50	19.4071	4514	D3WT_5_S_200.raw		3.66	0	8.133e-06	295138176	18.72
		High	Sequest HT (A2)	Unambiguous	[K].KKGQHAAEIQPLAQSHATK.[H]		P04247	P04247	2	3	0.5155	0	1	1	681.707	2043.11	2043.11	-1.34	-0.00091	HCD (High Energy Collision Dissociation)	MS2	0	50	19.394	4511	D3WT_5_S_200.raw		3.22	0	3.993e-06	376474720	18.71
		High	Sequest HT (A2)	Unambiguous	[K].KKGQHAAEIQPLAQSHATK.[H]		P04247	P04247	2	4	0.6545	0	1	1	511.533	2043.11	2043.11	0.16	8e-05	HCD (High Energy Collision Dissociation)	MS2	0.0843854	50	19.3576	4501	D3WT_5_S_200.raw		3.3	0	2.341e-06	404583712	18.72
		High	Sequest HT (A2)	Unambiguous	[K].KKGQHAAEIQPLAQSHATK.[H]		P04247	P04247	2	5	0.6893	0	1	1	409.428	2043.11	2043.11	1.35	0.00055	HCD (High Energy Collision Dissociation)	MS2	0.702998	50	19.156	4441	D3WT_5_S_200.raw		4.86	0	3.184e-07	295138176	18.72
		High	Sequest HT (A2)	Unambiguous	[K].KKGQHAAEIQPLAQSHATK.[H]		P04247	P04247	2	3	0.624	0	1	1	681.708	2043.11	2043.11	0.04	3e-05	HCD (High Energy Collision Dissociation)	MS2	0	50	19.1469	4438	D3WT_5_S_200.raw		3.91	0	9.167e-10	376474720	18.71
		High	Sequest HT (A2)	Unambiguous	[K].KKGQHAAEIQPLAQSHATK.[H]		P04247	P04247	2	4	0.6475	0	1	1	511.533	2043.11	2043.11	0.48	0.00025	HCD (High Energy Collision Dissociation)	MS2	0.086806	50	19.1095	4428	D3WT_5_S_200.raw		4.51	0	1.045e-07	404583712	18.72
		High	Sequest HT (A2)	Unambiguous	[K].KKGQHAAEIQPLAQSHATK.[H]		P04247	P04247	2	5	0.6653	0	1	1	409.429	2043.11	2043.11	1.98	0.00081	HCD (High Energy Collision Dissociation)	MS2	0.641321	33.933	18.904	4380	D3WT_5_S_200.raw		5.05	0	9.076e-07	295138176	18.72
		High	Sequest HT (A2)	Unambiguous	[K].KKGQHAAEIQPLAQSHATK.[H]		P04247	P04247	2	4	0.594	0	1	1	511.533	2043.11	2043.11	0.41	0.00021	HCD (High Energy Collision Dissociation)	MS2	2.63361	50	19.7187	8715	D3WT_4_S_150.raw		2.98	0	7.636e-07	68097656	19.53
		High	Sequest HT (A2)	Unambiguous	[K].KKGQHAAEIQPLAQSHATK.[H]		P04247	P04247	2	4	0.4471	0	1	1	511.533	2043.11	2043.11	1.14	0.00058	HCD (High Energy Collision Dissociation)	MS2	2.37077	50	19.9803	8842	D3WT_4_S_150.raw		2.08	0	2.264e-05	68097656	19.53
		High	Sequest HT (A2)	Unambiguous	[K].KKGQHAAEIQPLAQSHATK.[H]		P04247	P04247	2	3	0.6364	0	1	1	681.708	2043.11	2043.11	-0.52	-0.00035	HCD (High Energy Collision Dissociation)	MS2	0	50	19.2324	8481	D3WT_4_S_150.raw		2.2	0	7.163e-06	23240712	19.19
		High	Sequest HT (A2)	Unambiguous	[K].KKGQHAAEIQPLAQSHATK.[H]		P04247	P04247	2	4	0.6106	0	1	1	511.533	2043.11	2043.11	0.76	0.00039	HCD (High Energy Collision Dissociation)	MS2	4.30249	50	19.1956	8463	D3WT_4_S_150.raw		3.21	0	3.07e-07	68097656	19.53
		High	Sequest HT (A2)	Unambiguous	[K].KKGQHAAEIQPLAQSHATK.[H]		P04247	P04247	2	3	0.6364	0	1	1	681.708	2043.11	2043.11	-0.16	-0.00011	HCD (High Energy Collision Dissociation)	MS2	0.519223	50	19.4929	8607	D3WT_4_S_150.raw		2.09	0	4.113e-05	23240712	19.19
		High	Sequest HT (A2)	Unambiguous	[K].KKGQHAAEIQPLAQSHATK.[H]		P04247	P04247	2	5	0.5714	0	1	1	409.428	2043.11	2043.11	0.75	0.00031	HCD (High Energy Collision Dissociation)	MS2	3.36681	50	19.2515	8008	D3WT_5_S_150.raw		3.57	0	1.287e-06	112778136	19.26
		High	Sequest HT (A2)	Unambiguous	[K].KKGQHAAEIQPLAQSHATK.[H]		P04247	P04247	2	3	0.5714	0	1	1	681.708	2043.11	2043.11	0.06	4e-05	HCD (High Energy Collision Dissociation)	MS2	0	50	19.2271	7996	D3WT_5_S_150.raw		3.78	0	1.67e-09	135586528	19.28
		High	Sequest HT (A2)	Unambiguous	[K].KKGQHAAEIQPLAQSHATK.[H]		P04247	P04247	2	5	0.5731	0	1	1	409.428	2043.11	2043.11	0.29	0.00012	HCD (High Energy Collision Dissociation)	MS2	1.0416	50	19.5028	8131	D3WT_5_S_150.raw		3.35	0	5.332e-06	112778136	19.26
		High	Sequest HT (A2)	Unambiguous	[K].KKGQHAAEIQPLAQSHATK.[H]		P04247	P04247	2	3	0.5882	0	1	1	681.708	2043.11	2043.11	-0.04	-2e-05	HCD (High Energy Collision Dissociation)	MS2	0	50	19.4782	8119	D3WT_5_S_150.raw		3.23	0	3.354e-07	135586528	19.28
		High	Sequest HT (A2)	Unambiguous	[K].KKGQHAAEIQPLAQSHATK.[H]		P04247	P04247	2	4	0.5229	0	1	1	511.533	2043.11	2043.11	1.3	0.00067	HCD (High Energy Collision Dissociation)	MS2	0	50	19.4048	8083	D3WT_5_S_150.raw		3.27	0	6.752e-07	138048288	19.29
		High	Sequest HT (A2)	Unambiguous	[K].KKGQHAAEIQPLAQSHATK.[H]		P04247	P04247	2	4	0.4949	0	1	1	511.533	2043.11	2043.11	0.19	0.0001	HCD (High Energy Collision Dissociation)	MS2	0.397358	50	18.8834	7828	D3WT_5_S_150.raw		2.97	0	1.108e-06	82668384	18.99
		High	Sequest HT (A2)	Unambiguous	[K].KKGQHAAEIQPLAQSHATK.[H]		P04247	P04247	2	4	0.5896	0	1	1	511.533	2043.11	2043.11	0.72	0.00037	HCD (High Energy Collision Dissociation)	MS2	0.917951	50	19.1447	7956	D3WT_5_S_150.raw		3.46	0	1.96e-07	82668384	18.99
		High	Sequest HT (A2)	Unambiguous	[K].KKGQHAAEIQPLAQSHATK.[H]		P04247	P04247	2	5	0.3738	0	1	1	409.428	2043.11	2043.11	-0.28	-0.00012	HCD (High Energy Collision Dissociation)	MS2	10.7166	50	18.996	7882	D3WT_5_S_150.raw		3.13	0	9.355e-07	112778136	19.26
		High	Sequest HT (A2)	Unambiguous	[K].KKGQHAAEIQPLAQSHATK.[H]		P04247	P04247	2	3	0.6387	0	1	1	681.708	2043.11	2043.11	-0.2	-0.00013	HCD (High Energy Collision Dissociation)	MS2	0	50	18.9759	7873	D3WT_5_S_150.raw		3.57	0	5.988e-10	46897280	18.9
		High	Sequest HT (A2)	Unambiguous	[K].KKGQHAAEIQPLAQSHATK.[H]		P04247	P04247	2	3	0.5248	0	1	1	681.708	2043.11	2043.11	-0.5	-0.00034	HCD (High Energy Collision Dissociation)	MS2	0	50	19.9991	8372	D3WT_5_S_150.raw		2.82	0	6.048e-07	135586528	19.28
		High	Sequest HT (A2)	Unambiguous	[K].KKGQHAAEIQPLAQSHATK.[H]		P04247	P04247	2	4	0.612	0	1	1	511.533	2043.11	2043.11	-0.33	-0.00017	HCD (High Energy Collision Dissociation)	MS2	0	50	19.9183	8333	D3WT_5_S_150.raw		2.5	0	1.161e-05	138048288	19.29
		High	Sequest HT (A2)	Unambiguous	[K].KKGQHAAEIQPLAQSHATK.[H]		P04247	P04247	2	4	0.5829	0	1	1	511.533	2043.11	2043.11	0.28	0.00014	HCD (High Energy Collision Dissociation)	MS2	0	50	19.6568	8205	D3WT_5_S_150.raw		3.5	0	6.075e-08	138048288	19.29
		High	Sequest HT (A2)	Unambiguous	[K].KKGQHAAEIQPLAQSHATK.[H]		P04247	P04247	2	3	0.6923	0	1	1	681.708	2043.11	2043.11	0.13	9e-05	HCD (High Energy Collision Dissociation)	MS2	53.4465	50	19.7485	8249	D3WT_5_S_150.raw		2.86	0	3.981e-09	135586528	19.28
		High	Sequest HT (A2)	Unambiguous	[K].KKGQHAAEIQPLAQSHATK.[H]		P04247	P04247	2	5	0.517	0	1	1	409.428	2043.11	2043.11	-0.32	-0.00013	HCD (High Energy Collision Dissociation)	MS2	1.90312	50	19.8484	8299	D3WT_5_S_150.raw		2.65	0	6.837e-06	112778136	19.26
		High	Sequest HT (A2)	Unambiguous	[K].KKGQHAAEIQPLAQSHATK.[H]		P04247	P04247	2	4	0.5882	0	1	1	511.533	2043.11	2043.11	0.72	0.00037	HCD (High Energy Collision Dissociation)	MS2	0	50	20.1406	8662	D3WT_5_S_250.raw		2.55	9.534e-06	0.0001075	173543216	18.8
		High	Sequest HT (A2)	Unambiguous	[K].KKGQHAAEIQPLAQSHATK.[H]		P04247	P04247	2	4	0.4844	0	1	1	511.533	2043.11	2043.11	0.66	0.00034	HCD (High Energy Collision Dissociation)	MS2	1.34476	50	19.5646	6356	D3WT_5_S_225 redo.raw		1.92	9.534e-06	0.0001745	495783456	18.8
		High	Sequest HT (A2)	Unambiguous	[K].KKGQHAAEIQPLAQSHATK.[H]		P04247	P04247	2	3	0.5195	0	1	1	681.708	2043.11	2043.11	0.57	0.00039	HCD (High Energy Collision Dissociation)	MS2	53.1486	50	19.7123	8080	D3WT_6_S_150.raw		1.54	9.534e-06	0.0001121	51431552	19.64
		High	Sequest HT (A2)	Unambiguous	[K].KKGQHAAEIQPLAQSHATK.[H]		P04247	P04247	2	3	0.5876	0	1	1	681.708	2043.11	2043.11	0.05	3e-05	HCD (High Energy Collision Dissociation)	MS2	0	50	19.4515	7959	D3WT_6_S_150.raw		1.94	9.534e-06	0.000179	37160148	19.26
		High	Sequest HT (A2)	Unambiguous	[K].KKGQHAAEIQPLAQSHATK.[H]		P04247	P04247	2	5	0.3853	0	1	1	409.428	2043.11	2043.11	0.17	7e-05	HCD (High Energy Collision Dissociation)	MS2	0.403114	50	19.8573	5123	D3WT_6_S_225.raw		2.18	9.534e-06	0.00024	271762816	19.01
		High	Sequest HT (A2)	Unambiguous	[K].KKGQHAAEIQPLAQSHATK.[H]		P04247	P04247	2	3	0.4138	0	1	1	681.708	2043.11	2043.11	-0.26	-0.00018	HCD (High Energy Collision Dissociation)	MS2	0	50	20.7743	8731	D3WT_5_S_150.raw		1.45	9.534e-06	0.0002902	15472321	20.78
		High	Sequest HT (A2)	Unambiguous	[K].KKGQHAAEIQPLAQSHATK.[H]		P04247	P04247	2	4	0.4706	0	1	1	511.533	2043.11	2043.11	0.49	0.00025	HCD (High Energy Collision Dissociation)	MS2	2.79023	50	19.1322	7183	D3WT_6_S_175.raw		2.38	9.534e-06	0.0001722	195599056	18.5
		High	Sequest HT (A2)	Unambiguous	[K].KKGQHAAEIQPLAQSHATK.[H]		P04247	P04247	2	5	0.5338	0	1	1	409.428	2043.11	2043.11	-0.17	-7e-05	HCD (High Energy Collision Dissociation)	MS2	2.11605	50	19.4943	8608	D3WT_4_S_150.raw		2.96	9.534e-06	0.0001222	25495352	19.52
		High	Sequest HT (A2)	Unambiguous	[K].KKGQHAAEIQPLAQSHATK.[H]		P04247	P04247	2	4	0.4027	0	1	1	511.534	2043.11	2043.11	1.42	0.00073	HCD (High Energy Collision Dissociation)	MS2	0	50	19.4574	8590	D3WT_4_S_150.raw		2.21	9.534e-06	0.0003026	68097656	19.53
		High	Sequest HT (A2)	Unambiguous	[K].KKGQHAAEIQPLAQSHATK.[H]		P04247	P04247	2	4	0.4144	0	1	1	511.533	2043.11	2043.11	-0.06	-3e-05	HCD (High Energy Collision Dissociation)	MS2	16.1662	50	18.6024	6946	D3WT_6_S_175.raw		2.63	9.534e-06	0.000355	195599056	18.5
		High	Sequest HT (A2)	Unambiguous	[K].KKGQHAAEIQPLAQSHATK.[H]		P04247	P04247	2	3	0.4032	0	1	1	681.708	2043.11	2043.11	0.27	0.00018	HCD (High Energy Collision Dissociation)	MS2	53.002	50	19.6712	6394	D3WT_5_S_225 redo.raw		1.24	1.383e-05	0.0003912	447129344	18.8
		High	Sequest HT (A2)	Unambiguous	[K].KKGQHAAEIQPLAQSHATK.[H]		P04247	P04247	2	4	0.4525	0	1	1	511.534	2043.11	2043.11	1.57	0.0008	HCD (High Energy Collision Dissociation)	MS2	14.2743	50	20.2584	8975	D3WT_4_S_150.raw		2.21	1.383e-05	0.0004074	10636530	20.73
		High	Sequest HT (A2)	Unambiguous	[K].KKGQHAAEIQPLAQSHATK.[H]		P04247	P04247	2	4	0.4907	0	1	1	511.533	2043.11	2043.11	0.81	0.00041	HCD (High Energy Collision Dissociation)	MS2	4.5911	50	19.1214	7803	D3WT_6_S_150.raw		2.14	5.277e-05	0.0006786	29871190	19.28
		High	Sequest HT (A2)	Unambiguous	[K].KKGQHAAEIQPLAQSHATK.[H]		P04247	P04247	2	5	0.4337	0	1	1	409.428	2043.11	2043.11	-0.02	-1e-05	HCD (High Energy Collision Dissociation)	MS2	13.3062	50	20.1537	8293	D3WT_6_S_150.raw		1.96	5.651e-05	0.0007327	30069888	19.69
		High	Sequest HT (A2)	Unambiguous	[K].KKGQHAAEIQPLAQSHATK.[H]		P04247	P04247	2	3	0.3714	0	1	1	681.708	2043.11	2043.11	-0.38	-0.00026	HCD (High Energy Collision Dissociation)	MS2	0	50	19.1938	7835	D3WT_6_S_150.raw		1.4	6.843e-05	0.0009096	37160148	19.26
		High	Sequest HT (A2)	Unambiguous	[K].KKGQHAAEIQPLAQSHATK.[H]		P04247	P04247	2	5	0.3916	0	1	1	409.428	2043.11	2043.11	0	0	HCD (High Energy Collision Dissociation)	MS2	5.45167	50	18.6305	7926	D3WT_5_S_250.raw		3.09	9.141e-05	0.001139	69356176	18.78
		High	Sequest HT (A2)	Unambiguous	[K].KKGQHAAEIQPLAQSHATK.[H]		P04247	P04247	2	3	0.573	0	1	1	681.708	2043.11	2043.11	0.49	0.00033	HCD (High Energy Collision Dissociation)	MS2	0	50	20.1733	8677	D3WT_5_S_250.raw		1.78	9.394e-05	0.001203	70289432	19.03
		High	Sequest HT (A2)	Unambiguous	[K].KKGQHAAEIQPLAQSHATK.[H]		P04247	P04247	2	3	0.3822	0	1	1	681.707	2043.11	2043.11	-0.98	-0.00067	HCD (High Energy Collision Dissociation)	MS2	0	50	18.5899	7844	D3WT_6_S_200 redo.raw		1.57	9.394e-05	0.001268	32968128	18.61
		High	Sequest HT (A2)	Unambiguous	[K].KKGQHAAEIQPLAQSHATK.[H]		P04247	P04247	2	4	0.513	0	1	1	511.533	2043.11	2043.11	0.69	0.00035	HCD (High Energy Collision Dissociation)	MS2	2.69082	50	20.3633	4756	D3WT_5_S_200.raw		1.54	0.0001747	0.001731	9448469	20.87
		High	Sequest HT (A2)	Unambiguous	[K].KKGQHAAEIQPLAQSHATK.[H]		P04247	P04247	2	5	0.4654	0	1	1	409.428	2043.11	2043.11	0.27	0.00011	HCD (High Energy Collision Dissociation)	MS2	9.71752	50	19.2256	8479	D3WT_4_S_150.raw		2.17	0.0001783	0.00176	25495352	19.52
		High	Sequest HT (A2)	Unambiguous	[K].KKGQHAAEIQPLAQSHATK.[H]		P04247	P04247	2	5	0.3854	0	1	1	409.428	2043.11	2043.11	-0.11	-5e-05	HCD (High Energy Collision Dissociation)	MS2	4.54816	50	19.1952	7836	D3WT_6_S_150.raw		2.05	0.0002065	0.001963	19919280	19.26
		High	Sequest HT (A2)	Unambiguous	[K].KKGQHAAEIQPLAQSHATK.[H]		P04247	P04247	2	5	0.4372	0	1	1	409.428	2043.11	2043.11	0.14	6e-05	HCD (High Energy Collision Dissociation)	MS2	2.09861	50	19.9207	8814	D3WT_4_S_150.raw		2.15	0.0002436	0.002153	25495352	19.52
		High	Sequest HT (A2)	Unambiguous	[K].KKGQHAAEIQPLAQSHATK.[H]		P04247	P04247	2	4	0.3837	0	1	1	511.533	2043.11	2043.11	0.31	0.00016	HCD (High Energy Collision Dissociation)	MS2	0	50	20.1007	5194	D3WT_6_S_225.raw		1.72	0.0003063	0.002469	348011552	19.01
		High	Sequest HT (A2)	Unambiguous	[K].KKGQHAAEIQPLAQSHATK.[H]		P04247	P04247	2	4	0.5344	0	1	1	511.533	2043.11	2043.11	0.33	0.00017	HCD (High Energy Collision Dissociation)	MS2	0.404999	50	20.1523	8292	D3WT_6_S_150.raw		1.89	0.0003165	0.002744	15071816	19.52
		High	Sequest HT (A2)	Unambiguous	[K].KKGQHAAEIQPLAQSHATK.[H]		P04247	P04247	2	3	0.6087	0	1	1	681.708	2043.11	2043.11	-0.17	-0.00012	HCD (High Energy Collision Dissociation)	MS2	1.3164	50	20.2322	8329	D3WT_6_S_150.raw		1.38	0.0003354	0.003013	51431552	19.64
		High	Sequest HT (A2)	Unambiguous	[K].KKGQHAAEIQPLAQSHATK.[H]		P04247	P04247	2	4	0.5263	0	1	1	511.533	2043.11	2043.11	0.74	0.00038	HCD (High Energy Collision Dissociation)	MS2	0	50	20.1715	8451	D3WT_5_S_150.raw		2.09	0.0003371	0.003161	138048288	19.29
		High	Sequest HT (A2)	Unambiguous	[K].KKGQHAAEIQPLAQSHATK.[H]		P04247	P04247	2	4	0.4646	0	1	1	511.532	2043.11	2043.11	-0.9	-0.00046	HCD (High Energy Collision Dissociation)	MS2	0	50	19.0065	8168	D3WT_4_S_175.raw		1.98	0.0004262	0.004266	130750856	18.48
		High	Sequest HT (A2)	Unambiguous	[K].KKGQHAAEIQPLAQSHATK.[H]		P04247	P04247	2	4	0.4965	0	1	1	511.533	2043.11	2043.11	0.22	0.00011	HCD (High Energy Collision Dissociation)	MS2	7.81492	50	19.8362	6459	D3WT_5_S_225 redo.raw		1.43	0.0004979	0.004844	495783456	18.8
		High	Sequest HT (A2)	Unambiguous	[K].KKGQHAAEIQPLAQSHATK.[H]		P04247	P04247	2	3	0.5344	0	1	1	681.708	2043.11	2043.11	0.31	0.00021	HCD (High Energy Collision Dissociation)	MS2	0	50	19.903	4632	D3WT_5_S_200.raw		1.31	0.0005049	0.004871	376474720	18.71
		High	Sequest HT (A2)	Unambiguous	[K].KKGQHAAEIQPLAQSHATK.[H]		P04247	P04247	2	5	0.5084	0	1	1	409.428	2043.11	2043.11	-0.2	-8e-05	HCD (High Energy Collision Dissociation)	MS2	4.92417	50	19.1907	7212	D3WT_6_S_175.raw		2.38	0.0005112	0.004894	148806032	18.47
		High	Sequest HT (A2)	Unambiguous	[K].KKGQHAAEIQPLAQSHATK.[H]		P04247	P04247	2	4	0.4648	0	1	1	511.533	2043.11	2043.11	0.53	0.00027	HCD (High Energy Collision Dissociation)	MS2	7.20626	50	19.8953	8169	D3WT_6_S_150.raw		1.42	0.0005675	0.005467	15071816	19.52
		High	Sequest HT (A2)	Unambiguous	[K].KKGQHAAEIQPLAQSHATK.[H]		P04247	P04247	2	5	0.4694	0	1	1	409.428	2043.11	2043.11	-0.03	-1e-05	HCD (High Energy Collision Dissociation)	MS2	5.71384	50	20.1145	8427	D3WT_5_S_150.raw		2.45	0.0007018	0.006339	112778136	19.26
		High	Sequest HT (A2)	Unambiguous	[K].KKGQHAAEIQPLAQSHATK.[H]		P04247	P04247	2	5	0.5132	0	1	1	409.427	2043.11	2043.11	-0.6	-0.00025	HCD (High Energy Collision Dissociation)	MS2	0.21093	50	19.9104	4634	D3WT_5_S_200.raw		1.52	0.0007018	0.006387	22722486	19.8
		High	Sequest HT (A2)	Unambiguous	[K].KKGQHAAEIQPLAQSHATK.[H]		P04247	P04247	2	3	0.5812	0	1	1	681.708	2043.11	2043.11	-0.15	-0.00011	HCD (High Energy Collision Dissociation)	MS2	1.13641	50	20.2656	8496	D3WT_5_S_150.raw		1.6	0.0009588	0.009679	135586528	19.28
		High	Sequest HT (A2)	Unambiguous	[K].KKGQHAAEIQPLAQSHATK.[H]		P04247	P04247	2	4	0.2304	0	1	1	511.533	2043.11	2043.11	-0.57	-0.00029	HCD (High Energy Collision Dissociation)	MS2	32.9682	50	18.6559	7939	D3WT_5_S_250.raw		2.3	0.001106	0.01173	19858032	18.37
		High	Sequest HT (A2)	Unambiguous	[K].KKGQHAAEIQPLAQSHATK.[H]		P04247	P04247	2	5	0.267	0	1	1	409.428	2043.11	2043.11	-0.35	-0.00014	HCD (High Energy Collision Dissociation)	MS2	3.47986	50	19.4529	7960	D3WT_6_S_150.raw		1.76	0.001174	0.01248	19919280	19.26
		High	Sequest HT (A2)	Unambiguous	[K].KKGQHAAEIQPLAQSHATK.[H]		P04247	P04247	2	4	0.4529	0	1	1	511.532	2043.11	2043.11	-0.84	-0.00043	HCD (High Energy Collision Dissociation)	MS2	2.9381	50	18.5735	8113	D3WT_5_S_175 redo2.raw		1.7	0.001182	0.01261	29979980	18.65
		High	Sequest HT (A2)	Unambiguous	[K].KKGQHAAEIQPLAQSHATK.[H]		P04247	P04247	2	5	0.3656	0	1	1	409.428	2043.11	2043.11	0.65	0.00027	HCD (High Energy Collision Dissociation)	MS2	21.0075	50	20.1898	8686	D3WT_5_S_250.raw		1.86	0.001325	0.01375	140260000	19.02
		High	Sequest HT (A2)	Unambiguous	[K].KKGQHAAEIQPLAQSHATK.[H]		P04247	P04247	2	4	0.4906	0	1	1	511.532	2043.11	2043.11	-0.99	-0.00051	HCD (High Energy Collision Dissociation)	MS2	7.93277	50	18.808	7952	D3WT_6_S_200 redo.raw		2.12	0.001383	0.01423	40066968	18.6
		High	Sequest HT (A2)	Unambiguous	[K].KKGQHAAEIQPLAQSHATK.[H]		P04247	P04247	2	5	0.3316	0	1	1	409.428	2043.11	2043.11	0.02	1e-05	HCD (High Energy Collision Dissociation)	MS2	7.89784	50	18.6745	7886	D3WT_6_S_200 redo.raw		1.9	0.001429	0.01461	30666662	18.63
		High	Sequest HT (A2)	Unambiguous	[K].KKGQHAAEIQPLAQSHATK.[H]		P04247	P04247	2	3	0.2444	0	1	1	681.707	2043.11	2043.11	-0.97	-0.00066	HCD (High Energy Collision Dissociation)	MS2	0	50	20.1144	5197	D3WT_6_S_225.raw		1.35	0.001462	0.015	340675680	19.02
		High	Sequest HT (A2)	Unambiguous	[K].KKGQHAAEIQPLAQSHATK.[H]		P04247	P04247	2	3	0.3611	0	1	1	681.708	2043.11	2043.11	-0.16	-0.00011	HCD (High Energy Collision Dissociation)	MS2	21.7943	50	20.5198	8611	D3WT_5_S_150.raw		1.08	0.00169	0.01755	135586528	19.28
		High	Sequest HT (A2)	Unambiguous	[K].KKGQHAAEIQPLAQSHATK.[H]		P04247	P04247	2	5	0.5	0	1	1	409.427	2043.11	2043.11	-0.53	-0.00022	HCD (High Energy Collision Dissociation)	MS2	2.23436	50	19.8967	8170	D3WT_6_S_150.raw		1.86	0.00195	0.02035	30069888	19.69
		High	Sequest HT (A2)	Unambiguous	[K].KKGQHAAEIQPLAQSHATK.[H]		P04247	P04247	2	5	0.445	0	1	1	409.428	2043.11	2043.11	-0.34	-0.00014	HCD (High Energy Collision Dissociation)	MS2	23.0257	50	19.0188	8174	D3WT_4_S_175.raw		2	0.00207	0.02151	118242152	18.47
		High	Sequest HT (A2)	Unambiguous	[K].KKGQHAAEIQPLAQSHATK.[H]		P04247	P04247	2	5	0.3291	0	1	1	409.428	2043.11	2043.11	-0.32	-0.00013	HCD (High Energy Collision Dissociation)	MS2	15.9899	50	18.6888	8125	D3WT_4_S_200 redo.raw		1.58	0.002149	0.02256	34836564	18.53
		High	Sequest HT (A2)	Unambiguous	[K].KKGQHAAEIQPLAQSHATK.[H]		P04247	P04247	2	5	0.298	0	1	1	409.427	2043.11	2043.11	-0.7	-0.00029	HCD (High Energy Collision Dissociation)	MS2	10.7543	50	18.4246	7994	D3WT_4_S_200 redo.raw		1.51	0.002245	0.02358	34836564	18.53
		High	Sequest HT (A2)	Unambiguous	[K].KKGQHAAEIQPLAQSHATK.[H]		P04247	P04247	2	4	0.5	0	1	1	511.533	2043.11	2043.11	0.66	0.00034	HCD (High Energy Collision Dissociation)	MS2	0	50	20.6777	8684	D3WT_5_S_150.raw		1.5	0.002734	0.02832	16845128	20.78
		High	Sequest HT (A2)	Unambiguous	[K].KKGQHAAEIQPLAQSHATK.[H]		P04247	P04247	2	5	0.4278	0	1	1	409.428	2043.11	2043.11	-0.22	-9e-05	HCD (High Energy Collision Dissociation)	MS2	1.07736	50	20.1247	5201	D3WT_6_S_225.raw		1.8	0.002763	0.02893	271762816	19.01
		High	Sequest HT (A2)	Unambiguous	[K].KKGQHAAEIQPLAQSHATK.[H]		P04247	P04247	2	4	0.3828	0	1	1	511.533	2043.11	2043.11	0.45	0.00023	HCD (High Energy Collision Dissociation)	MS2	0.193483	50	19.8574	4620	D3WT_5_S_200.raw		1.28	0.002921	0.03035	404583712	18.72
		High	Sequest HT (A2)	Unambiguous	[K].KKGQHAAEIQPLAQSHATK.[H]		P04247	P04247	2	3	0.4674	0	1	1	681.708	2043.11	2043.11	-0.62	-0.00042	HCD (High Energy Collision Dissociation)	MS2	0.978462	50	18.9885	8158	D3WT_4_S_175.raw		0.92	0.002981	0.03088	107022520	18.47
		High	Sequest HT (A2)	Unambiguous	[K].KKGQHAAEIQPLAQSHATK.[H]		P04247	P04247	2	3	0.4127	0	1	1	681.708	2043.11	2043.11	-0.63	-0.00043	HCD (High Energy Collision Dissociation)	MS2	18.2463	50	20.487	8445	D3WT_6_S_150.raw		1.26	0.003098	0.03171	51431552	19.64
		High	Sequest HT (A2)	Unambiguous	[K].KKGQHAAEIQPLAQSHATK.[H]		P04247	P04247	2	3	0.3564	0	1	1	681.708	2043.11	2043.11	-0.53	-0.00036	HCD (High Energy Collision Dissociation)	MS2	6.68872	50	18.9664	8352	D3WT_4_S_150.raw		1.01	0.003362	0.03446	23240712	19.19
		High	Sequest HT (A2)	Unambiguous	[K].KKGQHAAEIQPLAQSHATK.[H]		P04247	P04247	2	4	0.1346	0	1	1	511.533	2043.11	2043.11	-0.26	-0.00013	HCD (High Energy Collision Dissociation)	MS2	0	50	18.9377	8337	D3WT_4_S_150.raw		1.56	0.003365	0.03471	3.63274e+06	18.71
		High	Sequest HT (A2)	Unambiguous	[K].KKGQHAAEIQPLAQSHATK.[H]		P04247	P04247	2	5	0.2874	0	1	1	409.428	2043.11	2043.11	-0.09	-4e-05	HCD (High Energy Collision Dissociation)	MS2	16.8456	50	18.8147	8234	D3WT_5_S_175 redo2.raw		1.67	0.003612	0.03697	23358106	18.67
		High	Sequest HT (A2)	Unambiguous	[K].KKGQHAAEIQPLAQSHATK.[H]		P04247	P04247	2	4	0.2857	0	1	1	511.533	2043.11	2043.11	0.51	0.00026	HCD (High Energy Collision Dissociation)	MS2	3.06768	50	19.9493	9003	D3WT_4_S_250.raw		1.54	0.003641	0.03726	311571584	18.49
		High	Sequest HT (A2)	Unambiguous	[K].KKGQHAAEIQPLAQSHATK.[H]		P04247	P04247	2	4	0.5748	0	1	1	511.534	2043.11	2043.11	1.64	0.00084	HCD (High Energy Collision Dissociation)	MS2	8.24791	50	20.2188	9133	D3WT_4_S_250.raw		1.27	0.003967	0.04076	311571584	18.49
		High	Sequest HT (A2)	Selected	[K].KKGQHAAEIQPLAQSHATK.[H]		P04247	P04247	2	5	0.0408	0	1	1	409.428	2043.11	2043.11	-0.34	-0.00014	HCD (High Energy Collision Dissociation)	MS2	2.28105	50	19.4412	7322	D3WT_6_S_175.raw		0.98	0.004683	0.04775	148806032	18.47
		High	Sequest HT (A2)	Unambiguous	[K].KKGQHAAEIQPLAQSHATK.[H]		P04247	P04247	2	4	0.447	0	1	1	511.533	2043.11	2043.11	-0.22	-0.00011	HCD (High Energy Collision Dissociation)	MS2	16.5724	50	20.5363	9104	D3WT_4_S_150.raw		1.32	0.005044	0.05114	10636530	20.73
		High	Sequest HT (A2)	Unambiguous	[K].KKGQHAAEIQPLAQSHATK.[H]		P04247	P04247	2	4	0.4177	0	1	1	511.533	2043.11	2043.11	-0.34	-0.00017	HCD (High Energy Collision Dissociation)	MS2	14.3816	50	18.7888	8175	D3WT_4_S_200 redo.raw		1.58	0.00534	0.05351	38890368	18.53
		High	Sequest HT (A2)	Unambiguous	[K].KKGQHAAEIQPLAQSHATK.[H]		P04247	P04247	2	3	0.1837	0	1	1	681.708	2043.11	2043.11	-0.16	-0.00011	HCD (High Energy Collision Dissociation)	MS2	0.835547	50	18.8227	8237	D3WT_5_S_175 redo2.raw		0.98	0.005506	0.05508	26466670	18.75
		High	Sequest HT (A2)	Unambiguous	[K].KKGQHAAEIQPLAQSHATK.[H]		P04247	P04247	2	4	0.4	0	1	1	511.533	2043.11	2043.11	-0.25	-0.00013	HCD (High Energy Collision Dissociation)	MS2	4.26393	50	20.365	5270	D3WT_6_S_225.raw		1.1	0.006044	0.06024	348011552	19.01
		High	Sequest HT (A2)	Unambiguous	[K].KKGQHAAEIQPLAQSHATK.[H]		P04247	P04247	2	4	0.3084	0	1	1	511.533	2043.11	2043.11	-0.13	-7e-05	HCD (High Energy Collision Dissociation)	MS2	0	50	20.0055	8616	D3WT_6_S_250.raw		1.07	0.006044	0.06022	5.65389e+06	20.21
		High	Sequest HT (A2)	Unambiguous	[K].KKGQHAAEIQPLAQSHATK.[H]		P04247	P04247	2	3	0.4032	0	1	1	681.708	2043.11	2043.11	-0.12	-8e-05	HCD (High Energy Collision Dissociation)	MS2	6.42966	50	20.6295	9149	D3WT_4_S_150.raw		1.24	0.006416	0.06313	9914138	20.74
		High	Sequest HT (A2)	Unambiguous	[K].KKGQHAAEIQPLAQSHATK.[H]		P04247	P04247	2	3	0.5625	0	1	1	681.708	2043.11	2043.11	-0.64	-0.00043	HCD (High Energy Collision Dissociation)	MS2	0	50	18.6536	8108	D3WT_4_S_200 redo.raw		1.6	0.007299	0.07135	31856316	18.51
		High	Sequest HT (A2)	Unambiguous	[K].KKGQHAAEIQPLAQSHATK.[H]		P04247	P04247	2	5	0.3383	0	1	1	409.428	2043.11	2043.11	0.06	3e-05	HCD (High Energy Collision Dissociation)	MS2	12.8288	50	20.211	6594	D3WT_5_S_225 redo.raw		1.33	0.00749	0.07346	8.08995e+06	20.07
		High	Sequest HT (A2)	Unambiguous	[K].KKGQHAAEIQPLAQSHATK.[H]		P04247	P04247	2	3	0.3243	0	1	1	681.708	2043.11	2043.11	-0.18	-0.00012	HCD (High Energy Collision Dissociation)	MS2	0	50	19.2469	8284	D3WT_4_S_175.raw		0.74	0.00765	0.07515	107022520	18.47
		High	Sequest HT (A2)	Unambiguous	[K].KKGQHAAEIQPLAQSHATK.[H]		P04247	P04247	2	4	0.4049	0	1	1	511.533	2043.11	2043.11	0.97	0.00049	HCD (High Energy Collision Dissociation)	MS2	16.4867	50	20.4224	8571	D3WT_5_S_150.raw		1.63	0.008556	0.08461	138048288	19.29
		High	Sequest HT (A2)	Unambiguous	[K].KKGQHAAEIQPLAQSHATK.[H]		P04247	P04247	2	3	0.4038	0	1	1	681.708	2043.11	2043.11	-0.18	-0.00012	HCD (High Energy Collision Dissociation)	MS2	3.61788	50	18.8462	7971	D3WT_6_S_200 redo.raw		1.04	0.008619	0.08505	32968128	18.61
	High	[K].SEEDMKGSEDLKK.[H]		5.29828e-07	0	37	P04247	P04247 [52-64]	2	1495.69	3.47101e+06	3.99312e+06	3.24402e+06	1.21792e+07	1.18027e+06	700151	196555480	278269780	130999664	394073468	338823432	94485008	5.15955e+06	681191		2.1894e+06	434089	1.28001e+06	145562072	140489252	102477576	361079984	46669410	5.24134e+07	1.81763e+06	159780	149492	204574148	161979300	48978186	High	0	9.435e-09	3.16	16.28	K.SEEDMKGSEDLKK.H	[52-64]		Used
		Confidence	Identifying Node	PSM Ambiguity	Annotated Sequence	Modifications	Master Protein Accessions	Protein Accessions	# Missed Cleavages	Charge	DeltaScore	DeltaCn	Rank	Search Engine Rank	m/z [Da]	MH+ [Da]	Theo. MH+ [Da]	DeltaM [ppm]	Deltam/z [Da]	Activation Type	MS Order	Isolation Interference [%]	Ion Inject Time [ms]	RT [min]	First Scan	Spectrum File	Quan Info	XCorr	Percolator q-Value	Percolator PEP	Precursor Abundance	Apex RT [min]
		High	Sequest HT (A2)	Unambiguous	[K].SEEDMKGSEDLKK.[H]		P04247	P04247	2	2	0.5279	0	1	1	748.351	1495.69	1495.69	-0.44	-0.00033	HCD (High Energy Collision Dissociation)	MS2	0	50	16.282	6831	D3WT_6_S_250.raw		1.97	0	2.221e-07	32344418	16.27
		High	Sequest HT (A2)	Unambiguous	[K].SEEDMKGSEDLKK.[H]		P04247	P04247	2	3	0.5897	0	1	1	499.236	1495.69	1495.69	-0.06	-3e-05	HCD (High Energy Collision Dissociation)	MS2	5.19929	50	16.2792	6829	D3WT_6_S_250.raw		2.9	0	3.731e-06	46616052	16.28
		High	Sequest HT (A2)	Unambiguous	[K].SEEDMKGSEDLKK.[H]		P04247	P04247	2	3	0.6053	0	1	1	499.236	1495.69	1495.69	-0.31	-0.00015	HCD (High Energy Collision Dissociation)	MS2	0.642842	50	16.2602	6955	D3WT_5_S_175 redo2.raw		2.66	0	6.393e-07	50662816	16.28
		High	Sequest HT (A2)	Unambiguous	[K].SEEDMKGSEDLKK.[H]		P04247	P04247	2	2	0.5528	0	1	1	748.35	1495.69	1495.69	-0.58	-0.00044	HCD (High Energy Collision Dissociation)	MS2	0	50	16.2967	6974	D3WT_5_S_175 redo2.raw		2.46	0	7.508e-07	31937806	16.28
		High	Sequest HT (A2)	Unambiguous	[K].SEEDMKGSEDLKK.[H]		P04247	P04247	2	3	0.5259	0	1	1	499.236	1495.69	1495.69	-0.03	-1e-05	HCD (High Energy Collision Dissociation)	MS2	1.18782	22.452	16.2872	7197	D3WT_4_S_250.raw		2.32	0	1.095e-06	201980064	16.32
		High	Sequest HT (A2)	Unambiguous	[K].SEEDMKGSEDLKK.[H]		P04247	P04247	2	2	0.4983	0	1	1	748.351	1495.69	1495.69	-0.49	-0.00037	HCD (High Energy Collision Dissociation)	MS2	0	50	16.2753	7191	D3WT_4_S_250.raw		2.99	0	1.395e-09	130376528	16.32
		High	Sequest HT (A2)	Unambiguous	[K].SEEDMKGSEDLKK.[H]		P04247	P04247	2	2	0.6007	0	1	1	748.351	1495.69	1495.69	-0.28	-0.00021	HCD (High Energy Collision Dissociation)	MS2	0	50	16.3311	6499	D3WT_6_S_150.raw		2.83	0	1.328e-08	42605768	16.33
		High	Sequest HT (A2)	Unambiguous	[K].SEEDMKGSEDLKK.[H]		P04247	P04247	2	3	0.5617	0	1	1	499.236	1495.69	1495.69	-0.33	-0.00016	HCD (High Energy Collision Dissociation)	MS2	11.771	50	16.2762	6476	D3WT_6_S_150.raw		2.35	0	7.389e-06	64723336	16.33
		High	Sequest HT (A2)	Unambiguous	[K].SEEDMKGSEDLKK.[H]		P04247	P04247	2	2	0.5352	0	1	1	748.351	1495.69	1495.69	-0.13	-0.0001	HCD (High Energy Collision Dissociation)	MS2	0	36.147	16.278	6784	D3WT_5_S_250.raw		2.84	0	2.452e-09	120563256	16.29
		High	Sequest HT (A2)	Unambiguous	[K].SEEDMKGSEDLKK.[H]		P04247	P04247	2	3	0.5654	0	1	1	499.236	1495.69	1495.69	-0.02	-1e-05	HCD (High Energy Collision Dissociation)	MS2	2.05433	24.531	16.2636	6776	D3WT_5_S_250.raw		2.83	0	7.084e-07	167262160	16.29
		High	Sequest HT (A2)	Unambiguous	[K].SEEDMKGSEDLKK.[H]		P04247	P04247	2	3	0.5862	0	1	1	499.236	1495.69	1495.69	-0.41	-0.0002	HCD (High Energy Collision Dissociation)	MS2	2.90334	45.959	16.2833	5111	D3WT_5_S_225 redo.raw		2.9	0	7.164e-08	77172944	16.3
		High	Sequest HT (A2)	Unambiguous	[K].SEEDMKGSEDLKK.[H]		P04247	P04247	2	2	0.6008	0	1	1	748.35	1495.69	1495.69	-0.67	-0.0005	HCD (High Energy Collision Dissociation)	MS2	0	50	16.2621	5101	D3WT_5_S_225 redo.raw		2.38	0	3.566e-07	51050820	16.3
		High	Sequest HT (A2)	Unambiguous	[K].SEEDMKGSEDLKK.[H]		P04247	P04247	2	3	0.6078	0	1	1	499.236	1495.69	1495.69	0.23	0.00011	HCD (High Energy Collision Dissociation)	MS2	0.93945	50	16.2603	6709	D3WT_6_S_200 redo.raw		2.32	0	2.858e-05	25893758	16.29
		High	Sequest HT (A2)	Unambiguous	[K].SEEDMKGSEDLKK.[H]		P04247	P04247	2	3	0.6538	0	1	1	499.236	1495.69	1495.69	0	0	HCD (High Energy Collision Dissociation)	MS2	3.62035	46.069	16.2441	6831	D3WT_4_S_175.raw		2.86	0	1.027e-07	70912112	16.25
		High	Sequest HT (A2)	Unambiguous	[K].SEEDMKGSEDLKK.[H]		P04247	P04247	2	2	0.5804	0	1	1	748.35	1495.69	1495.69	-0.91	-0.00068	HCD (High Energy Collision Dissociation)	MS2	0	50	16.2355	4065	D3WT_6_S_225.raw		2.55	0	6.731e-09	66747300	16.27
		High	Sequest HT (A2)	Unambiguous	[K].SEEDMKGSEDLKK.[H]		P04247	P04247	2	3	0.5768	0	1	1	499.236	1495.69	1495.69	-0.55	-0.00027	HCD (High Energy Collision Dissociation)	MS2	3.22321	50	16.2089	4059	D3WT_6_S_225.raw		2.67	0	1.371e-06	98560064	16.27
		High	Sequest HT (A2)	Unambiguous	[K].SEEDMKGSEDLKK.[H]		P04247	P04247	2	2	0.3714	0	1	1	748.35	1495.69	1495.69	-0.94	-0.0007	HCD (High Energy Collision Dissociation)	MS2	0	50	16.2694	5924	D3WT_6_S_175.raw		1.75	0	1.424e-05	43415160	16.3
		High	Sequest HT (A2)	Unambiguous	[K].SEEDMKGSEDLKK.[H]		P04247	P04247	2	4	0.4868	0	1	1	374.679	1495.69	1495.69	-0.62	-0.00023	HCD (High Energy Collision Dissociation)	MS2	3.71691	42.074	16.1916	3661	D3WT_5_S_200.raw		2.65	0	4.537e-05	70013664	16.24
		High	Sequest HT (A2)	Unambiguous	[K].SEEDMKGSEDLKK.[H]		P04247	P04247	2	3	0.4696	0	1	1	499.236	1495.69	1495.69	-0.67	-0.00033	HCD (High Energy Collision Dissociation)	MS2	0.492384	50	16.1776	3657	D3WT_5_S_200.raw		2.47	0	2e-07	174628784	16.24
		High	Sequest HT (A2)	Unambiguous	[K].SEEDMKGSEDLKK.[H]		P04247	P04247	2	2	0.3474	0	1	1	748.35	1495.69	1495.69	-1.17	-0.00088	HCD (High Energy Collision Dissociation)	MS2	0	50	16.1618	3652	D3WT_5_S_200.raw		1.9	0	3.254e-07	116437536	16.24
		High	Sequest HT (A2)	Unambiguous	[K].SEEDMKGSEDLKK.[H]		P04247	P04247	2	2	0.6203	0	1	1	748.35	1495.69	1495.69	-0.51	-0.00038	HCD (High Energy Collision Dissociation)	MS2	0	50	16.3346	7056	D3WT_4_S_150.raw		3.16	0	9.435e-09	68849128	16.35
		High	Sequest HT (A2)	Unambiguous	[K].SEEDMKGSEDLKK.[H]		P04247	P04247	2	3	0.6245	0	1	1	499.236	1495.69	1495.69	0.32	0.00016	HCD (High Energy Collision Dissociation)	MS2	2.74736	36.466	16.332	7054	D3WT_4_S_150.raw		2.45	0	5.295e-08	97441248	16.35
		High	Sequest HT (A2)	Unambiguous	[K].SEEDMKGSEDLKK.[H]		P04247	P04247	2	2	0.5466	0	1	1	748.35	1495.69	1495.69	-1.19	-0.00089	HCD (High Energy Collision Dissociation)	MS2	0	50	16.2063	6574	D3WT_5_S_150.raw		2.47	0	3.463e-08	92994768	16.25
		High	Sequest HT (A2)	Unambiguous	[K].SEEDMKGSEDLKK.[H]		P04247	P04247	2	3	0.6292	0	1	1	499.236	1495.69	1495.69	0.31	0.00015	HCD (High Energy Collision Dissociation)	MS2	1.81902	27.206	16.2251	6582	D3WT_5_S_150.raw		2.67	0	4.407e-06	139050784	16.25
		High	Sequest HT (A2)	Unambiguous	[K].SEEDMKGSEDLKK.[H]		P04247	P04247	2	3	0.5952	0	1	1	499.236	1495.69	1495.69	0.26	0.00013	HCD (High Energy Collision Dissociation)	MS2	0.911073	50	16.342	6936	D3WT_4_S_225 redo2.raw		2.1	0	3.695e-05	24751290	16.33
		High	Sequest HT (A2)	Unambiguous	[K].SEEDMKGSEDLKK.[H]		P04247	P04247	2	2	0.4424	0	1	1	748.351	1495.69	1495.69	-0.13	-0.0001	HCD (High Energy Collision Dissociation)	MS2	0	50	16.2319	6825	D3WT_4_S_175.raw		1.65	9.534e-06	0.0001811	39446608	16.25
		High	Sequest HT (A2)	Unambiguous	[K].SEEDMKGSEDLKK.[H]		P04247	P04247	2	3	0.4877	0	1	1	499.236	1495.69	1495.69	-0.5	-0.00025	HCD (High Energy Collision Dissociation)	MS2	11.3491	46.897	16.2681	5923	D3WT_6_S_175.raw		2.03	9.534e-06	0.0002303	69815264	16.29
		High	Sequest HT (A2)	Unambiguous	[K].SEEDMKGSEDLKK.[H]		P04247	P04247	2	4	1	0	1	1	374.679	1495.69	1495.69	-0.72	-0.00027	HCD (High Energy Collision Dissociation)	MS2	8.78773	30.041	16.258	6594	D3WT_5_S_150.raw		1.79	5.651e-05	0.0007746	46224228	16.25
		High	Sequest HT (A2)	Unambiguous	[K].SEEDMKGSEDLKK.[H]		P04247	P04247	2	2	0.5	0	1	1	748.35	1495.69	1495.69	-0.52	-0.00039	HCD (High Energy Collision Dissociation)	MS2	0	50	16.3058	6731	D3WT_6_S_200 redo.raw		1.58	6.843e-05	0.0008978	15782230	16.29
		High	Sequest HT (A2)	Unambiguous	[K].SEEDMKGSEDLKK.[H]		P04247	P04247	2	4	0.4379	0	1	1	374.679	1495.69	1495.69	-0.44	-0.00017	HCD (High Energy Collision Dissociation)	MS2	20.4923	50	16.3581	7068	D3WT_4_S_150.raw		1.69	8.424e-05	0.001035	30265104	16.36
		High	Sequest HT (A2)	Unambiguous	[K].SEEDMKGSEDLKK.[H]		P04247	P04247	2	4	0.4181	0	1	1	374.679	1495.69	1495.69	-0.88	-0.00033	HCD (High Energy Collision Dissociation)	MS2	7.42504	32.819	16.3105	6800	D3WT_5_S_250.raw		1.77	0.000353	0.003399	50998016	16.29
		High	Sequest HT (A2)	Unambiguous	[K].SEEDMKGSEDLKK.[H]		P04247	P04247	2	3	0.5427	0	1	1	499.236	1495.69	1495.69	-0.14	-7e-05	HCD (High Energy Collision Dissociation)	MS2	14.733	50	16.3491	6965	D3WT_4_S_200 redo.raw		1.64	0.0003798	0.003595	23219174	16.32
		High	Sequest HT (A2)	Unambiguous	[K].SEEDMKGSEDLKK.[H]		P04247	P04247	2	4	1	0	1	1	374.679	1495.69	1495.69	-0.85	-0.00032	HCD (High Energy Collision Dissociation)	MS2	10.7003	50	16.2846	5112	D3WT_5_S_225 redo.raw		2.22	0.0006711	0.006173	33755536	16.3
		High	Sequest HT (A2)	Unambiguous	[K].SEEDMKGSEDLKK.[H]		P04247	P04247	2	2	0.5594	0	1	1	748.351	1495.69	1495.69	-0.32	-0.00024	HCD (High Energy Collision Dissociation)	MS2	18.1512	50	16.3658	6948	D3WT_4_S_225 redo2.raw		1.43	0.004068	0.04176	16482026	16.33
		High	Sequest HT (A2)	Unambiguous	[K].SEEDMKGSEDLKK.[H]		P04247	P04247	2	4	0.4674	0	1	1	374.679	1495.69	1495.69	-0.91	-0.00034	HCD (High Energy Collision Dissociation)	MS2	14.4997	30.38	16.3468	7227	D3WT_4_S_250.raw		1.84	0.004475	0.04557	61716876	16.32
		High	Sequest HT (A2)	Unambiguous	[K].SEEDMKGSEDLKK.[H]		P04247	P04247	2	2	0.4245	0	1	1	748.351	1495.69	1495.69	-0.28	-0.00021	HCD (High Energy Collision Dissociation)	MS2	15.3261	50	16.3169	6950	D3WT_4_S_200 redo.raw		1.06	0.005256	0.05255	13358829	16.32
		High	Sequest HT (A2)	Unambiguous	[K].SEEDMKGSEDLKK.[H]		P04247	P04247	2	4	0.3869	0	1	1	374.679	1495.69	1495.69	-0.97	-0.00036	HCD (High Energy Collision Dissociation)	MS2	15.2353	50	16.1962	6808	D3WT_4_S_175.raw		1.68	0.005631	0.05642	35203352	16.25
	High	[K].SEEDMKGSEDLK.[K]		2.35383e-06	0	14	P04247	P04247 [52-63]	1	1367.6	542670	1.08467e+06	230931	1.2778e+06	174856	101980	37993015	43044243	29427977	61588098	50058975	2.52758e+07	704388	401119		306600	74390	43219	26860947	23921176	33124342	45009289	1.06822e+07	1.00931e+07	292561		73409.6	2.32628e+07	1.9974e+07	19872506	High	0	1.024e-08	2.6	18.82	K.SEEDMKGSEDLK.K	[52-63]		Used
		Confidence	Identifying Node	PSM Ambiguity	Annotated Sequence	Modifications	Master Protein Accessions	Protein Accessions	# Missed Cleavages	Charge	DeltaScore	DeltaCn	Rank	Search Engine Rank	m/z [Da]	MH+ [Da]	Theo. MH+ [Da]	DeltaM [ppm]	Deltam/z [Da]	Activation Type	MS Order	Isolation Interference [%]	Ion Inject Time [ms]	RT [min]	First Scan	Spectrum File	Quan Info	XCorr	Percolator q-Value	Percolator PEP	Precursor Abundance	Apex RT [min]
		High	Sequest HT (A2)	Unambiguous	[K].SEEDMKGSEDLK.[K]		P04247	P04247	1	2	0.3838	0	1	1	684.304	1367.6	1367.6	0.43	0.0003	HCD (High Energy Collision Dissociation)	MS2	0	50	18.888	8271	D3WT_5_S_175 redo2.raw		1.85	0	1.078e-06	22789768	18.9
		High	Sequest HT (A2)	Unambiguous	[K].SEEDMKGSEDLK.[K]		P04247	P04247	1	2	0.5482	0	1	1	684.304	1367.6	1367.6	0.55	0.00037	HCD (High Energy Collision Dissociation)	MS2	5.23733	50	18.8444	8463	D3WT_4_S_250.raw		2.28	0	2.856e-06	44475740	18.92
		High	Sequest HT (A2)	Unambiguous	[K].SEEDMKGSEDLK.[K]		P04247	P04247	1	2	0.5697	0	1	1	684.303	1367.6	1367.6	0.12	8e-05	HCD (High Energy Collision Dissociation)	MS2	2.33911	50	18.8938	8054	D3WT_5_S_250.raw		2.44	0	9.577e-08	37218248	18.93
		High	Sequest HT (A2)	Unambiguous	[K].SEEDMKGSEDLK.[K]		P04247	P04247	1	2	0.2063	0	1	1	684.303	1367.6	1367.6	-0.91	-0.00062	HCD (High Energy Collision Dissociation)	MS2	3.4862	50	18.8421	4806	D3WT_6_S_225.raw		1.26	0	2.754e-05	15843060	18.87
		High	Sequest HT (A2)	Unambiguous	[K].SEEDMKGSEDLK.[K]		P04247	P04247	1	2	0.5077	0	1	1	684.303	1367.6	1367.6	0.05	3e-05	HCD (High Energy Collision Dissociation)	MS2	1.06643	50	18.9156	7843	D3WT_5_S_150.raw		2.6	0	1.024e-08	29990512	18.94
		High	Sequest HT (A2)	Unambiguous	[K].SEEDMKGSEDLK.[K]		P04247	P04247	1	2	0.5747	0	1	1	684.303	1367.6	1367.6	-0.37	-0.00025	HCD (High Energy Collision Dissociation)	MS2	0	50	18.9196	8125	D3WT_4_S_175.raw		1.74	0.0001709	0.001716	15618479	18.94
		High	Sequest HT (A2)	Unambiguous	[K].SEEDMKGSEDLK.[K]		P04247	P04247	1	2	0.5032	0	1	1	684.304	1367.6	1367.6	0.44	0.0003	HCD (High Energy Collision Dissociation)	MS2	16.0327	50	18.8511	8060	D3WT_6_S_250.raw		1.55	0.0002536	0.002267	18321156	18.92
		High	Sequest HT (A2)	Unambiguous	[K].SEEDMKGSEDLK.[K]		P04247	P04247	1	2	0.2621	0	1	1	684.303	1367.6	1367.6	-0.1	-7e-05	HCD (High Energy Collision Dissociation)	MS2	0	50	18.8239	7040	D3WT_6_S_175.raw		1.03	0.0003063	0.00248	15697932	18.89
		High	Sequest HT (A2)	Unambiguous	[K].SEEDMKGSEDLK.[K]		P04247	P04247	1	2	0.1623	0	1	1	684.304	1367.6	1367.6	0.75	0.00051	HCD (High Energy Collision Dissociation)	MS2	0	50	18.8957	8195	D3WT_4_S_225 redo2.raw		1.54	0.0006291	0.00593	14789723	18.89
		High	Sequest HT (A2)	Unambiguous	[K].SEEDMKGSEDLK.[K]		P04247	P04247	1	3	0.5621	0	1	1	456.538	1367.6	1367.6	0.47	0.00022	HCD (High Energy Collision Dissociation)	MS2	15.614	50	18.9191	8500	D3WT_4_S_250.raw		1.69	0.0008891	0.008545	17112358	18.93
		High	Sequest HT (A2)	Unambiguous	[K].SEEDMKGSEDLK.[K]		P04247	P04247	1	2	0.5032	0	1	1	684.304	1367.6	1367.6	0.61	0.00042	HCD (High Energy Collision Dissociation)	MS2	1.5459	50	18.9514	8344	D3WT_4_S_150.raw		1.55	0.00241	0.02557	27037876	19.01
		High	Sequest HT (A2)	Unambiguous	[K].SEEDMKGSEDLK.[K]		P04247	P04247	1	2	0.4264	0	1	1	684.304	1367.6	1367.6	0.69	0.00047	HCD (High Energy Collision Dissociation)	MS2	3.54965	50	18.8191	7661	D3WT_6_S_150.raw		1.29	0.002441	0.02595	20388464	18.89
		High	Sequest HT (A2)	Unambiguous	[K].SEEDMKGSEDLK.[K]		P04247	P04247	1	3	0.4307	0	1	1	456.538	1367.6	1367.6	0.33	0.00015	HCD (High Energy Collision Dissociation)	MS2	19.819	50	18.9046	8059	D3WT_5_S_250.raw		1.37	0.003182	0.0329	12840727	18.93
		High	Sequest HT (A2)	Unambiguous	[K].SEEDMKGSEDLK.[K]		P04247	P04247	1	3	0.3817	0	1	1	456.538	1367.6	1367.6	0.55	0.00025	HCD (High Energy Collision Dissociation)	MS2	32.3009	50	18.9919	8365	D3WT_4_S_150.raw		1.31	0.003243	0.03338	10955139	19.02
	High	[K].RHSGDFGADAQGAMSK.[A]		4.06471e-06	0	7	P04247	P04247 [119-134]	1	1634.73				171178			4.96636e+06	5.24981e+06	2.30644e+06	1.00011e+07	7.46337e+06	2.165e+06						38783.7	3.12994e+06	3.75476e+06	3.86182e+06	4.54363e+07	1.46199e+06	1.13392e+06	88649.6			3.14083e+07	18332820	949515	High	0	2.137e-08	2.52	22.44	K.RHSGDFGADAQGAMSK.A	[119-134]		Used
		Confidence	Identifying Node	PSM Ambiguity	Annotated Sequence	Modifications	Master Protein Accessions	Protein Accessions	# Missed Cleavages	Charge	DeltaScore	DeltaCn	Rank	Search Engine Rank	m/z [Da]	MH+ [Da]	Theo. MH+ [Da]	DeltaM [ppm]	Deltam/z [Da]	Activation Type	MS Order	Isolation Interference [%]	Ion Inject Time [ms]	RT [min]	First Scan	Spectrum File	Quan Info	XCorr	Percolator q-Value	Percolator PEP	Precursor Abundance	Apex RT [min]
		High	Sequest HT (A2)	Unambiguous	[K].RHSGDFGADAQGAMSK.[A]		P04247	P04247	1	3	0.6574	0	1	1	545.583	1634.73	1634.73	0.27	0.00015	HCD (High Energy Collision Dissociation)	MS2	0.616441	50	22.4809	7428	D3WT_5_S_225 redo.raw		2.16	0	3.043e-07	9363868	22.52
		High	Sequest HT (A2)	Unambiguous	[K].RHSGDFGADAQGAMSK.[A]		P04247	P04247	1	3	0.7209	0	1	1	545.583	1634.74	1634.73	0.86	0.00047	HCD (High Energy Collision Dissociation)	MS2	0.863007	50	22.3778	5831	D3WT_6_S_225.raw		2.15	0	1.474e-07	16159715	22.46
		High	Sequest HT (A2)	Unambiguous	[K].RHSGDFGADAQGAMSK.[A]		P04247	P04247	1	4	0.5022	0	1	1	409.439	1634.73	1634.73	-0.74	-0.0003	HCD (High Energy Collision Dissociation)	MS2	1.08068	50	22.428	5299	D3WT_5_S_200.raw		2.29	0	2.531e-06	7.2825e+06	22.45
		High	Sequest HT (A2)	Unambiguous	[K].RHSGDFGADAQGAMSK.[A]		P04247	P04247	1	3	0.6746	0	1	1	545.583	1634.73	1634.73	0.58	0.00031	HCD (High Energy Collision Dissociation)	MS2	2.70214	50	22.3776	5284	D3WT_5_S_200.raw		2.52	0	2.137e-08	23620536	22.46
		High	Sequest HT (A2)	Unambiguous	[K].RHSGDFGADAQGAMSK.[A]		P04247	P04247	1	4	0.5238	0	1	1	409.439	1634.73	1634.73	-0.01	0	HCD (High Energy Collision Dissociation)	MS2	13.5168	50	22.4409	5851	D3WT_6_S_225.raw		1.47	9.534e-06	0.0003085	4.59967e+06	22.45
		High	Sequest HT (A2)	Unambiguous	[K].RHSGDFGADAQGAMSK.[A]		P04247	P04247	1	2	0.35	0	1	1	817.87	1634.73	1634.73	-0.57	-0.00047	HCD (High Energy Collision Dissociation)	MS2	2.4192	50	22.3867	5287	D3WT_5_S_200.raw		1	0.001971	0.0206	14533239	22.46
		High	Sequest HT (A2)	Unambiguous	[K].RHSGDFGADAQGAMSK.[A]		P04247	P04247	1	3	0.4545	0	1	1	545.584	1634.74	1634.73	1.33	0.00072	HCD (High Energy Collision Dissociation)	MS2	0.539212	50	22.6461	5350	D3WT_5_S_200.raw		0.99	0.00827	0.08094	23620536	22.46
	High	[K].YLEFISEIIIEVLK.[K]		7.27779e-07	0	78	P04247	P04247 [104-117]	0	1708.98	5.42507e+06	8.2368e+06	9.79082e+06	1.40465e+07	1.35661e+07	17149401	212272988	236824444	259405020	263501372	322806496	318088704	9.97251e+06	1.20217e+07	2.14948e+07	1.37715e+07	1.75119e+06	7.18412e+06	148501271	236902324	227559728	52596809	192358852	251792760	12591572	6.26774e+06	1.59941e+07	1.07497e+08	166811696	253477576	High	0	4.18e-08	3.67	99.24	K.YLEFISEIIIEVLK.K	[104-117]		Used
		Confidence	Identifying Node	PSM Ambiguity	Annotated Sequence	Modifications	Master Protein Accessions	Protein Accessions	# Missed Cleavages	Charge	DeltaScore	DeltaCn	Rank	Search Engine Rank	m/z [Da]	MH+ [Da]	Theo. MH+ [Da]	DeltaM [ppm]	Deltam/z [Da]	Activation Type	MS Order	Isolation Interference [%]	Ion Inject Time [ms]	RT [min]	First Scan	Spectrum File	Quan Info	XCorr	Percolator q-Value	Percolator PEP	Precursor Abundance	Apex RT [min]
		High	Sequest HT (A2)	Unambiguous	[K].YLEFISEIIIEVLK.[K]		P04247	P04247	0	2	0.5833	0	1	1	854.992	1708.98	1708.98	0.22	0.00019	HCD (High Energy Collision Dissociation)	MS2	9.02719	50	99.8849	39000	D3WT_5_S_250.raw		1.68	0	9.159e-06	254079872	99.25
		High	Sequest HT (A2)	Unambiguous	[K].YLEFISEIIIEVLK.[K]		P04247	P04247	0	2	0.6048	0	1	1	854.994	1708.98	1708.98	2.23	0.00191	HCD (High Energy Collision Dissociation)	MS2	1.32867	50	99.6274	38924	D3WT_5_S_250.raw		1.67	0	1.609e-05	254079872	99.25
		High	Sequest HT (A2)	Unambiguous	[K].YLEFISEIIIEVLK.[K]		P04247	P04247	0	2	0.6898	0	1	1	854.99	1708.97	1708.98	-2.46	-0.0021	HCD (High Energy Collision Dissociation)	MS2	0.437047	50	99.3668	38848	D3WT_5_S_250.raw		3.03	0	1.755e-07	254079872	99.25
		High	Sequest HT (A2)	Unambiguous	[K].YLEFISEIIIEVLK.[K]		P04247	P04247	0	2	0.6724	0	1	1	854.992	1708.98	1708.98	-0.09	-8e-05	HCD (High Energy Collision Dissociation)	MS2	8.09083	50	99.0998	38781	D3WT_5_S_250.raw		1.74	0	3.684e-05	254079872	99.25
		High	Sequest HT (A2)	Unambiguous	[K].YLEFISEIIIEVLK.[K]		P04247	P04247	0	2	0.6508	0	1	1	854.995	1708.98	1708.98	2.79	0.00239	HCD (High Energy Collision Dissociation)	MS2	1.47652	50	99.6229	38619	D3WT_6_S_250.raw		1.89	0	1.625e-05	251573024	99.26
		High	Sequest HT (A2)	Unambiguous	[K].YLEFISEIIIEVLK.[K]		P04247	P04247	0	3	0.5248	0	1	1	570.329	1708.97	1708.98	-2.15	-0.00122	HCD (High Energy Collision Dissociation)	MS2	0.531683	50	99.4117	38562	D3WT_6_S_250.raw		2.42	0	3.505e-06	66515680	99.26
		High	Sequest HT (A2)	Unambiguous	[K].YLEFISEIIIEVLK.[K]		P04247	P04247	0	2	0.6333	0	1	1	854.99	1708.97	1708.98	-2.28	-0.00195	HCD (High Energy Collision Dissociation)	MS2	0	49.176	99.3634	38547	D3WT_6_S_250.raw		2.7	0	4.691e-07	251573024	99.26
		High	Sequest HT (A2)	Unambiguous	[K].YLEFISEIIIEVLK.[K]		P04247	P04247	0	2	0.6766	0	1	1	854.994	1708.98	1708.98	1.92	0.00164	HCD (High Energy Collision Dissociation)	MS2	14.9626	50	99.0919	36326	D3WT_6_S_150.raw		2.01	0	4.405e-05	202481792	99.22
		High	Sequest HT (A2)	Unambiguous	[K].YLEFISEIIIEVLK.[K]		P04247	P04247	0	3	0.506	0	1	1	570.332	1708.98	1708.98	2.48	0.00141	HCD (High Energy Collision Dissociation)	MS2	2.76429	50	99.1072	36330	D3WT_6_S_150.raw		1.66	0	4.53e-05	56923228	99.22
		High	Sequest HT (A2)	Unambiguous	[K].YLEFISEIIIEVLK.[K]		P04247	P04247	0	3	0.5324	0	1	1	570.33	1708.98	1708.98	-0.54	-0.00031	HCD (High Energy Collision Dissociation)	MS2	0.395522	50	99.3634	36394	D3WT_6_S_150.raw		2.16	0	1.147e-05	56923228	99.22
		High	Sequest HT (A2)	Unambiguous	[K].YLEFISEIIIEVLK.[K]		P04247	P04247	0	2	0.7055	0	1	1	854.991	1708.98	1708.98	-0.96	-0.00082	HCD (High Energy Collision Dissociation)	MS2	0	50	99.3505	36391	D3WT_6_S_150.raw		2.75	0	3.182e-08	202481792	99.22
		High	Sequest HT (A2)	Unambiguous	[K].YLEFISEIIIEVLK.[K]		P04247	P04247	0	2	0.7283	0	1	1	854.99	1708.97	1708.98	-2.57	-0.0022	HCD (High Energy Collision Dissociation)	MS2	0	50	99.3452	37708	D3WT_5_S_150.raw		2.76	0	1.279e-07	185537216	99.23
		High	Sequest HT (A2)	Unambiguous	[K].YLEFISEIIIEVLK.[K]		P04247	P04247	0	3	0.4732	0	1	1	570.33	1708.97	1708.98	-1.35	-0.00077	HCD (High Energy Collision Dissociation)	MS2	0.567264	50	99.4114	40914	D3WT_4_S_250.raw		2.05	0	4.472e-05	59473756	99.25
		High	Sequest HT (A2)	Unambiguous	[K].YLEFISEIIIEVLK.[K]		P04247	P04247	0	2	0.7749	0	1	1	854.991	1708.97	1708.98	-1.98	-0.00169	HCD (High Energy Collision Dissociation)	MS2	0.9331	50	99.3664	40901	D3WT_4_S_250.raw		3.11	0	2.115e-07	204027616	99.25
		High	Sequest HT (A2)	Unambiguous	[K].YLEFISEIIIEVLK.[K]		P04247	P04247	0	2	0.7753	0	1	1	854.99	1708.97	1708.98	-2.65	-0.00226	HCD (High Energy Collision Dissociation)	MS2	1.64423	50	99.3149	38096	D3WT_6_S_200 redo.raw		3.16	0	4.383e-08	194274352	99.2
		High	Sequest HT (A2)	Unambiguous	[K].YLEFISEIIIEVLK.[K]		P04247	P04247	0	2	0.7698	0	1	1	854.992	1708.98	1708.98	-0.55	-0.00047	HCD (High Energy Collision Dissociation)	MS2	1.91648	50	99.407	28332	D3WT_5_S_225 redo.raw		2.91	0	1.519e-08	128745184	99.27
		High	Sequest HT (A2)	Unambiguous	[K].YLEFISEIIIEVLK.[K]		P04247	P04247	0	2	0.7558	0	1	1	854.99	1708.97	1708.98	-2.26	-0.00193	HCD (High Energy Collision Dissociation)	MS2	2.59349	50	99.3452	39306	D3WT_4_S_200 redo.raw		3.03	0	6.302e-09	147601296	99.2
		High	Sequest HT (A2)	Unambiguous	[K].YLEFISEIIIEVLK.[K]		P04247	P04247	0	3	0.5728	0	1	1	570.331	1708.98	1708.98	1.03	0.00058	HCD (High Energy Collision Dissociation)	MS2	2.32931	50	99.1115	39246	D3WT_4_S_200 redo.raw		2.06	0	6.969e-06	44757556	99.2
		High	Sequest HT (A2)	Unambiguous	[K].YLEFISEIIIEVLK.[K]		P04247	P04247	0	2	0.7711	0	1	1	854.993	1708.98	1708.98	1.18	0.00101	HCD (High Energy Collision Dissociation)	MS2	6.71227	50	99.0975	39242	D3WT_4_S_200 redo.raw		2.84	0	2.128e-09	147601296	99.2
		High	Sequest HT (A2)	Unambiguous	[K].YLEFISEIIIEVLK.[K]		P04247	P04247	0	2	0.6482	0	1	1	854.992	1708.98	1708.98	0.12	0.00011	HCD (High Energy Collision Dissociation)	MS2	3.97179	50	99.4146	22753	D3WT_6_S_225.raw		1.99	0	4.932e-06	84577248	99.26
		High	Sequest HT (A2)	Unambiguous	[K].YLEFISEIIIEVLK.[K]		P04247	P04247	0	2	0.7793	0	1	1	854.993	1708.98	1708.98	0.76	0.00065	HCD (High Energy Collision Dissociation)	MS2	0	46.012	99.1836	38878	D3WT_4_S_175.raw		3.67	0	4.18e-08	112332064	99.22
		High	Sequest HT (A2)	Unambiguous	[K].YLEFISEIIIEVLK.[K]		P04247	P04247	0	2	0.6667	0	1	1	854.992	1708.98	1708.98	-0.48	-0.00041	HCD (High Energy Collision Dissociation)	MS2	3.76271	50	99.4411	38942	D3WT_4_S_175.raw		1.95	0	7.547e-06	112332064	99.22
		High	Sequest HT (A2)	Unambiguous	[K].YLEFISEIIIEVLK.[K]		P04247	P04247	0	3	0.5487	0	1	1	570.332	1708.98	1708.98	1.99	0.00113	HCD (High Energy Collision Dissociation)	MS2	0	50	99.1379	33661	D3WT_6_S_175.raw		1.95	0	6.123e-07	56319172	99.24
		High	Sequest HT (A2)	Unambiguous	[K].YLEFISEIIIEVLK.[K]		P04247	P04247	0	2	0.7273	0	1	1	854.991	1708.97	1708.98	-1.82	-0.00155	HCD (High Energy Collision Dissociation)	MS2	5.53285	50	99.4123	33725	D3WT_6_S_175.raw		2.42	0	3.478e-09	180583152	99.24
		High	Sequest HT (A2)	Unambiguous	[K].YLEFISEIIIEVLK.[K]		P04247	P04247	0	2	0.7517	0	1	1	854.993	1708.98	1708.98	1.14	0.00097	HCD (High Energy Collision Dissociation)	MS2	0.582779	50	99.1531	33665	D3WT_6_S_175.raw		3.02	0	1.311e-07	180583152	99.24
[truncated: 334,049+ more rows]
