# Supplementary material for: Cardiac Myosin Filaments are Maintained by Stochastic Protein Replacement
Source: Mol Cell Proteomics. 2022 Jul 31;21(10):100274. doi: 10.1016/j.mcpro.2022.100274 (PMC9528119; doi:10.1016/j.mcpro.2022.100274)
Supplement: Table 6 [file mmc6.xlsx]

## Sheet: LC Peak Areas and Calculations
		Raw LC Peak Area																									LC Peak Area Normalized to bovine serum albumin
	Filename	WT_P_5min.raw	WT_S_5min.raw	WT_P_10min.raw	WT_S_10min.raw	WT_P_20min.raw	WT_S_20min.raw	WT_P_30min.raw	WT_S_30min.raw	WT_P_5min_4.raw	WT_S_5min_4.raw	WT_P_10min_2.raw	WT_S_10min_2.raw	WT_P_20min_2.raw	WT_S_20min_2.raw	WT_P_30min_2.raw	WT_S_30min_2.raw	WT_P_5min_3.raw	WT_S_5min_3.raw	WT_P_10min_3.raw	WT_S_10min_3.raw	WT_P_20min_3.raw	WT_S_20min_3.raw	WT_P_30min_3.raw	WT_S_30min_3.raw		WT_P_5min.raw	WT_S_5min.raw	WT_P_10min.raw	WT_S_10min.raw	WT_P_20min.raw	WT_S_20min.raw	WT_P_30min.raw	WT_S_30min.raw	WT_P_5min_4.raw	WT_S_5min_4.raw	WT_P_10min_2.raw	WT_S_10min_2.raw	WT_P_20min_2.raw	WT_S_20min_2.raw	WT_P_30min_2.raw	WT_S_30min_2.raw	WT_P_5min_3.raw	WT_S_5min_3.raw	WT_P_10min_3.raw	WT_S_10min_3.raw	WT_P_20min_3.raw	WT_S_20min_3.raw	WT_P_30min_3.raw
	Experiment	Exp 1								Exp 2								Exp 3									Exp 1								Exp 2								Exp 3
	Extraction time	5min		10min		20min		30min		5min		10min		20min		30min		5min		10min		20min		30min			5min		10min		20min		30min		5min		10min		20min		30min		5min		10min		20min		30min
Annotated Sequence	Fraction	P	S	P	S	P	S	P	S	P	S	P	S	P	S	P	S	P	S	P	S	P	S	P	S		P	S	P	S	P	S	P	S	P	S	P	S	P	S	P	S	P	S	P	S	P	S	P
Shared Myosin (Myh6, Myh7)	Master Protein Accessions
[K].LELQSALEEAEASLEHEEGK.[I]	B2RQQ1; Q91Z83	5075989824	412069580	2971186272	253826348	5205968576	537308984	2878176864	357706468	4135086816	397735636	3477264544	238182242	3577897984	407573704	5920571136	440306184	3062614656	179026856	2692517952	223562102	4288556224	443811312	4059732480	488791688		1.96127	0.111495	1.06241	0.0681683	1.65705	0.148751	1.095	0.0918858	1.06002	0.0696012	1.26091	0.0679966	1.25885	0.122482	2.17085	0.146678	1.17178	0.0494803	1.02914	0.0640656	1.66248	0.134163	1.65798
[K].ALQEAHQQALDDLQAEEDKVNTLTK.[SA]	B2RQQ1; Q91Z83	4794764320	370810986	2629711752	225791226	4505798064	483729800	2647670808	338294823	3752979992	358099312	3223996920	204151744	3242505160	374747741	5656682672	436679566	2808121320	160053461	2464423048	2.0045e+08	4062854656	430667516	3973681664	489715954		1.85261	0.100332	0.94031	0.0606391	1.43418	0.133918	1.00731	0.0868994	0.962065	0.0626651	1.16907	0.0582815	1.14085	0.112618	2.07409	0.145469	1.07441	0.0442363	0.941961	0.0574423	1.57499	0.130189	1.62283
[R].ILNPAAIPEGQFIDSR.[K]	B2RQQ1; Q91Z83	3478635584	308566868	1958801856	181540020	3534548288	399359712	1922117600	272807280	2721543584	287100164	2287523392	165442080	2327602528	302239088	4012306880	322209832	2036430112	125547138	1756165152	158753940	2949157312	321908472	2862616960	365789888		1.34408	0.0834902	0.700411	0.0487548	1.12504	0.11056	0.731271	0.0700773	0.69766	0.0502407	0.82949	0.0472307	0.818946	0.0908276	1.47116	0.107337	0.779156	0.0346993	0.671248	0.0454937	1.14326	0.0973117	1.16908
AVG		4449796576	3.63816e+08	2519899960	2.20386e+08	4.41544e+09	4.73466e+08	2.48266e+09	3.22936e+08	3.53654e+09	3.47645e+08	2.99626e+09	202592022	3049335224	3.6152e+08	5.19652e+09	3.99732e+08	2.63572e+09	1.54876e+08	2.30437e+09	1.94255e+08	3766856064	3.98796e+08	3632010368	4.48099e+08		1.71932	0.0984391	0.901044	0.0591874	1.40542	0.131076	0.944528	0.0829542	0.906581	0.0608357	1.08649	0.0578363	1.07288	0.108642	1.90536	0.133161	1.00845	0.0428053	0.880784	0.0556672	1.46024	0.120554	1.4833
Alpha Myosin (Myh6)
[K].NLTEEMAGLDEIIAK.[L]	B2RQQ1	3300606536	2.69337e+08	1935839634	1.63897e+08	3323583304	3.53538e+08	1850846212	2.24536e+08	2681389002	2.58745e+08	2240725576	141130125	2276366096	2.40601e+08	3813226960	260469550	1875387452	1.10865e+08	1671503800	134971562	2760228120	275750729	2578908656	2.89571e+08		1.27529	0.0728755	0.692201	0.0440166	1.05789	0.0978749	0.704156	0.0576777	0.687366	0.0452787	0.81252	0.04029	0.800918	0.0723043	1.39816	0.0867692	0.71754	0.0306415	0.638888	0.0386784	1.07002	0.0833584	1.05322
[K].NLQEEISDLTEQLGEGGK.[N]	B2RQQ1	3336936704	264072920	1907039296	163311372	3272865536	351126416	1830958592	227233264	2706587712	267003688	2223633728	145569696	2263237440	256802888	3700556672	273146416	1926828032	110554812	1667309888	141908264	2749560064	286824712	2584292608	310139864		1.28933	0.0714513	0.681903	0.0438593	1.04175	0.0972073	0.69659	0.0583705	0.693826	0.0467239	0.806323	0.0415575	0.796299	0.0771733	1.35685	0.0909922	0.737221	0.0305557	0.637285	0.0406663	1.06588	0.086706	1.05541
[K].IEDEQALALQLQK.[K]	B2RQQ1	3.2951e+09	284568764	1856695666	1.65907e+08	3132802208	349753075	1777170162	225162246	2527780394	2.7208e+08	2230239600	150966513	2260814500	264315939	3730043920	273830590	1963085776	1.26958e+08	1719233440	144723816	2793588768	303625811	2706404824	322163916		1.27317	0.0769969	0.663901	0.0445563	0.997164	0.0968271	0.676126	0.0578385	0.647989	0.0476122	0.808718	0.0430981	0.795447	0.0794311	1.36766	0.0912202	0.751094	0.0350893	0.657132	0.0414731	1.08295	0.091785	1.10528
AVG		3.31088e+09	2.72659e+08	1.89986e+09	1.64372e+08	3.24308e+09	3.51472e+08	1819658322	2.25644e+08	2.63859e+09	2.65943e+08	2231532968	145888778	2266806012	2.53907e+08	3.74794e+09	269148852	1.92177e+09	1.16126e+08	1.68602e+09	1.40535e+08	2.76779e+09	2.88734e+08	2.6232e+09	3.07292e+08		1.27926	0.0737746	0.679335	0.0441441	1.03227	0.0973031	0.69229	0.0579622	0.676394	0.0465383	0.809187	0.0416485	0.797555	0.0763029	1.37423	0.0896605	0.735285	0.0320955	0.644435	0.0402726	1.07295	0.0872831	1.0713
Myosin ELC, Ventricular (Myl3)
[K].AAPAPAAAPAAAPAAAPEPERPK.[E]	P09542	4083084397	4.80159e+08	2.33575e+09	290279423	3994827086	598248723	1.94704e+09	3.83597e+08	2.83112e+09	411970414	2.8214e+09	2.79693e+08	2059345169	3.65608e+08	4.09033e+09	4.53853e+08	2529028113	2.59196e+08	2212399496	297664707	3.71298e+09	5.84951e+08	3.51774e+09	6.35382e+08		1.57763	0.129919	0.835196	0.0779582	1.27154	0.165622	0.740753	0.0985364	0.725748	0.0720922	1.02308	0.0798471	0.724562	0.109871	1.49977	0.15119	0.967628	0.0716379	0.845632	0.085301	1.43936	0.176829	1.43663
[R].ALGQNPTQAEVLR.[V]	P09542	3390977336	3.41997e+08	1876115028	2.03661e+08	3283166448	436042704	1549011740	275284365	2558377124	3.2633e+08	2217092524	1.89555e+08	1636583132	2.51888e+08	3218443480	306913814	1961500588	1.63111e+08	1.76843e+09	196952664	2777264128	383647920	2685782368	4.16691e+08		1.31021	0.0925355	0.670845	0.0546958	1.04502	0.120716	0.589323	0.0707136	0.655832	0.0571056	0.803951	0.0541146	0.575817	0.0756962	1.18008	0.102241	0.750487	0.0450814	0.675936	0.0564402	1.07662	0.115975	1.09686
[K].MMDFETFLPMLQHISK.[N]	P09542	2657351488	358283056	1855643008	199217752	3480417664	452227512	1507511904	278790088	2499015648	341668512	2231543552	207922928	1682323024	260259512	3198160192	340150256	1848497408	173744322	1635759840	203321226	2636258752	400387992	2481938016	447451504		1.02675	0.0969421	0.663525	0.0535024	1.10781	0.125197	0.573534	0.0716142	0.640615	0.0597898	0.809191	0.0593582	0.59191	0.0782121	1.17264	0.113313	0.707251	0.0480203	0.625226	0.0582652	1.02196	0.121036	1.01361
AVG		3.37714e+09	3.9348e+08	2.0225e+09	2.31053e+08	3586137066	495506313	1.66785e+09	3.12557e+08	2.6295e+09	3.5999e+08	2.42334e+09	2.25724e+08	1.79275e+09	2.92585e+08	3.50231e+09	3.66972e+08	2113008703	1.98684e+08	1.8722e+09	232646199	3.04217e+09	4.56329e+08	2.89515e+09	4.99841e+08		1.30486	0.106465	0.723189	0.0620522	1.14146	0.137178	0.634536	0.0802881	0.674065	0.0629959	0.878741	0.0644399	0.630763	0.0879264	1.28416	0.122248	0.808456	0.0549132	0.715598	0.0666688	1.17931	0.137947	1.18237
Myosin RLC, Ventricular (Myl2)
[K].NLVHIITHGEEKD.[-]	P51667	4103444928	3.9394e+08	2201230932	2.3659e+08	4.04234e+09	5.09302e+08	1837001312	3.21305e+08	2.79387e+09	1.89731e+08	2.61858e+09	110343256	1.59491e+09	1.46274e+08	3.81059e+09	178362688	2.26355e+09	2.01219e+08	1.95113e+09	109482976	3.20268e+09	2.08387e+08	3.02596e+09	2.25191e+08		1.58549	0.10659	0.787097	0.0635392	1.28667	0.140997	0.698889	0.0825351	0.716199	0.0332017	0.949537	0.031501	0.561153	0.0439575	1.3972	0.0594173	0.866053	0.0556138	0.745768	0.0313742	1.24154	0.0629947	1.23579
[K].GADPEETILNAFK.[V]	P51667	3479996352	349587925	2057309976	2.24968e+08	3571761840	436681927	1.66872e+09	2.80475e+08	2748456504	3.4428e+08	2382023408	206884070	1.74687e+09	2.61838e+08	3337797380	295826260	2018264696	1.69605e+08	1775798772	1.99138e+08	2896633732	3.46837e+08	2637460732	384449052		1.34461	0.0945894	0.735635	0.060418	1.13688	0.120893	0.634865	0.0720471	0.704559	0.0602468	0.863757	0.0590616	0.614619	0.0786864	1.22384	0.0985475	0.772206	0.0468763	0.678752	0.0570664	1.1229	0.104848	1.07713
[R].DTFAALGR.[IV]	P51667	2696896448	237096416	1411269600	139917184	2573521152	304880648	1143159424	184600960	1984966112	225233904	1746315552	137768096	1308989696	1.79025e+08	2507558976	215616856	1529730112	114639348	1357749184	138330332	2166760320	259367512	2076739776	286262032		1.04203	0.0641521	0.50463	0.0375765	0.819146	0.0844045	0.434916	0.0474193	0.50884	0.0394145	0.63324	0.0393302	0.460556	0.0537999	0.919426	0.0718276	0.585288	0.0316846	0.518964	0.039641	0.839957	0.0784058	0.848132
AVG		3.42678e+09	3.26875e+08	1889936836	2.00492e+08	3.39587e+09	4.16955e+08	1.54963e+09	2.62127e+08	2.5091e+09	2.53082e+08	2.24897e+09	1.51665e+08	1.55025e+09	1.95712e+08	3.21865e+09	229935268	1.93718e+09	1.61821e+08	1.69489e+09	1.48984e+08	2.75536e+09	2.71531e+08	2.58005e+09	2.98634e+08		1.32404	0.0884439	0.675787	0.0538446	1.0809	0.115432	0.589556	0.0673339	0.643199	0.0442877	0.815511	0.0432976	0.545443	0.0588146	1.18015	0.0765975	0.741182	0.0447249	0.647828	0.0426939	1.06813	0.0820827	1.05368
MyBP-C, Cardiac (Mybpc3)
[R].IAFQHGVTDLR.[G]	Q3UIK0	402092744	56883408	207394792	39550869	383921936	86786904	182029908	66327074	287581424	58466558	256717336	40287123	222660192	55956250	408958752	86072100	236059808	31182771	202837936	41923802	305518936	79849898	299091680	102878100		0.155361	0.0153912	0.0741584	0.0106219	0.122201	0.0240265	0.0692534	0.0170378	0.0737206	0.0102313	0.0930895	0.0115012	0.0783409	0.0168157	0.149949	0.0286729	0.0903185	0.00861844	0.0775295	0.012014	0.118436	0.0241383	0.122148
[R].VAGASLLKPPVVK.[W]	Q3UIK0	399234032	74314820	214225440	52173800	400475056	102103692	184798576	79039772	266218984	61325784	251089440	47476564	224561400	70407584	394497376	96645492	2.34216e+08	40797196	197859844	51404110	312650568	92826356	298548952	113285956		0.154257	0.0201077	0.0766009	0.0140119	0.12747	0.0282668	0.0703068	0.0203033	0.0682444	0.0107316	0.0910488	0.0135537	0.0790099	0.0211586	0.144647	0.0321951	0.089613	0.0112757	0.0756267	0.0147307	0.121201	0.0280611	0.121926
[K].VIDVPDAPAAPK.[I]	Q3UIK0	337826049	4.65548e+07	1.82254e+08	3.29205e+07	314252448	7.05837e+07	1.59859e+08	5.4592e+07	243336264	4.79143e+07	220554547	31053111	1.84064e+08	45465823	342623952	6.99661e+07	195147919	2.51709e+07	166355120	3.40803e+07	263621287	66995158	248211638	85480316		0.13053	0.0125965	0.0651686	0.0088412	0.100026	0.0195407	0.0608186	0.0140233	0.0623785	0.00838471	0.0799764	0.00886509	0.0647613	0.0136632	0.125627	0.0233075	0.0746653	0.00695684	0.0635849	0.00976631	0.102194	0.0202524	0.101369
AVG		3.79718e+08	5.9251e+07	2.01291e+08	4.15484e+07	366216480	8.64914e+07	1.75563e+08	6.66529e+07	265712224	5.59022e+07	2.42787e+08	3.96056e+07	2.10429e+08	5.72766e+07	3.82027e+08	8.42279e+07	2.21808e+08	3.23836e+07	1.89018e+08	4.24694e+07	2.9393e+08	7.98905e+07	2.81951e+08	100548124		0.146716	0.0160318	0.071976	0.0111583	0.116566	0.0239447	0.0667929	0.0171215	0.0681145	0.00978253	0.0880382	0.0113067	0.0740374	0.0172125	0.140075	0.0280585	0.0848656	0.00895033	0.072247	0.0121703	0.113944	0.0241506	0.115148
Titin (Ttn)
[RK].LLEGNEYIFR.[VI]	A2ASS6	180040088	8.64661e+06	105712188	3.77492e+06	189942356	9.57753e+06	99906968	1.13492e+07	1.45671e+08	6424829	1.24998e+08	2.66212e+06	130664824	6.2971e+06	196803436	1.06357e+07	101730018	1.81312e+06	93790194	1.89217e+06	139405752	5.56286e+06	141397776	5.70906e+06		0.0695641	0.00233955	0.0377997	0.0010138	0.0604582	0.00265149	0.0380097	0.00291532	0.0373424	0.0011243	0.045326	0.000759986	0.0459732	0.00189238	0.0721603	0.00354302	0.0389228	0.000501119	0.0358488	0.000542234	0.0540415	0.00168163	0.0577463
[K].ITIPTFKPER.[I]	A2ASS6	109825572	951914	60221938	1.08798e+06	109525618	3.56927e+06	61805964	5.88707e+06	79759344	571049	7.4265e+07	998871	76048228	4.63152e+06	135896400	6.52549e+06	65142296	314166	59833825	146599	88972130	2.23028e+06	97830212	3.44392e+06		0.0424346	0.000257563	0.0215336	0.00029219	0.0348617	0.000988133	0.0235141	0.00151224	0.0204461	9.993e-05	0.0269296	0.000285159	0.0267569	0.00139184	0.049828	0.00217381	0.024924	8.68306e-05	0.0228699	4.20106e-05	0.0344906	0.000674206	0.0399534
[R].RPASEPHVVPQAVKPAVIQAPSETHIK.[T]	A2ASS6	106559694	927035	5.5298e+07		86964819		60830424	1.20966e+06	61036032	371236	7.46716e+07	41131.7	76000634	1.32483e+06	136937285	1.33728e+06	6.71756e+07		6.51629e+07		75916926	682515	105623201	333706		0.0411727	0.000250832	0.019773		0.0276807		0.023143	0.000310732	0.0156464	6.4964e-05	0.027077	1.17423e-05	0.0267401	0.000398133	0.0502096	0.000445484	0.025702		0.0249068		0.0294296	0.000206322	0.0431361
AVG		1.32142e+08	3.50852e+06	7.3744e+07	2.43145e+06	128810931	6.5734e+06	7.41811e+07	6.14864e+06	9.54889e+07	2.4557e+06	9.13113e+07	1.23404e+06	9.42379e+07	4.08448e+06	156545707	6.16615e+06	7.8016e+07	1.06364e+06	7.2929e+07	1.01938e+06	1.01432e+08	2.82522e+06	1.1495e+08	3.16223e+06		0.0510571	0.000949314	0.0263688	0.000652996	0.0410002	0.00181981	0.0282223	0.00157943	0.0244783	0.000429733	0.0331109	0.000352296	0.0331567	0.00122745	0.0573993	0.0020541	0.0298496	0.000293975	0.0278752	0.000292122	0.0393206	0.000854054	0.0469453
GA3P Dehydrogenase (Gapdh)
[K].VIHDNFGIVEGLMTTVHAITATQK.[T]	A0A0A0MQF6	1.90937e+08	1794394944	6.80818e+07	800353004	9.60153e+07	1746267160	3.47892e+07	1016020612	128567597	1327962240	7.84649e+07	921455216	4.85584e+07	1105435508	1.2169e+08	1775483960	1.37387e+08	944572724	70652972	910960380	6.49711e+07	1383250544	6.34844e+07	1630541416		0.0737746	0.485517	0.0243441	0.214945	0.0305614	0.483444	0.0132356	0.26099	0.0329579	0.232385	0.0284526	0.263058	0.0170848	0.332201	0.044619	0.59146	0.0525653	0.261065	0.0270052	0.261051	0.0251864	0.418151	0.0259268
[R].VIISAPSADAPMFVMGVNHEK.[Y]	A0A0A0MQF6	2.13094e+08	1910215502	7.44334e+07	973658212	1.01551e+08	1788836470	3.96562e+07	1096917836	1.29381e+08	1.307e+09	7.86028e+07	844326741	4.59077e+07	1.124e+09	112693452	1580482605	1.337e+08	939161645	6.44602e+07	864775270	6.55906e+07	1249363696	6.18122e+07	1419527811		0.0823355	0.516855	0.0266152	0.261488	0.0323235	0.495229	0.0150872	0.281771	0.0331665	0.228716	0.0285025	0.24104	0.0161522	0.337781	0.0413204	0.5265	0.0511546	0.25957	0.0246382	0.247816	0.0254266	0.377678	0.0252439
[R].GAAQNIIPASTGAAK.[A]	A0A0A0MQF6	1.82646e+08	1497219680	6.00677e+07	782220568	80703733	1470340744	3.31661e+07	856317310	1.19157e+08	1103411884	6.29169e+07	661881805	3.83663e+07	834835436	1.00465e+08	1336641654	1.23313e+08	781277358	6.3546e+07	718399331	5.7674e+07	1074996902	5.45038e+07	1222373508		0.070571	0.405109	0.0214785	0.210075	0.0256878	0.407055	0.0126181	0.219966	0.0305456	0.19309	0.0228146	0.188955	0.0134988	0.250881	0.0368368	0.44527	0.0471805	0.215933	0.0242888	0.20587	0.0223577	0.324968	0.0222591
AVG		1.95559e+08	1.73394e+09	6.75276e+07	8.52077e+08	9.27567e+07	1668481458	35870494	9.89752e+08	1.25702e+08	1.24612e+09	7.33282e+07	809221254	4.42775e+07	1.02143e+09	1.11616e+08	1.5642e+09	1.31466e+08	8.88337e+08	6.62197e+07	831378327	6.27452e+07	1.23587e+09	5.99335e+07	1.42415e+09		0.0755604	0.46916	0.024146	0.228836	0.0295242	0.46191	0.013647	0.254242	0.0322233	0.218064	0.0265899	0.231018	0.0155786	0.306954	0.0409254	0.521077	0.0503002	0.245523	0.0253107	0.238246	0.0243236	0.373599	0.0244766
Bovine Serum Albumin (ALB)
[K].LVNELTEFAK.[T]	P02769	2681824016	3594541408	2877262272	3569115104	3108253920	3631961312	2767644928	3863109952	3925174944	5569576832	2969271808	3636106816	2955474960	3626378304	3013788608	3214584416	2816030912	3739322336	2720181664	3486125312	2736289024	3427941024	2505400128	2994111840		1.03621	0.972589	1.02883	0.958531	0.98935	1.00549	1.05295	0.992336	1.00621	0.974641	1.0767	1.03804	1.03986	1.08978	1.10504	1.07086	1.07744	1.03349	1.03972	0.99901	1.06074	1.03625	1.02319
[K].HLVDEPQNLIK.[Q]	P02769	2555850329	3754812384	2.73803e+09	3780344706	3.13617e+09	3716607530	2.58795e+09	3879465180	3818245428	5644559444	2646917520	3374991384	2688463248	3184876836	2592563736	3060522544	2522794348	3601035640	2620076476	3540829912	2556907936	3423484912	2478219336	3013339228		0.987533	1.01595	0.97904	1.01526	0.998236	1.02892	0.984588	0.996537	0.978796	0.987762	0.959812	0.963498	0.945911	0.957105	0.950594	1.01954	0.965243	0.995271	1.00146	1.01469	0.9912	1.03491	1.01209
[R].KVPQVSTPTLVEVSR.[S]	P02769	2.52668e+09	3.73819e+09	2.77464e+09	3821122420	3.18071e+09	3.48785e+09	2.52979e+09	3.93626e+09	3.95947e+09	5.92934e+09	2.65705e+09	3497463535	2.88265e+09	3.17158e+09	2575578323	2.73049e+09	2.50208e+09	3514077679	2.50855e+09	3.44179e+09	2.44563e+09	3.07261e+09	2.3622e+09	2.65738e+09		0.97626	1.01146	0.992133	1.02621	1.01241	0.965591	0.962459	1.01113	1.015	1.0376	0.963486	0.998461	1.01423	0.953111	0.944366	0.909597	0.957319	0.971237	0.958826	0.986304	0.948061	0.928839	0.964711
AVG		2.58812e+09	3.69585e+09	2.79664e+09	3723527410	3.14171e+09	3.61214e+09	2.62846e+09	3.89295e+09	3.90096e+09	5.71449e+09	2.75775e+09	3.50285e+09	2.84219e+09	3.32761e+09	2.72731e+09	3.00187e+09	2.61364e+09	3.61815e+09	2.61627e+09	3.48958e+09	2.57961e+09	3.30801e+09	2.4486e+09	2.88828e+09		1	1	1	1	1	1	1	1	1	1	1	1	1	1	1	1	1	1	1	1	1	1	1
[truncated: 25 more columns]

## Sheet: Summary
	Exp 1					Exp 2					Exp 3					Exp 4
Supernatant
Filename	WT_S_5min.raw	WT_S_10min.raw	WT_S_20min.raw	WT_S_30min.raw		WT_S_5min_4.raw	WT_S_10min_2.raw	WT_S_20min_2.raw	WT_S_30min_2.raw		WT_S_5min_3.raw	WT_S_10min_3.raw	WT_S_20min_3.raw	WT_S_30min_3.raw		WTcor_A_175.raw	WTCor_A_175_2.raw	WTCor_A_175_Redo.raw
Minutes	5	10	20	30		5	10	20	30		5	10	20	30		60	60	60
Shared Myosin (Myh6, Myh7)	0.0541541	0.0616387	0.0853084	0.0807354		0.0628847	0.0505418	0.0919512	0.0653223		0.0407183	0.0594448	0.0762618	0.09469		0.0453639	0.0894011	0.0753981		Note: The 60-minute extraction values were from the ionic-strength dependent extraction experiments. See corresponding supplemental sheet for individual LC peak areas. The “pellet fraction” for the 60-minute timepoint was determined from sum of the peptide abundance in the pellet and second extraction fractions. This was necessary because these experiments were performed using a two-step extracti…
Alpha Myosin (Myh6)	0.0545251	0.0610164	0.0861418	0.077257		0.0643744	0.0489502	0.0873173	0.0612483		0.0418247	0.0588172	0.0752289	0.0903396		0.0403528	0.0891687	0.0787101
Myosin ELC, Ventricular (Myl3)	0.0754363	0.0790231	0.107285	0.112319		0.085469	0.0683219	0.122343	0.086922		0.0636034	0.0852251	0.104722	0.127678		0.0494581	0.104511	0.100405
Myosin RLC, Ventricular (Myl2)	0.0626157	0.0737969	0.096488	0.102504		0.0644196	0.0504159	0.0973337	0.0609487		0.0569086	0.0618284	0.071363	0.0893589		0.0667194	0.0847122	0.092254
MyBP-C, Cardiac (MyBPC3)	0.098507	0.134221	0.170412	0.204035		0.125583	0.113812	0.18863	0.166883		0.0954031	0.144169	0.174885	0.232145		0.15044	0.258437	0.305447
Titin (Ttn)	0.0182538	0.0241656	0.042499	0.052998		0.0172528	0.0105279	0.0356981	0.0345498		0.00975249	0.010371	0.0212585	0.0227903		0.0110867	0.018239	0.0151884
GA3P Dehydrogenase (Gapdh)	0.861286	0.904555	0.939922	0.949057		0.871255	0.896781	0.951699	0.927179		0.829965	0.903965	0.938874	0.952707		0.921015	0.95444	0.9505
Pellet
Filename	WT_P_5min.raw	WT_P_10min.raw	WT_P_20min.raw	WT_P_30min.raw		WT_P_5min_4.raw	WT_P_10min_2.raw	WT_P_20min_2.raw	WT_P_30min_2.raw		WT_P_5min_3.raw	WT_P_10min_3.raw	WT_P_20min_3.raw	WT_P_30min_3.raw		WTcor_P_175.raw	WTCor_P_175_2.raw	WTCor_P_175_Redo.raw
																WTcor_B_175.raw	WTCor_B_175_2.raw	WTCor_B_175_Redo.raw
Minutes	5	10	20	30		5	10	20	30		5	10	20	30		60	60	60
Shared Myosin (Myh6, Myh7)	0.945846	0.938361	0.914692	0.919265		0.937115	0.949458	0.908049	0.934678		0.959282	0.940555	0.923738	0.90531		0.954636	0.910599	0.924602
Alpha Myosin (Myh6)	0.945475	0.938984	0.913858	0.922743		0.935626	0.95105	0.912683	0.938752		0.958175	0.941183	0.924771	0.90966		0.959647	0.910831	0.92129
Myosin ELC, Ventricular (Myl3)	0.924564	0.920977	0.892715	0.887681		0.914531	0.931678	0.877657	0.913078		0.936397	0.914775	0.895278	0.872322		0.950542	0.895489	0.899595
Myosin RLC, Ventricular (Myl2)	0.937384	0.926203	0.903512	0.897496		0.93558	0.949584	0.902666	0.939051		0.943091	0.938172	0.928637	0.910641		0.933281	0.915288	0.907746
MyBP-C, Cardiac (MyBPC3)	0.901493	0.865779	0.829588	0.795965		0.874417	0.886188	0.81137	0.833117		0.904597	0.855831	0.825115	0.767855		0.84956	0.741563	0.694553
Titin (Ttn)	0.981746	0.975834	0.957501	0.947002		0.982747	0.989472	0.964302	0.96545		0.990248	0.989629	0.978741	0.97721		0.988913	0.981761	0.984812
GA3P Dehydrogenase (Gapdh)	0.138714	0.0954453	0.0600778	0.0509425		0.128745	0.103219	0.0483008	0.0728207		0.170035	0.0960353	0.0611263	0.0472927		0.0789847	0.0455605	0.0494995
Data presented as mean and SD
Time (min)	Shared Myosin (Myh6, Myh7)
5	0.0541541	0.0628847	0.0407183
10	0.0616387	0.0505418	0.0594448
20	0.0853084	0.0919512	0.0762618
30	0.0807354	0.0653223	0.09469
60	0.0453639	0.0894011	0.0753981
Time (min)	Myosin ELC, Ventricular (Myl3)
5	0.0754363	0.085469	0.0636034
10	0.0790231	0.0683219	0.0852251
20	0.107285	0.122343	0.104722
30	0.112319	0.086922	0.127678
60	0.0494581	0.104511	0.100405
Time (min)	Myosin RLC, Ventricular (Myl2)
5	0.0626157	0.0644196	0.0569086
10	0.0737969	0.0504159	0.0618284
20	0.096488	0.0973337	0.071363
30	0.102504	0.0609487	0.0893589
60	0.0667194	0.0847122	0.092254
Time (min)	MyBP-C, Cardiac (MyBPC3)
5	0.098507	0.125583	0.0954031
10	0.134221	0.113812	0.144169
20	0.170412	0.18863	0.174885
30	0.204035	0.166883	0.232145
60	0.15044	0.258437	0.305447
Time (min)	Titin (Ttn)
5	0.0182538	0.0172528	0.00975249
10	0.0241656	0.0105279	0.010371
20	0.042499	0.0356981	0.0212585
30	0.052998	0.0345498	0.0227903
60	0.0110867	0.018239	0.0151884
Time (min)	GA3P Dehydrogenase (Gapdh)
5	0.861286	0.871255	0.829965
10	0.904555	0.896781	0.903965
20	0.939922	0.951699	0.938874
30	0.949057	0.927179	0.952707
60	0.921015	0.95444	0.9505
