# Supplementary material for: Cardiac Myosin Filaments are Maintained by Stochastic Protein Replacement
Source: Mol Cell Proteomics. 2022 Jul 31;21(10):100274. doi: 10.1016/j.mcpro.2022.100274 (PMC9528119; doi:10.1016/j.mcpro.2022.100274)
Supplement: Table 7 [file mmc7.xlsx]

## Sheet: LC peak areas and calculations
		Raw LC peak areas
	Filename	WTcor_P_150.raw	WTcor_A_150.raw	WTcor_B_150.raw	WTcor_P_175.raw	WTcor_A_175.raw	WTcor_B_175.raw	WTcor_P_200.raw	WTcor_A_200.raw	WTcor_B_200.raw	WTCor_P_225_Redo.raw	WTCor_A_225_Redo.raw	WTCor_B_225_Redo.raw	WTcor_P_250.raw	WTcor_A_250.raw	WTcor_B_250.raw	WTCor_P_150_2.raw	WTCor_A_150_2.raw	WTCor_B_150_2.raw	WTCor_P_175_2.raw	WTCor_A_175_2.raw	WTCor_B_175_2.raw	WTCor_P_200_2.raw	WTCor_A_200_2.raw	WTCor_B_200_2.raw	WTCor_P_225_2.raw	WTCor_A_225_2.raw	WTCor_B_225_2.raw	WTCor_P_250_2.raw	WTCor_A_250_2.raw	WTCor_B_250_2.raw	WTCor_P_150_3.raw	WTCor_A_150_3.raw	WTCor_B_150_3.raw	WTCor_P_175_Redo.raw	WTCor_A_175_Redo.raw	WTCor_B_175_Redo.raw	WTCor_P_200_3.raw	WTCor_A_200_3.raw	WTCor_B_200_3.raw	WTCor_P_225_Redo_2.raw	WTCor_A_225_Redo_2.raw	WTCor_B_225_Redo_2.raw	WTCor_P_250_3.raw	WTCor_A_250_3.raw	WTCor_B_250_3.raw	WTCor_P_200_4.raw	WTCor_A_200_4.raw	WTCor_B_200_4.raw
	Experiment	Exp 1															Exp 2															Exp 3															Exp 4
	Extraction time	150			175			200			225			250			150			175			200			225			250			150			175			200			225			250			WT 200 4
Annotated Sequence	Fraction	P	S1	S2	P	S1	S2	P	S1	S2	P	S1	S2	P	S1	S2	P	S1	S2	P	S1	S2	P	S1	S2	P	S1	S2	P	S1	S2	P	S1	S2	P	S1	S2	P	S1	S2	P	S1	S2	P	S1	S2	P	S1	S2
Shared Myosin (Myh6, Myh7)	Master Protein Accessions
[K].LELQSALEEAEASLEHEEGK.[I]	B2RQQ1; Q91Z83	8444733993	163313652	74422628	7.93088e+09	555552672	246474984	4.05492e+09	1.63087e+09	6.27912e+08	4.04843e+09	2.45184e+09	3.18456e+08	3.16479e+09	3.18641e+09	1.18069e+09	12169336409	3.69792e+08	145242616	6.12359e+09	5.12019e+08	162298752	4.66917e+09	7.13293e+08	209481532	4.71449e+09	2.30372e+09	624994176	2.96471e+09	2781048956	7.55102e+08	6548374882	223417092	48879468	7.52705e+09	450952568	126509266	6.05693e+09	5.75325e+08	1.76393e+08	4.38877e+09	2594163207	5.92185e+08	2.97643e+09	2.79042e+09	545207428	6.29045e+09	951857958	2.46495e+08
[K].ALQEAHQQALDDLQAEEDKVNTLTK.[SA]	B2RQQ1; Q91Z83	8112322934	156844429	6.17832e+07	6670751680	553694198	2.18309e+08	3882033680	1503879736	5.30763e+08	3.48292e+09	2.24825e+09	243662176	2.31543e+09	3816255102	1.02261e+09	1.15515e+10	3.47133e+08	1.21293e+08	5.16277e+09	4.50985e+08	1.39895e+08	3987438425	6.26769e+08	1.69653e+08	4.21194e+09	2.01814e+09	5.37871e+08	2.48187e+09	2524932561	6.75724e+08	5820920670	2.05781e+08	3.56627e+07	6.44943e+09	4.04498e+08	9.53083e+07	5.25262e+09	5.28661e+08	1.36578e+08	3932228664	2494801791	453043426	2.72606e+09	2971149087	4.68635e+08	5703174578	8.94381e+08	2.04653e+08
[R].ILNPAAIPEGQFIDSR.[K]	B2RQQ1; Q91Z83	6031903147	1.13293e+08	4.92694e+07	4.39694e+09	4.36423e+08	185026602	3.03983e+09	1.18626e+09	4.58934e+08	2942778565	1.89077e+09	2.2521e+08	1457766242	1396016342	6.95424e+08	9008678934	281589135	1.01008e+08	4.25876e+09	3.71502e+08	1.10853e+08	3.21899e+09	5.06973e+08	1.41036e+08	3347211752	1.70843e+09	4.51452e+08	2.05589e+09	2.07759e+09	5.3392e+08	4.83968e+09	1.61511e+08	3.60367e+07	5421907398	3.72141e+08	9.03958e+07	4092857559	4.85339e+08	131301000	3.16557e+09	2079102877	4.15779e+08	2.25389e+09	2.3928e+09	4.13008e+08	4397067820	7.30627e+08	1.79435e+08
AVG		7529653358	1.44484e+08	6.1825e+07	6.33286e+09	5.15223e+08	2.16603e+08	3.65893e+09	1.44034e+09	5.39203e+08	3.49138e+09	2.19695e+09	2.62443e+08	2.31266e+09	2.79956e+09	9.66239e+08	1.09098e+10	3.32838e+08	1.22515e+08	5.18171e+09	4.44835e+08	1.37683e+08	3.95853e+09	6.15678e+08	1.7339e+08	4.09121e+09	2.0101e+09	5.38106e+08	2.50082e+09	2.46119e+09	6.54915e+08	5.73633e+09	1.96903e+08	4.0193e+07	6.46613e+09	4.09197e+08	1.04071e+08	5.13414e+09	5.29775e+08	1.48091e+08	3.82885e+09	2.38936e+09	4.87003e+08	2.65213e+09	2.71812e+09	4.75617e+08	5.46357e+09	8.58955e+08	2.10194e+08
Alpha Myosin (Myh6)
[K].NLQEEISDLTEQLGEGGK.[N]	B2RQQ1	5356345060	1.22698e+08	5.15826e+07	5131660248	3.91935e+08	1.72217e+08	2753204613	1.08756e+09	4.27873e+08	4821889876	1688219410	2.16963e+08	1702397542	2430203277	8.24947e+08	7751793896	242338812	9.67602e+07	4067695942	3.54789e+08	111086246	3104082394	4.79176e+08	1.38932e+08	3120527676	1546681266	4.29656e+08	1915141681	1.82281e+09	5.0842e+08	4271776132	1.60767e+08	3.0851e+07	4843751922	3.23799e+08	8.24013e+07	4195227256	397517720	1.2141e+08	2928425176	1683699296	3.87722e+08	2050914112	1850034980	368252904	4077982454	638543360	1.63195e+08
[K].NLTEEMAGLDEIIAK.[L]	B2RQQ1	5823150464	1.19771e+08	50812118	6094030000	4.17225e+08	1.75058e+08	3007848364	1175161269	4.48589e+08	2871144924	1787772458	2.11951e+08	2063425886	3068638088	847008000	8087825008	2.57948e+08	101150238	4.2172e+09	3.54089e+08	112311880	3277139920	494147360	1.38944e+08	3361873660	1643975078	4.44195e+08	2058907960	1966484564	531611424	4578075872	1.67777e+08	3.44111e+07	5125929968	3.30711e+08	88709255	4498177864	420157689	1.19439e+08	3.07057e+09	1952574602	4.01456e+08	2137933178	2186518244	3.86808e+08	4292646992	677125384	1.71071e+08
[K].IEDEQALALQLQK.[K]	B2RQQ1	5490926723	1.2352e+08	6.07403e+07	5936698920	4.24485e+08	1.76704e+08	2.80212e+09	1.17121e+09	4.36843e+08	2742594640	1.74207e+09	2.20497e+08	2535613063	3.30573e+09	8.94736e+08	7565939799	271626532	1.08719e+08	3.95959e+09	3.40414e+08	1.15432e+08	3100835234	4.89748e+08	1.44865e+08	3164570371	1534149652	4.38729e+08	1.94661e+09	1872949132	5.24888e+08	4275256059	1.67017e+08	4.38375e+07	4856249951	3.30514e+08	1.00068e+08	4.46614e+09	4.10492e+08	1.29218e+08	2939802492	1890844160	4.03053e+08	2052897510	2.15724e+09	3.97706e+08	3982580517	670368173	1.82003e+08
AVG		5.55681e+09	1.21996e+08	5.43783e+07	5.7208e+09	4.11215e+08	1.7466e+08	2.85439e+09	1.14464e+09	4.37768e+08	3.47854e+09	1.73935e+09	2.1647e+08	2.10048e+09	2.93486e+09	8.55564e+08	7801852901	2.57304e+08	1.0221e+08	4.08149e+09	3.49764e+08	1.12943e+08	3.16069e+09	4.8769e+08	1.40914e+08	3.21566e+09	1574935332	4.37527e+08	1.97355e+09	1.88741e+09	5.2164e+08	4375036021	1.65187e+08	3.63665e+07	4.94198e+09	3.28341e+08	9.03927e+07	4.38651e+09	4.09389e+08	1.23355e+08	2.9796e+09	1842372686	3.9741e+08	2080581600	2.0646e+09	3.84256e+08	4.11774e+09	6.62012e+08	1.7209e+08
Myosin ELC, Ventricular (Myl3)
[K].AAPAPAAAPAAAPAAAPEPERPK.[E]	P09542	6.45776e+09	2.74539e+08	8.51616e+07	6.6992e+09	653872171	2.42124e+08	1.2278e+09	6.02707e+08	2.13678e+08	3.21047e+09	2287022359	3.04263e+08	4042776175	3.93009e+09	1.09226e+09	9394540397	4.83654e+08	1.38058e+08	4.5144e+09	4.79916e+08	1.41609e+08	3485022743	6.38317e+08	1.70167e+08	3.8672e+09	2041664760	5.2883e+08	2.27817e+09	2.44033e+09	6.14304e+08	3.03939e+09	1.59691e+08	2.97644e+07	5.702e+09	5.31643e+08	1.34658e+08	5291942253	6.42264e+08	1.6948e+08	3.62034e+09	2.50956e+09	5.23647e+08	2.56896e+09	3012117929	4.90081e+08	4.97017e+09	9.67153e+08	2.14003e+08
[R].ALGQNPTQAEVLR.[V]	P09542	5.83954e+09	2.00346e+08	6.24759e+07	5580613736	508431251	1.89048e+08	984830660	4.61208e+08	164246043	2817207752	1925762972	2.4779e+08	2637901556	3283845200	884122060	8189606656	3.94429e+08	1.11317e+08	4.10431e+09	4.11132e+08	1.17693e+08	3175818284	5.52125e+08	1.46146e+08	3382909676	1736355578	4.54392e+08	2034145588	2089005458	545556014	2552107812	1.12707e+08	2.26569e+07	5056961953	438895685	1.05519e+08	4347045704	492530654	1.31649e+08	3054797128	2.10515e+09	425124944	2098797272	2364095762	396401647	4322964612	800118584	1.81259e+08
[K].MMDFETFLPMLQHISK.[N]	P09542	6093871152	195735328	51839614	6.34983e+09	4.95206e+08	1.5132e+08	9.19329e+08	439896688	1.18202e+08	2.09737e+09	1.55564e+09	1.33378e+08	3.28094e+09	3.33923e+09	7.57338e+08	8233272956	3.30607e+08	78803726	3.60146e+09	3.57328e+08	78458242	2.61164e+09	4.63859e+08	9.14966e+07	2.68488e+09	1.58434e+09	2.93285e+08	1646148357	1.80942e+09	3.70146e+08	2.07539e+09	101231016	1.41316e+07	4.0527e+09	3.17453e+08	5.97449e+07	2921868299	4.57093e+08	71047152	2.28839e+09	1.78168e+09	2.56471e+08	1595303228	2314607482	2.3569e+08	3.68379e+09	6.48278e+08	1.28707e+08
AVG		6.13039e+09	223540341	6.64924e+07	6.20988e+09	5.52503e+08	1.94164e+08	1.04399e+09	5.01271e+08	1.65375e+08	2.70835e+09	1.92281e+09	2.28477e+08	3.32054e+09	3517718558	9.11239e+08	8.60581e+09	4.02897e+08	1.09393e+08	4.07339e+09	4.16126e+08	1.12587e+08	3.09083e+09	5.51433e+08	1.35937e+08	3.31166e+09	1.78745e+09	4.25503e+08	1.98615e+09	2.11292e+09	5.10002e+08	2.55563e+09	124543177	2.21843e+07	4.93722e+09	4.2933e+08	9.99741e+07	4.18695e+09	5.30629e+08	1.24059e+08	2.98784e+09	2.13213e+09	4.01748e+08	2.08769e+09	2.56361e+09	3.74058e+08	4.32564e+09	8.05183e+08	1.74657e+08
Myosin RLC, Ventricular (Myl2)
[K].NLVHIITHGEEKD.[-]	P51667	7.02917e+09	2.23752e+08	54935925	5.59924e+09	5.94818e+08	2.0876e+08	1.16384e+09	5.07629e+08	1.15227e+08	3.29749e+09	2.20684e+09	2.37782e+08	1.63231e+09	2.46531e+09	7.6449e+08	9.74989e+09	3.90626e+08	1.2337e+08	4.07882e+09	2.36953e+08	1.26834e+08	2.41849e+09	4.22728e+08	1.54548e+08	2.62349e+09	1.37726e+09	4.82124e+08	1.60681e+09	1.6204e+09	6.0488e+08	3.15217e+09	1.16992e+08	2.08078e+07	6.03585e+09	4.81069e+08	1.03978e+08	4974302027	5.63939e+08	1.06067e+08	3.65477e+09	2.44116e+09	432768273	2.59752e+09	2.79725e+09	3.95926e+08	3.48987e+09	9.18717e+08	206729948
[K].GADPEETILNAFK.[V]	P51667	5666277848	1.88068e+08	6.51687e+07	2178699158	4.29727e+08	2.03771e+08	1.0098e+09	4.1219e+08	1.76746e+08	2954148166	1850074491	2.63611e+08	5.95789e+08	8.8636e+08	6.67562e+08	8.36754e+09	357108791	1.21568e+08	4353106917	4.11496e+08	1.31619e+08	3.35233e+09	556671152	1.62962e+08	3411408074	1721319953	4.94496e+08	2146905285	2.05188e+09	5.81215e+08	2491871466	93008337	24648864	5247258744	417792875	1.12352e+08	2729390244	4.36763e+08	1.38026e+08	3225166260	1786389097	453869094	2126847972	1.82571e+09	421269721	4380863068	7.03672e+08	1.95898e+08
[R].DTFAALGR.[IV]	P51667	4018329344	1.16469e+08	3.83028e+07	3108417882	3.16302e+08	1.2278e+08	637500192	286000368	99282672	1839987904	1247885376	158162072	1078666944	1280437440	5.32721e+08	5785201592	237783024	6.87701e+07	2735390976	2.58146e+08	73992670	2038906368	3.49871e+08	91124828	2194045184	1164117920	282868968	1332906880	1356431974	3.55759e+08	1760705141	6.63639e+07	1.42173e+07	3.38487e+09	261530960	6.69722e+07	2832617856	329068288	85836008	1994884864	1.36917e+09	2.64811e+08	1426708096	1620645248	273551560	2927848114	508491696	123883212
AVG		5.57126e+09	1.76096e+08	5.28025e+07	3.62878e+09	4.46949e+08	1.78437e+08	9.37047e+08	4.0194e+08	1.30418e+08	2.69721e+09	1.76827e+09	2.19852e+08	1.10226e+09	1.54404e+09	6.54925e+08	7.96754e+09	3.28506e+08	1.04569e+08	3.72244e+09	3.02199e+08	1.10815e+08	2.60324e+09	4.4309e+08	1.36212e+08	2.74298e+09	1.4209e+09	4.1983e+08	1.69554e+09	1.67624e+09	5.13952e+08	2.46825e+09	9.21216e+07	1.98913e+07	4.88933e+09	3.86797e+08	9.44342e+07	3.5121e+09	4.43257e+08	1.09976e+08	2.95827e+09	1.86557e+09	3.83816e+08	2.05036e+09	2.0812e+09	3.63582e+08	3.59953e+09	7.10294e+08	1.75504e+08
GA3P Dehydrogenase (Gapdh)
[R].VIISAPSADAPMFVMGVNHEK.[Y]	A0A0A0MQF6	4.54562e+07	1.70506e+09	8.1524e+07	2.01202e+07	2018674403	1.73225e+08	22552406	1155995188	4.00574e+07	24482727	1.37445e+09	4.51042e+07		4.79875e+08	1.73104e+08	6.27691e+07	2657970717	1.47928e+08	21993056	1.54954e+09	6.40934e+07	17047793	1373400862	5.05038e+07	3.00784e+07	1604409760	8.76226e+07	2.18832e+07	1467971540	6.81117e+07	34500055	1291274438	4.66608e+07	41571846	1515677961	5.848e+07	1.89457e+07	1628017800	1.00852e+08	3.49097e+07	1.24738e+09	56747360	26091800	1.17502e+09	5.54068e+07	3.87182e+07	1.32328e+09	6.90772e+07
[R].GAAQNIIPASTGAAK.[A]	A0A0A0MQF6	4.6446e+07	1636859128	8.88875e+07	5.56136e+07	2035380404	1.55277e+08	2.26911e+07	1071233286	3.72598e+07	851279	1272764779	4.3293e+07	3.43259e+07	2327622980	2.55679e+08	6.4792e+07	2380360512	1.35501e+08	2.13408e+07	1.26981e+09	5.98342e+07	15886864	1144904028	4.90538e+07	2.8882e+07	1396387565	8.33704e+07	21750858	1298321362	6.53858e+07	3.25507e+07	1232638150	4.56387e+07	5.20086e+07	1330819370	5.27466e+07	3.75822e+07	1.41483e+09	96941972	1.05441e+06	1126493460	5.19445e+07	4.1108e+07	1.18152e+09	5.08503e+07	4.14048e+07	1.30403e+09	6.78666e+07
[K].VIHDNFGIVEGLMTTVHAITATQK.[T]	A0A0A0MQF6	5.38591e+07	1737429216	68803342	3.79044e+07	2322213344	163060346	25504758	1160261504	3.23477e+07	1.40104e+07	1070083192	2.1965e+07	12598355	1091700984	213482628	6.45238e+07	2392675024	90442992	1.8323e+07	1185472240	3.71143e+07	1.32728e+07	1023913928	2.74895e+07	21140877	1436506840	41929794	1.51845e+07	1252836784	4.68372e+07	3.15367e+07	1284292920	3.44431e+07	2.7762e+07	1050657240	3.77643e+07	2.75135e+07	1583704240	6.45952e+07	21742305	1118855392	2.30585e+07	23848861	1328059736	45155521	3.7379e+07	1205630824	6.50227e+07
AVG		4.85871e+07	1.69312e+09	7.97383e+07	3.78794e+07	2125422717	1.63854e+08	2.35828e+07	1129163326	3.65549e+07	1.31148e+07	1.2391e+09	3.67874e+07	2.34622e+07	1.29973e+09	2.14088e+08	6.40283e+07	2.477e+09	1.24624e+08	2.05523e+07	1.33494e+09	5.36806e+07	1.54025e+07	1180739606	4.2349e+07	2.67004e+07	1.4791e+09	7.09743e+07	1.96062e+07	1.33971e+09	6.01116e+07	3.28625e+07	1269401836	4.22475e+07	4.04475e+07	1.29905e+09	4.96636e+07	2.80138e+07	1.54218e+09	8.74629e+07	1.92355e+07	1.16424e+09	4.39168e+07	3.03496e+07	1.2282e+09	5.04709e+07	3.91673e+07	1.27765e+09	6.73222e+07
Titin (Ttn)
[RK].LIEGNEYIFR.[VI]	E9Q8K5; A2ASS6	293526074	1.33105e+06	219308	1.45513e+08	2460962	2310046	233273182	9660840	4669411	264010428	8.08817e+06	1.60101e+06	6.54233e+07	5796688	3.26241e+06	396423094	2.63074e+06	628471	2.26229e+08	3.12777e+06	834492	1.93999e+08	2.06237e+06	428557	272812091	5.12538e+06	1.57438e+06	2.37245e+08	6.46273e+06	4599845	2.39975e+08	2.75768e+06	127771	277529834	3.30049e+06	346700	1.69065e+08	1.96576e+06	546733	2.71052e+08	11798946	3.94012e+06	2.45735e+08	8468771	2.8906e+06	2.64825e+08	4289915	654373
[R].LFVPLK.[G]	E9Q8K5; A2ASS6	2.33231e+08	1.3588e+06	308739	1.51399e+08	4.28579e+06	2.83536e+06	209104371	8.76666e+06	2.89428e+06	1.93e+08	1.14533e+07	1.08733e+06	90601697	3.55771e+06	5.50619e+06	3.43908e+08	2.69028e+06	460078	2.05974e+08	4.1837e+06	756994	1.83924e+08	2.32382e+06	272462	1.98087e+08	7.50988e+06	1.20221e+06	215647936	9.10506e+06	3.03511e+06	2.04504e+08	1.84919e+06	136322	240545310	3.22998e+06	360566	1.60497e+08	1445674	426489	1.96444e+08	1.53805e+07	2.82989e+06	213644312	8.81191e+06	2.82749e+06	2.33051e+08	3.38156e+06	577768
[RK].NSILWVK.[AL]	E9Q8K5; A2ASS6	209382384	203476	35022	116830826	2.53539e+06	1.83449e+06	168433128	6.75888e+06	2.99207e+06	190755264	9.01385e+06	533896	47950024	1.01875e+06	4.27545e+06	273314058	1.61917e+06		161900158	2.11582e+06	215200	1.41149e+08	1.23439e+06	55326	205531032	3.53468e+06	859749	179348584	4.86638e+06	1.75724e+06	173239722	759920		198725328	1.92551e+06	43116.4	121847192	1.32577e+06	219761	194609300	1.30341e+07	1.80676e+06	175810868	7.51448e+06	1.28823e+06	176958734	2.24879e+06	185450
AVG		2.4538e+08	964441	187690	1.37914e+08	3.09405e+06	2.32663e+06	2.03604e+08	8.39546e+06	3.51859e+06	2.15922e+08	9.51844e+06	1.07408e+06	6.79917e+07	3.45771e+06	4.34801e+06	3.37882e+08	2.3134e+06	544274	198034229	3.14243e+06	602229	1.73024e+08	1.87353e+06	252115	2.25477e+08	5.38998e+06	1.21211e+06	2.10747e+08	6.81139e+06	3.13073e+06	205906471	1.78893e+06	132046	2.38933e+08	2.81866e+06	250128	1.5047e+08	1.57907e+06	397661	2.20702e+08	1.34045e+07	2.85893e+06	2.1173e+08	8.26506e+06	2.33544e+06	2.24945e+08	3.30676e+06	472530
MyBP-C, Cardiac (Mybpc3)
[R].IAFQHGVTDLR.[G]	Q3UIK0	505167572	1.04753e+08	8.43729e+07	5.44524e+08	1.52934e+08	1.16826e+08	1.61272e+08	1.11119e+08	4.99214e+07	1.84803e+08	315960113	5.54193e+07	2.47486e+08	514316061	1.9353e+08	7.83808e+08	1.70102e+08	1.204e+08	3.33119e+08	1.16945e+08	6.70787e+07	2.27211e+08	130316670	6.49212e+07	2.44882e+08	2.60255e+08	101609970	129924911	2.89759e+08	8.49385e+07	301304211	9.06712e+07	3.76635e+07	417447913	153005253	7.67738e+07	392823080	1.72246e+08	7.64055e+07	2.53569e+08	296502443	8.27895e+07	1.35869e+08	3.61974e+08	6.45306e+07	3.61113e+08	1.79108e+08	6.91971e+07
[R].VAGASLLKPPVVK.[W]	Q3UIK0	4.59011e+08	1.0918e+08	7.99169e+07	2.60807e+08	1.3821e+08	1.24848e+08	1.55703e+08	1.05018e+08	5.55455e+07	160809216	3.17949e+08	6.12874e+07	5.34537e+07	1.68789e+08	1.47934e+08	6.77107e+08	1.68863e+08	127029936	329439907	1.28395e+08	7.3734e+07	2.27165e+08	1.37987e+08	6.89449e+07	2.56676e+08	2.77385e+08	1.09002e+08	1.37449e+08	3.05718e+08	9.04643e+07	2.66516e+08	9.02899e+07	4.32183e+07	3.83474e+08	1.69715e+08	8.55205e+07	250926808	1.86124e+08	77437708	224774040	3.08814e+08	9.21848e+07	121695352	3.45707e+08	7.27508e+07	3.25297e+08	1.77477e+08	7.34282e+07
[K].VIDVPDAPAAPK.[I]	Q3UIK0	434036890	85692319	73760758	427182130	120665511	9.86866e+07	1.34429e+08	89575649	4.47804e+07	139304493	256028322	5.17705e+07	1.29559e+08	365847796	157854237	642254908	138922513	104803477	282729424	9.43423e+07	56331152	197720919	1.06664e+08	5.70877e+07	215460302	215296906	8.91772e+07	1.1978e+08	2.42904e+08	73929501	218739880	7.64301e+07	3.59429e+07	321341418	129846945	6.9557e+07	279262552	139184858	65984432	192591873	243180223	7.55041e+07	1.03429e+08	302265894	56917760	291501202	145209936	55850183
AVG		4.66072e+08	9.98752e+07	7.93502e+07	4.10838e+08	1.3727e+08	1.13454e+08	1.50468e+08	1.01904e+08	5.00824e+07	1.61639e+08	2.96646e+08	5.61591e+07	1.435e+08	3.49651e+08	1.66439e+08	7.01056e+08	1.59296e+08	1.17411e+08	3.15096e+08	1.13227e+08	6.57146e+07	2.17366e+08	1.24989e+08	6.36513e+07	2.39006e+08	2.50979e+08	9.99296e+07	1.29051e+08	2.7946e+08	8.31108e+07	2.62187e+08	8.5797e+07	3.89416e+07	3.74088e+08	1.50856e+08	7.72838e+07	3.07671e+08	1.65852e+08	7.32759e+07	2.23645e+08	2.82832e+08	8.34928e+07	1.20331e+08	3.36649e+08	6.4733e+07	3.2597e+08	1.67265e+08	6.61585e+07
Bovine Serum Albumin (ALB)
[K].HLVDEPQNLIK.[Q]	P02769	6.80156e+09	5.54155e+09	6.37392e+09	2758419122	5.30515e+09	7.45246e+09	7637429459	5.78259e+09	7.17156e+09	6.99554e+09	5.09446e+09	7.10753e+09	7.31903e+08	1.23783e+09	5156694215	5833970196	4.98337e+09	6.9549e+09	6.81588e+09	5.84714e+09	7.12879e+09	6.81581e+09	5.85856e+09	6.7736e+09	6.163e+09	4.81054e+09	6.56948e+09	7.20043e+09	5540914723	7.14895e+09	7.34995e+09	5.35643e+09	5.86218e+09	6.68962e+09	5.19411e+09	7.04469e+09	5.5883e+09	5.60243e+09	6.99528e+09	6.73581e+09	5.02369e+09	6.67304e+09	7368396944	5.12757e+09	7066485545	6.03654e+09	4.9594e+09	6.47514e+09
[R].KVPQVSTPTLVEVSR.[S]	P02769	6.41683e+09	5.01145e+09	5.40782e+09	4.17991e+09	5.02927e+09	6.90476e+09	7462485929	5294045674	6.40111e+09	5.97838e+09	4.26401e+09	5.96665e+09	1.51672e+09	2.28368e+09	4.95251e+09	5.47353e+09	4.34836e+09	5.67417e+09	6.28791e+09	5567434873	6.25366e+09	6.44419e+09	5.58111e+09	5.8145e+09	5.859e+09	4.54563e+09	5.18855e+09	6.21505e+09	5.10749e+09	6.63495e+09	6611404363	4.43235e+09	4.82902e+09	5.44281e+09	4050052289	5863121721	5.79135e+09	5.45782e+09	5.85199e+09	5.69793e+09	4.18148e+09	5.1421e+09	6.83843e+09	4.57889e+09	6.75059e+09	6051488077	4.33404e+09	6.30961e+09
[K].LVNELTEFAK.[T]	P02769	6412874672	5034794688	5375471488	2.00763e+09	4760734720	6540743232	6967982720	5255779840	6429680384	6150168640	4565519680	5800514112	6.36881e+08	837240952	3823838528	5969707338	4895387520	6230954880	6630061504	5389226688	6132481152	6468706304	5420283584	5972245120	5610597760	4488443392	5782375232	6781124864	5213929216	6118751040	6916129024	4648902464	4986490304	5928220996	4556519040	5745332864	4158196766	5137712000	5791233792	5903368256	4426373835	5623525626	6447092160	4.43571e+09	6112318528	5832886266	4430628224	5433936272
AVG		6.54375e+09	5.19593e+09	5.71907e+09	2.98199e+09	5.03172e+09	6.96599e+09	7355966036	5.44414e+09	6.66745e+09	6.37469e+09	4.64133e+09	6.29157e+09	9.61836e+08	1.45292e+09	4.64435e+09	5.75907e+09	4.74237e+09	6.28668e+09	6.57795e+09	5.60127e+09	6.50498e+09	6.57623e+09	5.61998e+09	6.18678e+09	5.87753e+09	4.61487e+09	5.8468e+09	6.7322e+09	5.28745e+09	6.63422e+09	6.95916e+09	4.81256e+09	5.2259e+09	6.02022e+09	4.60023e+09	6.21772e+09	5.17928e+09	5.39932e+09	6.21283e+09	6.11237e+09	4.54385e+09	5.81289e+09	6.88464e+09	4.71406e+09	6.64313e+09	5.97364e+09	4.57469e+09	6.07289e+09
[truncated: 114 more columns]

## Sheet: Summary
	Exp 1						Exp 2						Exp 3						Exp 4
Supernatant (first extraction)
Filename	WTcor_A_150.raw	WTcor_A_175.raw	WTcor_A_200.raw	WTCor_A_225_Redo.raw	WTcor_A_250.raw		WTCor_A_150_2.raw	WTCor_A_175_2.raw	WTCor_A_200_2.raw	WTCor_A_225_2.raw	WTCor_A_250_2.raw		WTCor_A_150_3.raw	WTCor_A_175_Redo.raw	WTCor_A_200_3.raw	WTCor_A_225_Redo_2.raw	WTCor_A_250_3.raw		WTCor_A_200_4.raw	WTCor_A_200_5.raw	WTCor_A_200_6.raw
[KCl]	150	175	200	225	250		150	175	200	225	250		150	175	200	225	250		200	200	200
Shared Myosin (Myh6, Myh7)	0.0233814	0.0453639	0.313896	0.445396	0.42448		0.0353741	0.0894011	0.148138	0.355951	0.497482		0.0468723	0.0753981	0.0881382	0.425428	0.557954		0.16514	0.163449	0.171191
Alpha Myosin (Myh6)	0.0266155	0.0403528	0.31667	0.392478	0.460339		0.0380688	0.0891687	0.147037	0.354307	0.489833		0.0512333	0.0787101	0.0804385	0.421787	0.548819		0.167808	0.168127	0.172656
Myosin ELC, Ventricular (Myl3)	0.0433919	0.0494581	0.355774	0.473217	0.398894		0.053209	0.104511	0.166279	0.378415	0.51796		0.0651274	0.100405	0.106056	0.456824	0.601994		0.189482	0.185628	0.191886
Myosin RLC, Ventricular (Myl2)	0.037888	0.0667194	0.33441	0.454071	0.452272		0.0471425	0.0847122	0.158727	0.363775	0.490483		0.0506903	0.092254	0.105534	0.427419	0.556006		0.197355	0.198567	0.202914
AVG Myosin	0.0328192	0.0504736	0.330188	0.44129	0.433996		0.0434486	0.0919482	0.155045	0.363112	0.49894		0.0534808	0.0866919	0.0950417	0.432865	0.566193		0.179946	0.178943	0.184662
MyBP-C, Cardiac (MyBPC3)	0.184257	0.15044	0.400947	0.650879	0.565335		0.193049	0.258437	0.339122	0.484971	0.625113		0.283185	0.305447	0.301398	0.549881	0.724011		0.358373	0.386001	0.389307
Titin (Ttn)	0.00492127	0.0130283	0.0518382	0.0568195	0.0321576		0.008234	0.018239	0.0124929	0.0293917	0.0389608		0.012397	0.0151884	0.00994458	0.0745914	0.0533579		0.018796	0.0128412	0.0127431
GA3P Dehydrogenase (Gapdh)	0.938461	0.921015	0.959793	0.971244	0.926958		0.944074	0.95444	0.958103	0.950527	0.954878		0.953696	0.9505	0.936133	0.959906	0.95595		0.940584	0.959582	0.945739
Supernatant (second extraction)
Filename	WTcor_B_150.raw	WTcor_B_175.raw	WTcor_B_200.raw	WTCor_B_225_Redo.raw	WTcor_B_250.raw		WTCor_B_150_2.raw	WTCor_B_175_2.raw	WTCor_B_200_2.raw	WTCor_B_225_2.raw	WTCor_B_250_2.raw		WTCor_B_150_3.raw	WTCor_B_175_Redo.raw	WTCor_B_200_3.raw	WTCor_B_225_Redo_2.raw	WTCor_B_250_3.raw		WTCor_B_200_4.raw	WTCor_B_200_5.raw	WTCor_B_200_6.raw
[KCl]	150	175	200	225	250		150	175	200	225	250		150	175	200	225	250		200	200	200
Shared Myosin (Myh6, Myh7)	0.00908981	0.0137757	0.0959497	0.0392504	0.045832		0.00982235	0.0238266	0.0378974	0.0752109	0.105505		0.0088111	0.0141875	0.0214117	0.0677811	0.06928		0.0304417	0.0347693	0.0312287
Alpha Myosin (Myh6)	0.0107783	0.0123803	0.0988896	0.0360337	0.0419817		0.0114075	0.0247936	0.0385928	0.0776896	0.107897		0.0103871	0.0160319	0.0210638	0.0711192	0.072483		0.0328599	0.0358602	0.0330931
Myosin ELC, Ventricular (Myl3)	0.0117263	0.0125547	0.0958388	0.0414811	0.0323255		0.0108982	0.0243481	0.0372351	0.0711012	0.0996418		0.0106833	0.0172982	0.0215487	0.0672853	0.0623306		0.0309617	0.0335803	0.0316216
Myosin RLC, Ventricular (Myl2)	0.0103215	0.0192403	0.0885985	0.0416475	0.0600137		0.01132	0.0267481	0.0443244	0.0848368	0.119858		0.0100796	0.016664	0.0227554	0.0687381	0.0689271		0.0367335	0.0401472	0.0374604
AVG Myosin	0.010479	0.0144877	0.0948192	0.0396032	0.0450382		0.010862	0.0249291	0.0395124	0.0772096	0.108225		0.00999027	0.0160454	0.0216949	0.0687309	0.0682552		0.0327492	0.0360892	0.0333509
MyBP-C, Cardiac (MyBPC3)	0.133001	0.0898133	0.160898	0.0909004	0.0841867		0.107336	0.129153	0.156877	0.15241	0.148167		0.118366	0.115774	0.115726	0.126888	0.0987906		0.106778	0.119791	0.117366
Titin (Ttn)	0.000870123	0.00707654	0.0177396	0.00472989	0.0126503		0.0358308	0.033048	0.0312156	0.0360005	0.0341469		0.0292299	0.0268852	0.0461397	0.028304	0.0177273		0.0373345	0.025329	0.0347124
GA3P Dehydrogenase (Gapdh)	0.0401546	0.0512875	0.0253709	0.0212718	0.0477656		0.0358308	0.033048	0.0312156	0.0360005	0.0341469		0.0292299	0.0268852	0.0461397	0.028304	0.0177273		0.0373345	0.025329	0.0347124
Pellet
Filename	WTcor_P_150.raw	WTcor_P_175.raw	WTcor_P_200.raw	WTCor_P_225_Redo.raw	WTcor_P_250.raw		WTCor_P_150_2.raw	WTCor_P_175_2.raw	WTCor_P_200_2.raw	WTCor_P_225_2.raw	WTCor_P_250_2.raw		WTCor_P_150_3.raw	WTCor_P_175_Redo.raw	WTCor_P_200_3.raw	WTCor_P_225_Redo_2.raw	WTCor_P_250_3.raw		WTCor_P_200_4.raw	WTCor_P_200_5.raw	WTCor_P_200_6.raw
[KCl]	150	175	200	225	250		150	175	200	225	250		150	175	200	225	250		200	200	200
Shared Myosin (Myh6, Myh7)	0.967529	0.94086	0.590154	0.515354	0.529688		0.954804	0.886772	0.813964	0.568838	0.397013		0.944317	0.910414	0.89045	0.506791	0.372766		0.804418	0.801782	0.797581
Alpha Myosin (Myh6)	0.962606	0.947267	0.58444	0.571489	0.497679		0.950524	0.886038	0.81437	0.568004	0.402271		0.93838	0.905258	0.898498	0.507094	0.378697		0.799332	0.796013	0.794251
Myosin ELC, Ventricular (Myl3)	0.944882	0.937987	0.548387	0.485302	0.568781		0.935893	0.871141	0.796486	0.550484	0.382398		0.924189	0.882296	0.872395	0.47589	0.335676		0.779556	0.780791	0.776493
Myosin RLC, Ventricular (Myl2)	0.951791	0.91404	0.576991	0.504282	0.487714		0.941537	0.88854	0.796949	0.551388	0.389659		0.93923	0.891082	0.871711	0.503843	0.375067		0.765911	0.761286	0.759625
AVG Myosin	0.956702	0.935039	0.574993	0.519107	0.520966		0.945689	0.883123	0.805442	0.559678	0.392835		0.936529	0.897263	0.883263	0.498404	0.365552		0.787304	0.784968	0.781987
MyBP-C, Cardiac (MyBPC3)	0.682742	0.759747	0.438155	0.258221	0.350479		0.699615	0.61241	0.504001	0.362619	0.22672		0.59845	0.57878	0.582876	0.323231	0.177198		0.534849	0.494208	0.493327
Titin (Ttn)	0.994209	0.979895	0.930422	0.938451	0.955192		0.990305	0.978751	0.98598	0.965391	0.946767		0.98676	0.983814	0.987879	0.912973	0.935943		0.979181	0.98576	0.985467
GA3P Dehydrogenase (Gapdh)	0.0213839	0.0276971	0.0148356	0.00748457	0.0252763		0.0200953	0.0125125	0.0106809	0.0134725	0.0109754		0.0170738	0.0226144	0.0177273	0.0117897	0.0161745		0.0220818	0.0150893	0.0195489
Data presented as mean and SD
[KCl]	AVG Myosin
150	0.0328192	0.0434486	0.0534808
175	0.0504736	0.0919482	0.0866919
200	0.330188	0.155045	0.0950417	0.179946	0.179946	0.179946
225	0.44129	0.363112	0.432865
250	0.433996	0.49894	0.566193
[KCl]	MyBP-C, Cardiac (MyBPC3)
150	0.184257	0.193049	0.283185
175	0.15044	0.258437	0.305447
200	0.400947	0.339122	0.301398	0.358373	0.358373	0.358373
225	0.650879	0.484971	0.549881
250	0.565335	0.625113	0.724011
[KCl]	Titin (Ttn)
150	0.00492127	0.008234	0.012397
175	0.0130283	0.018239	0.0151884
200	0.0518382	0.0124929	0.00994458	0.018796	0.018796	0.018796
225	0.0568195	0.0293917	0.0745914
250	0.0321576	0.0389608	0.0533579
[KCl]	GA3P Dehydrogenase (Gapdh)
150	0.938461	0.944074	0.953696
175	0.921015	0.95444	0.9505
200	0.959793	0.958103	0.936133	0.940584	0.940584	0.940584
225	0.971244	0.950527	0.959906
250	0.926958	0.954878	0.95595
