# Supplementary material for: Cardiac Myosin Filaments are Maintained by Stochastic Protein Replacement
Source: Mol Cell Proteomics. 2022 Jul 31;21(10):100274. doi: 10.1016/j.mcpro.2022.100274 (PMC9528119; doi:10.1016/j.mcpro.2022.100274)
Supplement: Table 8 [file mmc8.xlsx]

## Sheet: Alpha Myo 3L 1
Peptide			Raw LC peak areas for individual isotopomers																																Raw LC peak areas for individual isotopomers
DTQLQLDDAVHANDDLKENIAIVER		Filename	D3WT_6_S_250.raw	D3WT_6_P_250.raw	D3WT_5_S_250.raw	D3WT_5_P_250.raw	D3WT_4_S_250.raw	D3WT_4_P_250.raw	D3WT_6_S_225.raw	D3WT_6_P_225.raw	D3WT_5_S_225 redo.raw	D3WT_5_P_225 redo.raw	D3WT_4_S_225 redo2.raw	D3WT_4_P_225 redo2.raw	D3WT_6_S_200 redo.raw	D3WT_6_P_200 redo.raw	D3WT_5_S_200.raw	D3WT_5_P_200.raw	D3WT_4_S_200 redo.raw	D3WT_4_P_200 redo.raw	D3WT_6_S_175.raw	D3WT_6_P_175.raw	D3WT_5_S_175 redo2.raw	D3WT_5_P_175 redo2.raw	D3WT_4_S_175.raw	D3WT_4_P_175.raw	D3WT_6_S_150.raw	D3WT_6_P_150.raw	D3WT_5_S_150.raw	D3WT_5_P_150.raw	D3WT_4_S_150.raw	D3WT_4_P_150.raw		Filename	WT_LV_3.raw	WT_LV_2.raw	WT_LV_1.raw
		[KCl] (mM)	250	250	250	250	250	250	225	225	225	225	225	225	200	200	200	200	200	200	175	175	175	175	175	175	150	150	150	150	150	150		Isotopomer				Fractional abundance	% maximum
	Isotopomer	Sex	F	F	M	M	F	F	F	F	M	M	F	F	F	F	F	F	F	F	F	F	F	F	F	F	F	F	F	F	F	F		M+0	4.73282e+08	5.2588e+08	6.25077e+08	20.082	65.422
	M+0		2.79181e+08	2.84075e+08	2.94631e+08	4.20962e+08	3.68128e+08	6.21319e+08	4.94121e+07	6.47842e+07	6.04942e+07	1.10275e+08	1.68129e+08	2.49248e+08	4.14698e+07	1.58465e+08	4.87406e+07	6.28198e+08	6.18653e+07	6.09062e+06	1.08153e+08	4.25555e+08	1.43025e+08	4.35654e+08	3.02542e+08	5.23647e+08	4.37135e+07	6.81449e+08	5.35807e+07	8.36523e+08	1.05197e+08	4.50126e+08		M+1	7.24966e+08	7.87048e+08	9.73672e+08	30.6961	100
	M+1		3.96487e+08	4.25738e+08	4.21539e+08	6.09234e+08	5.30375e+08	8.98889e+08	7.34103e+07	9.61044e+07	9.10267e+07	1.60207e+08	2.47581e+08	3.68121e+08	6.25658e+07	2.32307e+08	7.16995e+07	9.45535e+08	9.22026e+07	8.84965e+06	1.55834e+08	6.36017e+08	2.09519e+08	6.4089e+08	4.44475e+08	7.88465e+08	6.41861e+07	995325651	7.87672e+07	1.19957e+09	1.5603e+08	6.91855e+08		M+2	600014469	6.60638e+08	7.91819e+08	25.3748	82.6648
	M+2		3.26964e+08	3.45473e+08	3.30671e+08	5.01045e+08	4.37508e+08	7.344e+08	5.70168e+07	7.79673e+07	7.06079e+07	1.24359e+08	1.93683e+08	2.81456e+08	4.91566e+07	1.77389e+08	5.48457e+07	7.45894e+08	7.16062e+07	6.96246e+06	1.26923e+08	4.93031e+08	1.62371e+08	4.88685e+08	3.64398e+08	6.06632e+08	5.32058e+07	805962045	6.23176e+07	9.83504e+08	1.25827e+08	5.49476e+08		M+3	3.35921e+08	3.72729e+08	4.45318e+08	14.2645	46.47
	M+3		2.2624e+08	2.25699e+08	2.22996e+08	3.28962e+08	2.89311e+08	4.82409e+08	3.87709e+07	5.2012e+07	4.59368e+07	8.16114e+07	1.17902e+08	1.82025e+08	2.94521e+07	1.2067e+08	3.57881e+07	4.84016e+08	4.06638e+07	4.56816e+06	84782631	3.15092e+08	1.01762e+08	3.26447e+08	2.36375e+08	3.74341e+08	3.27404e+07	5.43914e+08	4.0133e+07	6.57454e+08	7.86581e+07	3.39201e+08		M+4	1.53209e+08	1.66413e+08	2.00152e+08	6.42841	20.9422
	M+4		1.4882e+08	1.3405e+08	1.39783e+08	1.94206e+08	1.71191e+08	2.78785e+08	2.39644e+07	3.151e+07	2.83986e+07	4.94403e+07	7.07022e+07	1.09121e+08	2.01272e+07	7.6593e+07	2.21829e+07	2.92722e+08	2.59743e+07	2.4545e+06	5.0797e+07	1.92054e+08	6.47342e+07	2.0271e+08	1.44683e+08	2.09949e+08	2.16904e+07	3.36904e+08	2.55153e+07	3.99397e+08	4.73875e+07	1.82148e+08		M+5	5.04133e+07	5.55974e+07	6.77821e+07	2.14649	6.99271
	M+5		8.1746e+07	7.0505e+07	7.84834e+07	1.01641e+08	8.82222e+07	1.43071e+08	1.25981e+07	1.66842e+07	1.47914e+07	2.63516e+07	3.45881e+07	5.80001e+07	9.06579e+06	4.34095e+07	1.22302e+07	1.56808e+08	9.78268e+06	1.23515e+06	2.68474e+07	1.05156e+08	3.19673e+07	1.10396e+08	7.2486e+07	1.07754e+08	9.8725e+06	1.81523e+08	1.20747e+07	2.16491e+08	2.15766e+07	8.73803e+07		M+6	1.78865e+07	1.97949e+07	2.35269e+07	0.756904	2.4658
	M+6		7.61014e+07	6.03369e+07	7.03924e+07	9.0558e+07	9.80433e+07	1.44164e+08	1.10766e+07	1.47677e+07	1.33694e+07	1.9666e+07	4.28837e+07	5.11101e+07	1.08313e+07	3.62389e+07	1.03322e+07	1.37037e+08	1.29587e+07	1.046e+06	2.29881e+07	9.16362e+07	3.19811e+07	8.51666e+07	6.58092e+07	1.17021e+08	9.35366e+06	1.63286e+08	1.06349e+07	1.8807e+08	2.04712e+07	9.38438e+07		M+7	3.24408e+06	4.43119e+06	4.12584e+06	0.146575	0.477505
	M+7		7.28588e+07	5.54876e+07	6.2079e+07	8.48223e+07	1.03172e+08	1.45054e+08	1.03417e+07	1.39109e+07	1.2796e+07	1.83209e+07	4.56517e+07	5.16549e+07	1.07753e+07	3.48198e+07	9.07162e+06	1.25552e+08	1.30312e+07	1.11684e+06	2.03735e+07	8.58766e+07	2.90921e+07	7.34385e+07	6.07059e+07	1.25361e+08	8.68903e+06	1.48499e+08	8.97141e+06	1.6889e+08	1.96937e+07	9.78284e+07		M+8	1.11511e+06	1.18663e+06	1.63682e+06	0.0483874	0.157634
	M+8		5.27988e+07	3.79541e+07	4.61312e+07	6.10823e+07	8.14409e+07	1.05297e+08	7.11238e+06	1.00171e+07	8.72092e+06	1.25927e+07	3.13399e+07	3.81603e+07	7.67956e+06	2.51467e+07	6.37608e+06	8.72759e+07	9.09926e+06	815064	1.59964e+07	6.30971e+07	2.07235e+07	5.23553e+07	4.43743e+07	9.18329e+07	6.63429e+06	1.06682e+08	6.68714e+06	1.15314e+08	1.40422e+07	7.11621e+07		M+9	802584	2.37277e+06	1.00897e+06	0.0525267	0.171119
	M+9		4.54194e+07	3.17994e+07	3.85871e+07	5.18664e+07	8.24153e+07	9.90017e+07	5.59079e+06	8.87701e+06	7.34486e+06	1.01455e+07	3.4059e+07	3.41056e+07	6.83582e+06	2.09588e+07	5.19889e+06	7.29809e+07	9.22772e+06	774394	1.3483e+07	5.60854e+07	1.65232e+07	3.93308e+07	3.86232e+07	9.61623e+07	5.73331e+06	8.58064e+07	5.46323e+06	9.32955e+07	1.25584e+07	7.26521e+07		M+10	85709.1	123656	58456.1	0.00341945	0.0111397
	M+10		3.59286e+07	2.6182e+07	3.26849e+07	4.29018e+07	7.36003e+07	8.79613e+07	4.64504e+06	7.01634e+06	6.47169e+06	7.38935e+06	3.07453e+07	3.03618e+07	5.3681e+06	1.66325e+07	4.46136e+06	6.1631e+07	8.62614e+06	727199	1.04923e+07	4.52616e+07	1.37993e+07	2.94887e+07	3.11099e+07	9.02509e+07	4.55923e+06	6.75591e+07	4.16072e+06	7.33061e+07	1.09072e+07	6.60369e+07		M+11				0	0
	M+11		2.14652e+07	1.72398e+07	2.25923e+07	2.9228e+07	5.00575e+07	6.03815e+07		4.69598e+06		4.47818e+06	2.17547e+07	2.14996e+07	3.86645e+06	1.05244e+07	3.7458e+06	4.07197e+07	6.09753e+06	534761	9.60558e+06	2.983e+07	9.71253e+06	1.87162e+07	1.91702e+07	6.26744e+07	3.31789e+06	4.58928e+07	4.89913e+06	4.90291e+07	7.05797e+06	4.82742e+07		M+12				0	0
	M+12		1.21197e+07	9.37069e+06	1.56765e+07	1.55443e+07	2.95391e+07	3.23105e+07		2.60633e+06		2.209e+06	1.05101e+07	1.02226e+07	1.8314e+06	5.8173e+06	2.25452e+06	2.06884e+07	3.1579e+06	219805	8.52452e+06	1.49788e+07	4.41922e+06	9.03332e+06	1.19043e+07	3.17991e+07	2.25939e+06	2.40331e+07	5.07621e+06	2.48636e+07	3.77024e+06	2.63658e+07		M+13				0	0
	M+13		5.11888e+06	3.34212e+06	8.90902e+06	5.74613e+06	1.25868e+07	1.36404e+07		1.01377e+06		612791	4.44233e+06	4.48595e+06	420995	2.12915e+06	1.2106e+06	7.0173e+06	1.11221e+06	108869	5.39102e+06	6.38088e+06	1.38452e+06	3.24383e+06	4.18295e+06	1.35889e+07	1.23125e+06	9.07626e+06	3.23776e+06	9.37952e+06	1.20045e+06	9.6101e+06		M+14				0	0
	M+14		1.63621e+06	864490	4.59609e+06	1.79809e+06	4.42015e+06	4.27957e+06		335992		158399	1.37749e+06	1.18073e+06	177333	552364	676454	2.80984e+06	261815	32412.4	3.41968e+06	2.1459e+06	506748	863337	1.6744e+06	4.50662e+06	594493	2.83286e+06	1.89136e+06	3.08647e+06	582396	3.21195e+06
	M+15			230831	2.42339e+06	469895	1.54935e+06	1.16399e+06				17454.5	311173								2.04327e+06	358974			821719	766789								Note: The 3 data files used to determine the natural distribution of isopotomers were the Day 0 samples from the protein turnover experiments
	M+16																				885022				93175.8	63116.7
	M+17
	M+18
	M+19
	M+20
		Sum of Isotopomers	1.78289e+09	1.72835e+09	1.79218e+09	2.54007e+09	2.42156e+09	3.85213e+09	2.93939e+08	4.02303e+08	3.59958e+08	6.27834e+08	1.05566e+09	1.49075e+09	2.59623e+08	9.61655e+08	2.88815e+08	3.80889e+09	3.65667e+08	3.55359e+07	6.6654e+08	2.56256e+09	8.41522e+08	2.51642e+09	1.84343e+09	3.24481e+09	2.67781e+08	4.19874e+09	3.2341e+08	5.01817e+09	6.24959e+08	2.78917e+09
			Normalized isotopomer abundances
	Isotopomer	Filename	D3WT_6_S_250.raw	D3WT_6_P_250.raw	D3WT_5_S_250.raw	D3WT_5_P_250.raw	D3WT_4_S_250.raw	D3WT_4_P_250.raw	D3WT_6_S_225.raw	D3WT_6_P_225.raw	D3WT_5_S_225 redo.raw	D3WT_5_P_225 redo.raw	D3WT_4_S_225 redo2.raw	D3WT_4_P_225 redo2.raw	D3WT_6_S_200 redo.raw	D3WT_6_P_200 redo.raw	D3WT_5_S_200.raw	D3WT_5_P_200.raw	D3WT_4_S_200 redo.raw	D3WT_4_P_200 redo.raw	D3WT_6_S_175.raw	D3WT_6_P_175.raw	D3WT_5_S_175 redo2.raw	D3WT_5_P_175 redo2.raw	D3WT_4_S_175.raw	D3WT_4_P_175.raw	D3WT_6_S_150.raw	D3WT_6_P_150.raw	D3WT_5_S_150.raw	D3WT_5_P_150.raw	D3WT_4_S_150.raw	D3WT_4_P_150.raw
	M+0		0.156589	0.164362	0.164398	0.165729	0.152021	0.161293	0.168103	0.161033	0.168059	0.175644	0.159265	0.167196	0.15973	0.164784	0.168761	0.16493	0.169185	0.171393	0.16226	0.166067	0.16996	0.173125	0.164119	0.16138	0.163243	0.162298	0.165674	0.166699	0.168326	0.161384
	M+1		0.222385	0.246326	0.235211	0.23985	0.219022	0.233349	0.249747	0.238885	0.252881	0.255174	0.234527	0.246936	0.240987	0.24157	0.248255	0.248244	0.252149	0.249034	0.233796	0.248196	0.248976	0.254683	0.241113	0.242992	0.239696	0.237053	0.243552	0.239045	0.249665	0.24805
	M+2		0.18339	0.199886	0.184508	0.197257	0.180672	0.190648	0.193975	0.193802	0.196156	0.198076	0.183471	0.188801	0.189338	0.184463	0.189899	0.19583	0.195823	0.195927	0.190421	0.192398	0.19295	0.194198	0.197674	0.186954	0.198691	0.191953	0.192689	0.195988	0.201336	0.197003
	M+3		0.126896	0.130587	0.124427	0.129509	0.119473	0.125232	0.131901	0.129286	0.127617	0.129989	0.111685	0.122102	0.113441	0.125482	0.123914	0.127075	0.111204	0.128551	0.127198	0.12296	0.120927	0.129727	0.128226	0.115366	0.122266	0.129542	0.124093	0.131015	0.125861	0.121614
	M+4		0.0834715	0.0775598	0.0779964	0.076457	0.0706944	0.0723717	0.0815284	0.078324	0.0788942	0.0787474	0.0669743	0.0731987	0.0775246	0.0796471	0.0768068	0.0768524	0.0710325	0.0690711	0.07621	0.0749464	0.0769251	0.080555	0.078486	0.064703	0.0810006	0.0802391	0.0788945	0.0795901	0.075825	0.0653053
	M+5		0.0458504	0.0407933	0.0437923	0.040015	0.036432	0.0371408	0.0428597	0.0414717	0.0410919	0.0419723	0.0327644	0.0389066	0.034919	0.0451404	0.0423461	0.0411691	0.0267529	0.0347579	0.0402788	0.0410354	0.0379875	0.0438704	0.0393213	0.033208	0.0368678	0.0432326	0.0373356	0.0431413	0.0345248	0.0313284
	M+6		0.0426844	0.0349102	0.0392776	0.0356518	0.0404877	0.0374246	0.0376833	0.036708	0.0371416	0.0313235	0.0406227	0.0342847	0.0417193	0.037684	0.0357746	0.0359782	0.0354385	0.0294351	0.0344886	0.0357597	0.038004	0.0338444	0.0356994	0.036064	0.0349302	0.0388892	0.0328836	0.0374777	0.032756	0.0336458
	M+7		0.0408657	0.0321044	0.0346389	0.0333937	0.0426056	0.0376555	0.0351832	0.034578	0.0355486	0.0291811	0.0432446	0.0346502	0.0415035	0.0362083	0.0314098	0.0329629	0.0356369	0.0314285	0.0305661	0.0335121	0.0345708	0.0291837	0.032931	0.0386343	0.0324482	0.0353675	0.02774	0.0336556	0.0315119	0.0350744
	M+8		0.0296143	0.0219598	0.0257403	0.0240475	0.0336316	0.0273348	0.0241968	0.0248994	0.0242276	0.0200573	0.0296875	0.025598	0.0295796	0.0261494	0.0220767	0.0229138	0.024884	0.0229364	0.0239992	0.0246227	0.0246262	0.0208055	0.0240716	0.0283014	0.024775	0.0254081	0.0206769	0.0229793	0.0224689	0.0255137
	M+9		0.0254752	0.0183987	0.0215309	0.0204193	0.034034	0.0257005	0.0190202	0.0220655	0.0204047	0.0161595	0.0322632	0.0228781	0.0263297	0.0217945	0.0180008	0.0191607	0.0252353	0.0217919	0.0202284	0.0218865	0.0196349	0.0156297	0.0209518	0.0296357	0.0214104	0.0204362	0.0168926	0.0185915	0.0200947	0.0260479
	M+10		0.0201519	0.0151486	0.0182376	0.01689	0.0303938	0.0228345	0.0158027	0.0174404	0.017979	0.0117696	0.0291243	0.0203668	0.0206765	0.0172957	0.0154471	0.0161809	0.0235901	0.0204638	0.0157414	0.0176627	0.016398	0.0117185	0.0168761	0.0278139	0.017026	0.0160903	0.0128652	0.0146081	0.0174527	0.0236762
	M+11		0.0120396	0.0099747	0.0126061	0.0115068	0.0206716	0.0156748	0	0.0116727	0	0.00713274	0.0206077	0.014422	0.0148925	0.0109441	0.0129696	0.0106907	0.0166751	0.0150485	0.0144111	0.0116407	0.0115416	0.00743765	0.0103992	0.0193152	0.0123903	0.0109301	0.0151483	0.00977031	0.0112935	0.0173077
	M+12		0.00679778	0.00542176	0.00874719	0.00611962	0.0121984	0.0083877	0	0.00647853	0	0.00351844	0.00995592	0.00685737	0.00705406	0.00604926	0.0078061	0.00543161	0.00863599	0.00618543	0.0127892	0.00584527	0.00525146	0.00358975	0.00645771	0.00979999	0.00843746	0.00572389	0.0156959	0.00495471	0.00603278	0.00945291
	M+13		0.00287112	0.00193371	0.00497107	0.0022622	0.0051978	0.00354101	0	0.00251992	0	0.00097604	0.00420811	0.00300918	0.00162156	0.00221405	0.00419162	0.00184235	0.0030416	0.00306364	0.00808807	0.00249005	0.00164526	0.00128907	0.00226912	0.00418789	0.00459796	0.00216166	0.0100113	0.00186911	0.00192085	0.0034455
	M+14		0.000917729	0.000500183	0.00256453	0.00070789	0.00182533	0.00111096	0	0.000835172	0	0.000252294	0.00130486	0.000792033	0.000683041	0.000574389	0.00234217	0.000737707	0.000715993	0.000912102	0.00513049	0.000837406	0.00060218	0.000343081	0.000908305	0.00138887	0.00222007	0.000674692	0.00584819	0.000615059	0.000931894	0.00115158
	M+15		0	0.000133556	0.00135221	0.000184993	0.000639817	0.000302169	0	0	0	2.78011e-05	0.000294767	0	0	0	0	0	0	0	0.00306549	0.000140084	0	0	0.000445756	0.000236312	0	0	0	0	0	0
	M+16		0	0	0	0	0	0	0	0	0	0	0	0	0	0	0	0	0	0	0.00132779	0	0	0	5.05448e-05	1.94515e-05	0	0	0	0	0	0
	M+17		0	0	0	0	0	0	0	0	0	0	0	0	0	0	0	0	0	0	0	0	0	0	0	0	0	0	0	0	0	0
	M+18		0	0	0	0	0	0	0	0	0	0	0	0	0	0	0	0	0	0	0	0	0	0	0	0	0	0	0	0	0	0
	M+19		0	0	0	0	0	0	0	0	0	0	0	0	0	0	0	0	0	0	0	0	0	0	0	0	0	0	0	0	0	0
	M+20		0	0	0	0	0	0	0	0	0	0	0	0	0	0	0	0	0	0	0	0	0	0	0	0	0	0	0	0	0	0
Correction to account for Unlabeled Protein in Labeled Fraction
		Natural abundance of unlabeled peptide in labeled fraction	0.176104	0.191201	0.182916	0.188777	0.172769	0.183283	0.191592	0.185923	0.193243	0.196937	0.180769	0.188808	0.184775	0.185014	0.190055	0.190709	0.193262	0.193011	0.183655	0.189975	0.191611	0.194781	0.1888	0.185173	0.1884	0.185166	0.188489	0.188432	0.193941	0.189905
		Unlabeled peptide	0.738469	0.801775	0.767033	0.791612	0.724484	0.768572	0.803417	0.779644	0.810338	0.82583	0.758032	0.791742	0.77483	0.775831	0.796969	0.799713	0.810419	0.809366	0.770132	0.796636	0.803498	0.816787	0.791706	0.776499	0.79003	0.776471	0.790404	0.790164	0.813267	0.796342
		Labeled peptide	0.261531	0.198225	0.232967	0.208388	0.275516	0.231428	0.196583	0.220356	0.189662	0.17417	0.241968	0.208258	0.22517	0.224169	0.203031	0.200287	0.189581	0.190634	0.229868	0.203364	0.196502	0.183213	0.208294	0.223501	0.20997	0.223529	0.209596	0.209836	0.186733	0.203658
Correction to Account for Precursor Pool Enrichment
		Precursor pool enrichment	0.573759	0.577563	0.547951	0.540037	0.676457	0.671554	0.573759	0.577563	0.547951	0.540037	0.676457	0.671554	0.573759	0.577563	0.547951	0.540037	0.676457	0.671554	0.573759	0.577563	0.547951	0.540037	0.676457	0.671554	0.588167	0.572095	0.554947	0.539123	0.676914	0.687275
		Fraction of unlabeld protein that was newly	0.0774401	0.0753851	0.0923755	0.0973126	0.0338685	0.0354318	0.0774401	0.0753851	0.0923755	0.0973126	0.0338685	0.0354318	0.0774401	0.0753851	0.0923755	0.0973126	0.0338685	0.0354318	0.0774401	0.0753851	0.0923755	0.0973126	0.0338685	0.0354318	0.0698496	0.0783507	0.0881525	0.097894	0.0337252	0.0305835
		Unlabeled peptide	0.716516	0.785614	0.743322	0.769147	0.714826	0.760071	0.786916	0.761678	0.791035	0.807054	0.749549	0.784092	0.755929	0.757554	0.776306	0.778122	0.803773	0.802363	0.750837	0.780056	0.783498	0.797036	0.784404	0.768289	0.774263	0.757468	0.770141	0.767394	0.80675	0.789917
		Labeled peptide	0.283484	0.214386	0.256678	0.230853	0.285174	0.239929	0.213084	0.238322	0.208965	0.192946	0.250451	0.215908	0.244071	0.242446	0.223694	0.221878	0.196227	0.197637	0.249163	0.219944	0.216502	0.202964	0.215596	0.231711	0.225737	0.242532	0.229859	0.232606	0.19325	0.210083
		Unlabeled peptide (%)	0.716516	0.785614	0.743322	0.769147	0.714826	0.760071	0.786916	0.761678	0.791035	0.807054	0.749549	0.784092	0.755929	0.757554	0.776306	0.778122	0.803773	0.802363	0.750837	0.780056	0.783498	0.797036	0.784404	0.768289	0.774263	0.757468	0.770141	0.767394	0.80675	0.789917
		Labeled peptide (%)	0.283484	0.214386	0.256678	0.230853	0.285174	0.239929	0.213084	0.238322	0.208965	0.192946	0.250451	0.215908	0.244071	0.242446	0.223694	0.221878	0.196227	0.197637	0.249163	0.219944	0.216502	0.202964	0.215596	0.231711	0.225737	0.242532	0.229859	0.232606	0.19325	0.210083

## Sheet: Alpha Myo 3L 2
Peptide			Raw LC peak areas for individual isotopomers
NDLQLQVQAEQDNLNDAEER		Filename	D3WT_6_S_250.raw	D3WT_6_P_250.raw	D3WT_5_S_250.raw	D3WT_5_P_250.raw	D3WT_4_S_250.raw	D3WT_4_P_250.raw	D3WT_6_S_225.raw	D3WT_6_P_225.raw	D3WT_5_S_225 redo.raw	D3WT_5_P_225 redo.raw	D3WT_4_S_225 redo2.raw	D3WT_4_P_225 redo2.raw	D3WT_6_S_200 redo.raw	D3WT_6_P_200 redo.raw	D3WT_5_S_200.raw	D3WT_5_P_200.raw	D3WT_4_S_200 redo.raw	D3WT_4_P_200 redo.raw	D3WT_6_S_175.raw	D3WT_6_P_175.raw	D3WT_5_S_175 redo2.raw	D3WT_5_P_175 redo2.raw	D3WT_4_S_175.raw	D3WT_4_P_175.raw	D3WT_6_S_150.raw	D3WT_6_P_150.raw	D3WT_5_S_150.raw	D3WT_5_P_150.raw	D3WT_4_S_150.raw	D3WT_4_P_150.raw		Filename	WT_LV_3.raw	WT_LV_2.raw	WT_LV_1.raw
	Isotopomer	[KCl] (mM)	250	250	250	250	250	250	225	225	225	225	225	225	200	200	200	200	200	200	175	175	175	175	175	175	150	150	150	150	150	150		Isotopomer	LV 3	LV 2	LV 1	Fractional abundance	% maximum
	M+0		6.94663e+08	4.77551e+08	9.16084e+08	7.24826e+08	9.54571e+08	9.86828e+08	1.20524e+08	1.2316e+08	3.78546e+08	6.86179e+08	4.87188e+08	6.02436e+08	3.08875e+08	7.13802e+08	8.62692e+06	1.20727e+09	3.5085e+08	832848	1.41607e+08	8.61406e+08	1.91605e+08	1.26248e+09	1.62655e+08	1.2258e+09	7.76087e+07	1.32133e+09	8.78743e+07	1.62402e+09	5.32328e+07	1.087e+09		M+0	4.73282e+08	5.50699e+08	7.51414e+08	29.7399	89.2413
	M+1		8.23691e+08	5.7634e+08	1.1248e+09	8.60096e+08	1.10901e+09	1.19294e+09	1.38857e+08	1.46947e+08	4.40963e+08	7.97217e+08	5.74906e+08	6.80421e+08	3.71979e+08	8.21119e+08	1.01854e+07	1.44257e+09	4.14987e+08	946039	1.72071e+08	9.92685e+08	2.24588e+08	1420738172	1.89772e+08	1.44567e+09	9.54042e+07	1.58865e+09	1.05598e+08	1.97619e+09	6.47805e+07	1.30998e+09		M+1	4.94725e+08	6.47518e+08	861239357	33.3253	100
	M+2		5.49152e+08	3.60587e+08	7.42379e+08	5.40095e+08	7.02866e+08	7.41854e+08	8.91082e+07	9.22482e+07	2.75824e+08	5.12354e+08	3.6656e+08	4.57736e+08	2.32046e+08	5.29089e+08	6.99235e+06	9.54209e+08	2.55651e+08	568820	1.15991e+08	6.36304e+08	1.37766e+08	9.43356e+08	1.21046e+08	887833114	6.16887e+07	9.89543e+08	6.79979e+07	1.25926e+09	4.2306e+07	8.15855e+08		M+2	3.18384e+08	4.05351e+08	5.73437e+08	21.4944	64.4987
	M+3		3.63203e+08	2.22038e+08	4.74879e+08	3.40118e+08	4.31911e+08	4.29925e+08	6.05298e+07	5.80688e+07	1.8658e+08	3.2493e+08	2.13711e+08	2.65049e+08	1.51993e+08	3.50688e+08	4.39261e+06	5.99981e+08	1.52934e+08	315254	7.07207e+07	4.06124e+08	9.13294e+07	6.10918e+08	7.2469e+07	5.26006e+08	4.03185e+07	6.37786e+08	4.25455e+07	7.79302e+08	2.40987e+07	4.61172e+08		M+3	1.52929e+08	1.97522e+08	2.69782e+08	10.301	30.9105
	M+4		2.16509e+08	1.32413e+08	2.90796e+08	2.03384e+08	2.38858e+08	2.35572e+08	3.73591e+07	3.48214e+07	1.1531e+08	1.89109e+08	1.19534e+08	1.3709e+08	9.92186e+07	2.09658e+08	2.47599e+06	3.36734e+08	8.14229e+07	130430	4.12832e+07	2.34146e+08	5.65433e+07	3.51093e+08	4.07582e+07	2.85955e+08	2.39857e+07	3.94543e+08	2.83066e+07	4.81323e+08	1.22565e+07	2.40829e+08		M+4	5.63745e+07	7.08685e+07	9.37009e+07	3.68907	11.0699
	M+5		1.13376e+08	6.65051e+07	1.57875e+08	1.01987e+08	1.1171e+08	1.1143e+08	1.84148e+07	1.76112e+07	5.72977e+07	9.1578e+07	5.93805e+07	6.36154e+07	5.09613e+07	1.03378e+08	1.32185e+06	1.77283e+08	3.89909e+07	39060.9	2.12732e+07	1.12033e+08	2.86259e+07	1.71214e+08	1.95719e+07	1.32696e+08	1.32056e+07	2.00482e+08	1.33634e+07	2.49616e+08	6.01603e+06	1.12333e+08		M+5	1.70847e+07	2.13442e+07	3.01995e+07	1.13889	3.41749
	M+6		1.34961e+08	7.54775e+07	1.67549e+08	1.01961e+08	1.91166e+08	1.76184e+08	2.09814e+07	1.92603e+07	6.12058e+07	8.91919e+07	9.49155e+07	9.52908e+07	6.14726e+07	1.17969e+08	1.37319e+06	1.78194e+08	6.25924e+07	57126.3	2.43562e+07	1.27294e+08	3.08016e+07	1.71051e+08	2.84414e+07	2.03852e+08	1.50191e+07	2.31852e+08	1.49018e+07	2.55303e+08	9.688e+06	1.69869e+08		M+6	4.55097e+06	4.88261e+06	6.80499e+06	0.273309	0.820126
	M+7		1.22868e+08	6.46197e+07	1.41708e+08	8.33481e+07	1.86372e+08	1.67503e+08	1.96474e+07	1.63896e+07	5.25348e+07	7.67694e+07	9.21208e+07	9.80732e+07	5.23656e+07	1.05579e+08	1.21689e+06	1.52246e+08	5.98548e+07	95212	2.20377e+07	1.13593e+08	2.63134e+07	1.54881e+08	2.75568e+07	1.92033e+08	1.30307e+07	1.95854e+08	1.24002e+07	2.13185e+08	9.5181e+06	1.63347e+08		M+7	820710	755922	531848	0.0381417	0.114453
	M+8		7.3321e+07	4.13608e+07	8.43933e+07	5.2859e+07	1.23422e+08	1.10252e+08	1.22687e+07	1.0391e+07	3.3359e+07	4.6447e+07	6.12258e+07	6.23179e+07	3.48729e+07	6.62679e+07	678335	8.99476e+07	4.09904e+07	27892.2	1.29827e+07	7.03964e+07	1.68242e+07	8.9608e+07	1.86366e+07	1.32188e+08	7.95508e+06	1.29848e+08	7.63537e+06	1.33116e+08	5.90612e+06	1.0787e+08		M+8				0	0
	M+9		7.06728e+07	3.75834e+07	7.12229e+07	4.19679e+07	1.4196e+08	1.25782e+08	1.08494e+07	9.03746e+06	2.58144e+07	3.76515e+07	7.08089e+07	6.8639e+07	3.05937e+07	5.77699e+07	562224	7.77142e+07	4.64933e+07	48201.6	1.20277e+07	6.28238e+07	1.34721e+07	7.39761e+07	2.03126e+07	1.49225e+08	6.96274e+06	1.16532e+08	6.10632e+06	1.10837e+08	7.09406e+06	1.25954e+08		M+9				0	0
	M+10																																	M+10				0	0
	M+11		3.04319e+07	1.63673e+07	3.02004e+07	1.73738e+07	7.29686e+07	65900571	4.60481e+06	4.06086e+06	1.08767e+07	1.49783e+07	3.80874e+07	3.51093e+07	1.36152e+07	2.49376e+07	114473	3.0737e+07	2.45495e+07	12163	5.23252e+06	2.77052e+07	5.72344e+06	3.04787e+07	1.01286e+07	7.77737e+07	3.27998e+06	5.16809e+07	2.22446e+06	4.55362e+07	3.55547e+06	6.67214e+07		M+11				0	0
	M+12																																	M+12				0	0
	M+13		4.6361e+06	2.44359e+06	4.34433e+06	2.46793e+06	1.29871e+07	1.04599e+07	510870	549480	1.84375e+06	2.18533e+06	5.89979e+06	5.91278e+06	2.07864e+06	4.06279e+06		4.63537e+06	3.88111e+06	106167	690105	4.51494e+06	397958	4.84446e+06	1.32461e+06	1.2253e+07	286367	7.88551e+06		6.86748e+06	376447	1.00617e+07		M+13				0	0
	M+14																																	M+14				0	0
	M+15																											288933				767701
	M+16																																	Note: The 3 data files used to determine the natural distribution of isopotomers were the Day 0 samples from the protein turnover experiments
	M+17
	M+18
	M+19
	M+20
		Sum of Isotopomers	3.19748e+09	2.07329e+09	4.20623e+09	3.07048e+09	4.27781e+09	4.35463e+09	5.33656e+08	5.32545e+08	1.64016e+09	2.86859e+09	2.18434e+09	2.57169e+09	1.41007e+09	3.10432e+09	3.79402e+07	5.25152e+09	1.5332e+09	3.17921e+06	6.40273e+08	3.64902e+09	8.2399e+08	5.28463e+09	7.12673e+08	5.27129e+09	3.58745e+08	5.86628e+09	3.88954e+08	7.13457e+09	2.38829e+08	4.67177e+09
			Normalized isotopomer abundances
	Isotopomer	Filename	D3WT_6_S_250.raw	D3WT_6_P_250.raw	D3WT_5_S_250.raw	D3WT_5_P_250.raw	D3WT_4_S_250.raw	D3WT_4_P_250.raw	D3WT_6_S_225.raw	D3WT_6_P_225.raw	D3WT_5_S_225 redo.raw	D3WT_5_P_225 redo.raw	D3WT_4_S_225 redo2.raw	D3WT_4_P_225 redo2.raw	D3WT_6_S_200 redo.raw	D3WT_6_P_200 redo.raw	D3WT_5_S_200.raw	D3WT_5_P_200.raw	D3WT_4_S_200 redo.raw	D3WT_4_P_200 redo.raw	D3WT_6_S_175.raw	D3WT_6_P_175.raw	D3WT_5_S_175 redo2.raw	D3WT_5_P_175 redo2.raw	D3WT_4_S_175.raw	D3WT_4_P_175.raw	D3WT_6_S_150.raw	D3WT_6_P_150.raw	D3WT_5_S_150.raw	D3WT_5_P_150.raw	D3WT_4_S_150.raw	D3WT_4_P_150.raw
	M+0		0.217253	0.230335	0.217792	0.236062	0.223145	0.226616	0.225846	0.231266	0.230799	0.239204	0.223037	0.234257	0.219049	0.229938	0.227382	0.229889	0.228835	0.261966	0.221167	0.236065	0.232533	0.238896	0.228233	0.232542	0.216334	0.225242	0.225925	0.227627	0.222891	0.232675
	M+1		0.257606	0.277984	0.267413	0.280118	0.259248	0.273947	0.2602	0.275934	0.268854	0.277912	0.263195	0.264581	0.263802	0.264508	0.268459	0.274696	0.270668	0.29757	0.268746	0.272041	0.272562	0.268843	0.266282	0.274255	0.265939	0.270811	0.271493	0.276989	0.271243	0.280404
	M+2		0.171745	0.173921	0.176495	0.175899	0.164305	0.17036	0.166977	0.173221	0.168169	0.178608	0.167813	0.17799	0.164563	0.170436	0.184299	0.181702	0.166744	0.178919	0.181158	0.174377	0.167194	0.178509	0.169848	0.168428	0.171957	0.168683	0.174822	0.176502	0.17714	0.174635
	M+3		0.11359	0.107095	0.112899	0.11077	0.100966	0.0987281	0.113425	0.10904	0.113758	0.113272	0.097838	0.103064	0.107791	0.112968	0.115777	0.114249	0.0997486	0.0991611	0.110454	0.111297	0.110838	0.115603	0.101686	0.0997871	0.112387	0.108721	0.109384	0.109229	0.100904	0.0987146
	M+4		0.0677122	0.0638663	0.0691345	0.0662385	0.0558367	0.0540969	0.0700059	0.0653867	0.0703044	0.065924	0.0547233	0.0533075	0.0703642	0.0675376	0.0652604	0.0641212	0.0531066	0.0410259	0.0644775	0.0641666	0.0686213	0.0664366	0.0571906	0.0542478	0.0668598	0.0672561	0.0727763	0.0674635	0.0513193	0.0515499
	M+5		0.0354579	0.0320771	0.0375335	0.0332151	0.0261138	0.0255889	0.0345069	0.0330698	0.0349343	0.0319244	0.0271847	0.0247368	0.0361409	0.0333014	0.0348402	0.0337584	0.0254311	0.0122863	0.0332252	0.0307021	0.0347406	0.0323984	0.0274626	0.0251733	0.0368106	0.0341753	0.0343574	0.0349869	0.0251897	0.0240451
	M+6		0.0422084	0.0364047	0.0398334	0.0332067	0.0446879	0.0404591	0.0393164	0.0361665	0.037317	0.0310926	0.0434527	0.0370538	0.0435954	0.0380016	0.0361935	0.0339319	0.0408248	0.0179687	0.0380404	0.0348844	0.037381	0.0323675	0.039908	0.0386722	0.0418656	0.0395228	0.0383126	0.035784	0.0405646	0.0363609
	M+7		0.0384265	0.0311678	0.03369	0.027145	0.0435673	0.0384656	0.0368166	0.030776	0.0320304	0.0267621	0.0421733	0.0381357	0.0371368	0.0340104	0.032074	0.0289909	0.0390392	0.0299483	0.0344192	0.0311296	0.0319341	0.0293078	0.0386668	0.03643	0.0363231	0.0333865	0.0318808	0.0298805	0.0398532	0.0349646
	M+8		0.0229308	0.0199494	0.0200639	0.0172152	0.0288517	0.0253182	0.0229899	0.019512	0.0203389	0.0161916	0.0280294	0.0242323	0.0247313	0.021347	0.017879	0.0171279	0.0267353	0.0087733	0.0202769	0.0192919	0.0204179	0.0169563	0.0261503	0.025077	0.0221747	0.0221346	0.0196305	0.0186579	0.0247295	0.0230898
	M+9		0.0221026	0.0181275	0.0169327	0.0136682	0.0331853	0.0288846	0.0203304	0.0169703	0.015739	0.0131254	0.0324166	0.0266902	0.0216965	0.0186095	0.0148187	0.0147984	0.0303244	0.0151615	0.0187853	0.0172166	0.0163499	0.0139983	0.0285019	0.028309	0.0194086	0.0198648	0.0156993	0.0155351	0.0297036	0.0269608
	M+10		0	0	0	0	0	0	0	0	0	0	0	0	0	0	0	0	0	0	0	0	0	0	0	0	0	0	0	0	0	0
	M+11		0.00951745	0.00789438	0.00717992	0.00565834	0.0170575	0.0151334	0.0086288	0.00762539	0.00663148	0.00522149	0.0174366	0.0136522	0.00965566	0.0080332	0.00301719	0.00585297	0.016012	0.00382579	0.00817233	0.00759248	0.006946	0.00576742	0.0142121	0.0147542	0.00914293	0.00880983	0.00571908	0.00638247	0.0148871	0.0142818
	M+12		0	0	0	0	0	0	0	0	0	0	0	0	0	0	0	0	0	0	0	0	0	0	0	0	0	0	0	0	0	0
	M+13		0.00144992	0.00117861	0.00103283	0.000803758	0.00303593	0.00240203	0.000957303	0.0010318	0.00112413	0.000761815	0.00270095	0.00229918	0.00147414	0.00130875	0	0.000882673	0.00253138	0.0333942	0.00107783	0.0012373	0.000482965	0.000916707	0.00185865	0.00232448	0.000798247	0.00134421	0	0.000962565	0.00157622	0.00215372
	M+14		0	0	0	0	0	0	0	0	0	0	0	0	0	0	0	0	0	0	0	0	0	0	0	0	0	0	0	0	0	0
	M+15		0	0	0	0	0	0	0	0	0	0	0	0	0	0	0	0	0	0	0	0	0	0	0	0	0	4.92533e-05	0	0	0	0.000164328
	M+16		0	0	0	0	0	0	0	0	0	0	0	0	0	0	0	0	0	0	0	0	0	0	0	0	0	0	0	0	0	0
	M+17		0	0	0	0	0	0	0	0	0	0	0	0	0	0	0	0	0	0	0	0	0	0	0	0	0	0	0	0	0	0
	M+18		0	0	0	0	0	0	0	0	0	0	0	0	0	0	0	0	0	0	0	0	0	0	0	0	0	0	0	0	0	0
	M+19		0	0	0	0	0	0	0	0	0	0	0	0	0	0	0	0	0	0	0	0	0	0	0	0	0	0	0	0	0	0
	M+20		0	0	0	0	0	0	0	0	0	0	0	0	0	0	0	0	0	0	0	0	0	0	0	0	0	0	0	0	0	0
Correction to account for Unlabeled Protein in Labeled Fraction
		Natural abundance of unlabeled peptide in labeled fraction	0.118069	0.124576	0.120825	0.126372	0.118086	0.122509	0.119241	0.124244	0.121943	0.127038	0.119427	0.123588	0.118217	0.121406	0.124192	0.125315	0.121655	0.13484	0.122536	0.12462	0.122759	0.125308	0.121311	0.123295	0.119461	0.12138	0.12275	0.124371	0.122573	0.125575
		Unlabeled peptide	0.764673	0.806815	0.782525	0.818451	0.764784	0.793432	0.772264	0.804665	0.789766	0.822763	0.773472	0.800416	0.765631	0.786289	0.804332	0.811601	0.787902	0.873295	0.793608	0.807103	0.795047	0.811556	0.785674	0.79852	0.77369	0.786115	0.794989	0.805489	0.793846	0.81329
		Labeled peptide	0.235327	0.193185	0.217475	0.181549	0.235216	0.206568	0.227736	0.195335	0.210234	0.177237	0.226528	0.199584	0.234369	0.213711	0.195668	0.188399	0.212098	0.126705	0.206392	0.192897	0.204953	0.188444	0.214326	0.20148	0.22631	0.213885	0.205011	0.194511	0.206154	0.18671
Correction to Account for Precursor Pool Enrichment
		Precursor pool enrichment	0.573759	0.577563	0.547951	0.540037	0.676457	0.671554	0.573759	0.577563	0.547951	0.540037	0.676457	0.671554	0.573759	0.577563	0.547951	0.540037	0.676457	0.671554	0.573759	0.577563	0.547951	0.540037	0.676457	0.671554	0.588167	0.572095	0.554947	0.539123	0.676914	0.687275
		Fraction of unlabeld protein that was newly	0.0774401	0.0753851	0.0923755	0.0973126	0.0338685	0.0354318	0.0774401	0.0753851	0.0923755	0.0973126	0.0338685	0.0354318	0.0774401	0.0753851	0.0923755	0.0973126	0.0338685	0.0354318	0.0774401	0.0753851	0.0923755	0.0973126	0.0338685	0.0354318	0.0698496	0.0783507	0.0881525	0.097894	0.0337252	0.0305835
		Unlabeled peptide	0.744919	0.791064	0.760392	0.79888	0.756539	0.785844	0.753147	0.788739	0.768369	0.803656	0.765531	0.793084	0.745957	0.768865	0.784417	0.791291	0.780467	0.868641	0.776283	0.791375	0.774187	0.791241	0.778161	0.791119	0.756695	0.767933	0.77517	0.784381	0.786651	0.807399
		Labeled peptide	0.255081	0.208936	0.239608	0.20112	0.243461	0.214156	0.246853	0.211261	0.231631	0.196344	0.234469	0.206916	0.254043	0.231135	0.215583	0.208709	0.219533	0.131359	0.223717	0.208625	0.225813	0.208759	0.221839	0.208881	0.243305	0.232067	0.22483	0.215619	0.213349	0.192601
		Unlabeled peptide (%)	0.744919	0.791064	0.760392	0.79888	0.756539	0.785844	0.753147	0.788739	0.768369	0.803656	0.765531	0.793084	0.745957	0.768865	0.784417	0.791291	0.780467	0.868641	0.776283	0.791375	0.774187	0.791241	0.778161	0.791119	0.756695	0.767933	0.77517	0.784381	0.786651	0.807399
		Labeled peptide (%)	0.255081	0.208936	0.239608	0.20112	0.243461	0.214156	0.246853	0.211261	0.231631	0.196344	0.234469	0.206916	0.254043	0.231135	0.215583	0.208709	0.219533	0.131359	0.223717	0.208625	0.225813	0.208759	0.221839	0.208881	0.243305	0.232067	0.22483	0.215619	0.213349	0.192601

## Sheet: Shared Myo 3L 1
Peptide			Raw LC peak areas for individual isotopomers																																Raw LC peak areas for individual isotopomers
VQLLHSQNTSLINQK		Filename	D3WT_6_S_250.raw	D3WT_6_P_250.raw	D3WT_5_S_250.raw	D3WT_5_P_250.raw	D3WT_4_S_250.raw	D3WT_4_P_250.raw	D3WT_6_S_225.raw	D3WT_6_P_225.raw	D3WT_5_S_225 redo.raw	D3WT_5_P_225 redo.raw	D3WT_4_S_225 redo2.raw	D3WT_4_P_225 redo2.raw	D3WT_6_S_200 redo.raw	D3WT_6_P_200 redo.raw	D3WT_5_S_200.raw	D3WT_5_P_200.raw	D3WT_4_S_200 redo.raw	D3WT_4_P_200 redo.raw	D3WT_6_S_175.raw	D3WT_6_P_175.raw	D3WT_5_S_175 redo2.raw	D3WT_5_P_175 redo2.raw	D3WT_4_S_175.raw	D3WT_4_P_175.raw	D3WT_6_S_150.raw	D3WT_6_P_150.raw	D3WT_5_S_150.raw	D3WT_5_P_150.raw	D3WT_4_S_150.raw	D3WT_4_P_150.raw		Filename	WT_LV_3.raw	WT_LV_2.raw	WT_LV_1.raw
	Isotopomer	[KCl] (mM)	250	250	250	250	250	250	225	225	225	225	225	225	200	200	200	200	200	200	175	175	175	175	175	175	150	150	150	150	150	150		Isotopomer				Fractional abundance	% maximum
	M+0		9.01361e+08	4.41695e+08	1.12697e+09	6.09082e+08	1.2128e+09	1.07034e+09	3.25465e+08	4.84106e+08	6.42706e+08	6.62032e+08	5.85828e+08	5.34538e+08	3.3556e+08	7.88704e+08	2.27216e+08	1.16223e+09	3.99273e+08	4.73122e+06	1.42049e+08	8.19881e+08	2.0296e+08	1.19675e+09	1.37396e+08	1.0243e+09	8.39401e+07	1.21286e+09	9.2788e+07	1.63185e+09	6.97076e+07	9.14362e+08		M+0	4.73282e+08	5.87967e+08	8.31246e+08	39.3045	100
	M+1		7.92619e+08	4.06458e+08	1.00612e+09	5.35694e+08	1.08366e+09	9.87317e+08	3.01851e+08	4.49372e+08	6.10198e+08	6.25958e+08	5.58313e+08	4.89672e+08	3.18268e+08	7.56292e+08	2.07417e+08	1.12513e+09	3.60392e+08	4.312e+06	1.26397e+08	7.49047e+08	1.93366e+08	1.09045e+09	1.28002e+08	9.93845e+08	7.44772e+07	1.1508e+09	8.62766e+07	1.51388e+09	6.4395e+07	8.50202e+08		M+1	4.10738e+08	5.26675e+08	7.38147e+08	34.7352	88.3748
	M+2		4.12956e+08	2.00901e+08	5.21147e+08	2.77708e+08	5.51831e+08	4.96822e+08	1.5317e+08	2.22341e+08	2.94878e+08	3.09104e+08	2.73621e+08	2.47473e+08	1.51651e+08	3.70915e+08	1.06487e+08	5.46419e+08	1.80431e+08	2.074e+06	6.56529e+07	3.82291e+08	9.42723e+07	5.60347e+08	6.38516e+07	4.77241e+08	3.82532e+07	5.60727e+08	4.23339e+07	7.53114e+08	3.03886e+07	4.14588e+08		M+2	2.06228e+08	2.69865e+08	3.79193e+08	17.6945	45.0191
	M+3		2.70738e+08	1.24243e+08	3.42931e+08	1.73863e+08	2.99056e+08	2.67963e+08	1.06241e+08	1.41029e+08	2.07547e+08	1.96101e+08	1.58805e+08	1.31367e+08	1.06886e+08	2.47286e+08	7.08989e+07	3.57215e+08	9.76673e+07	1.07459e+06	4.03863e+07	2.33838e+08	6.31973e+07	3.54231e+08	3.4864e+07	2.68686e+08	2.59461e+07	3.67431e+08	2.72155e+07	4.80153e+08	1.66508e+07	2.18973e+08		M+3	7.14096e+07	9.33183e+07	1.31206e+08	6.12271	15.5777
	M+4		1.68042e+08	7.19233e+07	2.16146e+08	1.00856e+08	1.64165e+08	1.36367e+08	6.14477e+07	8.20493e+07	1.21296e+08	1.03256e+08	7.74905e+07	6.31382e+07	6.35764e+07	1.37364e+08	3.96611e+07	2.00091e+08	4.81542e+07	588006	2.3335e+07	1.25544e+08	3.52606e+07	1.8987e+08	1.67689e+07	1.32756e+08	1.62461e+07	2.21744e+08	1.73165e+07	2.86322e+08	8.08134e+06	1.07171e+08		M+4	2.01454e+07	2.62597e+07	3.65886e+07	1.71913	4.37389
	M+5		7.34618e+07	3.14672e+07	9.32483e+07	4.34777e+07	6.82436e+07	5.71465e+07	2.83479e+07	3.60569e+07	5.49325e+07	4.81555e+07	3.61247e+07	2.75554e+07	3.10233e+07	6.37476e+07	1.88779e+07	9.0751e+07	2.11239e+07	215564	9.80775e+06	5.89718e+07	1.6637e+07	8.91476e+07	7.30707e+06	5.79889e+07	7.33025e+06	9.59595e+07	6.96927e+06	1.20481e+08	3.50047e+06	4.28108e+07		M+5	4.78005e+06	6.07851e+06	8.13771e+06	0.396017	1.00756
	M+6		1.32631e+08	5.84639e+07	1.45952e+08	6.48779e+07	2.06372e+08	1.61585e+08	5.51789e+07	6.31271e+07	8.46835e+07	7.22336e+07	1.06078e+08	7.98619e+07	5.56284e+07	1.12265e+08	2.80603e+07	1.37867e+08	6.27659e+07	639079	1.84771e+07	1.0292e+08	2.44353e+07	1.37649e+08	2.30815e+07	1.59301e+08	1.34854e+07	1.80595e+08	1.11158e+07	1.90257e+08	1.01091e+07	1.25134e+08		M+6	494578	423540	299363	0.0279302	0.0710611
	M+7		1.12611e+08	4.54525e+07	1.17973e+08	5.50372e+07	1.80592e+08	1.37184e+08	4.48833e+07	5.09448e+07	6.61806e+07	5.80777e+07	9.08027e+07	6.84573e+07	4.4991e+07	8.97665e+07	2.22372e+07	1.09111e+08	5.45887e+07	484865	1.52726e+07	8.25613e+07	2.05947e+07	1.08434e+08	1.86147e+07	1.37463e+08	1.13112e+07	1.40191e+08	9.04191e+06	1.49022e+08	8.32524e+06	1.04178e+08		M+7				0	0
	M+8		5.60554e+07	2.41167e+07	5.73371e+07	2.61805e+07	9.0273e+07	6.93874e+07	2.2254e+07	2.51321e+07	3.22867e+07	2.78558e+07	4.65163e+07	3.49449e+07	2.29838e+07	4.57133e+07	1.07398e+07	5.45081e+07	2.65328e+07	249132	7.52046e+06	4.26566e+07	1.039e+07	5.44701e+07	9.38157e+06	6.83499e+07	5.30206e+06	6.97252e+07	4.52182e+06	7.21506e+07	4.1365e+06	5.55598e+07		M+8				0	0
	M+9		6.70573e+07	2.66348e+07	6.02063e+07	2.75173e+07	1.42227e+08	1.12467e+08	2.49838e+07	3.06206e+07	3.2895e+07	2.79375e+07	7.3398e+07	5.50958e+07	2.70422e+07	5.0973e+07	1.04651e+07	5.26265e+07	4.20577e+07	391632	8.99262e+06	4.67531e+07	1.01894e+07	5.06589e+07	1.57798e+07	1.08472e+08	6.50579e+06	8.13339e+07	4.3049e+06	7.60493e+07	6.87901e+06	9.22899e+07		M+9				0	0
	M+10		4.79944e+07	2.03556e+07	3.94877e+07	1.86251e+07	1.09265e+08	8.63255e+07	1.87442e+07	2.22171e+07	2.21546e+07	1.9764e+07	5.81899e+07	4.17729e+07	2.01403e+07	3.82408e+07	7.42742e+06	3.68849e+07	3.28002e+07	320191	6.36462e+06	3.32627e+07	6.74802e+06	3.70131e+07	1.1828e+07	8.55197e+07	4.4295e+06	6.11323e+07	2.93582e+06	5.33856e+07	5.15437e+06	7.2418e+07		M+10				0	0
	M+11		2.32057e+07	8.58807e+06	1.75293e+07	7.98546e+06	5.5111e+07	4.15644e+07	8.45661e+06	1.02905e+07	1.07193e+07	8.68246e+06	2.72196e+07	2.01468e+07	9.29916e+06	1.6823e+07	3.34678e+06	1.61531e+07	1.54983e+07	134778	3.09195e+06	1.58157e+07	2.34266e+06	1.55635e+07	5.83196e+06	3.9494e+07	2.20535e+06	2.80836e+07	890112	2.50264e+07	2.13004e+06	3.52715e+07		M+11				0	0
	M+12		7.46172e+06	2.62404e+06	6.43186e+06	2.51965e+06	1.93833e+07	1.38984e+07	3.05685e+06	3.34484e+06	3.14594e+06	3.07967e+06	9.06782e+06	6.68978e+06	3.02366e+06	6.13619e+06	1.08118e+06	5.01219e+06	5.30748e+06	18838.5	851387	5.2074e+06	266943	5.23699e+06	1.54262e+06	1.48482e+07	332144	9.05299e+06		7.63895e+06	297360	1.10322e+07		M+12				0	0
	M+13		1.70034e+06	574391	1.59425e+06	143454	4.74277e+06	4.10839e+06	693111	877693	891652	515894	2.58434e+06	2.01757e+06	423320	1.30484e+06	234095	1.21856e+06	1.52884e+06	6974.33	27540.3	944453		1.20447e+06	160431	3.27886e+06		2.65297e+06		2.03135e+06		2.9702e+06		M+13				0	0
	M+14			28569.1	35703.4		544955	798874	19608.4	25857.4	52878.5			36036.2								36458.3				294177		44616.2		96428.9		116090		M+14				0	0
	M+15
	M+16																																	Note: The 3 data files used to determine the natural distribution of isopotomers were the Day 0 samples from the protein turnover experiments
	M+17
	M+18
	M+19
	M+20
		Sum of Isotopomers	3.06789e+09	1.46353e+09	3.75311e+09	1.94357e+09	4.18827e+09	3.64327e+09	1.15479e+09	1.62154e+09	2.18457e+09	2.16275e+09	2.10404e+09	1.80277e+09	1.1905e+09	2.72553e+09	7.5415e+08	3.89522e+09	1.34812e+09	1.52409e+07	4.68226e+08	2.69973e+09	6.8066e+08	3.89103e+09	4.74411e+08	3.57184e+09	2.89764e+08	4.18233e+09	3.0571e+08	5.36145e+09	2.29755e+08	3.04708e+09
			Normalized isotopomer abundances
	Isotopomer	Filename	D3WT_6_S_250.raw	D3WT_6_P_250.raw	D3WT_5_S_250.raw	D3WT_5_P_250.raw	D3WT_4_S_250.raw	D3WT_4_P_250.raw	D3WT_6_S_225.raw	D3WT_6_P_225.raw	D3WT_5_S_225 redo.raw	D3WT_5_P_225 redo.raw	D3WT_4_S_225 redo2.raw	D3WT_4_P_225 redo2.raw	D3WT_6_S_200 redo.raw	D3WT_6_P_200 redo.raw	D3WT_5_S_200.raw	D3WT_5_P_200.raw	D3WT_4_S_200 redo.raw	D3WT_4_P_200 redo.raw	D3WT_6_S_175.raw	D3WT_6_P_175.raw	D3WT_5_S_175 redo2.raw	D3WT_5_P_175 redo2.raw	D3WT_4_S_175.raw	D3WT_4_P_175.raw	D3WT_6_S_150.raw	D3WT_6_P_150.raw	D3WT_5_S_150.raw	D3WT_5_P_150.raw	D3WT_4_S_150.raw	D3WT_4_P_150.raw
	M+0		0.293804	0.301802	0.300277	0.313384	0.289571	0.293785	0.281838	0.298548	0.294203	0.306106	0.27843	0.29651	0.281866	0.289376	0.301288	0.298374	0.29617	0.31043	0.303377	0.30369	0.298181	0.307566	0.289615	0.286772	0.289684	0.289996	0.303516	0.304367	0.303399	0.300078
	M+1		0.258359	0.277725	0.268076	0.275624	0.258737	0.270997	0.26139	0.277128	0.279322	0.289427	0.265353	0.271622	0.267341	0.277484	0.275034	0.288849	0.267329	0.282924	0.269948	0.277453	0.284085	0.280248	0.269813	0.278244	0.257027	0.275158	0.282217	0.282363	0.280276	0.279022
	M+2		0.134606	0.137272	0.138857	0.142886	0.131756	0.136367	0.132638	0.137117	0.134982	0.142922	0.130046	0.137274	0.127384	0.136089	0.141201	0.140279	0.133839	0.136082	0.140216	0.141603	0.138501	0.14401	0.134591	0.133612	0.132015	0.13407	0.138477	0.140468	0.132265	0.136061
	M+3		0.0882488	0.0848931	0.0913723	0.0894555	0.0714032	0.0735501	0.0920004	0.0869725	0.0950058	0.0906718	0.0754762	0.0728695	0.0897827	0.0907294	0.0940117	0.0917058	0.072447	0.070507	0.0862537	0.0866154	0.092847	0.091038	0.0734891	0.0752234	0.0895421	0.0878531	0.0890238	0.0895565	0.0724716	0.0718634
	M+4		0.0547745	0.0491438	0.0575911	0.0518921	0.0391965	0.0374299	0.053211	0.0505998	0.0555241	0.0477428	0.0368294	0.0350229	0.0534032	0.0503988	0.0525905	0.0513683	0.0357195	0.0385808	0.0498371	0.0465023	0.0518035	0.0487969	0.0353467	0.0371673	0.0560665	0.0530193	0.0566434	0.0534038	0.0351737	0.0351718
	M+5		0.0239454	0.0215009	0.0248456	0.0223701	0.016294	0.0156855	0.0245481	0.0222363	0.0251457	0.0222659	0.0171692	0.015285	0.0260591	0.023389	0.0250321	0.023298	0.0156691	0.0141438	0.0209466	0.0218436	0.0244425	0.0229111	0.0154024	0.016235	0.0252973	0.022944	0.022797	0.0224717	0.0152356	0.0140498
	M+6		0.0432318	0.0399473	0.0388882	0.0333808	0.0492738	0.0443516	0.0477825	0.0389305	0.0387644	0.0333989	0.0504165	0.0442996	0.0467271	0.0411903	0.0372078	0.0353938	0.0465581	0.0419319	0.039462	0.0381223	0.0358995	0.0353761	0.0486529	0.0445993	0.0465391	0.0431805	0.0363605	0.0354861	0.0439994	0.0410669
	M+7		0.0367063	0.0310568	0.0314335	0.0283176	0.0431186	0.037654	0.038867	0.0314176	0.0302946	0.0268536	0.0431564	0.0379735	0.0377918	0.0329354	0.0294865	0.0280115	0.0404924	0.0318135	0.0326181	0.0305813	0.030257	0.0278677	0.0392375	0.0384853	0.0390358	0.0335199	0.0295767	0.0277951	0.0362352	0.0341896
	M+8		0.0182716	0.0164785	0.0152772	0.0134703	0.0215538	0.0190453	0.019271	0.015499	0.0147794	0.0128798	0.0221081	0.0193841	0.0193061	0.0167723	0.014241	0.0139936	0.0196813	0.0163463	0.0160616	0.0158003	0.0152646	0.0139989	0.0197752	0.0191358	0.0182978	0.0166714	0.0147912	0.0134573	0.0180039	0.0182338
	M+9		0.0218578	0.0181991	0.0160417	0.0141582	0.0339584	0.0308698	0.0216348	0.0188837	0.0150579	0.0129176	0.0348843	0.0305618	0.0227151	0.0187021	0.0138767	0.0135105	0.0311973	0.0256962	0.0192057	0.0173177	0.0149699	0.0130194	0.0332618	0.0303686	0.022452	0.019447	0.0140816	0.0141845	0.0299406	0.030288
	M+10		0.0156441	0.0139086	0.0105213	0.00958293	0.0260884	0.0236945	0.0162316	0.0137013	0.0101414	0.00913836	0.0276563	0.0231715	0.0169176	0.0140306	0.00984873	0.00946926	0.0243303	0.0210087	0.0135931	0.0123207	0.00991394	0.00951243	0.0249321	0.0239427	0.0152866	0.0146168	0.0096033	0.0099573	0.0224342	0.0237664
	M+11		0.00756404	0.00586806	0.0046706	0.00410866	0.0131584	0.0114085	0.00732306	0.00634613	0.00490682	0.00401454	0.0129368	0.0111755	0.00781116	0.00617239	0.00443782	0.00414689	0.0114962	0.00884317	0.00660354	0.00585827	0.00344175	0.00399985	0.0122931	0.011057	0.00761083	0.00671483	0.00291162	0.00466784	0.0092709	0.0115755
	M+12		0.0024322	0.00179295	0.00171374	0.0012964	0.004628	0.0038148	0.0026471	0.00206276	0.00144008	0.00142396	0.00430972	0.00371084	0.00253983	0.00225137	0.00143365	0.00128675	0.00393695	0.00123605	0.00181832	0.00192886	0.000392183	0.00134591	0.00325166	0.00415702	0.00114626	0.00216458	0	0.00142479	0.00129425	0.0036206
	M+13		0.000554237	0.00039247	0.00042478	7.38098e-05	0.00113239	0.00112766	0.000600204	0.000541273	0.00040816	0.000238536	0.00122827	0.00111915	0.000355582	0.000478746	0.000310409	0.000312834	0.00113405	0.000457607	5.88183e-05	0.000349832	0	0.00030955	0.000338169	0.000917975	0	0.000634328	0	0.000378881	0	0.000974771
	M+14		0	1.95207e-05	9.51301e-06	0	0.000130115	0.000219274	1.698e-05	1.59463e-05	2.42055e-05	0	0	1.99894e-05	0	0	0	0	0	0	0	1.35044e-05	0	0	0	8.236e-05	0	1.06678e-05	0	1.79856e-05	0	3.80987e-05
	M+15		0	0	0	0	0	0	0	0	0	0	0	0	0	0	0	0	0	0	0	0	0	0	0	0	0	0	0	0	0	0
	M+16		0	0	0	0	0	0	0	0	0	0	0	0	0	0	0	0	0	0	0	0	0	0	0	0	0	0	0	0	0	0
	M+17		0	0	0	0	0	0	0	0	0	0	0	0	0	0	0	0	0	0	0	0	0	0	0	0	0	0	0	0	0	0
	M+18		0	0	0	0	0	0	0	0	0	0	0	0	0	0	0	0	0	0	0	0	0	0	0	0	0	0	0	0	0	0
	M+19		0	0	0	0	0	0	0	0	0	0	0	0	0	0	0	0	0	0	0	0	0	0	0	0	0	0	0	0	0	0
	M+20		0	0	0	0	0	0	0	0	0	0	0	0	0	0	0	0	0	0	0	0	0	0	0	0	0	0	0	0	0	0
Correction to account for Unlabeled Protein in Labeled Fraction
		Natural abundance of unlabeled peptide in labeled fraction	0.061882	0.0645878	0.0637238	0.0659479	0.0612778	0.0631777	0.0608995	0.0642269	0.0638407	0.0665391	0.0607159	0.0635613	0.0609648	0.0633399	0.0646531	0.0655523	0.0628343	0.0657264	0.0642943	0.0651237	0.0649455	0.0659417	0.0625352	0.0629505	0.0611572	0.0630042	0.0652557	0.0655249	0.0645105	0.0644403
		Unlabeled peptide	0.748651	0.781387	0.770934	0.797842	0.741342	0.764327	0.736766	0.77702	0.772348	0.804993	0.734545	0.768968	0.737556	0.76629	0.782176	0.793055	0.760172	0.795161	0.777836	0.78787	0.785714	0.797766	0.756555	0.761579	0.739883	0.762228	0.789466	0.792723	0.780451	0.779602
		Labeled peptide	0.251349	0.218613	0.229066	0.202158	0.258658	0.235673	0.263234	0.22298	0.227652	0.195007	0.265455	0.231032	0.262444	0.23371	0.217824	0.206945	0.239828	0.204839	0.222164	0.21213	0.214286	0.202234	0.243445	0.238421	0.260117	0.237772	0.210534	0.207277	0.219549	0.220398
Correction to Account for Precursor Pool Enrichment
		Precursor pool enrichment	0.573759	0.577563	0.547951	0.540037	0.676457	0.671554	0.573759	0.577563	0.547951	0.540037	0.676457	0.671554	0.573759	0.577563	0.547951	0.540037	0.676457	0.671554	0.573759	0.577563	0.547951	0.540037	0.676457	0.671554	0.588167	0.572095	0.554947	0.539123	0.676914	0.687275
		Fraction of unlabeld protein that was newly	0.0774401	0.0753851	0.0923755	0.0973126	0.0338685	0.0354318	0.0774401	0.0753851	0.0923755	0.0973126	0.0338685	0.0354318	0.0774401	0.0753851	0.0923755	0.0973126	0.0338685	0.0354318	0.0774401	0.0753851	0.0923755	0.0973126	0.0338685	0.0354318	0.0698496	0.0783507	0.0881525	0.097894	0.0337252	0.0305835
		Unlabeled peptide	0.727553	0.763563	0.747621	0.776048	0.732275	0.75567	0.71467	0.75884	0.749178	0.783971	0.725239	0.760481	0.715526	0.747235	0.760007	0.770746	0.751765	0.787637	0.759187	0.770574	0.763904	0.775964	0.74802	0.752821	0.72035	0.742014	0.769113	0.77023	0.772788	0.772648
		Labeled peptide	0.272447	0.236437	0.252379	0.223952	0.267725	0.24433	0.28533	0.24116	0.250822	0.216029	0.274761	0.239519	0.284474	0.252765	0.239993	0.229254	0.248235	0.212363	0.240813	0.229426	0.236096	0.224036	0.25198	0.247179	0.27965	0.257986	0.230887	0.22977	0.227212	0.227352
		Unlabeled peptide (%)	0.727553	0.763563	0.747621	0.776048	0.732275	0.75567	0.71467	0.75884	0.749178	0.783971	0.725239	0.760481	0.715526	0.747235	0.760007	0.770746	0.751765	0.787637	0.759187	0.770574	0.763904	0.775964	0.74802	0.752821	0.72035	0.742014	0.769113	0.77023	0.772788	0.772648
		Labeled peptide (%)	0.272447	0.236437	0.252379	0.223952	0.267725	0.24433	0.28533	0.24116	0.250822	0.216029	0.274761	0.239519	0.284474	0.252765	0.239993	0.229254	0.248235	0.212363	0.240813	0.229426	0.236096	0.224036	0.25198	0.247179	0.27965	0.257986	0.230887	0.22977	0.227212	0.227352

## Sheet: Shared Myo 3L 2
Peptide			Raw LC peak areas for individual isotopomers																																Raw LC peak areas for individual isotopomers
LLGSLDIDHNQYK		Filename	D3WT_6_S_250.raw	D3WT_6_P_250.raw	D3WT_5_S_250.raw	D3WT_5_P_250.raw	D3WT_4_S_250.raw	D3WT_4_P_250.raw	D3WT_6_S_225.raw	D3WT_6_P_225.raw	D3WT_5_S_225 redo.raw	D3WT_5_P_225 redo.raw	D3WT_4_S_225 redo2.raw	D3WT_4_P_225 redo2.raw	D3WT_6_S_200 redo.raw	D3WT_6_P_200 redo.raw	D3WT_5_S_200.raw	D3WT_5_P_200.raw	D3WT_4_S_200 redo.raw	D3WT_4_P_200 redo.raw	D3WT_6_S_175.raw	D3WT_6_P_175.raw	D3WT_5_S_175 redo2.raw	D3WT_5_P_175 redo2.raw	D3WT_4_S_175.raw	D3WT_4_P_175.raw	D3WT_6_S_150.raw	D3WT_6_P_150.raw	D3WT_5_S_150.raw	D3WT_5_P_150.raw	D3WT_4_S_150.raw	D3WT_4_P_150.raw		Filename	WT_LV_3.raw	WT_LV_2.raw	WT_LV_1.raw
	Isotopomer	[KCl] (mM)	250	250	250	250	250	250	225	225	225	225	225	225	200	200	200	200	200	200	175	175	175	175	175	175	150	150	150	150	150	150		Isotopomer				Fractional abundance	% maximum
	M+0		1.04489e+09	6.23599e+08	8.80631e+08	8.57744e+08	1.27573e+09	1.18982e+09	3.49997e+07	1.55047e+08	1.65966e+08	1.19408e+09	8.29984e+08	1.06671e+09	4.85681e+08	8.57937e+08	3.32311e+06	2.08715e+09	5.42961e+08	187247	1.26029e+08	1.57429e+09	328909698	2.49384e+09	2.09155e+08	2.12453e+09	9.23714e+07	1.82698e+09	8.91824e+07	2.77664e+09	8.33245e+07	1.72597e+09		M+0	4.73282e+08	2.18437e+09	2.4761e+09	34.548	87.492
	M+1		8.64809e+08	5.1951e+08	7.09073e+08	7.24203e+08	1.02564e+09	9.75365e+08	2.80251e+07	1.27425e+08	1.34332e+08	9.48829e+08	6.74494e+08	8.28574e+08	4.00581e+08	6.9683e+08	2.69336e+06	1.7457e+09	4.49862e+08	294551	1.03662e+08	1.27825e+09	2.66905e+08	1.96322e+09	1.75471e+08	1.76947e+09	7.66586e+07	1.47848e+09	7.66671e+07	2.32395e+09	6.92602e+07	1.39446e+09		M+1	1.36168e+09	1.69597e+09	2.02159e+09	39.487	100
	M+2		3.79933e+08	2.25775e+08	3.27069e+08	3.21014e+08	4.68557e+08	4.38217e+08	1.25365e+07	5.89562e+07	5.86652e+07	4.39875e+08	3.00467e+08	3.93546e+08	1.8268e+08	3.10251e+08	1.17217e+06	7.59092e+08	2.03091e+08	39616.9	4.92e+07	5.93048e+08	1.14577e+08	9.28133e+08	7.70262e+07	7.72625e+08	3.41728e+07	6.80887e+08	3.35435e+07	9.96207e+08	2.97248e+07	6.48411e+08		M+2	6.42581e+08	8.065e+08	9.14977e+08	18.4505	46.7255
	M+3		2.72741e+08	1.44952e+08	2.25773e+08	2.09505e+08	2.56537e+08	2.31173e+08	8.71603e+06	3.80502e+07	4.33046e+07	2.67045e+08	1.6347e+08	2.06381e+08	1.25513e+08	2.08196e+08	917840	5.20044e+08	1.06176e+08	7745.64	2.88581e+07	3.69755e+08	7.94531e+07	5.96698e+08	3.94841e+07	4.11308e+08	2.29579e+07	4.72694e+08	2.04455e+07	6.96424e+08	1.4785e+07	3.33055e+08		M+3	2.04529e+08	2.46092e+08	2.98928e+08	5.84635	14.8057
	M+4		1.57694e+08	7.77733e+07	1.33679e+08	1.14344e+08	1.37102e+08	1.17159e+08	5.48614e+06	2.1237e+07	2.42966e+07	1.52326e+08	8.32685e+07	9.94241e+07	7.48456e+07	1.19042e+08	738987	2.78095e+08	5.11551e+07		1.80201e+07	2.02367e+08	4.67558e+07	3.31013e+08	2.12784e+07	2.01336e+08	1.44042e+07	2.57952e+08	1.32329e+07	3.7724e+08	7.38663e+06	1.56548e+08		M+4	4.57449e+07	5.61041e+07	6.24803e+07	1.28947	3.26556
	M+5		6.97844e+07	3.24567e+07	5.91912e+07	4.6753e+07	5.91225e+07	5.08138e+07	2.00376e+06	8.86048e+06	1.00903e+07	6.1653e+07	3.42974e+07	3.85455e+07	3.24045e+07	5.22808e+07	153734	1.2059e+08	2.04003e+07	2445.89	7.27664e+06	8.25337e+07	1.92141e+07	1.3307e+08	7.68957e+06	8.42333e+07	5.58311e+06	1.09487e+08	5.20884e+06	1.61334e+08	2.64252e+06	6.24098e+07		M+5	1.08137e+07	1.45395e+07	1.43296e+07	0.310786	0.787059
	M+6		1.56214e+08	7.2869e+07	1.08177e+08	8.84536e+07	2.15941e+08	1.77171e+08	4.90566e+06	1.8878e+07	1.75299e+07	1.13464e+08	1.3712e+08	1.42824e+08	7.15106e+07	1.10837e+08	219690	2.16595e+08	8.48126e+07	2602.95	1.60767e+07	1.85429e+08	3.4515e+07	2.59401e+08	3.14155e+07	3.11398e+08	1.42334e+07	2.39521e+08	1.07149e+07	2.95996e+08	1.26275e+07	2.48655e+08		M+6	1.84215e+06	4.39057e+06	2.82499e+06	0.0678908	0.171932
	M+7		1.1876e+08	5.54891e+07	7.8844e+07	6.50489e+07	1.70842e+08	1.40701e+08	3.40598e+06	1.36107e+07	1.32017e+07	8.30392e+07	1.08129e+08	1.10886e+08	5.64268e+07	8.30279e+07	215265	1.63039e+08	6.4521e+07		1.19407e+07	1.37181e+08	2.88385e+07	1.84615e+08	2.60314e+07	2.4979e+08	9.98817e+06	1.88422e+08	7.65399e+06	2.19686e+08	8.78943e+06	1.91763e+08		M+7				0	0
	M+8		5.55179e+07	2.507e+07	3.39338e+07	2.89593e+07	7.67869e+07	6.35828e+07	1.59152e+06	6.17148e+06	5.40132e+06	3.64655e+07	5.09835e+07	5.14963e+07	2.40099e+07	3.59623e+07	23913.4	7.03106e+07	3.12606e+07	9147.79	5.52566e+06	6.0122e+07	1.2779e+07	8.377e+07	1.23926e+07	1.16815e+08	4.26942e+06	8.32056e+07	3.37945e+06	9.55062e+07	3.91887e+06	8.95681e+07		M+8				0	0
	M+9		6.92942e+07	3.25125e+07	3.92952e+07	3.07569e+07	1.35886e+08	1.16839e+08	1.81855e+06	7.6431e+06	5.93324e+06	4.1059e+07	8.92391e+07	9.07825e+07	3.2191e+07	4.66717e+07	21217.9	7.59251e+07	5.6782e+07		7.51858e+06	8.23592e+07	1.2909e+07	9.33937e+07	2.23727e+07	2.11489e+08	6.36777e+06	1.08e+08	3.94832e+06	1.05895e+08	9.30257e+06	1.63213e+08		M+9				0	0
	M+10		5.00312e+07	3.90638e+07	2.71496e+07	4.08558e+07	9.97838e+07	9.60951e+07	3.34043e+06	6.62949e+06	3.79438e+06	4.75109e+07	7.02061e+07	7.33603e+07	2.53325e+07	4.20826e+07		7.23841e+07	4.40122e+07		6.00756e+06	6.861e+07	1.41083e+07	7.99002e+07	1.99546e+07	1.58318e+08	6.9228e+06	8.66227e+07	4.65546e+06	9.58718e+07	9.41953e+06	1.22038e+08		M+10				0	0
	M+11		1.99367e+07	9.51042e+06	1.03787e+07	8.9532e+06	4.24101e+07	3.8385e+07	2.57297e+06	1.89996e+06	1.85745e+06	1.19752e+07	2.93597e+07	2.83706e+07	1.0678e+07	1.44678e+07		2.29761e+07	2.06026e+07		2.96824e+06	2.49756e+07	3.62243e+06	2.57909e+07	9.1261e+06	6.64617e+07	1.92913e+06	3.10143e+07	3.13472e+06	3.18825e+07	7.07552e+06	5.07268e+07		M+11				0	0
	M+12		6.65476e+06	3.00356e+06	3.32641e+06	2.92351e+06	1.50416e+07	1.10778e+07	978818	360424	113004	3.53984e+06	9.72931e+06	9.19003e+06	3.15534e+06	4.54893e+06		7.03638e+06	5.46435e+06		268842	7.85188e+06	816755	7.80329e+06	1.77579e+06	2.18076e+07	307856	1.0306e+07		1.00196e+07	394470	1.5976e+07		M+12				0	0
	M+13		2.07229e+06	5.02832e+06	1.02569e+06	5.80466e+06	3.98979e+06	6.54817e+06																			434771	6.62449e+06	467501	9.47702e+06	162488	6.71773e+06		M+13				0	0
	M+14		231961	50313.7	34648.4	24853.8	731182	192813																			80662.3	170237	303513	184437		338798		M+14				0	0
	M+15		30044.8				135236	45308
	M+16																																	Note: The 3 data files used to determine the natural distribution of isopotomers were the Day 0 samples from the protein turnover experiments
	M+17
	M+18
	M+19
	M+20
		Sum of Isotopomers	3.26859e+09	1.86666e+09	2.63758e+09	2.54534e+09	3.98423e+09	3.65318e+09	1.10381e+08	4.64769e+08	4.84486e+08	3.40086e+09	2.58075e+09	3.14009e+09	1.52501e+09	2.58213e+09	9.4793e+06	6.13893e+09	1.6811e+09	543357	3.83352e+08	4.66678e+09	9.63404e+08	7.18065e+09	6.53173e+08	6.49958e+09	2.90682e+08	5.58037e+09	2.72538e+08	8.19631e+09	2.58814e+08	5.20986e+09
			Normalized isotopomer abundances
	Isotopomer	Filename	D3WT_6_S_250.raw	D3WT_6_P_250.raw	D3WT_5_S_250.raw	D3WT_5_P_250.raw	D3WT_4_S_250.raw	D3WT_4_P_250.raw	D3WT_6_S_225.raw	D3WT_6_P_225.raw	D3WT_5_S_225 redo.raw	D3WT_5_P_225 redo.raw	D3WT_4_S_225 redo2.raw	D3WT_4_P_225 redo2.raw	D3WT_6_S_200 redo.raw	D3WT_6_P_200 redo.raw	D3WT_5_S_200.raw	D3WT_5_P_200.raw	D3WT_4_S_200 redo.raw	D3WT_4_P_200 redo.raw	D3WT_6_S_175.raw	D3WT_6_P_175.raw	D3WT_5_S_175 redo2.raw	D3WT_5_P_175 redo2.raw	D3WT_4_S_175.raw	D3WT_4_P_175.raw	D3WT_6_S_150.raw	D3WT_6_P_150.raw	D3WT_5_S_150.raw	D3WT_5_P_150.raw	D3WT_4_S_150.raw	D3WT_4_P_150.raw
	M+0		0.319676	0.334072	0.333878	0.336986	0.320194	0.325693	0.317081	0.333601	0.342561	0.351111	0.321606	0.339706	0.318477	0.332259	0.350565	0.339985	0.322979	0.344611	0.328754	0.33734	0.341404	0.3473	0.320214	0.326871	0.317775	0.327394	0.327229	0.338767	0.321947	0.33129
	M+1		0.264581	0.278309	0.268835	0.284521	0.257425	0.266991	0.253894	0.274168	0.277268	0.278997	0.261356	0.26387	0.262675	0.269866	0.284131	0.284365	0.267599	0.542094	0.270411	0.273905	0.277044	0.273405	0.268644	0.272244	0.26372	0.264944	0.281308	0.283536	0.267606	0.267659
	M+2		0.116237	0.120951	0.124003	0.126118	0.117603	0.119955	0.113575	0.12685	0.121087	0.129342	0.116426	0.12533	0.119789	0.120153	0.123656	0.123652	0.120809	0.0729114	0.128341	0.127079	0.118929	0.129255	0.117926	0.118873	0.117561	0.122015	0.123078	0.121543	0.11485	0.124459
	M+3		0.0834428	0.0776529	0.0855985	0.082309	0.0643879	0.06328	0.0789631	0.081869	0.0893826	0.0785228	0.0633421	0.0657245	0.082303	0.0806293	0.0968257	0.0847125	0.0631588	0.0142552	0.0752784	0.0792313	0.0824713	0.083098	0.0604496	0.0632823	0.0789794	0.0847067	0.075019	0.084968	0.0571261	0.0639278
	M+4		0.0482451	0.0416643	0.0506824	0.0449229	0.034411	0.0320703	0.0497018	0.0456936	0.0501492	0.0447904	0.0322653	0.0316628	0.0490788	0.0461023	0.077958	0.0453003	0.0304295	0	0.0470066	0.0433634	0.0485319	0.0460979	0.032577	0.0309768	0.049553	0.046225	0.0485542	0.0460256	0.0285403	0.0300484
	M+5		0.02135	0.0173876	0.0224415	0.018368	0.0148391	0.0139095	0.0181531	0.0190643	0.0208268	0.0181286	0.0132897	0.0122753	0.0212488	0.0202471	0.0162179	0.0196435	0.0121351	0.00450145	0.0189816	0.0176854	0.019944	0.0185317	0.0117726	0.0129598	0.0192069	0.01962	0.0191123	0.0196837	0.0102101	0.0119792
	M+6		0.0477926	0.039037	0.0410136	0.0347512	0.0541988	0.0484978	0.0444429	0.040618	0.0361824	0.0333632	0.053132	0.0454842	0.0468919	0.0429245	0.0231757	0.0352821	0.0504506	0.00479049	0.0419372	0.0397338	0.0358261	0.036125	0.0480967	0.0479105	0.0489656	0.0429222	0.0393152	0.0361133	0.0487897	0.0477278
	M+7		0.0363336	0.0297263	0.0298926	0.025556	0.0428794	0.0385146	0.0308565	0.0292848	0.0272489	0.0244171	0.0418985	0.0353131	0.037001	0.0321548	0.0227089	0.0265582	0.0383802	0	0.0311482	0.0293953	0.0299339	0.0257101	0.0398538	0.0384317	0.0343612	0.0337651	0.0280841	0.026803	0.0339604	0.0368078
	M+8		0.0169853	0.0134304	0.0128655	0.0113774	0.0192727	0.0174048	0.0144184	0.0132786	0.0111486	0.0107224	0.0197553	0.0163996	0.0157441	0.0139273	0.0025227	0.0114532	0.0185953	0.0168357	0.014414	0.012883	0.0132645	0.0116661	0.0189729	0.0179727	0.0146876	0.0149104	0.0123999	0.0116523	0.0151416	0.017192
	M+9		0.0212	0.0174174	0.0148982	0.0120836	0.0341059	0.0319828	0.0164752	0.0164449	0.0122465	0.0120731	0.0345788	0.0289108	0.0211087	0.0180748	0.00223835	0.0123678	0.0337767	0	0.0196127	0.017648	0.0133994	0.0130063	0.0342523	0.0325389	0.0219063	0.0193535	0.0144872	0.0129199	0.0359431	0.0313278
	M+10		0.0153066	0.0209271	0.0102934	0.0160512	0.0250447	0.0263045	0.0302627	0.0142641	0.00783176	0.0139703	0.0272038	0.0233625	0.0166114	0.0162976	0	0.011791	0.0261806	0	0.0156711	0.0147018	0.0146442	0.0111271	0.0305503	0.0243582	0.0238157	0.0155228	0.0170819	0.0116969	0.036395	0.0234244
	M+11		0.00609949	0.00509488	0.00393493	0.00351748	0.0106445	0.0105073	0.0233098	0.00408796	0.00383385	0.00352124	0.0113765	0.00903498	0.00700195	0.00560305	0	0.00374269	0.0122554	0	0.00774285	0.00535178	0.00376003	0.00359171	0.0139719	0.0102255	0.00663656	0.00555776	0.011502	0.00388986	0.0273382	0.0097367
	M+12		0.00203597	0.00160905	0.00126116	0.00114857	0.00377528	0.00303236	0.00886762	0.000775489	0.000233245	0.00104087	0.00376996	0.00292668	0.00206907	0.0017617	0	0.00114619	0.00325046	0	0.000701291	0.0016825	0.00084778	0.00108671	0.00271871	0.00335524	0.00105908	0.00184684	0	0.00122245	0.00152415	0.0030665
	M+13		0.000634001	0.00269375	0.000388874	0.0022805	0.0010014	0.00179246	0	0	0	0	0	0	0	0	0	0	0	0	0	0	0	0	0	0	0.00149569	0.00118711	0.00171536	0.00115625	0.000627817	0.00128943
	M+14		7.09665e-05	2.69538e-05	1.31364e-05	9.76443e-06	0.000183519	5.27796e-05	0	0	0	0	0	0	0	0	0	0	0	0	0	0	0	0	0	0	0.000277493	3.05064e-05	0.00111365	2.25025e-05	0	6.50302e-05
	M+15		9.19197e-06	0	0	0	3.39428e-05	1.24023e-05	0	0	0	0	0	0	0	0	0	0	0	0	0	0	0	0	0	0	0	0	0	0	0	0
	M+16		0	0	0	0	0	0	0	0	0	0	0	0	0	0	0	0	0	0	0	0	0	0	0	0	0	0	0	0	0	0
	M+17		0	0	0	0	0	0	0	0	0	0	0	0	0	0	0	0	0	0	0	0	0	0	0	0	0	0	0	0	0	0
	M+18		0	0	0	0	0	0	0	0	0	0	0	0	0	0	0	0	0	0	0	0	0	0	0	0	0	0	0	0	0	0
	M+19		0	0	0	0	0	0	0	0	0	0	0	0	0	0	0	0	0	0	0	0	0	0	0	0	0	0	0	0	0	0
	M+20		0	0	0	0	0	0	0	0	0	0	0	0	0	0	0	0	0	0	0	0	0	0	0	0	0	0	0	0	0	0
Correction to account for Unlabeled Protein in Labeled Fraction
		Natural abundance of unlabeled peptide in labeled fraction	0.0569155	0.0595836	0.0590461	0.0607449	0.0564871	0.0579022	0.05562	0.0596882	0.0601998	0.0617057	0.0568256	0.0592239	0.0569518	0.0586854	0.0616165	0.0607756	0.0578006	0.0779694	0.0591102	0.0599892	0.0599123	0.0609346	0.0574266	0.0583369	0.0567986	0.0580415	0.0594441	0.0604379	0.0572331	0.0587772
		Unlabeled peptide	0.75741	0.792916	0.785762	0.808369	0.751709	0.770541	0.740169	0.794307	0.801116	0.821156	0.756214	0.788129	0.757893	0.780963	0.819969	0.808778	0.769188	1.03759	0.786616	0.798313	0.797289	0.810894	0.764211	0.776325	0.755854	0.772394	0.791059	0.804284	0.761637	0.782184
		Labeled peptide	0.24259	0.207084	0.214238	0.191631	0.248291	0.229459	0.259831	0.205693	0.198884	0.178844	0.243786	0.211871	0.242107	0.219037	0.180031	0.191222	0.230812	-0.0375866	0.213384	0.201687	0.202711	0.189106	0.235789	0.223675	0.244146	0.227606	0.208941	0.195716	0.238363	0.217816
Correction to Account for Precursor Pool Enrichment
		Precursor pool enrichment	0.573759	0.577563	0.547951	0.540037	0.676457	0.671554	0.573759	0.577563	0.547951	0.540037	0.676457	0.671554	0.573759	0.577563	0.547951	0.540037	0.676457	0.671554	0.573759	0.577563	0.547951	0.540037	0.676457	0.671554	0.588167	0.572095	0.554947	0.539123	0.676914	0.687275
		Fraction of unlabeld protein that was newly	0.0774401	0.0753851	0.0923755	0.0973126	0.0338685	0.0354318	0.0774401	0.0753851	0.0923755	0.0973126	0.0338685	0.0354318	0.0774401	0.0753851	0.0923755	0.0973126	0.0338685	0.0354318	0.0774401	0.0753851	0.0923755	0.0973126	0.0338685	0.0354318	0.0698496	0.0783507	0.0881525	0.097894	0.0337252	0.0305835
		Unlabeled peptide	0.737047	0.776032	0.763958	0.787711	0.743005	0.762112	0.718359	0.777537	0.780874	0.801876	0.747668	0.780347	0.737571	0.763104	0.801646	0.788164	0.761097	1.03897	0.768705	0.781869	0.776658	0.790508	0.755945	0.768109	0.73752	0.753045	0.77086	0.783046	0.753317	0.775313
		Labeled peptide	0.262953	0.223968	0.236042	0.212289	0.256995	0.237888	0.281641	0.222463	0.219126	0.198124	0.252332	0.219653	0.262429	0.236896	0.198354	0.211836	0.238903	-0.0389673	0.231295	0.218131	0.223342	0.209492	0.244055	0.231891	0.26248	0.246955	0.22914	0.216954	0.246683	0.224687
		Unlabeled peptide (%)	0.737047	0.776032	0.763958	0.787711	0.743005	0.762112	0.718359	0.777537	0.780874	0.801876	0.747668	0.780347	0.737571	0.763104	0.801646	0.788164	0.761097	1.03897	0.768705	0.781869	0.776658	0.790508	0.755945	0.768109	0.73752	0.753045	0.77086	0.783046	0.753317	0.775313
		Labeled peptide (%)	0.262953	0.223968	0.236042	0.212289	0.256995	0.237888	0.281641	0.222463	0.219126	0.198124	0.252332	0.219653	0.262429	0.236896	0.198354	0.211836	0.238903	-0.0389673	0.231295	0.218131	0.223342	0.209492	0.244055	0.231891	0.26248	0.246955	0.22914	0.216954	0.246683	0.224687

## Sheet: Shared Myo 3L 3
Peptide			Raw LC peak areas for individual isotopomers																																Raw LC peak areas for individual isotopomers
DLEEATLQHEATAAALR		Filename	D3WT_6_S_250.raw	D3WT_6_P_250.raw	D3WT_5_S_250.raw	D3WT_5_P_250.raw	D3WT_4_S_250.raw	D3WT_4_P_250.raw	D3WT_6_S_225.raw	D3WT_6_P_225.raw	D3WT_5_S_225 redo.raw	D3WT_5_P_225 redo.raw	D3WT_4_S_225 redo2.raw	D3WT_4_P_225 redo2.raw	D3WT_6_S_200 redo.raw	D3WT_6_P_200 redo.raw	D3WT_5_S_200.raw	D3WT_5_P_200.raw	D3WT_4_S_200 redo.raw	D3WT_4_P_200 redo.raw	D3WT_6_S_175.raw	D3WT_6_P_175.raw	D3WT_5_S_175 redo2.raw	D3WT_5_P_175 redo2.raw	D3WT_4_S_175.raw	D3WT_4_P_175.raw	D3WT_6_S_150.raw	D3WT_6_P_150.raw	D3WT_5_S_150.raw	D3WT_5_P_150.raw	D3WT_4_S_150.raw	D3WT_4_P_150.raw		Filename	WT_LV_3.raw	WT_LV_2.raw	WT_LV_1.raw
	Isotopomer	[KCl] (mM)	250	250	250	250	250	250	225	225	225	225	225	225	200	200	200	200	200	200	175	175	175	175	175	175	150	150	150	150	150	150		Isotopomer				Fractional abundance	% maximum
	M+0		9.92525e+08	5.43869e+08	1.28452e+09	7.73645e+08	1.28003e+09	1.13764e+09	5.9228e+08	8.6012e+08	1.0344e+09	9.52122e+08	6.99618e+08	7.84725e+08	4.25617e+08	9.67479e+08	1.81637e+08	1.35926e+09	4.78604e+08	1.03966e+07	2.08472e+08	1.02743e+09	2.3917e+08	1.45664e+09	1.55398e+08	1.22645e+09	9.20439e+07	1385468547	1.08525e+08	1.77756e+09	7.69858e+07	1.047e+09		M+0	4.73282e+08	6.48814e+08	8.43624e+08	36.7426	100
	M+1		9.88711e+08	5.19304e+08	1.26765e+09	7.33129e+08	1.25571e+09	1.08471e+09	5.59145e+08	8.02964e+08	9.39871e+08	8.66897e+08	6.48438e+08	7.35112e+08	3.95474e+08	8.80853e+08	1.79545e+08	1.25472e+09	4.4596e+08	9.81528e+06	2.0657e+08	9.46965e+08	2.17981e+08	1.37763e+09	1.44564e+08	1.13811e+09	8.99172e+07	1.30474e+09	1.02888e+08	1.68172e+09	7.40457e+07	9.97852e+08		M+1	4.3421e+08	6.04596e+08	8.36058e+08	34.7686	94.6274
	M+2		5.27573e+08	2.69444e+08	6.6809e+08	3.71015e+08	6.54268e+08	5.53951e+08	3.08164e+08	4.2247e+08	5.22455e+08	4.89458e+08	3.4954e+08	4.06902e+08	2.06256e+08	4.92807e+08	9.35539e+07	6.72582e+08	2.36658e+08	5.36092e+06	1.10724e+08	5.12962e+08	1.15691e+08	7.61193e+08	7.54792e+07	600304788	4.6953e+07	6.65802e+08	5.15613e+07	8.63505e+08	3.82697e+07	5.11997e+08		M+2	2.37651e+08	3.28338e+08	4.42023e+08	18.7596	51.0567
	M+3		3.57247e+08	1.69263e+08	4.59191e+08	2.45059e+08	3.73791e+08	3.14374e+08	2.02122e+08	2.68146e+08	3.39349e+08	3.12267e+08	2.10203e+08	2.33781e+08	1.41094e+08	3.25437e+08	6.10666e+07	4.4578e+08	1.33753e+08	2.76201e+06	6.97742e+07	3.21442e+08	8.26526e+07	5.05309e+08	4.26701e+07	3.34081e+08	3.25092e+07	4.44068e+08	3.50593e+07	5.76803e+08	2.26694e+07	2.79895e+08		M+3	8.87175e+07	1.22339e+08	1.60211e+08	6.93054	18.8624
	M+4		2.05316e+08	9.55666e+07	2.65166e+08	1.40787e+08	1.993e+08	1.65359e+08	1.15764e+08	1.52249e+08	1.93928e+08	1.65486e+08	1.07894e+08	1.09599e+08	8.73295e+07	1.91387e+08	3.49627e+07	2.56461e+08	6.72606e+07	1.33138e+06	3.83817e+07	1.78052e+08	4.52715e+07	2.71271e+08	2.19145e+07	1.72129e+08	1.87993e+07	2.65231e+08	2.12665e+07	3.39693e+08	1.06123e+07	1.39536e+08		M+4	2.65357e+07	3.78981e+07	4.9889e+07	2.12574	5.78548
	M+5		9.72655e+07	4.42233e+07	1.3088e+08	6.37056e+07	9.23093e+07	7.00305e+07	5.12889e+07	6.9143e+07	8.51243e+07	7.32756e+07	4.97957e+07	5.13518e+07	4.18326e+07	8.3946e+07	1.63741e+07	1.1254e+08	2.94221e+07	555208	1.72175e+07	7.85752e+07	2.21954e+07	1.25119e+08	9.74444e+06	7.28203e+07	9.16895e+06	1.21983e+08	9.96677e+06	1.52818e+08	5.20559e+06	6.00844e+07		M+5	6.79968e+06	9.65721e+06	1.19632e+07	0.53203	1.44799
	M+6		1.59365e+08	6.95303e+07	1.79167e+08	8.54206e+07	2.29168e+08	1.76513e+08	8.27762e+07	1.08406e+08	1.18681e+08	9.41951e+07	1.24716e+08	1.09203e+08	6.73901e+07	1.43546e+08	2.18099e+07	1.53893e+08	7.38139e+07	1.455e+06	2.66933e+07	1.25131e+08	2.93226e+07	1.70417e+08	2.3468e+07	1.79023e+08	1.46915e+07	1.98857e+08	1.43857e+07	2.13502e+08	1.1138e+07	1.41128e+08		M+6	1.0354e+06	1.29803e+06	1.59882e+06	0.0745704	0.202954
	M+7		1.34347e+08	5.78056e+07	1.4605e+08	6.65269e+07	2.05042e+08	1.54286e+08	6.89287e+07	8.41859e+07	9.28928e+07	7.36612e+07	1.04581e+08	9.59644e+07	5.42494e+07	1.20417e+08	1.79452e+07	1.17816e+08	6.12677e+07	1.31652e+06	2.19154e+07	9.91109e+07	2.03813e+07	1.41143e+08	1.98184e+07	1.47808e+08	1.13376e+07	1.60218e+08	1.01953e+07	1.64187e+08	9.74759e+06	1.24576e+08		M+7	389820	426352	1.10273e+06	0.0340025	0.0925423
	M+8		6.74023e+07	3.01407e+07	7.35008e+07	3.57681e+07	1.10185e+08	8.24395e+07	3.37578e+07	4.55337e+07	4.76798e+07	3.81556e+07	5.76222e+07	5.03935e+07	2.77851e+07	6.14296e+07	8.90777e+06	6.32955e+07	3.38206e+07	629391	1.07013e+07	5.26016e+07	1.13651e+07	6.92229e+07	1.05144e+07	8.21699e+07	5.62009e+06	8.69174e+07	5.09369e+06	9.11761e+07	4.57507e+06	6.87199e+07		M+8	328223	554847	500443	0.0262729	0.0715051
	M+9		7.62393e+07	3.33022e+07	7.20733e+07	3.34439e+07	1.61638e+08	1.25337e+08	3.708e+07	4.63296e+07	4.41673e+07	3.45846e+07	8.62207e+07	7.14688e+07	3.11029e+07	6.81802e+07	8.23236e+06	5.69888e+07	4.89992e+07	990140	1.20645e+07	5.55535e+07	1.08329e+07	6.83129e+07	1.6849e+07	1.17681e+08	6.85976e+06	9.27009e+07	4.95511e+06	8.21867e+07	7.82049e+06	1.02002e+08		M+9	96784.8	97890.5	118734	0.00608876	0.0165714
	M+10		5.41415e+07	2.4484e+07	4.80072e+07	2.43175e+07	1.22673e+08	9.97423e+07	2.73912e+07	3.44456e+07	3.16872e+07	2.44902e+07	6.89924e+07	5.91899e+07	2.28502e+07	5.22942e+07	5.41788e+06	4.14744e+07	3.94269e+07	806627	9.04463e+06	4.10102e+07	7.52605e+06	4.58549e+07	1.36752e+07	9.41901e+07	4.83505e+06	6.81958e+07	3.34976e+06	6.02291e+07	5.59008e+06	7.87645e+07		M+10				0	0
	M+11		2.73668e+07	1.20756e+07	2.27611e+07	1.15304e+07	6.07873e+07	4.91431e+07	1.37298e+07	1.68617e+07	1.55596e+07	1.22556e+07	3.54444e+07	3.0331e+07	1.13836e+07	2.59679e+07	2.55809e+06	2.0041e+07	1.97527e+07	401782	4.32688e+06	2.02969e+07	3.36112e+06	2.29839e+07	6.59336e+06	4.78206e+07	2.36379e+06	3.40628e+07	1.58019e+06	2.76634e+07	2.81225e+06	4.00307e+07		M+11				0	0
	M+12		9.78206e+06	4.3234e+06	8.40093e+06	4.17106e+06	2.31814e+07	1.8343e+07	4.81703e+06	5.99648e+06	5.56101e+06	4.47257e+06	1.28026e+07	1.09549e+07	3.72384e+06	9.98584e+06	862412	7.42962e+06	7.35988e+06	93707.3	1.31563e+06	7.66754e+06	1.07325e+06	8.54429e+06	2.21263e+06	1.75096e+07	674868	1.2142e+07	407725	1.01271e+07	623653	1.41445e+07		M+12				0	0
	M+13		3.00671e+06	1.26233e+06	2.38363e+06	1.03113e+06	7.65859e+06	5.48644e+06	1.35149e+06	1.63578e+06	1.50625e+06	1.13171e+06	3.92218e+06	3.24745e+06	1.20357e+06	2.81955e+06	268403	1.8773e+06	2.24818e+06	39714.9	285245	2.16789e+06	89194.7	2.25519e+06	770018	4.57042e+06	452434	3.22979e+06	326917	2.97992e+06	514147	4.42198e+06		M+13				0	0
	M+14		404355	120283	391063	123150	1.50291e+06	1.15271e+06	225009	348914	202793	110762	790319	564553	34460.3	508737		252192	231024	19237.2		270826		258629		1.10382e+06		656277		494445		870570		M+14				0	0
	M+15		126040			77305.2	195025	57539.3	13027.2	21875.5			50657.9	71874.4		44905.6				6737.25		30022.5					134023		104411		126467	56863.8
	M+16															18540.3				19764														Note: The 3 data files used to determine the natural distribution of isopotomers were the Day 0 samples from the protein turnover experiments
	M+17
	M+18
	M+19
	M+20
		Sum of Isotopomers	3.70082e+09	1.87471e+09	4.62823e+09	2.58975e+09	4.77745e+09	4.03857e+09	2.09883e+09	2.91886e+09	3.47307e+09	3.14256e+09	2.56063e+09	2.75286e+09	1.51733e+09	3.42712e+09	6.33141e+08	4.5644e+09	1.67858e+09	3.60001e+07	7.37486e+08	3.46927e+09	8.06913e+08	5.02616e+09	5.43671e+08	4.23577e+09	3.36361e+08	4.84428e+09	3.69666e+08	6.04464e+09	2.70736e+08	3.61108e+09
			Normalized isotopomer abundances
	Isotopomer	Filename	D3WT_6_S_250.raw	D3WT_6_P_250.raw	D3WT_5_S_250.raw	D3WT_5_P_250.raw	D3WT_4_S_250.raw	D3WT_4_P_250.raw	D3WT_6_S_225.raw	D3WT_6_P_225.raw	D3WT_5_S_225 redo.raw	D3WT_5_P_225 redo.raw	D3WT_4_S_225 redo2.raw	D3WT_4_P_225 redo2.raw	D3WT_6_S_200 redo.raw	D3WT_6_P_200 redo.raw	D3WT_5_S_200.raw	D3WT_5_P_200.raw	D3WT_4_S_200 redo.raw	D3WT_4_P_200 redo.raw	D3WT_6_S_175.raw	D3WT_6_P_175.raw	D3WT_5_S_175 redo2.raw	D3WT_5_P_175 redo2.raw	D3WT_4_S_175.raw	D3WT_4_P_175.raw	D3WT_6_S_150.raw	D3WT_6_P_150.raw	D3WT_5_S_150.raw	D3WT_5_P_150.raw	D3WT_4_S_150.raw	D3WT_4_P_150.raw
	M+0		0.268191	0.290108	0.27754	0.298733	0.267933	0.281694	0.282195	0.294677	0.297835	0.302976	0.273221	0.285058	0.280505	0.282301	0.286883	0.297795	0.285125	0.288795	0.282679	0.296152	0.296401	0.289812	0.285831	0.289545	0.273646	0.286001	0.293576	0.294071	0.284357	0.28994
	M+1		0.26716	0.277004	0.273895	0.283089	0.262842	0.268588	0.266408	0.275095	0.270617	0.275857	0.253234	0.267036	0.260639	0.257024	0.283577	0.274892	0.265677	0.272646	0.2801	0.272958	0.270142	0.274093	0.265903	0.268691	0.267324	0.269337	0.278327	0.278217	0.273498	0.276331
	M+2		0.142556	0.143726	0.144351	0.143263	0.136949	0.137165	0.146826	0.144738	0.15043	0.155751	0.136505	0.147811	0.135934	0.143796	0.147762	0.147354	0.140987	0.148914	0.150137	0.147859	0.143375	0.151446	0.138833	0.141723	0.139591	0.137441	0.139481	0.142855	0.141354	0.141785
	M+3		0.0965319	0.0902871	0.0992154	0.0946266	0.0782407	0.0778429	0.0963019	0.0918668	0.0977088	0.0993669	0.0820904	0.084923	0.0929887	0.0949592	0.0964502	0.0976644	0.0796823	0.0767224	0.0946108	0.092654	0.102431	0.100536	0.0784852	0.0788713	0.0966498	0.0916686	0.0948406	0.0954238	0.0837323	0.0775102
	M+4		0.0554785	0.0509766	0.0572932	0.054363	0.0417168	0.0409448	0.0551564	0.0521605	0.0558377	0.0526595	0.0421358	0.0398127	0.0575548	0.0558448	0.0552211	0.0561872	0.04007	0.0369827	0.052044	0.0513226	0.0561046	0.0539719	0.0403084	0.040637	0.0558902	0.0547514	0.057529	0.0561974	0.0391979	0.0386412
	M+5		0.0262821	0.0235893	0.0282785	0.0245991	0.0193219	0.0173404	0.0244368	0.0236884	0.0245099	0.0233172	0.0194467	0.018654	0.0275699	0.0244946	0.0258618	0.0246559	0.017528	0.0154224	0.0233462	0.0226489	0.0275065	0.0248935	0.0179234	0.0171917	0.0272593	0.0251809	0.0269616	0.0252816	0.0192275	0.0166389
	M+6		0.0430622	0.0370885	0.0387118	0.0329841	0.0479686	0.0437069	0.0394391	0.0371397	0.0341717	0.029974	0.0487053	0.0396689	0.0444137	0.0418854	0.0344471	0.0337159	0.0439741	0.0404165	0.0361949	0.0360684	0.0363393	0.033906	0.0431658	0.0422645	0.0436778	0.0410498	0.0389154	0.0353209	0.0411396	0.039082
	M+7		0.036302	0.0308344	0.0315565	0.0256885	0.0429187	0.0382032	0.0328415	0.0288421	0.0267466	0.0234399	0.040842	0.0348599	0.0357533	0.0351364	0.0283431	0.0258118	0.0364998	0.0365701	0.0297164	0.0285682	0.0252584	0.0280816	0.0364529	0.0348951	0.0337068	0.0330738	0.0275797	0.0271625	0.036004	0.0344983
	M+8		0.0182128	0.0160775	0.015881	0.0138114	0.0230637	0.0204131	0.0160841	0.0155998	0.0137284	0.0121416	0.0225031	0.0183059	0.0183119	0.0179246	0.0140692	0.0138672	0.0201483	0.0174831	0.0145105	0.0151622	0.0140847	0.0137725	0.0193396	0.019399	0.0167085	0.0179423	0.0137792	0.0150838	0.0168986	0.0190303
	M+9		0.0206007	0.0177639	0.0155725	0.012914	0.0338336	0.0310349	0.0176669	0.0158725	0.0127171	0.0110052	0.0336716	0.0259617	0.0204985	0.0198943	0.0130024	0.0124855	0.0291909	0.0275038	0.0163589	0.016013	0.0134251	0.0135915	0.0309913	0.0277826	0.0203941	0.0191362	0.0134043	0.0135966	0.028886	0.0282471
	M+10		0.0146296	0.0130601	0.0103727	0.00938992	0.0256776	0.0246974	0.0130507	0.011801	0.00912369	0.00779307	0.0269435	0.0215012	0.0150595	0.0152589	0.00855715	0.00908648	0.0234883	0.0224063	0.0122641	0.011821	0.00932697	0.00912324	0.0251534	0.0222368	0.0143746	0.0140776	0.00906161	0.00996404	0.0206477	0.0218119
	M+11		0.00739479	0.00644131	0.00491789	0.00445234	0.0127238	0.0121684	0.00654164	0.00577681	0.00448007	0.00389987	0.013842	0.011018	0.00750241	0.00757719	0.00404031	0.00439071	0.0117675	0.0111606	0.00586706	0.0058505	0.00416541	0.00457286	0.0121275	0.0112897	0.00702754	0.00703156	0.00427465	0.00457651	0.0103874	0.0110855
	M+12		0.00264321	0.00230616	0.00181515	0.0016106	0.00485226	0.00454194	0.0022951	0.00205439	0.00160118	0.00142323	0.00499977	0.00397945	0.00245421	0.00291377	0.00136212	0.00162773	0.00438459	0.00260297	0.00178394	0.00221013	0.00133007	0.00169996	0.00406981	0.00413374	0.00200638	0.00250647	0.00110295	0.00167539	0.00230355	0.00391698
	M+13		0.000812445	0.000673344	0.000515021	0.000398159	0.00160307	0.00135851	0.000643926	0.000560418	0.000433694	0.000360125	0.00153172	0.00117966	0.000793214	0.000822716	0.000423923	0.000411292	0.00133934	0.00110319	0.00038678	0.000624885	0.000110538	0.000448691	0.00141633	0.00107901	0.00134509	0.000666723	0.00088436	0.000492985	0.00189907	0.00122456
	M+14		0.000109261	6.41608e-05	8.44951e-05	4.75527e-05	0.000314584	0.000285426	0.000107207	0.000119538	5.83902e-05	3.52457e-05	0.000308642	0.000205079	2.27112e-05	0.000148444	0	5.5252e-05	0.000137631	0.000534364	0	7.80644e-05	0	5.14566e-05	0	0.000260595	0	0.000135475	0	8.17989e-05	0	0.000241083
	M+15		3.40573e-05	0	0	2.98504e-05	4.0822e-05	1.42474e-05	6.20685e-06	7.49455e-06	0	0	1.97834e-05	2.6109e-05	0	1.3103e-05	0	0	0	0.000187145	0	8.65385e-06	0	0	0	0	0.000398451	0	0.000282446	0	0.000467121	1.57471e-05
	M+16		0	0	0	0	0	0	0	0	0	0	0	0	0	5.40988e-06	0	0	0	0.000548998	0	0	0	0	0	0	0	0	0	0	0	0
	M+17		0	0	0	0	0	0	0	0	0	0	0	0	0	0	0	0	0	0	0	0	0	0	0	0	0	0	0	0	0	0
	M+18		0	0	0	0	0	0	0	0	0	0	0	0	0	0	0	0	0	0	0	0	0	0	0	0	0	0	0	0	0	0
	M+19		0	0	0	0	0	0	0	0	0	0	0	0	0	0	0	0	0	0	0	0	0	0	0	0	0	0	0	0	0	0
	M+20		0	0	0	0	0	0	0	0	0	0	0	0	0	0	0	0	0	0	0	0	0	0	0	0	0	0	0	0	0	0
Correction to account for Unlabeled Protein in Labeled Fraction
		Natural abundance of unlabeled peptide in labeled fraction	0.0730637	0.0766129	0.0749907	0.0781485	0.0719662	0.074092	0.0749522	0.0770088	0.07748	0.0791723	0.0714527	0.0754346	0.0729743	0.0736257	0.0774088	0.0776048	0.0745599	0.076561	0.076837	0.0772738	0.0765138	0.0770994	0.0744281	0.0754404	0.0733498	0.0746666	0.0766718	0.0770769	0.0753596	0.0763132
		Unlabeled peptide	0.75097	0.78745	0.770777	0.803233	0.73969	0.76154	0.770381	0.791519	0.796363	0.813757	0.734412	0.775339	0.750051	0.756747	0.79563	0.797645	0.766349	0.786917	0.789753	0.794243	0.786432	0.79245	0.764994	0.775399	0.753911	0.767446	0.788056	0.79222	0.774569	0.784369
		Labeled peptide	0.24903	0.21255	0.229223	0.196767	0.26031	0.23846	0.229619	0.208481	0.203637	0.186243	0.265588	0.224661	0.249949	0.243253	0.20437	0.202355	0.233651	0.213083	0.210247	0.205757	0.213568	0.20755	0.235006	0.224601	0.246089	0.232554	0.211944	0.20778	0.225431	0.215631
Correction to Account for Precursor Pool Enrichment
		Precursor pool enrichment	0.573759	0.577563	0.547951	0.540037	0.676457	0.671554	0.573759	0.577563	0.547951	0.540037	0.676457	0.671554	0.573759	0.577563	0.547951	0.540037	0.676457	0.671554	0.573759	0.577563	0.547951	0.540037	0.676457	0.671554	0.588167	0.572095	0.554947	0.539123	0.676914	0.687275
		Fraction of unlabeld protein that was newly	0.0774401	0.0753851	0.0923755	0.0973126	0.0338685	0.0354318	0.0774401	0.0753851	0.0923755	0.0973126	0.0338685	0.0354318	0.0774401	0.0753851	0.0923755	0.0973126	0.0338685	0.0354318	0.0774401	0.0753851	0.0923755	0.0973126	0.0338685	0.0354318	0.0698496	0.0783507	0.0881525	0.097894	0.0337252	0.0305835
		Unlabeled peptide	0.730066	0.770121	0.747447	0.782021	0.730565	0.75278	0.751106	0.774522	0.775637	0.793679	0.725102	0.767086	0.729071	0.736914	0.77483	0.775831	0.758158	0.779089	0.772105	0.777468	0.764695	0.770076	0.756756	0.767149	0.735431	0.747676	0.767566	0.769672	0.766701	0.777567
		Labeled peptide	0.269934	0.229879	0.252553	0.217979	0.269435	0.24722	0.248894	0.225478	0.224363	0.206321	0.274898	0.232914	0.270929	0.263086	0.22517	0.224169	0.241842	0.220911	0.227895	0.222532	0.235305	0.229924	0.243244	0.232851	0.264569	0.252324	0.232434	0.230328	0.233299	0.222433
		Unlabeled peptide (%)	0.730066	0.770121	0.747447	0.782021	0.730565	0.75278	0.751106	0.774522	0.775637	0.793679	0.725102	0.767086	0.729071	0.736914	0.77483	0.775831	0.758158	0.779089	0.772105	0.777468	0.764695	0.770076	0.756756	0.767149	0.735431	0.747676	0.767566	0.769672	0.766701	0.777567
		Labeled peptide (%)	0.269934	0.229879	0.252553	0.217979	0.269435	0.24722	0.248894	0.225478	0.224363	0.206321	0.274898	0.232914	0.270929	0.263086	0.22517	0.224169	0.241842	0.220911	0.227895	0.222532	0.235305	0.229924	0.243244	0.232851	0.264569	0.252324	0.232434	0.230328	0.233299	0.222433

## Sheet: Summary for Myosin
	Filename	D3WT_6_S_250.raw	D3WT_5_S_250.raw	D3WT_4_S_250.raw		D3WT_6_P_250.raw	D3WT_5_P_250.raw	D3WT_4_P_250.raw		D3WT_6_S_225.raw	D3WT_5_S_225 redo.raw	D3WT_4_S_225 redo2.raw		D3WT_6_P_225.raw	D3WT_5_P_225 redo.raw	D3WT_4_P_225 redo2.raw		D3WT_6_S_200 redo.raw	D3WT_5_S_200.raw	D3WT_4_S_200 redo.raw		D3WT_6_P_200 redo.raw	D3WT_5_P_200.raw	D3WT_4_P_200 redo.raw		D3WT_6_S_175.raw	D3WT_5_S_175 redo2.raw	D3WT_4_S_175.raw		D3WT_6_P_175.raw	D3WT_5_P_175 redo2.raw	D3WT_4_P_175.raw		D3WT_6_S_150.raw	D3WT_5_S_150.raw	D3WT_4_S_150.raw		D3WT_6_P_150.raw	D3WT_5_P_150.raw	D3WT_4_P_150.raw
Peptide	[KCl] (mM)	250	250	250		250	250	250		225	225	225		225	225	225		200	200	200		200	200	200		175	175	175		175	175	175		150	150	150		150	150	150
DTQLQLDDAVHANDDLKENIAIVER
	Unlabeled peptide (%)	0.716516	0.743322	0.714826		0.785614	0.769147	0.760071		0.786916	0.791035	0.749549		0.761678	0.807054	0.784092		0.755929	0.776306	0.803773		0.757554	0.778122	0.802363		0.750837	0.783498	0.784404		0.780056	0.797036	0.768289		0.774263	0.770141	0.80675		0.757468	0.767394	0.789917
	Labeled peptide (%)	0.283484	0.256678	0.285174		0.214386	0.230853	0.239929		0.213084	0.208965	0.250451		0.238322	0.192946	0.215908		0.244071	0.223694	0.196227		0.242446	0.221878	0.197637		0.249163	0.216502	0.215596		0.219944	0.202964	0.231711		0.225737	0.229859	0.19325		0.242532	0.232606	0.210083
NDLQLQVQAEQDNLNDAEER
	Unlabeled peptide (%)	0.744919	0.760392	0.756539		0.791064	0.79888	0.785844		0.753147	0.768369	0.765531		0.788739	0.803656	0.793084		0.745957	0.784417	0.780467		0.768865	0.791291			0.776283	0.774187	0.778161		0.791375	0.791241	0.791119		0.756695	0.77517	0.786651		0.767933	0.784381	0.807399
	Labeled peptide (%)	0.255081	0.239608	0.243461		0.208936	0.20112	0.214156		0.246853	0.231631	0.234469		0.211261	0.196344	0.206916		0.254043	0.215583	0.219533		0.231135	0.208709			0.223717	0.225813	0.221839		0.208625	0.208759	0.208881		0.243305	0.22483	0.213349		0.232067	0.215619	0.192601
VQLLHSQNTSLINQK
	Unlabeled peptide (%)	0.727553	0.747621	0.732275		0.763563	0.776048	0.75567		0.71467	0.749178	0.725239		0.75884	0.783971	0.760481		0.715526	0.760007	0.751765		0.747235	0.770746	0.787637		0.759187	0.763904	0.74802		0.770574	0.775964	0.752821		0.72035	0.769113	0.772788		0.742014	0.77023	0.772648
	Labeled peptide (%)	0.272447	0.252379	0.267725		0.236437	0.223952	0.24433		0.28533	0.250822	0.274761		0.24116	0.216029	0.239519		0.284474	0.239993	0.248235		0.252765	0.229254	0.212363		0.240813	0.236096	0.25198		0.229426	0.224036	0.247179		0.27965	0.230887	0.227212		0.257986	0.22977	0.227352
LLGSLDIDHNQYK
	Unlabeled peptide (%)	0.737047	0.763958	0.743005		0.776032	0.787711	0.762112		0.718359	0.780874	0.747668		0.777537	0.801876	0.780347		0.737571	0.801646	0.761097		0.763104	0.788164			0.768705	0.776658	0.755945		0.781869	0.790508	0.768109		0.73752	0.77086	0.753317		0.753045	0.783046	0.775313
	Labeled peptide (%)	0.262953	0.236042	0.256995		0.223968	0.212289	0.237888		0.281641	0.219126	0.252332		0.222463	0.198124	0.219653		0.262429	0.198354	0.238903		0.236896	0.211836			0.231295	0.223342	0.244055		0.218131	0.209492	0.231891		0.26248	0.22914	0.246683		0.246955	0.216954	0.224687
DLEEATLQHEATAAALR
	Unlabeled peptide (%)	0.730066	0.747447	0.730565		0.770121	0.782021	0.75278		0.751106	0.775637	0.725102		0.774522	0.793679	0.767086		0.729071	0.77483	0.758158		0.736914	0.775831	0.779089		0.772105	0.764695	0.756756		0.777468	0.770076	0.767149		0.735431	0.767566	0.766701		0.747676	0.769672	0.777567
	Labeled peptide (%)	0.269934	0.252553	0.269435		0.229879	0.217979	0.24722		0.248894	0.224363	0.274898		0.225478	0.206321	0.232914		0.270929	0.22517	0.241842		0.263086	0.224169	0.220911		0.227895	0.235305	0.243244		0.222532	0.229924	0.232851		0.264569	0.232434	0.233299		0.252324	0.230328	0.222433
Avg	Labeled (%)	0.26878	0.247452	0.264558		0.222721	0.217239	0.236705		0.25516	0.226981	0.257382		0.227737	0.201953	0.222982		0.263189	0.220559	0.228948		0.245266	0.219169	0.210303		0.234577	0.227411	0.235343		0.219732	0.215035	0.230503		0.255148	0.22943	0.222759		0.246373	0.225056	0.215431
	Data presented as mean and SD
	[KCl] (mM)	% Labeled myosin in supernatant
	150	0.255148	0.22943	0.222759
	175	0.234577	0.227411	0.235343
	200	0.263189	0.220559	0.228948
	225	0.25516	0.226981	0.257382
	250	0.26878	0.247452	0.264558
	[KCl] (mM)	% Labeled myosin in pellet
	150	0.246373	0.225056	0.215431
	175	0.219732	0.215035	0.230503
	200	0.245266	0.219169	0.210303
	225	0.227737	0.201953	0.222982
	250	0.222721	0.217239	0.236705

## Sheet: MyBP-C 3L 1
Peptide			Raw LC peak areas for individual isotopomers																																Raw LC peak areas for individual isotopomers
DTQLQLDDAVHANDDLKENIAIVER		Filename	D3WT_6_S_250.raw	D3WT_6_P_250.raw	D3WT_5_S_250.raw	D3WT_5_P_250.raw	D3WT_4_S_250.raw	D3WT_4_P_250.raw	D3WT_6_S_225.raw	D3WT_6_P_225.raw	D3WT_5_S_225 redo.raw	D3WT_5_P_225 redo.raw	D3WT_4_S_225 redo2.raw	D3WT_4_P_225 redo2.raw	D3WT_6_S_200 redo.raw	D3WT_6_P_200 redo.raw	D3WT_5_S_200.raw	D3WT_5_P_200.raw	D3WT_4_S_200 redo.raw	D3WT_4_P_200 redo.raw	D3WT_6_S_175.raw	D3WT_6_P_175.raw	D3WT_5_S_175 redo2.raw	D3WT_5_P_175 redo2.raw	D3WT_4_S_175.raw	D3WT_4_P_175.raw	D3WT_6_S_150.raw	D3WT_6_P_150.raw	D3WT_5_S_150.raw	D3WT_5_P_150.raw	D3WT_4_S_150.raw	D3WT_4_P_150.raw		Filename	WT_LV_3.raw	WT_LV_2.raw	WT_LV_1.raw
	Isotopomer	[KCl] (mM)	250	250	250	250	250	250	225	225	225	225	225	225	200	200	200	200	200	200	175	175	175	175	175	175	150	150	150	150	150	150		Isotopomer				Fractional abundance	% maximum
	M+0		1.94976e+08	6.92099e+07	1.86576e+08	1.0158e+08	2.18806e+08	1.16649e+08			1.15752e+07	1.77759e+08	1.27938e+08	1.19718e+08	1.05788e+08	1.2161e+08					6.36849e+07	1.87779e+08	9.46162e+07	2.81375e+08	1.13336e+08	2.3088e+08	8.46976e+07	2.04293e+08	8.46642e+07	3.00317e+08	7.00826e+07	2.11554e+08		M+0	1.75947e+08	2.29259e+08	2.75042e+08	59.9076	100
	M+1		9.30675e+07	3.01514e+07	9.2193e+07	4.71522e+07	1.04565e+08	5.30502e+07			5.46781e+06	8.75797e+07	6.18635e+07	6.09577e+07	4.66926e+07	6.10277e+07					3.03021e+07	9.24019e+07	4.36747e+07	1.44374e+08	4.9518e+07	1.10618e+08	3.85452e+07	9.23109e+07	3.88341e+07	1.3712e+08	2.94026e+07	9.60559e+07		M+1	8.74936e+07	1.16649e+08	1.38085e+08	30.1149	50.269
	M+2		2.42759e+07	8.27019e+06	2.5053e+07	1.2805e+07	2.91624e+07	1.47193e+07			1.33595e+06	2.33974e+07	1.59185e+07	1.6577e+07	1.23714e+07	1.63906e+07					8.2454e+06	2.51168e+07	1.09847e+07	3.95919e+07	1.33994e+07	3.06037e+07	1.04972e+07	2.54975e+07	1.02429e+07	3.77093e+07	8.46456e+06	2.72371e+07		M+2	2.33028e+07	3.16255e+07	3.77194e+07	8.13744	13.5833
	M+3		3.4152e+07	1.1761e+07	2.99895e+07	1.52916e+07	2.71142e+07	1.35646e+07			1.59613e+06	2.9429e+07	1.48384e+07	1.48427e+07	1.83674e+07	2.25505e+07					9.18803e+06	2.5784e+07	1.58195e+07	5.13471e+07	1.29106e+07	2.53053e+07	1.59945e+07	3.96533e+07	1.28909e+07	5.20876e+07	6.99506e+06	2.49726e+07		M+3	4.77327e+06	6.61016e+06	7.09604e+06	1.63252	2.72507
	M+4		1.53847e+07	5.3319e+06	1.35253e+07	7.00063e+06	1.20978e+07	6.05711e+06			631335	1.31919e+07	6.46641e+06	6.55703e+06	8.68725e+06	1.05427e+07					4.15344e+06	1.17816e+07	7.05686e+06	2.28404e+07	5.85362e+06	1.1544e+07	7.50444e+06	1.78796e+07	6.45485e+06	2.49444e+07	3.63097e+06	1.18314e+07		M+4	530586	552644	833367	0.168929	0.281982
	M+5		4.0729e+06	1.30163e+06	3.56592e+06	1.82069e+06	3.30186e+06	1.50621e+06			142004	3.48283e+06	1.83489e+06	1.85692e+06	2.3046e+06	2.71245e+06					849738	3.18462e+06	1.93648e+06	6.15414e+06	1.68197e+06	2.90303e+06	1.94924e+06	5.1238e+06	1.57549e+06	6.8091e+06	746545	3.1567e+06		M+5	54890.1	94746.4	247179	0.0324188	0.0541146
	M+6		2.76016e+07	1.00426e+07	1.91771e+07	1.03836e+07	4.05699e+07	2.19712e+07			1.03297e+06	1.89455e+07	2.26017e+07	2.14893e+07	1.62198e+07	1.78203e+07					7.53482e+06	1.98724e+07	1.03522e+07	3.33917e+07	2.02142e+07	3.68714e+07	1.29947e+07	3.40984e+07	8.87307e+06	3.44836e+07	1.20939e+07	3.99752e+07		M+6	12388.5	22387.8	38610.3	0.0061565	0.0102767
	M+7		1.22747e+07	4.38296e+06	9.21277e+06	4.57333e+06	1.7876e+07	9.57449e+06			344202	8.87129e+06	1.09014e+07	1.01817e+07	7.60517e+06	8.39642e+06					3.46637e+06	9.19966e+06	5.20308e+06	1.54283e+07	9.13746e+06	1.79697e+07	5.67516e+06	1.54176e+07	3.75623e+06	1.60372e+07	5.76897e+06	1.7929e+07		M+7				0	0
	M+8		3.27375e+06	1.11698e+06	2.29515e+06	1.10997e+06	5.0964e+06	2.14551e+06			48133.7	2.15525e+06	2.86046e+06	2.58324e+06	1.90028e+06	2.16741e+06					821525	2.32722e+06	1.13985e+06	3.87974e+06	2.43378e+06	4.64867e+06	1.50231e+06	3.7315e+06	911289	4.25379e+06	1.23508e+06	4.95328e+06		M+8				0	0
	M+9		1.13509e+07	3.61745e+06	6.24793e+06	3.28452e+06	2.46246e+07	1.27435e+07			211630	5.58207e+06	1.37439e+07	1.27488e+07	6.34442e+06	7.48887e+06					2.70208e+06	8.44264e+06	3.02673e+06	1.00344e+07	1.13948e+07	2.2991e+07	5.26409e+06	1.3065e+07	2.45926e+06	1.01378e+07	6.95682e+06	2.3393e+07		M+9				0	0
	M+10		5.00511e+06	1.62254e+06	2.76726e+06	1.24983e+06	1.17987e+07	5.43266e+06			61749.4	2.65781e+06	6.6366e+06	5.65961e+06	2.93792e+06	3.22e+06					1.31641e+06	3.84215e+06	1.62481e+06	4.53327e+06	5.43364e+06	1.05916e+07	2.0439e+06	5.85525e+06	1.13276e+06	4.40633e+06	3.33368e+06	1.1738e+07		M+10				0	0
	M+11		1.01849e+06	296160	751987	215052	2.95269e+06	1.38242e+06			24543.8	535385	1.94451e+06	1.42519e+06	520346	860003					122955	838335	274684	1.03557e+06	1.26121e+06	2.56144e+06	409731	1.28386e+06	231130	939184	707071	2.78182e+06		M+11				0	0
	M+12		139443	9710.79	32600.9	15205.8	289878	124139			6345.93	32942.3	123868	117282	22667.1	47201.6					14751.2	66434.2	44052	102798	67938.9	319232	8526.61	78602.7	6102.82	29549.9	103711	378849		M+12				0	0
	M+13			5166.36	28079.5	9555.51	23347.1	28095.6			81544.1	10446.9	12423.8	49641.6		16298.5					7698.3	8365.79	32255.6	13258.6			5692.61	15564.8						M+13				0	0
	M+14										6295.27			8191.67		7363.06					3878.11	3492.34	11043.1	5622.93				6744.13						M+14				0	0
	M+15
	M+16																																	Note: The 3 data files used to determine the natural distribution of isopotomers were the Day 0 samples from the protein turnover experiments
	M+17
	M+18
	M+19
	M+20
		Sum of Isotopomers	4.26593e+08	1.4712e+08	3.91415e+08	2.06491e+08	4.98279e+08	2.58948e+08	0	0	2.25658e+07	3.73631e+08	2.87685e+08	2.74772e+08	2.29762e+08	2.74858e+08	0	0	0	0	1.32414e+08	3.90648e+08	1.95797e+08	6.14107e+08	2.46642e+08	5.07807e+08	1.87092e+08	4.58311e+08	1.72032e+08	6.29274e+08	1.49522e+08	4.75957e+08
			Normalized isotopomer abundances
	Isotopomer	Filename	D3WT_6_S_250.raw	D3WT_6_P_250.raw	D3WT_5_S_250.raw	D3WT_5_P_250.raw	D3WT_4_S_250.raw	D3WT_4_P_250.raw	D3WT_6_S_225.raw	D3WT_6_P_225.raw	D3WT_5_S_225 redo.raw	D3WT_5_P_225 redo.raw	D3WT_4_S_225 redo2.raw	D3WT_4_P_225 redo2.raw	D3WT_6_S_200 redo.raw	D3WT_6_P_200 redo.raw	D3WT_5_S_200.raw	D3WT_5_P_200.raw	D3WT_4_S_200 redo.raw	D3WT_4_P_200 redo.raw	D3WT_6_S_175.raw	D3WT_6_P_175.raw	D3WT_5_S_175 redo2.raw	D3WT_5_P_175 redo2.raw	D3WT_4_S_175.raw	D3WT_4_P_175.raw	D3WT_6_S_150.raw	D3WT_6_P_150.raw	D3WT_5_S_150.raw	D3WT_5_P_150.raw	D3WT_4_S_150.raw	D3WT_4_P_150.raw
	M+0		0.457054	0.470433	0.47667	0.491933	0.439124	0.450472			0.512952	0.475762	0.444717	0.435699	0.460424	0.442447					0.480952	0.480685	0.483236	0.458186	0.459514	0.454661	0.452705	0.445752	0.492142	0.477243	0.468712	0.444482
	M+1		0.218165	0.204945	0.235537	0.22835	0.209852	0.204868			0.242305	0.234402	0.215039	0.221848	0.203222	0.222034					0.228843	0.236535	0.223061	0.235095	0.200768	0.217834	0.206022	0.201415	0.225737	0.217902	0.196645	0.201816
	M+2		0.0569065	0.0562141	0.0640061	0.0620125	0.0585264	0.0568427			0.0592023	0.0626217	0.0553331	0.0603301	0.0538445	0.0596329					0.0622698	0.0642952	0.0561023	0.0644706	0.0543273	0.0602664	0.0561073	0.0556336	0.0595406	0.0599251	0.056611	0.0572259
	M+3		0.0800577	0.0799418	0.0766181	0.0740547	0.0544158	0.0523835			0.070732	0.0787648	0.0515788	0.0540181	0.079941	0.0820444					0.0693886	0.0660032	0.0807953	0.0836126	0.0523456	0.0498325	0.0854897	0.0865206	0.0749329	0.0827741	0.0467829	0.0524682
	M+4		0.0360641	0.0362419	0.0345548	0.0339028	0.0242793	0.0233912			0.0279775	0.0353073	0.0224774	0.0238635	0.0378098	0.0383568					0.0313671	0.0301592	0.0360417	0.0371929	0.0237332	0.0227331	0.0401109	0.039012	0.0375211	0.0396399	0.0242839	0.0248581
	M+5		0.00954751	0.00884743	0.00911032	0.00881726	0.00662654	0.00581664			0.00629286	0.00932158	0.00637811	0.00675803	0.0100304	0.00986858					0.00641728	0.00815214	0.00989023	0.0100213	0.00681948	0.00571679	0.0104186	0.0111798	0.00915811	0.0108206	0.00499289	0.00663233
	M+6		0.0647024	0.0682618	0.0489943	0.0502861	0.0814202	0.0848477			0.0457757	0.0507064	0.0785642	0.0782076	0.070594	0.0648346					0.0569035	0.0508702	0.052872	0.0543744	0.0819575	0.0726091	0.069456	0.0744002	0.0515779	0.0547989	0.0808841	0.0839891
	M+7		0.0287739	0.0297918	0.0235371	0.0221479	0.0358756	0.0369745			0.0152532	0.0237435	0.0378936	0.0370549	0.0331003	0.0305483					0.0261783	0.0235497	0.0265738	0.0251232	0.0370474	0.0353868	0.0303335	0.0336401	0.0218344	0.0254851	0.0385828	0.0376694
	M+8		0.00767419	0.00759233	0.00586371	0.00537539	0.010228	0.00828547			0.00213303	0.00576839	0.00994304	0.00940139	0.00827067	0.00788558					0.00620422	0.00595734	0.00582157	0.00631768	0.00986765	0.00915439	0.00802979	0.00814186	0.0052972	0.00675983	0.0082602	0.010407
	M+9		0.0266082	0.0245885	0.0159624	0.0159063	0.0494193	0.0492126			0.00937832	0.0149401	0.047774	0.0463978	0.0276131	0.0272464					0.0204063	0.0216119	0.0154585	0.0163399	0.0461998	0.0452751	0.0281363	0.0285069	0.0142954	0.0161103	0.0465272	0.0491494
	M+10		0.0117328	0.0110287	0.00706987	0.00605272	0.0236789	0.0209797			0.00273641	0.00711346	0.023069	0.0205975	0.0127868	0.0117152					0.00994158	0.00983532	0.00829845	0.00738188	0.0220304	0.0208575	0.0109246	0.0127757	0.00658455	0.00700224	0.0222956	0.024662
	M+11		0.00238751	0.00201306	0.0019212	0.00104146	0.00592578	0.00533858			0.00108765	0.00143292	0.00675917	0.00518679	0.00226472	0.00312891					0.000928562	0.00214601	0.0014029	0.0016863	0.00511352	0.00504412	0.00218999	0.00280128	0.00134353	0.00149249	0.00472888	0.00584468
	M+12		0.000326877	6.60061e-05	8.32899e-05	7.36389e-05	0.000581758	0.000479396			0.000281218	8.81682e-05	0.00043057	0.000426832	9.86546e-05	0.000171731					0.000111402	0.000170061	0.000224988	0.000167395	0.000275455	0.000628647	4.55744e-05	0.000171505	3.54748e-05	4.69586e-05	0.000693619	0.000795974
	M+13		0	3.51167e-05	7.17384e-05	4.62757e-05	4.68555e-05	0.000108499			0.00361361	2.79605e-05	4.31855e-05	0.000180664	0	5.92981e-05					5.81381e-05	2.14152e-05	0.00016474	2.159e-05	0	0	3.04268e-05	3.39611e-05	0	0	0	0
	M+14		0	0	0	0	0	0			0.000278974	0	0	2.98126e-05	0	2.67886e-05					2.92877e-05	8.93987e-06	5.64006e-05	9.15627e-06	0	0	0	1.47152e-05	0	0	0	0
	M+15		0	0	0	0	0	0			0	0	0	0	0	0					0	0	0	0	0	0	0	0	0	0	0	0
	M+16		0	0	0	0	0	0			0	0	0	0	0	0					0	0	0	0	0	0	0	0	0	0	0	0
	M+17		0	0	0	0	0	0			0	0	0	0	0	0					0	0	0	0	0	0	0	0	0	0	0	0
	M+18		0	0	0	0	0	0			0	0	0	0	0	0					0	0	0	0	0	0	0	0	0	0	0	0
	M+19		0	0	0	0	0	0			0	0	0	0	0	0					0	0	0	0	0	0	0	0	0	0	0	0
	M+20		0	0	0	0	0	0			0	0	0	0	0	0					0	0	0	0	0	0	0	0	0	0	0	0
Correction to account for Unlabeled Protein in Labeled Fraction
		Natural abundance of unlabeled peptide in labeled fraction	0.0137238	0.0137138	0.0145503	0.0146643	0.0132623	0.01335			0.0152672	0.014486	0.0134045	0.0134567	0.0134495	0.0135736					0.0144725	0.0146496	0.0142913	0.0142042	0.0133955	0.0137358	0.0133997	0.0131741	0.0145729	0.0141539	0.0135334	0.0131877
		Unlabeled peptide	0.745849	0.745305	0.790764	0.79696	0.720764	0.725532			0.829727	0.787272	0.728493	0.731334	0.73094	0.737687					0.786538	0.796164	0.776691	0.771956	0.728005	0.746498	0.728234	0.715975	0.791992	0.769223	0.735501	0.716712
		Labeled peptide	0.254151	0.254695	0.209236	0.20304	0.279236	0.274468			0.170273	0.212728	0.271507	0.268666	0.26906	0.262313					0.213462	0.203836	0.223309	0.228044	0.271995	0.253502	0.271766	0.284025	0.208008	0.230777	0.264499	0.283288
Correction to Account for Precursor Pool Enrichment
		Precursor pool enrichment	0.573759	0.577563	0.547951	0.540037	0.676457	0.671554	0.573759	0.577563	0.547951	0.540037	0.676457	0.671554	0.573759	0.577563	0.547951	0.540037	0.676457	0.671554	0.573759	0.577563	0.547951	0.540037	0.676457	0.671554	0.588167	0.572095	0.554947	0.539123	0.676914	0.687275
		Fraction of unlabeld protein that was newly synthesized	0.0774401	0.0753851	0.0923755	0.0973126	0.0338685	0.0354318	0.0774401	0.0753851	0.0923755	0.0973126	0.0338685	0.0354318	0.0774401	0.0753851	0.0923755	0.0973126	0.0338685	0.0354318	0.0774401	0.0753851	0.0923755	0.0973126	0.0338685	0.0354318	0.0698496	0.0783507	0.0881525	0.097894	0.0337252	0.0305835
		Unlabeled peptide	0.724515	0.72454	0.769468	0.775071	0.710975	0.71545			0.812397	0.764339	0.718976	0.721465	0.708355	0.7163					0.76862	0.779545	0.753963	0.747372	0.71847	0.737186	0.707826	0.69183	0.771883	0.74418	0.72627	0.707774
		Labeled peptide	0.275485	0.27546	0.230532	0.224929	0.289025	0.28455			0.187603	0.235661	0.281024	0.278535	0.291645	0.2837					0.23138	0.220455	0.246037	0.252628	0.28153	0.262814	0.292174	0.30817	0.228117	0.25582	0.27373	0.292226
		Unlabeled peptide (%)	0.724515	0.72454	0.769468	0.775071	0.710975	0.71545			0.812397	0.764339	0.718976	0.721465	0.708355	0.7163					0.76862	0.779545	0.753963	0.747372	0.71847	0.737186	0.707826	0.69183	0.771883	0.74418	0.72627	0.707774
		Labeled peptide (%)	0.275485	0.27546	0.230532	0.224929	0.289025	0.28455			0.187603	0.235661	0.281024	0.278535	0.291645	0.2837					0.23138	0.220455	0.246037	0.252628	0.28153	0.262814	0.292174	0.30817	0.228117	0.25582	0.27373	0.292226
		Data presented as mean and SD
		[KCl] (mM)	% Labeled MyBP-C in supernatant
		150	0.292174	0.228117	0.27373
		175	0.23138	0.246037	0.28153
		200	0.291645
		225		0.187603	0.281024
		250	0.275485	0.230532	0.289025
		[KCl] (mM)	% Labeled MyBP-C in pellet
		150	0.30817	0.25582	0.292226
		175	0.220455	0.252628	0.262814
		200	0.2837
		225		0.235661	0.278535
		250	0.27546	0.224929	0.28455
